# Supplementary material for: Sequence-specific DNA binding by MYC/MAX to low-affinity non-E-box motifs
Source: PLoS One. 2017 Jul 18;12(7):e0180147. doi: 10.1371/journal.pone.0180147 (PMC5515408; doi:10.1371/journal.pone.0180147)
Supplement: S1 Table — (XLSX) [file pone.0180147.s011.xlsx]

## Sheet: A. coversheet
Sequence-Specific DNA binding by MYC/MAX to low-affinity non-E-box motifs
Supplementary S1 Table: PBM sequences and scores
Worksheet name	Description
gr1_MaxMax	Grid 1 probed with Max:Max & anti-Max antibody (all non random sequences), with cap, test sequence and linker indicated
gr1 random	Random sequences from gr1 Max:Max & anti-Max antibody
gr3_MycMax	Grid 3 probed with Myc:Max and anti-Max antibody (all non random sequences)
gr3 random	Random sequences from gr3 Myc:Max & anti-Max antibody
Top gr1 and gr3	Top motifs bound by Max:Max in grid 1 and MYC:MAX in grid3 (binding scores > 2SD deviation from mean score for random sequences or > 95 random quantile)
Column name	Description
Cap	5' sequence common to all probes
Positions 1-12	Nucleotides in unique test sequence
Linker	3' sequence common to all probes
Probe Seq	Sequence of entire probe
Probe ID	Unique identifier with source of sequence indicated -- e.g., every 6-mer, 3 adj, mutants, etc.
12 mer	Sequence of unique 12-mer
6 mer	Sequence of central 6-mer within 12-mer sequence
Left flank	Sequence of left flank in 12-mer
Right flank	Sequence of right flank in 12-mer
avg_LogMean_before	Average (mean) value of 3 replicate spots in log base 2 before normalization
avg_LogMean_after	Average (mean) value of 3 replicate spots in log base 2 after normalization
avg_Mean_before	Average (mean) value of 3 replicate spots before normalization
avg_Mean_after	Average (mean) value of 3 replicate spots after normalization
stdev	Standard deviation of triplicate spots
cv	Coefficient of variation of triplicate spots
Notes:
Each sequence (~5000 total) is spotted in triplicate for 15,000 spots per grid. Values are given only for those probes with CV <0.3.
Each probe consists of 5'-CAP-test sequence-linker-3'. The common linker is attached to the glass slide, a complementary primer is used to make the DNA double-stranded using Taq polymerase.
For ease of viewing, not all columns are present in all tabs. Data can be cross referenced via Probe ID.
PBM design:
5' Cap	CCGGC
12-mer test sequence:
All possible core 6-mers (total 4096)	tgaNNNNNNgta
All 3-mers at left flank (total 64)	nnnCACGTGgta
All 3-mers at right flank (total 64)	tgaCACGTGnnn
Random 3-6 substitutions of 12-mer (total 518)	tgaCACGTGgta
Linker sequence	TTAATAGCTAAGATTACTATATCGACG

## Sheet: B. gr1_MaxMax
Cap	p1	p2	p3	p4	p5	p6	p7	p8	p9	p10	p11	p12	Linker	Probe ID	12 mer	6mer	left flank	right flank	avg_LogMean_before	avg_LogMean_after	avg_Mean_before	avg_Mean_after normalisation	stdev	cv		Description
CCGGC	G	T	C	C	A	C	G	T	G	G	T	A	TTAATAGCTAAGATTACTATATCGACG	probe9345_PBM7.1_3adj590_4345_rc	GTCCACGTGGTA	CACGTG	GTC	GTA	15.5157	3.64137	46898.3	12.5657	1.77156	0.140984		Orange highlight: avg_LogMean scores of probes above 95 quantile (or >2 standard deviation) of random sequences
CCGGC	T	G	G	C	A	C	G	T	G	G	G	A	TTAATAGCTAAGATTACTATATCGACG	probe9932_PBM7.1_mutant830_4932_rc	TGGCACGTGGGA	CACGTG	TGG	GGA	15.5101	3.63698	46703.3	12.4605	0.851096	0.0683037		Yellow highlight: CACGTG motifs
CCGGC	T	T	A	C	A	C	G	T	G	C	T	A	TTAATAGCTAAGATTACTATATCGACG	probe9905_PBM7.1_mutant787_4905_rc	TTACACGTGCTA	CACGTG	TTA	CTA	15.5327	3.57	47407.3	11.8827	0.477376	0.0401741		Blue highlight: CATGTG/CACATG motifs
CCGGC	T	A	G	C	A	C	G	T	G	T	T	T	TTAATAGCTAAGATTACTATATCGACG	probe9977_PBM7.1_mutant902_4977_rc	TAGCACGTGTTT	CACGTG	TAG	TTT	15.5184	3.51848	46937	11.4635	0.371309	0.0323905		Pink highlight: Non-E box AACGTT motif
CCGGC	T	C	T	C	A	C	G	T	G	G	T	A	TTAATAGCTAAGATTACTATATCGACG	probe9296_PBM7.1_3adj525_4296_rc	TCTCACGTGGTA	CACGTG	TCT	GTA	15.4311	3.49977	44385	11.4209	1.93813	0.1697
CCGGC	G	G	G	C	A	C	G	T	G	G	G	A	TTAATAGCTAAGATTACTATATCGACG	probe9933_PBM7.1_mutant831_4933_rc	GGGCACGTGGGA	CACGTG	GGG	GGA	15.4664	3.47985	45289.7	11.2627	1.83224	0.162682
CCGGC	T	G	A	T	C	A	C	G	T	G	T	A	TTAATAGCTAAGATTACTATATCGACG	probe8364_PBM7.1_every6mer3364_3364_rc	TGATCACGTGTA	TCACGT	TGA	GTA	15.3269	3.4762	41145.3	11.1318	0.325804	0.0292678
CCGGC	G	T	G	C	A	C	G	T	G	G	T	A	TTAATAGCTAAGATTACTATATCGACG	probe9357_PBM7.1_3adj606_4357_rc	GTGCACGTGGTA	CACGTG	GTG	GTA	15.5644	3.47257	48469.7	11.1843	1.676	0.149852
CCGGC	T	G	A	C	A	C	G	T	G	C	A	A	TTAATAGCTAAGATTACTATATCGACG	probe9136_PBM7.1_3adj41_4136_rc	TGACACGTGCAA	CACGTG	TGA	CAA	15.4276	3.47196	44094.7	11.128	1.04666	0.0940559
CCGGC	T	G	C	C	A	C	G	T	G	C	G	A	TTAATAGCTAAGATTACTATATCGACG	probe9946_PBM7.1_mutant851_4946_rc	TGCCACGTGCGA	CACGTG	TGC	CGA	15.5441	3.46513	47781.7	11.0748	1.00585	0.0908234
CCGGC	T	A	A	C	A	C	G	T	G	G	T	A	TTAATAGCTAAGATTACTATATCGACG	probe9294_PBM7.1_3adj523_4294_rc	TAACACGTGGTA	CACGTG	TAA	GTA	15.4953	3.44926	46284.3	10.9295	0.469218	0.0429312
CCGGC	C	G	C	C	A	C	G	T	G	G	T	C	TTAATAGCTAAGATTACTATATCGACG	probe9770_PBM7.1_mutant469_4770_rc	CGCCACGTGGTC	CACGTG	CGC	GTC	15.5453	3.44457	47851	11.0022	1.98285	0.180223
CCGGC	T	G	A	C	A	C	G	T	G	A	C	A	TTAATAGCTAAGATTACTATATCGACG	probe9131_PBM7.1_3adj35_4131_rc	TGACACGTGACA	CACGTG	TGA	ACA	15.3968	3.44428	43143.7	10.9088	0.894352	0.0819841
CCGGC	A	G	A	C	A	C	G	A	G	G	T	A	TTAATAGCTAAGATTACTATATCGACG	probe9639_PBM7.1_mutant275_4639_rc	AGACACGAGGTA	CACGAG	AGA	GTA	15.3149	3.43996	40762	11.0468	2.56661	0.232339
CCGGC	T	A	G	C	A	C	G	T	G	G	T	A	TTAATAGCTAAGATTACTATATCGACG	probe9291_PBM7.1_3adj519_4291_rc	TAGCACGTGGTA	CACGTG	TAG	GTA	15.5387	3.43931	47605.3	10.9351	1.67842	0.153489
CCGGC	A	G	A	C	A	C	G	T	G	G	T	C	TTAATAGCTAAGATTACTATATCGACG	probe9539_PBM7.1_mutant69_4539_rc	AGACACGTGGTC	CACGTG	AGA	GTC	15.4866	3.43324	45932.3	10.823	0.827709	0.0764771
CCGGC	C	G	A	C	A	T	G	T	G	G	T	G	TTAATAGCTAAGATTACTATATCGACG	probe9507_PBM7.1_mutant29_4507_rc	CGACATGTGGTG	CATGTG	CGA	GTG	15.3494	3.43289	41752.3	10.8515	1.28269	0.118204
CCGGC	G	C	C	C	A	C	G	T	G	G	T	A	TTAATAGCTAAGATTACTATATCGACG	probe9336_PBM7.1_3adj578_4336_rc	GCCCACGTGGTA	CACGTG	GCC	GTA	15.4681	3.43054	45390.7	10.8221	1.15605	0.106823
CCGGC	C	G	A	C	A	C	G	T	G	A	T	A	TTAATAGCTAAGATTACTATATCGACG	probe9919_PBM7.1_mutant812_4919_rc	CGACACGTGATA	CACGTG	CGA	ATA	15.4452	3.42777	44623	10.81	1.26348	0.116881
CCGGC	A	G	A	C	A	C	G	T	G	T	T	A	TTAATAGCTAAGATTACTATATCGACG	probe9565_PBM7.1_mutant99_4565_rc	AGACACGTGTTA	CACGTG	AGA	TTA	15.5356	3.42326	47546.3	10.8094	1.58059	0.146223
CCGGC	T	G	C	C	A	C	G	T	G	G	T	A	TTAATAGCTAAGATTACTATATCGACG	probe9264_PBM7.1_3adj481_4264_rc	TGCCACGTGGTA	CACGTG	TGC	GTA	15.524	3.4197	47150	10.7325	0.992319	0.0924593
CCGGC	T	C	G	C	A	C	G	T	G	G	T	A	TTAATAGCTAAGATTACTATATCGACG	probe9290_PBM7.1_3adj517_4290_rc	TCGCACGTGGTA	CACGTG	TCG	GTA	15.4036	3.41455	43452.7	10.704	1.16799	0.109118
CCGGC	T	G	A	C	A	C	G	T	G	T	C	T	TTAATAGCTAAGATTACTATATCGACG	probe9146_PBM7.1_3adj52_4146_rc	TGACACGTGTCT	CACGTG	TGA	TCT	15.4791	3.41239	45676	10.6862	1.09937	0.102878
CCGGC	T	G	A	C	A	C	G	T	G	C	C	G	TTAATAGCTAAGATTACTATATCGACG	probe9113_PBM7.1_3adj17_4113_rc	TGACACGTGCCG	CACGTG	TGA	CCG	15.4874	3.4094	45958	10.6736	1.25564	0.117639
CCGGC	T	T	T	C	A	C	G	T	G	G	T	A	TTAATAGCTAAGATTACTATATCGACG	probe9298_PBM7.1_3adj528_4298_rc	TTTCACGTGGTA	CACGTG	TTT	GTA	15.4603	3.40698	45096.7	10.6377	0.968333	0.0910285
CCGGC	C	G	A	C	A	C	G	T	G	T	T	A	TTAATAGCTAAGATTACTATATCGACG	probe9564_PBM7.1_mutant98_4564_rc	CGACACGTGTTA	CACGTG	CGA	TTA	15.4282	3.40294	44143.7	10.862	3.1906	0.293738
CCGGC	T	G	A	C	C	G	C	G	T	G	T	A	TTAATAGCTAAGATTACTATATCGACG	probe8345_PBM7.1_every6mer3345_3345_rc	TGACCGCGTGTA	CCGCGT	TGA	GTA	15.2939	3.39864	40379	10.6573	1.85663	0.174212
CCGGC	T	G	A	C	A	C	G	T	G	T	G	C	TTAATAGCTAAGATTACTATATCGACG	probe9104_PBM7.1_3adj8_4104_rc	TGACACGTGTGC	CACGTG	TGA	TGC	15.4187	3.39726	43815	10.5965	1.36572	0.128885
CCGGC	T	G	G	C	A	C	G	T	G	G	T	G	TTAATAGCTAAGATTACTATATCGACG	probe9511_PBM7.1_mutant33_4511_rc	TGGCACGTGGTG	CACGTG	TGG	GTG	15.5271	3.39707	47269.7	10.5391	0.376106	0.0356868
CCGGC	T	C	C	C	A	C	G	T	G	G	T	A	TTAATAGCTAAGATTACTATATCGACG	probe9288_PBM7.1_3adj513_4288_rc	TCCCACGTGGTA	CACGTG	TCC	GTA	15.5437	3.39646	47862	10.6163	1.66096	0.156454
CCGGC	T	T	A	C	A	C	G	T	G	T	T	A	TTAATAGCTAAGATTACTATATCGACG	probe9563_PBM7.1_mutant96_4563_rc	TTACACGTGTTA	CACGTG	TTA	TTA	15.5169	3.39645	46894	10.6148	1.59064	0.149851
CCGGC	C	C	C	C	A	C	G	T	G	G	T	A	TTAATAGCTAAGATTACTATATCGACG	probe9335_PBM7.1_3adj577_4335_rc	CCCCACGTGGTA	CACGTG	CCC	GTA	15.5051	3.39534	46592.3	10.536	0.656484	0.0623088
CCGGC	T	G	A	C	A	C	G	T	G	G	G	T	TTAATAGCTAAGATTACTATATCGACG	probe9148_PBM7.1_3adj54_4148_rc	TGACACGTGGGT	CACGTG	TGA	GGT	15.4333	3.39211	44266	10.5314	1.00508	0.095437
CCGGC	G	C	G	C	A	C	G	T	G	G	T	A	TTAATAGCTAAGATTACTATATCGACG	probe9348_PBM7.1_3adj594_4348_rc	GCGCACGTGGTA	CACGTG	GCG	GTA	15.5873	3.39	49236.3	10.4886	0.418358	0.0398868
CCGGC	T	G	A	C	A	C	G	T	G	T	G	G	TTAATAGCTAAGATTACTATATCGACG	probe9120_PBM7.1_3adj24_4120_rc	TGACACGTGTGG	CACGTG	TGA	TGG	15.4122	3.38981	43632.7	10.4914	0.550929	0.0525125
CCGGC	T	G	A	C	A	C	G	T	G	A	G	G	TTAATAGCTAAGATTACTATATCGACG	probe9119_PBM7.1_3adj23_4119_rc	TGACACGTGAGG	CACGTG	TGA	AGG	15.3826	3.37429	42726.7	10.4175	1.21634	0.116759
CCGGC	T	G	A	C	A	C	G	T	G	G	C	C	TTAATAGCTAAGATTACTATATCGACG	probe9098_PBM7.1_3adj2_4098_rc	TGACACGTGGCC	CACGTG	TGA	GCC	15.458	3.37311	45025.7	10.4112	1.24569	0.119648
CCGGC	G	T	T	C	A	C	G	T	G	G	T	A	TTAATAGCTAAGATTACTATATCGACG	probe9381_PBM7.1_3adj638_4381_rc	GTTCACGTGGTA	CACGTG	GTT	GTA	15.365	3.37149	42309.3	10.461	1.80393	0.172442
CCGGC	T	T	A	C	A	C	G	T	G	G	A	A	TTAATAGCTAAGATTACTATATCGACG	probe9968_PBM7.1_mutant883_4968_rc	TTACACGTGGAA	CACGTG	TTA	GAA	15.4934	3.37125	46144.3	10.4107	1.36462	0.131078
CCGGC	G	G	T	C	A	C	G	T	G	G	T	A	TTAATAGCTAAGATTACTATATCGACG	probe9375_PBM7.1_3adj630_4375_rc	GGTCACGTGGTA	CACGTG	GGT	GTA	15.4663	3.37001	45273.7	10.3962	1.33587	0.128496
CCGGC	T	G	A	C	A	C	A	T	G	G	T	T	TTAATAGCTAAGATTACTATATCGACG	probe9495_PBM7.1_mutant14_4495_rc	TGACACATGGTT	CACATG	TGA	GTT	15.3094	3.36708	40618.7	10.3244	0.449071	0.0434962
CCGGC	T	G	A	C	A	C	G	T	G	T	G	T	TTAATAGCTAAGATTACTATATCGACG	probe9150_PBM7.1_3adj56_4150_rc	TGACACGTGTGT	CACGTG	TGA	TGT	15.477	3.3666	45667	10.3596	1.16751	0.112698
CCGGC	T	G	A	C	A	C	G	T	G	G	T	T	TTAATAGCTAAGATTACTATATCGACG	probe9156_PBM7.1_3adj62_4156_rc	TGACACGTGGTT	CACGTG	TGA	GTT	15.4396	3.36621	44443	10.423	1.79979	0.172675
CCGGC	T	G	A	C	A	C	G	T	G	G	G	G	TTAATAGCTAAGATTACTATATCGACG	probe9118_PBM7.1_3adj22_4118_rc	TGACACGTGGGG	CACGTG	TGA	GGG	15.4512	3.35679	44799	10.3566	1.90793	0.184224
CCGGC	T	G	C	C	T	C	G	T	G	G	T	A	TTAATAGCTAAGATTACTATATCGACG	probe9276_PBM7.1_3adj497_4276_rc	TGCCTCGTGGTA	CTCGTG	TGC	GTA	15.3938	3.3554	43069.3	10.2377	0.302635	0.0295609
CCGGC	G	T	A	C	A	C	G	T	G	G	T	C	TTAATAGCTAAGATTACTATATCGACG	probe9538_PBM7.1_mutant65_4538_rc	GTACACGTGGTC	CACGTG	GTA	GTC	15.3638	3.35325	43010.7	10.5261	2.96166	0.281362
CCGGC	T	G	A	C	A	C	G	T	G	T	T	C	TTAATAGCTAAGATTACTATATCGACG	probe9112_PBM7.1_3adj16_4112_rc	TGACACGTGTTC	CACGTG	TGA	TTC	15.5083	3.3528	46661.3	10.2652	1.2239	0.119228
CCGGC	T	G	A	C	A	C	G	T	G	G	G	C	TTAATAGCTAAGATTACTATATCGACG	probe9102_PBM7.1_3adj6_4102_rc	TGACACGTGGGC	CACGTG	TGA	GGC	15.5137	3.35219	46807.7	10.2145	0.276339	0.0270536
CCGGC	A	C	C	C	A	C	G	T	G	G	T	A	TTAATAGCTAAGATTACTATATCGACG	probe9337_PBM7.1_3adj579_4337_rc	ACCCACGTGGTA	CACGTG	ACC	GTA	15.4496	3.35145	44783.3	10.2809	1.53749	0.149547
CCGGC	T	A	A	C	A	C	G	C	G	G	T	A	TTAATAGCTAAGATTACTATATCGACG	probe9876_PBM7.1_mutant717_4876_rc	TAACACGCGGTA	CACGCG	TAA	GTA	15.343	3.35015	41718.7	10.214	0.712339	0.0697415
CCGGC	T	A	A	C	A	C	G	T	G	G	A	A	TTAATAGCTAAGATTACTATATCGACG	probe9970_PBM7.1_mutant890_4970_rc	TAACACGTGGAA	CACGTG	TAA	GAA	15.4616	3.3469	45127	10.2123	1.06789	0.104569
CCGGC	G	G	G	C	A	C	G	T	G	G	T	A	TTAATAGCTAAGATTACTATATCGACG	probe9351_PBM7.1_3adj598_4351_rc	GGGCACGTGGTA	CACGTG	GGG	GTA	15.3802	3.34602	42886.3	10.2783	1.79686	0.174821
CCGGC	T	T	T	C	A	C	A	T	G	G	T	A	TTAATAGCTAAGATTACTATATCGACG	probe9624_PBM7.1_mutant239_4624_rc	TTTCACATGGTA	CACATG	TTT	GTA	15.2908	3.34401	40115.3	10.1732	0.750397	0.0737618
CCGGC	G	C	T	C	A	C	G	T	G	G	T	A	TTAATAGCTAAGATTACTATATCGACG	probe9372_PBM7.1_3adj626_4372_rc	GCTCACGTGGTA	CACGTG	GCT	GTA	15.215	3.34268	38613.3	10.1714	0.896688	0.088158
CCGGC	T	G	C	C	A	T	G	T	G	G	G	A	TTAATAGCTAAGATTACTATATCGACG	probe9684_PBM7.1_mutant351_4684_rc	TGCCATGTGGGA	CATGTG	TGC	GGA	15.4208	3.34157	43899.7	10.3009	2.23672	0.217138
CCGGC	T	G	A	C	A	C	G	T	G	C	T	T	TTAATAGCTAAGATTACTATATCGACG	probe9155_PBM7.1_3adj61_4155_rc	TGACACGTGCTT	CACGTG	TGA	CTT	15.3982	3.33836	43247.3	10.1228	0.496293	0.0490274
CCGGC	G	A	A	C	A	C	G	T	G	G	T	A	TTAATAGCTAAGATTACTATATCGACG	probe9366_PBM7.1_3adj618_4366_rc	GAACACGTGGTA	CACGTG	GAA	GTA	15.5056	3.33795	46544.7	10.2371	1.93652	0.189168
CCGGC	T	G	A	C	A	C	G	T	G	T	T	T	TTAATAGCTAAGATTACTATATCGACG	probe9158_PBM7.1_3adj64_4158_rc	TGACACGTGTTT	CACGTG	TGA	TTT	15.4664	3.33665	45356	10.2386	1.96114	0.191544
CCGGC	T	G	C	C	A	C	G	A	G	G	A	A	TTAATAGCTAAGATTACTATATCGACG	probe9720_PBM7.1_mutant399_4720_rc	TGCCACGAGGAA	CACGAG	TGC	GAA	15.253	3.33531	39433.3	10.1112	0.730268	0.0722237
CCGGC	T	A	A	C	A	C	G	T	G	C	T	T	TTAATAGCTAAGATTACTATATCGACG	probe9504_PBM7.1_mutant24_4504_rc	TAACACGTGCTT	CACGTG	TAA	CTT	15.5034	3.32827	46470	10.0812	1.06656	0.105796
CCGGC	G	G	A	C	A	C	G	T	G	G	T	A	TTAATAGCTAAGATTACTATATCGACG	probe9363_PBM7.1_3adj614_4363_rc	GGACACGTGGTA	CACGTG	GGA	GTA	15.5012	3.32748	46392.3	10.1229	1.62412	0.16044
CCGGC	C	G	A	C	G	C	G	T	G	G	T	A	TTAATAGCTAAGATTACTATATCGACG	probe9836_PBM7.1_mutant579_4836_rc	CGACGCGTGGTA	CGCGTG	CGA	GTA	15.4251	3.32703	44068.3	10.0573	0.801263	0.0796699
CCGGC	T	C	A	C	A	C	G	T	G	G	T	A	TTAATAGCTAAGATTACTATATCGACG	probe9293_PBM7.1_3adj521_4293_rc	TCACACGTGGTA	CACGTG	TCA	GTA	15.5145	3.32671	46878.3	10.0663	1.01808	0.101138
CCGGC	T	G	G	C	A	C	G	T	G	G	T	T	TTAATAGCTAAGATTACTATATCGACG	probe9732_PBM7.1_mutant412_4732_rc	TGGCACGTGGTT	CACGTG	TGG	GTT	15.5126	3.32617	46759.7	10.0554	0.897202	0.0892262
CCGGC	T	C	A	C	A	C	G	A	G	G	T	T	TTAATAGCTAAGATTACTATATCGACG	probe9737_PBM7.1_mutant423_4737_rc	TCACACGAGGTT	CACGAG	TCA	GTT	15.3657	3.32026	42232	9.99626	0.485067	0.0485248
CCGGC	C	G	A	C	A	C	G	T	G	G	A	A	TTAATAGCTAAGATTACTATATCGACG	probe9969_PBM7.1_mutant889_4969_rc	CGACACGTGGAA	CACGTG	CGA	GAA	15.4078	3.32009	43496	10.0495	1.39742	0.139053
CCGGC	A	C	A	C	A	C	G	T	G	G	T	A	TTAATAGCTAAGATTACTATATCGACG	probe9361_PBM7.1_3adj611_4361_rc	ACACACGTGGTA	CACGTG	ACA	GTA	15.439	3.31978	44463	10.1235	2.06354	0.203837
CCGGC	T	G	A	C	A	C	G	T	G	T	T	G	TTAATAGCTAAGATTACTATATCGACG	probe9128_PBM7.1_3adj32_4128_rc	TGACACGTGTTG	CACGTG	TGA	TTG	15.4786	3.31969	45692	9.9952	0.56175	0.056202
CCGGC	T	C	A	C	A	C	G	T	G	G	T	T	TTAATAGCTAAGATTACTATATCGACG	probe9489_PBM7.1_mutant8_4489_rc	TCACACGTGGTT	CACGTG	TCA	GTT	15.4426	3.31964	44593.3	10.0672	1.53257	0.152235
CCGGC	T	G	A	C	A	C	G	C	G	G	T	C	TTAATAGCTAAGATTACTATATCGACG	probe9547_PBM7.1_mutant78_4547_rc	TGACACGCGGTC	CACGCG	TGA	GTC	15.4018	3.31888	43297	10.0472	1.3936	0.138706
CCGGC	G	G	A	C	A	C	G	A	G	G	T	A	TTAATAGCTAAGATTACTATATCGACG	probe9881_PBM7.1_mutant739_4881_rc	GGACACGAGGTA	CACGAG	GGA	GTA	15.3283	3.31706	41142.7	9.99673	0.970468	0.0970785
CCGGC	C	G	C	C	A	C	G	T	G	G	T	A	TTAATAGCTAAGATTACTATATCGACG	probe9338_PBM7.1_3adj581_4338_rc	CGCCACGTGGTA	CACGTG	CGC	GTA	15.4867	3.31628	45966.7	9.97815	0.720621	0.0722199
CCGGC	C	G	A	C	A	C	A	T	G	G	T	T	TTAATAGCTAAGATTACTATATCGACG	probe9734_PBM7.1_mutant420_4734_rc	CGACACATGGTT	CACATG	CGA	GTT	15.3466	3.3151	41743	10.0877	2.02765	0.201002
CCGGC	T	T	A	C	A	C	G	T	G	A	T	A	TTAATAGCTAAGATTACTATATCGACG	probe9679_PBM7.1_mutant343_4679_rc	TTACACGTGATA	CACGTG	TTA	ATA	15.4131	3.31402	43695	10.0958	2.04329	0.20239
CCGGC	T	C	G	C	A	C	G	T	G	G	A	A	TTAATAGCTAAGATTACTATATCGACG	probe9966_PBM7.1_mutant879_4966_rc	TCGCACGTGGAA	CACGTG	TCG	GAA	15.3601	3.3136	42071.7	10.0512	1.82184	0.181256
CCGGC	A	A	A	C	A	C	G	T	T	G	T	A	TTAATAGCTAAGATTACTATATCGACG	probe9809_PBM7.1_mutant527_4809_rc	AAACACGTTGTA	CACGTT	AAA	GTA	15.3231	3.31194	41017.7	9.99226	1.38394	0.138502
CCGGC	T	G	A	C	A	C	G	T	G	C	G	G	TTAATAGCTAAGATTACTATATCGACG	probe9117_PBM7.1_3adj21_4117_rc	TGACACGTGCGG	CACGTG	TGA	CGG	15.2931	3.31049	40180	9.98469	1.37814	0.138025
CCGGC	T	C	A	C	A	C	G	T	G	A	T	A	TTAATAGCTAAGATTACTATATCGACG	probe9921_PBM7.1_mutant814_4921_rc	TCACACGTGATA	CACGTG	TCA	ATA	15.396	3.30995	43163.3	9.91911	0.232517	0.0234413
CCGGC	C	T	A	C	A	C	G	T	G	G	T	A	TTAATAGCTAAGATTACTATATCGACG	probe9368_PBM7.1_3adj621_4368_rc	CTACACGTGGTA	CACGTG	CTA	GTA	15.5182	3.30809	46938	9.94106	1.02279	0.102886
CCGGC	T	G	C	C	A	C	G	T	G	G	A	A	TTAATAGCTAAGATTACTATATCGACG	probe9967_PBM7.1_mutant880_4967_rc	TGCCACGTGGAA	CACGTG	TGC	GAA	15.5374	3.30602	47562	9.96834	1.50849	0.151328
CCGGC	T	T	G	C	A	C	G	T	G	G	T	A	TTAATAGCTAAGATTACTATATCGACG	probe9292_PBM7.1_3adj520_4292_rc	TTGCACGTGGTA	CACGTG	TTG	GTA	15.4024	3.30556	43571	10.0767	2.38139	0.236327
CCGGC	T	T	A	C	A	C	G	T	G	G	T	A	TTAATAGCTAAGATTACTATATCGACG	probe9295_PBM7.1_3adj524_4295_rc	TTACACGTGGTA	CACGTG	TTA	GTA	15.4993	3.30334	46418.3	9.91102	1.07769	0.108737
CCGGC	G	G	A	C	T	C	G	T	G	G	T	A	TTAATAGCTAAGATTACTATATCGACG	probe9593_PBM7.1_mutant153_4593_rc	GGACTCGTGGTA	CTCGTG	GGA	GTA	15.3626	3.29868	42171.7	9.84971	0.530695	0.0538793
CCGGC	G	T	A	C	A	C	G	T	G	G	T	A	TTAATAGCTAAGATTACTATATCGACG	probe9369_PBM7.1_3adj622_4369_rc	GTACACGTGGTA	CACGTG	GTA	GTA	15.4417	3.29803	44589.3	9.88186	1.17871	0.119281
CCGGC	G	A	C	C	A	C	G	T	G	G	T	A	TTAATAGCTAAGATTACTATATCGACG	probe9342_PBM7.1_3adj586_4342_rc	GACCACGTGGTA	CACGTG	GAC	GTA	15.4182	3.2952	44371.3	10.0292	2.4254	0.241835
CCGGC	A	C	G	C	A	C	G	T	G	G	T	A	TTAATAGCTAAGATTACTATATCGACG	probe9349_PBM7.1_3adj595_4349_rc	ACGCACGTGGTA	CACGTG	ACG	GTA	15.4149	3.29497	43851	9.97725	2.27237	0.227756
CCGGC	T	G	A	C	A	C	G	T	G	A	G	A	TTAATAGCTAAGATTACTATATCGACG	probe9134_PBM7.1_3adj39_4134_rc	TGACACGTGAGA	CACGTG	TGA	AGA	15.392	3.29453	43009.7	9.84568	1.01627	0.10322
CCGGC	A	G	A	C	A	C	G	T	G	A	T	A	TTAATAGCTAAGATTACTATATCGACG	probe9920_PBM7.1_mutant813_4920_rc	AGACACGTGATA	CACGTG	AGA	ATA	15.4523	3.29255	44883.3	9.80082	0.266663	0.0272083
CCGGC	T	G	A	C	A	C	G	T	G	T	T	A	TTAATAGCTAAGATTACTATATCGACG	probe9142_PBM7.1_3adj48_4142_rc	TGACACGTGTTA	CACGTG	TGA	TTA	15.3623	3.29111	42189	9.82985	1.11678	0.113611
CCGGC	C	G	A	C	A	C	G	T	G	G	G	C	TTAATAGCTAAGATTACTATATCGACG	probe9782_PBM7.1_mutant486_4782_rc	CGACACGTGGGC	CACGTG	CGA	GGC	15.4633	3.28991	45200	9.86583	1.622	0.164406
CCGGC	G	C	A	C	A	C	G	T	G	G	T	A	TTAATAGCTAAGATTACTATATCGACG	probe9360_PBM7.1_3adj610_4360_rc	GCACACGTGGTA	CACGTG	GCA	GTA	15.4685	3.28806	45342.7	9.88105	1.77057	0.179188
CCGGC	T	C	A	C	A	C	G	T	G	T	T	A	TTAATAGCTAAGATTACTATATCGACG	probe9566_PBM7.1_mutant101_4566_rc	TCACACGTGTTA	CACGTG	TCA	TTA	15.5129	3.28677	46822.3	9.81239	1.27221	0.129653
CCGGC	T	G	C	C	A	C	G	T	G	T	T	A	TTAATAGCTAAGATTACTATATCGACG	probe9794_PBM7.1_mutant499_4794_rc	TGCCACGTGTTA	CACGTG	TGC	TTA	15.4265	3.28434	44049.7	9.7947	1.20433	0.122958
CCGGC	T	G	A	C	A	C	G	T	G	G	C	A	TTAATAGCTAAGATTACTATATCGACG	probe9130_PBM7.1_3adj34_4130_rc	TGACACGTGGCA	CACGTG	TGA	GCA	15.3999	3.2835	43259.3	9.75862	0.791531	0.081111
CCGGC	A	G	A	C	A	C	G	T	G	G	T	G	TTAATAGCTAAGATTACTATATCGACG	probe9514_PBM7.1_mutant40_4514_rc	AGACACGTGGTG	CACGTG	AGA	GTG	15.4712	3.28276	45550.3	9.93593	2.54004	0.255641
CCGGC	T	A	A	C	A	C	G	A	G	G	T	A	TTAATAGCTAAGATTACTATATCGACG	probe9640_PBM7.1_mutant276_4640_rc	TAACACGAGGTA	CACGAG	TAA	GTA	15.3392	3.28229	41468.3	9.79802	1.43122	0.146072
CCGGC	T	G	G	C	A	C	G	C	G	G	T	C	TTAATAGCTAAGATTACTATATCGACG	probe9546_PBM7.1_mutant77_4546_rc	TGGCACGCGGTC	CACGCG	TGG	GTC	15.3942	3.27834	43090	9.75429	1.25693	0.128859
CCGGC	A	T	C	C	A	C	G	T	G	G	T	A	TTAATAGCTAAGATTACTATATCGACG	probe9346_PBM7.1_3adj591_4346_rc	ATCCACGTGGTA	CACGTG	ATC	GTA	15.4699	3.27791	45388.3	9.85729	2.20743	0.223938
CCGGC	T	G	G	C	A	C	G	A	G	G	T	T	TTAATAGCTAAGATTACTATATCGACG	probe9735_PBM7.1_mutant421_4735_rc	TGGCACGAGGTT	CACGAG	TGG	GTT	15.3224	3.27789	40975.7	9.72	0.763962	0.0785969
CCGGC	T	G	A	G	C	A	C	G	T	G	T	A	TTAATAGCTAAGATTACTATATCGACG	probe8362_PBM7.1_every6mer3362_3362_rc	TGAGCACGTGTA	GCACGT	TGA	GTA	15.3513	3.27782	41839.7	9.73753	1.04934	0.107762
CCGGC	T	T	A	C	G	C	G	T	G	G	T	A	TTAATAGCTAAGATTACTATATCGACG	probe9596_PBM7.1_mutant158_4596_rc	TTACGCGTGGTA	CGCGTG	TTA	GTA	15.3669	3.27386	42304	9.75874	1.59041	0.162973
CCGGC	T	T	A	C	A	C	G	T	T	G	T	C	TTAATAGCTAAGATTACTATATCGACG	probe9531_PBM7.1_mutant57_4531_rc	TTACACGTTGTC	CACGTT	TTA	GTC	15.3909	3.27292	42977.7	9.69598	0.938329	0.0967751
CCGGC	T	G	A	C	C	T	C	G	T	G	T	A	TTAATAGCTAAGATTACTATATCGACG	probe8377_PBM7.1_every6mer3377_3377_rc	TGACCTCGTGTA	CCTCGT	TGA	GTA	15.3329	3.27287	41339	9.79852	2.03022	0.207196
CCGGC	T	G	A	C	C	G	C	A	T	G	T	A	TTAATAGCTAAGATTACTATATCGACG	probe8601_PBM7.1_every6mer3601_3601_rc	TGACCGCATGTA	CCGCAT	TGA	GTA	15.1893	3.27185	37413.3	9.66987	0.570671	0.0590154
CCGGC	A	A	G	C	A	C	G	T	G	G	T	A	TTAATAGCTAAGATTACTATATCGACG	probe9355_PBM7.1_3adj603_4355_rc	AAGCACGTGGTA	CACGTG	AAG	GTA	15.4398	3.26965	44640.3	9.68503	1.06806	0.110279
CCGGC	C	G	G	C	A	C	G	T	G	G	T	A	TTAATAGCTAAGATTACTATATCGACG	probe9350_PBM7.1_3adj597_4350_rc	CGGCACGTGGTA	CACGTG	CGG	GTA	15.3895	3.26873	43021.7	9.68258	1.15688	0.11948
CCGGC	T	C	A	C	A	C	G	T	G	G	G	C	TTAATAGCTAAGATTACTATATCGACG	probe9783_PBM7.1_mutant487_4783_rc	TCACACGTGGGC	CACGTG	TCA	GGC	15.4264	3.2679	44092	9.63474	0.258044	0.0267826
CCGGC	T	A	A	C	A	C	G	T	G	G	T	T	TTAATAGCTAAGATTACTATATCGACG	probe9490_PBM7.1_mutant9_4490_rc	TAACACGTGGTT	CACGTG	TAA	GTT	15.1971	3.26611	38133	9.73934	1.8808	0.193114
CCGGC	A	A	A	C	A	C	G	A	T	G	T	T	TTAATAGCTAAGATTACTATATCGACG	probe9984_PBM7.1_mutant909_4984_rc	AAACACGATGTT	CACGAT	AAA	GTT	15.1256	3.26414	35754.7	9.6554	1.19372	0.123632
CCGGC	T	A	G	A	A	C	G	T	G	G	T	A	TTAATAGCTAAGATTACTATATCGACG	probe9315_PBM7.1_3adj551_4315_rc	TAGAACGTGGTA	AACGTG	TAG	GTA	15.1919	3.26363	37715	9.66979	1.35029	0.13964
CCGGC	G	G	A	C	A	C	G	C	G	G	T	A	TTAATAGCTAAGATTACTATATCGACG	probe9874_PBM7.1_mutant715_4874_rc	GGACACGCGGTA	CACGCG	GGA	GTA	15.3716	3.26219	42403	9.78015	2.30285	0.235461
CCGGC	T	A	A	C	G	C	G	T	G	G	T	A	TTAATAGCTAAGATTACTATATCGACG	probe9598_PBM7.1_mutant161_4598_rc	TAACGCGTGGTA	CGCGTG	TAA	GTA	15.3512	3.25982	41827	9.58217	0.317577	0.0331424
CCGGC	A	A	T	C	A	C	G	T	G	G	T	A	TTAATAGCTAAGATTACTATATCGACG	probe9379_PBM7.1_3adj635_4379_rc	AATCACGTGGTA	CACGTG	AAT	GTA	15.4251	3.25954	44189.3	9.63138	1.23533	0.128261
CCGGC	A	G	A	C	G	C	G	T	G	G	T	A	TTAATAGCTAAGATTACTATATCGACG	probe9837_PBM7.1_mutant580_4837_rc	AGACGCGTGGTA	CGCGTG	AGA	GTA	15.3165	3.25889	40848	9.75163	2.17851	0.2234
CCGGC	T	G	G	C	A	C	G	T	G	G	T	A	TTAATAGCTAAGATTACTATATCGACG	probe9265_PBM7.1_3adj482_4265_rc	TGGCACGTGGTA	CACGTG	TGG	GTA	15.506	3.25879	46554.3	9.57264	0.158526	0.0165603
CCGGC	T	G	G	C	A	C	G	A	G	G	T	A	TTAATAGCTAAGATTACTATATCGACG	probe9880_PBM7.1_mutant734_4880_rc	TGGCACGAGGTA	CACGAG	TGG	GTA	15.366	3.25821	42236	9.60543	1.0561	0.109948
CCGGC	A	T	T	C	A	C	G	T	G	G	T	A	TTAATAGCTAAGATTACTATATCGACG	probe9382_PBM7.1_3adj639_4382_rc	ATTCACGTGGTA	CACGTG	ATT	GTA	15.4231	3.25795	44203	9.57221	0.4171	0.043574
CCGGC	C	T	G	C	A	C	G	T	G	G	T	A	TTAATAGCTAAGATTACTATATCGACG	probe9356_PBM7.1_3adj605_4356_rc	CTGCACGTGGTA	CACGTG	CTG	GTA	15.5056	3.25564	46534	9.55743	0.427961	0.0447779
CCGGC	C	C	T	C	A	C	G	T	G	G	T	A	TTAATAGCTAAGATTACTATATCGACG	probe9371_PBM7.1_3adj625_4371_rc	CCTCACGTGGTA	CACGTG	CCT	GTA	15.4893	3.25513	46006.3	9.70753	2.08099	0.214369
CCGGC	T	G	T	C	A	C	G	A	G	G	T	A	TTAATAGCTAAGATTACTATATCGACG	probe9638_PBM7.1_mutant273_4638_rc	TGTCACGAGGTA	CACGAG	TGT	GTA	15.2992	3.25413	40338.7	9.61706	1.47763	0.153647
CCGGC	A	G	C	C	A	C	G	T	T	G	T	A	TTAATAGCTAAGATTACTATATCGACG	probe9580_PBM7.1_mutant118_4580_rc	AGCCACGTTGTA	CACGTT	AGC	GTA	15.377	3.25388	42599.3	9.60333	1.39069	0.144813
CCGGC	T	T	A	C	A	T	G	T	G	G	A	A	TTAATAGCTAAGATTACTATATCGACG	probe9712_PBM7.1_mutant389_4712_rc	TTACATGTGGAA	CATGTG	TTA	GAA	15.3447	3.25236	41707.3	9.60188	1.41795	0.147674
CCGGC	T	C	A	C	A	C	G	T	T	T	T	A	TTAATAGCTAAGATTACTATATCGACG	probe9557_PBM7.1_mutant90_4557_rc	TCACACGTTTTA	CACGTT	TCA	TTA	15.3433	3.25024	41582.7	9.52759	0.597401	0.0627022
CCGGC	T	G	G	C	A	C	G	T	G	C	T	A	TTAATAGCTAAGATTACTATATCGACG	probe9663_PBM7.1_mutant324_4663_rc	TGGCACGTGCTA	CACGTG	TGG	CTA	15.3204	3.24732	41207	9.7873	2.76963	0.282982
CCGGC	T	C	A	C	A	T	G	T	G	T	T	A	TTAATAGCTAAGATTACTATATCGACG	probe9559_PBM7.1_mutant92_4559_rc	TCACATGTGTTA	CATGTG	TCA	TTA	15.433	3.2472	44257.3	9.60619	1.78022	0.18532
CCGGC	A	T	A	C	A	C	G	T	G	G	T	A	TTAATAGCTAAGATTACTATATCGACG	probe9370_PBM7.1_3adj623_4370_rc	ATACACGTGGTA	CACGTG	ATA	GTA	15.4147	3.2466	43794	9.50485	0.629892	0.0662706
CCGGC	A	G	A	C	A	C	A	T	G	G	G	A	TTAATAGCTAAGATTACTATATCGACG	probe9938_PBM7.1_mutant842_4938_rc	AGACACATGGGA	CACATG	AGA	GGA	15.3294	3.24648	41240	9.59465	1.66802	0.173849
CCGGC	T	G	A	C	A	C	G	T	G	A	G	T	TTAATAGCTAAGATTACTATATCGACG	probe9149_PBM7.1_3adj55_4149_rc	TGACACGTGAGT	CACGTG	TGA	AGT	15.34	3.24602	41494.3	9.48787	0.108188	0.0114027
CCGGC	T	G	A	C	A	C	G	T	G	C	G	T	TTAATAGCTAAGATTACTATATCGACG	probe9147_PBM7.1_3adj53_4147_rc	TGACACGTGCGT	CACGTG	TGA	CGT	15.3979	3.24583	43236.3	9.53049	1.11358	0.116844
CCGGC	T	G	T	C	G	C	G	T	G	G	T	A	TTAATAGCTAAGATTACTATATCGACG	probe9254_PBM7.1_3adj468_4254_rc	TGTCGCGTGGTA	CGCGTG	TGT	GTA	15.3382	3.24486	41461.7	9.5627	1.4981	0.156661
CCGGC	T	G	A	A	C	A	C	G	T	G	T	A	TTAATAGCTAAGATTACTATATCGACG	probe8363_PBM7.1_every6mer3363_3363_rc	TGAACACGTGTA	ACACGT	TGA	GTA	15.4494	3.24482	44769.3	9.52497	1.13595	0.119261
CCGGC	T	G	A	C	A	C	G	T	G	T	A	A	TTAATAGCTAAGATTACTATATCGACG	probe9139_PBM7.1_3adj44_4139_rc	TGACACGTGTAA	CACGTG	TGA	TAA	15.4441	3.24434	44587	9.57625	1.70142	0.177671
CCGGC	T	G	A	C	A	C	G	T	G	G	A	T	TTAATAGCTAAGATTACTATATCGACG	probe9152_PBM7.1_3adj58_4152_rc	TGACACGTGGAT	CACGTG	TGA	GAT	15.3892	3.244	42937	9.47849	0.352695	0.03721
CCGGC	C	A	C	C	A	C	G	T	G	G	T	A	TTAATAGCTAAGATTACTATATCGACG	probe9341_PBM7.1_3adj585_4341_rc	CACCACGTGGTA	CACGTG	CAC	GTA	15.5285	3.24388	47292.3	9.61694	2.04093	0.212223
CCGGC	C	A	G	C	A	C	G	T	G	G	T	A	TTAATAGCTAAGATTACTATATCGACG	probe9353_PBM7.1_3adj601_4353_rc	CAGCACGTGGTA	CACGTG	CAG	GTA	15.5728	3.24368	48752	9.4802	0.477267	0.0503436
CCGGC	T	A	G	C	A	C	G	T	G	G	C	A	TTAATAGCTAAGATTACTATATCGACG	probe9699_PBM7.1_mutant370_4699_rc	TAGCACGTGGCA	CACGTG	TAG	GCA	15.5249	3.24301	47868	9.55433	1.56132	0.163415
CCGGC	G	G	A	C	A	C	G	T	T	G	T	T	TTAATAGCTAAGATTACTATATCGACG	probe9722_PBM7.1_mutant402_4722_rc	GGACACGTTGTT	CACGTT	GGA	GTT	15.3748	3.24126	42559	9.55904	1.71966	0.179899
CCGGC	T	G	A	C	G	C	G	T	G	C	C	A	TTAATAGCTAAGATTACTATATCGACG	probe9962_PBM7.1_mutant870_4962_rc	TGACGCGTGCCA	CGCGTG	TGA	CCA	15.2326	3.23951	38514	9.4641	0.752155	0.0794746
CCGGC	T	G	A	C	A	C	G	T	G	T	G	A	TTAATAGCTAAGATTACTATATCGACG	probe9135_PBM7.1_3adj40_4135_rc	TGACACGTGTGA	CACGTG	TGA	TGA	15.4699	3.23674	45385	9.50974	1.55123	0.16312
CCGGC	T	G	A	C	A	C	G	T	G	C	T	C	TTAATAGCTAAGATTACTATATCGACG	probe9109_PBM7.1_3adj13_4109_rc	TGACACGTGCTC	CACGTG	TGA	CTC	15.4311	3.2356	44213.3	9.42264	0.313636	0.0332854
CCGGC	T	A	A	A	A	C	G	T	G	T	T	A	TTAATAGCTAAGATTACTATATCGACG	probe9796_PBM7.1_mutant505_4796_rc	TAAAACGTGTTA	AACGTG	TAA	TTA	15.3916	3.23487	42989	9.48535	1.40925	0.148572
CCGGC	T	T	G	C	A	C	G	T	G	G	T	T	TTAATAGCTAAGATTACTATATCGACG	probe9731_PBM7.1_mutant411_4731_rc	TTGCACGTGGTT	CACGTG	TTG	GTT	15.4697	3.23357	45385	9.44562	1.0413	0.110241
CCGGC	T	G	A	C	A	C	G	T	T	G	C	G	TTAATAGCTAAGATTACTATATCGACG	probe9526_PBM7.1_mutant52_4526_rc	TGACACGTTGCG	CACGTT	TGA	GCG	15.321	3.23319	40982	9.43853	0.998284	0.105767
CCGGC	T	G	A	C	C	A	T	G	T	G	T	A	TTAATAGCTAAGATTACTATATCGACG	probe8553_PBM7.1_every6mer3553_3553_rc	TGACCATGTGTA	CCATGT	TGA	GTA	15.3225	3.22931	40996	9.41991	1.07458	0.114075
CCGGC	T	G	C	C	A	C	G	C	G	G	T	G	TTAATAGCTAAGATTACTATATCGACG	probe9758_PBM7.1_mutant455_4758_rc	TGCCACGCGGTG	CACGCG	TGC	GTG	15.4281	3.22708	44092.3	9.43633	1.44752	0.153398
CCGGC	T	G	A	C	A	C	G	T	G	A	C	G	TTAATAGCTAAGATTACTATATCGACG	probe9115_PBM7.1_3adj19_4115_rc	TGACACGTGACG	CACGTG	TGA	ACG	15.4389	3.22563	44421.7	9.4325	1.52906	0.162106
CCGGC	T	T	A	C	A	C	A	T	G	C	T	A	TTAATAGCTAAGATTACTATATCGACG	probe9666_PBM7.1_mutant329_4666_rc	TTACACATGCTA	CACATG	TTA	CTA	15.26	3.22549	39241	9.4626	1.78868	0.189027
CCGGC	T	C	A	C	A	T	G	T	G	G	T	A	TTAATAGCTAAGATTACTATATCGACG	probe9826_PBM7.1_mutant560_4826_rc	TCACATGTGGTA	CATGTG	TCA	GTA	15.4267	3.2251	44085.7	9.35233	0.204304	0.0218452
CCGGC	T	G	A	C	A	C	G	T	T	G	T	T	TTAATAGCTAAGATTACTATATCGACG	probe9721_PBM7.1_mutant401_4721_rc	TGACACGTTGTT	CACGTT	TGA	GTT	15.2922	3.22497	40139	9.36152	0.562203	0.0600547
CCGGC	C	G	T	C	A	C	G	T	G	G	T	T	TTAATAGCTAAGATTACTATATCGACG	probe9730_PBM7.1_mutant410_4730_rc	CGTCACGTGGTT	CACGTG	CGT	GTT	15.3877	3.2244	42879.7	9.39627	1.15624	0.123053
CCGGC	T	G	A	C	A	C	G	T	G	A	T	T	TTAATAGCTAAGATTACTATATCGACG	probe9157_PBM7.1_3adj63_4157_rc	TGACACGTGATT	CACGTG	TGA	ATT	15.3794	3.22413	42656.3	9.45156	1.77271	0.187557
CCGGC	T	G	T	C	A	C	G	T	G	T	T	C	TTAATAGCTAAGATTACTATATCGACG	probe9530_PBM7.1_mutant56_4530_rc	TGTCACGTGTTC	CACGTG	TGT	TTC	15.4294	3.22325	44222	9.34669	0.468488	0.0501234
CCGGC	C	A	A	C	A	C	G	T	G	G	T	A	TTAATAGCTAAGATTACTATATCGACG	probe9365_PBM7.1_3adj617_4365_rc	CAACACGTGGTA	CACGTG	CAA	GTA	15.4653	3.22021	45272.3	9.42891	1.80238	0.191154
CCGGC	T	T	A	C	A	C	G	T	G	G	T	T	TTAATAGCTAAGATTACTATATCGACG	probe9733_PBM7.1_mutant413_4733_rc	TTACACGTGGTT	CACGTG	TTA	GTT	15.3774	3.21806	42590	9.40204	1.63913	0.174338
CCGGC	T	G	A	C	T	C	G	T	G	G	C	A	TTAATAGCTAAGATTACTATATCGACG	probe9697_PBM7.1_mutant368_4697_rc	TGACTCGTGGCA	CTCGTG	TGA	GCA	15.2779	3.21793	39754	9.30637	0.228456	0.0245484
CCGGC	T	G	A	A	C	A	C	A	T	G	T	A	TTAATAGCTAAGATTACTATATCGACG	probe8619_PBM7.1_every6mer3619_3619_rc	TGAACACATGTA	ACACAT	TGA	GTA	15.2704	3.21333	39575.3	9.2811	0.416182	0.0448419
CCGGC	T	G	A	C	A	C	G	T	G	A	C	T	TTAATAGCTAAGATTACTATATCGACG	probe9145_PBM7.1_3adj51_4145_rc	TGACACGTGACT	CACGTG	TGA	ACT	15.4519	3.21294	44826	9.42592	2.13069	0.226046
CCGGC	T	G	A	C	A	C	G	T	G	G	T	C	TTAATAGCTAAGATTACTATATCGACG	probe9110_PBM7.1_3adj14_4110_rc	TGACACGTGGTC	CACGTG	TGA	GTC	15.5144	3.2125	46807.3	9.37074	1.62412	0.173318
CCGGC	C	G	G	C	A	C	G	T	G	G	T	G	TTAATAGCTAAGATTACTATATCGACG	probe9512_PBM7.1_mutant34_4512_rc	CGGCACGTGGTG	CACGTG	CGG	GTG	15.376	3.21169	42568.3	9.33209	1.38442	0.14835
CCGGC	T	T	A	C	A	C	G	G	G	G	T	C	TTAATAGCTAAGATTACTATATCGACG	probe9775_PBM7.1_mutant478_4775_rc	TTACACGGGGTC	CACGGG	TTA	GTC	15.1929	3.21168	37515.3	9.26465	0.0993781	0.0107266
CCGGC	T	G	A	C	A	C	G	T	G	T	A	T	TTAATAGCTAAGATTACTATATCGACG	probe9154_PBM7.1_3adj60_4154_rc	TGACACGTGTAT	CACGTG	TGA	TAT	15.4562	3.21158	44955.7	9.36781	1.76597	0.188515
CCGGC	T	G	A	C	A	T	G	C	G	G	C	A	TTAATAGCTAAGATTACTATATCGACG	probe9702_PBM7.1_mutant378_4702_rc	TGACATGCGGCA	CATGCG	TGA	GCA	15.2802	3.21131	39880.7	9.30968	1.13816	0.122255
CCGGC	A	G	A	C	A	C	G	T	T	G	T	A	TTAATAGCTAAGATTACTATATCGACG	probe9806_PBM7.1_mutant524_4806_rc	AGACACGTTGTA	CACGTT	AGA	GTA	15.3688	3.21031	42318.3	9.25971	0.344412	0.0371947
CCGGC	T	G	C	C	G	C	G	T	G	G	T	A	TTAATAGCTAAGATTACTATATCGACG	probe9252_PBM7.1_3adj465_4252_rc	TGCCGCGTGGTA	CGCGTG	TGC	GTA	15.4193	3.20989	43835	9.26421	0.569039	0.0614234
CCGGC	T	G	A	C	G	C	G	T	G	G	T	T	TTAATAGCTAAGATTACTATATCGACG	probe9487_PBM7.1_mutant5_4487_rc	TGACGCGTGGTT	CGCGTG	TGA	GTT	15.3395	3.20916	41481.3	9.26374	0.668154	0.0721257
CCGGC	C	G	G	C	A	C	G	T	T	G	T	A	TTAATAGCTAAGATTACTATATCGACG	probe9804_PBM7.1_mutant521_4804_rc	CGGCACGTTGTA	CACGTT	CGG	GTA	15.2522	3.20913	39051	9.28471	1.00781	0.108545
CCGGC	C	G	A	C	A	C	G	T	G	C	T	T	TTAATAGCTAAGATTACTATATCGACG	probe9738_PBM7.1_mutant425_4738_rc	CGACACGTGCTT	CACGTG	CGA	CTT	15.4969	3.20908	46246.3	9.27776	0.920644	0.0992313
CCGGC	A	G	G	C	A	C	G	T	G	G	T	A	TTAATAGCTAAGATTACTATATCGACG	probe9352_PBM7.1_3adj599_4352_rc	AGGCACGTGGTA	CACGTG	AGG	GTA	15.463	3.2086	45182	9.27272	0.869234	0.0937409
CCGGC	A	G	A	C	A	C	G	C	G	G	T	C	TTAATAGCTAAGATTACTATATCGACG	probe9548_PBM7.1_mutant79_4548_rc	AGACACGCGGTC	CACGCG	AGA	GTC	15.2838	3.20293	40316	9.2362	0.893689	0.0967594
CCGGC	T	G	A	C	A	C	G	T	T	G	C	A	TTAATAGCTAAGATTACTATATCGACG	probe9164_PBM7.1_3adj72_4164_rc	TGACACGTTGCA	CACGTT	TGA	GCA	15.3701	3.20275	42355.7	9.23033	0.793969	0.0860174
CCGGC	T	G	A	C	C	A	C	G	T	G	T	A	TTAATAGCTAAGATTACTATATCGACG	probe8361_PBM7.1_every6mer3361_3361_rc	TGACCACGTGTA	CCACGT	TGA	GTA	15.3508	3.201	41926.7	9.25469	1.25293	0.135384
CCGGC	T	G	T	C	A	C	G	T	G	A	T	A	TTAATAGCTAAGATTACTATATCGACG	probe9678_PBM7.1_mutant342_4678_rc	TGTCACGTGATA	CACGTG	TGT	ATA	15.4022	3.19979	43345	9.21505	0.873908	0.0948349
CCGGC	G	G	A	C	A	C	G	T	G	G	A	G	TTAATAGCTAAGATTACTATATCGACG	probe9763_PBM7.1_mutant460_4763_rc	GGACACGTGGAG	CACGTG	GGA	GAG	15.4313	3.19896	44225.7	9.21361	0.904059	0.0981221
CCGGC	T	G	A	C	A	C	G	T	G	G	C	G	TTAATAGCTAAGATTACTATATCGACG	probe9114_PBM7.1_3adj18_4114_rc	TGACACGTGGCG	CACGTG	TGA	GCG	15.4021	3.19891	43433.3	9.45655	2.83056	0.299322
CCGGC	G	A	A	C	A	T	G	T	G	G	T	A	TTAATAGCTAAGATTACTATATCGACG	probe9827_PBM7.1_mutant561_4827_rc	GAACATGTGGTA	CATGTG	GAA	GTA	15.3658	3.19843	42305.3	9.19877	0.725408	0.0788591
CCGGC	T	G	T	C	A	C	G	T	G	G	G	A	TTAATAGCTAAGATTACTATATCGACG	probe9687_PBM7.1_mutant354_4687_rc	TGTCACGTGGGA	CACGTG	TGT	GGA	15.4333	3.19753	44261	9.20845	0.993317	0.10787
CCGGC	T	A	C	A	A	C	G	T	G	G	T	A	TTAATAGCTAAGATTACTATATCGACG	probe9312_PBM7.1_3adj547_4312_rc	TACAACGTGGTA	AACGTG	TAC	GTA	15.3885	3.19671	42903.3	9.20103	0.960657	0.104408
CCGGC	T	T	A	C	A	C	G	T	G	G	T	C	TTAATAGCTAAGATTACTATATCGACG	probe9537_PBM7.1_mutant64_4537_rc	TTACACGTGGTC	CACGTG	TTA	GTC	15.3758	3.19451	43215.7	9.3912	2.49199	0.265354
CCGGC	T	G	T	C	A	T	G	T	G	G	T	A	TTAATAGCTAAGATTACTATATCGACG	probe9823_PBM7.1_mutant554_4823_rc	TGTCATGTGGTA	CATGTG	TGT	GTA	15.2954	3.19316	40214	9.18812	1.06998	0.116453
CCGGC	T	T	A	C	G	C	G	T	G	G	T	C	TTAATAGCTAAGATTACTATATCGACG	probe9766_PBM7.1_mutant464_4766_rc	TTACGCGTGGTC	CGCGTG	TTA	GTC	15.4045	3.18995	43375.3	9.18795	1.31049	0.142632
CCGGC	T	G	C	C	A	T	G	C	G	G	T	A	TTAATAGCTAAGATTACTATATCGACG	probe9635_PBM7.1_mutant259_4635_rc	TGCCATGCGGTA	CATGCG	TGC	GTA	15.3079	3.18918	40656	9.21953	1.69983	0.184372
CCGGC	C	T	A	C	A	C	G	T	G	G	T	G	TTAATAGCTAAGATTACTATATCGACG	probe9513_PBM7.1_mutant35_4513_rc	CTACACGTGGTG	CACGTG	CTA	GTG	15.2257	3.18847	38431.3	9.12694	0.533678	0.0584728
CCGGC	T	G	A	C	A	C	G	A	G	G	C	A	TTAATAGCTAAGATTACTATATCGACG	probe9703_PBM7.1_mutant379_4703_rc	TGACACGAGGCA	CACGAG	TGA	GCA	15.3576	3.18827	42000.7	9.1155	0.0941259	0.0103259
CCGGC	T	G	C	C	A	G	G	T	G	G	T	G	TTAATAGCTAAGATTACTATATCGACG	probe9508_PBM7.1_mutant30_4508_rc	TGCCAGGTGGTG	CAGGTG	TGC	GTG	15.1348	3.18678	35980	9.10658	0.150657	0.0165437
CCGGC	T	G	A	C	A	C	G	T	G	G	T	A	TTAATAGCTAAGATTACTATATCGACG	probe6865_PBM7.1_every6mer1865_1865_rc	TGACACGTGGTA	CACGTG	TGA	GTA	15.4765	3.18671	45612	9.23039	1.78331	0.1932
CCGGC	G	A	T	C	A	C	G	T	G	G	T	A	TTAATAGCTAAGATTACTATATCGACG	probe9378_PBM7.1_3adj634_4378_rc	GATCACGTGGTA	CACGTG	GAT	GTA	15.3236	3.1867	41154	9.30947	2.47859	0.266244
CCGGC	T	G	T	C	A	C	G	T	G	G	A	A	TTAATAGCTAAGATTACTATATCGACG	probe9965_PBM7.1_mutant878_4965_rc	TGTCACGTGGAA	CACGTG	TGT	GAA	15.3686	3.18628	42331.7	9.10692	0.340469	0.0373858
CCGGC	T	G	A	C	A	C	G	T	G	C	C	T	TTAATAGCTAAGATTACTATATCGACG	probe9143_PBM7.1_3adj49_4143_rc	TGACACGTGCCT	CACGTG	TGA	CCT	15.3908	3.18461	43039.7	9.20422	1.69282	0.183918
CCGGC	C	G	A	C	A	T	G	T	G	G	T	A	TTAATAGCTAAGATTACTATATCGACG	probe9825_PBM7.1_mutant559_4825_rc	CGACATGTGGTA	CATGTG	CGA	GTA	15.3926	3.18423	43018.3	9.1033	0.615468	0.0676094
CCGGC	A	G	A	C	A	C	A	T	G	G	T	A	TTAATAGCTAAGATTACTATATCGACG	probe9859_PBM7.1_mutant681_4859_rc	AGACACATGGTA	CACATG	AGA	GTA	15.3381	3.18422	41454.3	9.13334	1.0981	0.12023
CCGGC	T	G	A	C	A	C	G	T	G	T	C	G	TTAATAGCTAAGATTACTATATCGACG	probe9116_PBM7.1_3adj20_4116_rc	TGACACGTGTCG	CACGTG	TGA	TCG	15.5047	3.18202	46505	9.16513	1.61534	0.176249
CCGGC	C	G	T	C	A	C	G	T	G	G	T	A	TTAATAGCTAAGATTACTATATCGACG	probe9374_PBM7.1_3adj629_4374_rc	CGTCACGTGGTA	CACGTG	CGT	GTA	15.4465	3.18147	44696	9.07737	0.370282	0.0407918
CCGGC	A	G	T	C	A	C	G	T	G	G	T	A	TTAATAGCTAAGATTACTATATCGACG	probe9376_PBM7.1_3adj631_4376_rc	AGTCACGTGGTA	CACGTG	AGT	GTA	15.2014	3.18127	38350.7	9.19512	1.81869	0.197788
CCGGC	T	G	A	C	A	C	G	T	G	A	C	C	TTAATAGCTAAGATTACTATATCGACG	probe9099_PBM7.1_3adj3_4099_rc	TGACACGTGACC	CACGTG	TGA	ACC	15.4463	3.18035	44755.3	9.0705	0.378567	0.0417361
CCGGC	T	A	A	C	A	C	G	T	G	A	T	A	TTAATAGCTAAGATTACTATATCGACG	probe9680_PBM7.1_mutant344_4680_rc	TAACACGTGATA	CACGTG	TAA	ATA	15.4611	3.17911	45248	9.06759	0.518505	0.0571822
CCGGC	C	G	A	C	A	C	G	T	G	C	T	A	TTAATAGCTAAGATTACTATATCGACG	probe9906_PBM7.1_mutant791_4906_rc	CGACACGTGCTA	CACGTG	CGA	CTA	15.4173	3.17833	43787.7	9.0937	1.07817	0.118563
CCGGC	G	G	A	C	A	C	A	T	G	G	T	A	TTAATAGCTAAGATTACTATATCGACG	probe9858_PBM7.1_mutant680_4858_rc	GGACACATGGTA	CACATG	GGA	GTA	15.3397	3.17789	41508	9.19235	2.01442	0.219141
CCGGC	T	G	T	C	T	C	G	T	G	G	T	A	TTAATAGCTAAGATTACTATATCGACG	probe9278_PBM7.1_3adj500_4278_rc	TGTCTCGTGGTA	CTCGTG	TGT	GTA	15.3057	3.17667	40508.3	9.10509	1.31422	0.144339
CCGGC	C	G	A	C	A	C	G	C	G	G	T	T	TTAATAGCTAAGATTACTATATCGACG	probe9499_PBM7.1_mutant19_4499_rc	CGACACGCGGTT	CACGCG	CGA	GTT	15.2727	3.17662	39596	9.05038	0.477707	0.0527831
CCGGC	T	T	C	A	A	C	G	T	G	G	T	A	TTAATAGCTAAGATTACTATATCGACG	probe9313_PBM7.1_3adj548_4313_rc	TTCAACGTGGTA	AACGTG	TTC	GTA	15.1266	3.17456	36489	9.19237	2.02781	0.220597
CCGGC	T	C	A	C	A	C	G	C	G	G	T	T	TTAATAGCTAAGATTACTATATCGACG	probe9500_PBM7.1_mutant20_4500_rc	TCACACGCGGTT	CACGCG	TCA	GTT	15.2448	3.17362	38885.3	9.13081	1.73876	0.190427
CCGGC	T	G	A	C	A	C	A	T	G	C	A	A	TTAATAGCTAAGATTACTATATCGACG	probe9975_PBM7.1_mutant899_4975_rc	TGACACATGCAA	CACATG	TGA	CAA	15.3198	3.17358	40922.7	9.03519	0.585694	0.0648236
CCGGC	T	G	A	C	A	T	G	T	G	A	T	A	TTAATAGCTAAGATTACTATATCGACG	probe9669_PBM7.1_mutant333_4669_rc	TGACATGTGATA	CATGTG	TGA	ATA	15.3816	3.17291	42696	9.02954	0.548907	0.0607901
CCGGC	T	G	A	C	G	C	G	T	G	C	T	A	TTAATAGCTAAGATTACTATATCGACG	probe9659_PBM7.1_mutant320_4659_rc	TGACGCGTGCTA	CGCGTG	TGA	CTA	15.3585	3.17155	42016.7	9.06064	1.19784	0.132202
CCGGC	T	G	A	C	A	C	G	T	G	T	A	G	TTAATAGCTAAGATTACTATATCGACG	probe9124_PBM7.1_3adj28_4124_rc	TGACACGTGTAG	CACGTG	TGA	TAG	15.3637	3.16984	42204.7	9.01448	0.633516	0.0702776
CCGGC	T	G	A	C	A	C	G	T	G	C	T	A	TTAATAGCTAAGATTACTATATCGACG	probe9140_PBM7.1_3adj45_4140_rc	TGACACGTGCTA	CACGTG	TGA	CTA	15.3987	3.16699	43271.7	8.98333	0.209426	0.0233127
CCGGC	T	G	G	C	G	C	A	T	G	G	T	A	TTAATAGCTAAGATTACTATATCGACG	probe9622_PBM7.1_mutant236_4622_rc	TGGCGCATGGTA	CGCATG	TGG	GTA	15.3377	3.16614	41453	9.02697	1.18199	0.130939
CCGGC	T	G	T	C	A	C	G	T	T	G	T	A	TTAATAGCTAAGATTACTATATCGACG	probe9579_PBM7.1_mutant117_4579_rc	TGTCACGTTGTA	CACGTT	TGT	GTA	15.3062	3.16497	40605.3	9.07682	1.64583	0.181322
CCGGC	T	G	A	C	A	C	G	T	G	G	A	A	TTAATAGCTAAGATTACTATATCGACG	probe9137_PBM7.1_3adj42_4137_rc	TGACACGTGGAA	CACGTG	TGA	GAA	15.3328	3.1641	41277.7	8.97877	0.630543	0.070226
CCGGC	T	G	A	C	A	C	G	T	G	C	C	C	TTAATAGCTAAGATTACTATATCGACG	probe9097_PBM7.1_3adj1_4097_rc	TGACACGTGCCC	CACGTG	TGA	CCC	15.3874	3.16298	42930.7	8.96198	0.376785	0.0420426
CCGGC	T	T	A	C	A	C	A	T	G	G	T	A	TTAATAGCTAAGATTACTATATCGACG	probe9626_PBM7.1_mutant241_4626_rc	TTACACATGGTA	CACATG	TTA	GTA	15.3568	3.16216	42009.7	8.99247	1.06583	0.118525
CCGGC	T	G	A	C	A	C	G	T	G	C	G	C	TTAATAGCTAAGATTACTATATCGACG	probe9101_PBM7.1_3adj5_4101_rc	TGACACGTGCGC	CACGTG	TGA	CGC	15.4206	3.16022	43861	8.95645	0.670095	0.074817
CCGGC	T	G	A	C	A	C	G	T	G	T	C	C	TTAATAGCTAAGATTACTATATCGACG	probe9100_PBM7.1_3adj4_4100_rc	TGACACGTGTCC	CACGTG	TGA	TCC	15.4584	3.16001	45071.3	8.97501	0.985922	0.109852
CCGGC	T	G	A	C	A	C	G	T	G	G	G	A	TTAATAGCTAAGATTACTATATCGACG	probe9133_PBM7.1_3adj38_4133_rc	TGACACGTGGGA	CACGTG	TGA	GGA	15.3397	3.15888	41553.7	9.01635	1.52521	0.16916
CCGGC	G	G	C	C	A	C	G	T	G	G	T	A	TTAATAGCTAAGATTACTATATCGACG	probe9339_PBM7.1_3adj582_4339_rc	GGCCACGTGGTA	CACGTG	GGC	GTA	15.384	3.15864	43222.7	8.94678	0.679588	0.0759589
CCGGC	T	G	G	C	G	C	G	T	G	G	T	A	TTAATAGCTAAGATTACTATATCGACG	probe9253_PBM7.1_3adj466_4253_rc	TGGCGCGTGGTA	CGCGTG	TGG	GTA	15.3441	3.15654	41604.7	8.95947	1.07235	0.119689
CCGGC	T	G	A	C	A	C	G	T	G	A	A	C	TTAATAGCTAAGATTACTATATCGACG	probe9107_PBM7.1_3adj11_4107_rc	TGACACGTGAAC	CACGTG	TGA	AAC	15.2291	3.15627	38522.7	9.10129	2.17432	0.238903
CCGGC	G	G	A	C	A	C	G	T	G	T	G	A	TTAATAGCTAAGATTACTATATCGACG	probe9683_PBM7.1_mutant350_4683_rc	GGACACGTGTGA	CACGTG	GGA	TGA	15.3486	3.15494	41857.7	9.06183	1.95911	0.216193
CCGGC	T	G	A	C	A	C	A	T	G	G	T	A	TTAATAGCTAAGATTACTATATCGACG	probe6929_PBM7.1_every6mer1929_1929_rc	TGACACATGGTA	CACATG	TGA	GTA	15.2567	3.1549	39152.7	8.92351	0.66221	0.0742095
CCGGC	T	G	C	C	A	T	G	T	G	G	T	T	TTAATAGCTAAGATTACTATATCGACG	probe9485_PBM7.1_mutant3_4485_rc	TGCCATGTGGTT	CATGTG	TGC	GTT	15.3033	3.15453	40487.3	8.90669	0.245774	0.0275944
CCGGC	A	G	T	C	A	C	A	T	G	G	T	A	TTAATAGCTAAGATTACTATATCGACG	probe9857_PBM7.1_mutant678_4857_rc	AGTCACATGGTA	CACATG	AGT	GTA	15.4304	3.1532	44177	9.02735	1.83204	0.202944
CCGGC	T	G	A	C	A	C	G	T	G	T	A	C	TTAATAGCTAAGATTACTATATCGACG	probe9108_PBM7.1_3adj12_4108_rc	TGACACGTGTAC	CACGTG	TGA	TAC	15.4707	3.15296	45557.7	8.89925	0.34351	0.0385998
CCGGC	T	G	A	C	A	C	A	T	G	G	C	A	TTAATAGCTAAGATTACTATATCGACG	probe9958_PBM7.1_mutant865_4958_rc	TGACACATGGCA	CACATG	TGA	GCA	15.3235	3.15262	41040.7	8.9317	1.03408	0.115776
CCGGC	G	G	A	C	A	C	G	T	G	C	T	A	TTAATAGCTAAGATTACTATATCGACG	probe9664_PBM7.1_mutant326_4664_rc	GGACACGTGCTA	CACGTG	GGA	CTA	15.4253	3.15236	44047	8.91474	0.781439	0.0876569
CCGGC	T	G	T	C	A	C	G	T	G	C	T	A	TTAATAGCTAAGATTACTATATCGACG	probe9662_PBM7.1_mutant323_4662_rc	TGTCACGTGCTA	CACGTG	TGT	CTA	15.3455	3.15231	41747	8.9885	1.66948	0.185736
CCGGC	T	G	A	C	A	C	G	T	G	A	A	G	TTAATAGCTAAGATTACTATATCGACG	probe9123_PBM7.1_3adj27_4123_rc	TGACACGTGAAG	CACGTG	TGA	AAG	15.3423	3.15144	41604.7	9.02456	2.0037	0.222027
CCGGC	T	C	A	C	A	C	A	T	G	C	T	A	TTAATAGCTAAGATTACTATATCGACG	probe9912_PBM7.1_mutant797_4912_rc	TCACACATGCTA	CACATG	TCA	CTA	15.2917	3.1502	40260	8.9801	1.64729	0.183438
CCGGC	T	A	A	C	A	C	G	C	G	G	T	C	TTAATAGCTAAGATTACTATATCGACG	probe9549_PBM7.1_mutant80_4549_rc	TAACACGCGGTC	CACGCG	TAA	GTC	15.4203	3.14988	43850.7	8.8797	0.323429	0.0364234
CCGGC	A	A	C	C	A	C	G	T	G	G	T	A	TTAATAGCTAAGATTACTATATCGACG	probe9343_PBM7.1_3adj587_4343_rc	AACCACGTGGTA	CACGTG	AAC	GTA	15.3351	3.14969	41527.7	8.99929	1.89135	0.210166
CCGGC	T	A	T	C	A	C	G	T	G	G	T	A	TTAATAGCTAAGATTACTATATCGACG	probe9297_PBM7.1_3adj527_4297_rc	TATCACGTGGTA	CACGTG	TAT	GTA	15.4564	3.14876	44983	8.88323	0.623126	0.0701463
CCGGC	T	G	C	C	A	C	G	C	G	G	A	A	TTAATAGCTAAGATTACTATATCGACG	probe9972_PBM7.1_mutant894_4972_rc	TGCCACGCGGAA	CACGCG	TGC	GAA	15.3167	3.14731	40816	9.02402	2.1528	0.238563
CCGGC	T	G	A	C	A	C	G	T	G	A	T	C	TTAATAGCTAAGATTACTATATCGACG	probe9111_PBM7.1_3adj15_4111_rc	TGACACGTGATC	CACGTG	TGA	ATC	15.3986	3.14729	43251.3	8.94077	1.49732	0.167471
CCGGC	T	G	A	T	C	A	C	A	T	G	T	A	TTAATAGCTAAGATTACTATATCGACG	probe8620_PBM7.1_every6mer3620_3620_rc	TGATCACATGTA	TCACAT	TGA	GTA	15.3415	3.14669	41530.7	8.92764	1.41764	0.158792
CCGGC	T	G	A	C	A	T	G	T	G	G	C	A	TTAATAGCTAAGATTACTATATCGACG	probe9948_PBM7.1_mutant854_4948_rc	TGACATGTGGCA	CATGTG	TGA	GCA	15.2903	3.14656	40082.3	8.86128	0.393394	0.0443947
CCGGC	C	G	A	C	A	C	G	T	T	G	T	A	TTAATAGCTAAGATTACTATATCGACG	probe9581_PBM7.1_mutant122_4581_rc	CGACACGTTGTA	CACGTT	CGA	GTA	15.2975	3.14312	40452.7	8.85077	0.669496	0.0756427
CCGGC	T	G	C	C	A	C	G	T	G	C	T	T	TTAATAGCTAAGATTACTATATCGACG	probe9503_PBM7.1_mutant23_4503_rc	TGCCACGTGCTT	CACGTG	TGC	CTT	15.4862	3.14258	45918.3	8.87459	1.05275	0.118625
CCGGC	G	G	A	C	G	C	G	T	G	G	T	A	TTAATAGCTAAGATTACTATATCGACG	probe9597_PBM7.1_mutant160_4597_rc	GGACGCGTGGTA	CGCGTG	GGA	GTA	15.3498	3.14178	41925.7	8.83221	0.404969	0.0458514
CCGGC	T	G	A	C	A	C	G	T	G	A	A	T	TTAATAGCTAAGATTACTATATCGACG	probe9153_PBM7.1_3adj59_4153_rc	TGACACGTGAAT	CACGTG	TGA	AAT	15.3578	3.14047	42014.7	8.82657	0.469029	0.0531383
CCGGC	T	G	A	A	C	G	C	G	T	G	T	A	TTAATAGCTAAGATTACTATATCGACG	probe8347_PBM7.1_every6mer3347_3347_rc	TGAACGCGTGTA	ACGCGT	TGA	GTA	15.206	3.13807	37956.3	8.88176	1.46306	0.164726
CCGGC	G	G	G	C	A	C	G	T	G	G	T	C	TTAATAGCTAAGATTACTATATCGACG	probe9536_PBM7.1_mutant62_4536_rc	GGGCACGTGGTC	CACGTG	GGG	GTC	15.4725	3.1346	45503.7	8.79199	0.507756	0.0577521
CCGGC	T	G	A	C	A	C	G	T	G	C	A	C	TTAATAGCTAAGATTACTATATCGACG	probe9105_PBM7.1_3adj9_4105_rc	TGACACGTGCAC	CACGTG	TGA	CAC	15.3823	3.13349	42781.3	8.85246	1.43572	0.162183
CCGGC	T	G	A	C	A	C	A	T	G	G	T	C	TTAATAGCTAAGATTACTATATCGACG	probe9543_PBM7.1_mutant73_4543_rc	TGACACATGGTC	CACATG	TGA	GTC	15.3484	3.13152	41754	8.76585	0.246356	0.0281041
CCGGC	C	G	A	C	A	C	G	T	T	G	T	T	TTAATAGCTAAGATTACTATATCGACG	probe9980_PBM7.1_mutant905_4980_rc	CGACACGTTGTT	CACGTT	CGA	GTT	15.3845	3.13135	42796.3	8.80418	1.02442	0.116356
CCGGC	T	G	A	C	A	C	G	T	G	A	T	G	TTAATAGCTAAGATTACTATATCGACG	probe9127_PBM7.1_3adj31_4127_rc	TGACACGTGATG	CACGTG	TGA	ATG	15.3682	3.13107	42392.7	8.82495	1.26431	0.143266
CCGGC	T	G	A	C	T	C	G	T	G	C	T	A	TTAATAGCTAAGATTACTATATCGACG	probe9904_PBM7.1_mutant785_4904_rc	TGACTCGTGCTA	CTCGTG	TGA	CTA	15.1653	3.13048	36914.7	8.87309	1.68419	0.189809
CCGGC	A	C	T	C	A	C	G	T	G	G	T	A	TTAATAGCTAAGATTACTATATCGACG	probe9373_PBM7.1_3adj627_4373_rc	ACTCACGTGGTA	CACGTG	ACT	GTA	15.4733	3.12936	45550.7	8.7788	0.849741	0.0967947
CCGGC	T	T	C	C	A	C	G	T	G	G	T	A	TTAATAGCTAAGATTACTATATCGACG	probe9289_PBM7.1_3adj516_4289_rc	TTCCACGTGGTA	CACGTG	TTC	GTA	15.4159	3.12889	43777	8.83783	1.55715	0.176191
CCGGC	A	G	C	C	A	C	G	T	G	G	T	A	TTAATAGCTAAGATTACTATATCGACG	probe9340_PBM7.1_3adj583_4340_rc	AGCCACGTGGTA	CACGTG	AGC	GTA	15.2861	3.12846	40298	8.99633	2.49223	0.277028
CCGGC	T	A	A	C	A	C	A	T	G	G	T	A	TTAATAGCTAAGATTACTATATCGACG	probe9860_PBM7.1_mutant682_4860_rc	TAACACATGGTA	CACATG	TAA	GTA	15.3409	3.12571	41706.3	8.74539	0.670732	0.0766955
CCGGC	T	G	C	C	A	C	G	T	G	A	T	A	TTAATAGCTAAGATTACTATATCGACG	probe9918_PBM7.1_mutant808_4918_rc	TGCCACGTGATA	CACGTG	TGC	ATA	15.3892	3.12554	42949.7	8.74166	0.619852	0.0709077
CCGGC	T	G	A	G	C	A	T	G	T	G	T	A	TTAATAGCTAAGATTACTATATCGACG	probe8554_PBM7.1_every6mer3554_3554_rc	TGAGCATGTGTA	GCATGT	TGA	GTA	15.1486	3.124	36385.3	8.78866	1.32594	0.150869
CCGGC	C	G	A	C	A	C	G	T	G	G	T	A	TTAATAGCTAAGATTACTATATCGACG	probe9362_PBM7.1_3adj613_4362_rc	CGACACGTGGTA	CACGTG	CGA	GTA	15.4087	3.12266	43519	8.71006	0.0659063	0.00756668
CCGGC	T	A	A	C	A	C	G	T	T	G	T	A	TTAATAGCTAAGATTACTATATCGACG	probe9807_PBM7.1_mutant525_4807_rc	TAACACGTTGTA	CACGTT	TAA	GTA	15.4003	3.12023	43275	8.69875	0.301553	0.0346662
CCGGC	T	G	A	C	G	C	G	T	G	G	C	A	TTAATAGCTAAGATTACTATATCGACG	probe9951_PBM7.1_mutant857_4951_rc	TGACGCGTGGCA	CGCGTG	TGA	GCA	15.4068	3.11963	43466.7	8.70686	0.631788	0.0725621
CCGGC	T	T	A	C	A	C	G	T	G	G	G	A	TTAATAGCTAAGATTACTATATCGACG	probe9934_PBM7.1_mutant832_4934_rc	TTACACGTGGGA	CACGTG	TTA	GGA	15.3462	3.11895	41814.7	8.70492	0.671338	0.0771217
CCGGC	T	G	T	C	A	C	G	G	G	G	T	A	TTAATAGCTAAGATTACTATATCGACG	probe9867_PBM7.1_mutant695_4867_rc	TGTCACGGGGTA	CACGGG	TGT	GTA	15.063	3.11879	34349.3	8.69075	0.328397	0.037787
CCGGC	T	G	T	C	A	C	G	T	G	G	T	A	TTAATAGCTAAGATTACTATATCGACG	probe9266_PBM7.1_3adj484_4266_rc	TGTCACGTGGTA	CACGTG	TGT	GTA	15.3088	3.1178	40692.7	8.68408	0.297331	0.0342387
CCGGC	T	G	A	C	A	C	G	T	T	G	T	C	TTAATAGCTAAGATTACTATATCGACG	probe9765_PBM7.1_mutant462_4765_rc	TGACACGTTGTC	CACGTT	TGA	GTC	15.3395	3.11542	41483	8.69797	0.89243	0.102602
CCGGC	A	G	A	C	G	C	A	T	G	G	T	A	TTAATAGCTAAGATTACTATATCGACG	probe9623_PBM7.1_mutant237_4623_rc	AGACGCATGGTA	CGCATG	AGA	GTA	15.3613	3.11336	42117.7	8.69039	0.983823	0.113208
CCGGC	T	G	A	A	A	C	G	T	G	G	T	C	TTAATAGCTAAGATTACTATATCGACG	probe9540_PBM7.1_mutant70_4540_rc	TGAAACGTGGTC	AACGTG	TGA	GTC	15.2739	3.11306	39648.7	8.67316	0.737656	0.0850504
CCGGC	T	G	A	C	A	T	G	T	G	G	A	A	TTAATAGCTAAGATTACTATATCGACG	probe9713_PBM7.1_mutant390_4713_rc	TGACATGTGGAA	CATGTG	TGA	GAA	15.3038	3.11262	40461	8.67276	0.776566	0.0895407
CCGGC	C	C	A	C	A	C	G	T	G	G	T	G	TTAATAGCTAAGATTACTATATCGACG	probe9515_PBM7.1_mutant41_4515_rc	CCACACGTGGTG	CACGTG	CCA	GTG	15.405	3.11261	43458	8.65657	0.426817	0.0493056
CCGGC	C	A	T	C	A	C	G	T	G	G	T	A	TTAATAGCTAAGATTACTATATCGACG	probe9377_PBM7.1_3adj633_4377_rc	CATCACGTGGTA	CACGTG	CAT	GTA	15.3912	3.10964	43032.3	8.72253	1.51933	0.174184
CCGGC	T	G	A	C	A	C	G	G	G	G	T	C	TTAATAGCTAAGATTACTATATCGACG	probe9545_PBM7.1_mutant75_4545_rc	TGACACGGGGTC	CACGGG	TGA	GTC	15.194	3.10375	37584	8.6044	0.447746	0.0520369
CCGGC	T	G	A	C	A	C	G	C	G	G	T	A	TTAATAGCTAAGATTACTATATCGACG	probe6097_PBM7.1_every6mer1097_1097_rc	TGACACGCGGTA	CACGCG	TGA	GTA	15.3672	3.10032	42266.3	8.59923	0.78541	0.0913349
CCGGC	T	A	A	A	A	C	G	T	G	G	T	A	TTAATAGCTAAGATTACTATATCGACG	probe9318_PBM7.1_3adj555_4318_rc	TAAAACGTGGTA	AACGTG	TAA	GTA	15.2969	3.09988	40337.3	8.60499	0.88403	0.102735
CCGGC	T	G	A	C	A	C	G	C	G	G	A	A	TTAATAGCTAAGATTACTATATCGACG	probe9973_PBM7.1_mutant895_4973_rc	TGACACGCGGAA	CACGCG	TGA	GAA	15.2886	3.09813	40051.7	8.6214	1.20751	0.14006
CCGGC	A	G	A	C	A	T	G	T	G	G	T	G	TTAATAGCTAAGATTACTATATCGACG	probe9748_PBM7.1_mutant444_4748_rc	AGACATGTGGTG	CATGTG	AGA	GTG	15.3763	3.09644	42542.3	8.63551	1.49832	0.173507
CCGGC	G	G	A	C	A	C	G	G	G	G	T	T	TTAATAGCTAAGATTACTATATCGACG	probe9496_PBM7.1_mutant16_4496_rc	GGACACGGGGTT	CACGGG	GGA	GTT	15.2248	3.09604	38293.7	8.62193	1.32832	0.154063
CCGGC	C	T	T	C	A	C	G	T	G	G	T	A	TTAATAGCTAAGATTACTATATCGACG	probe9380_PBM7.1_3adj637_4380_rc	CTTCACGTGGTA	CACGTG	CTT	GTA	15.4066	3.09586	43469	8.62222	1.34059	0.15548
CCGGC	T	G	C	C	A	C	G	T	T	G	T	A	TTAATAGCTAAGATTACTATATCGACG	probe9805_PBM7.1_mutant522_4805_rc	TGCCACGTTGTA	CACGTT	TGC	GTA	15.1566	3.09246	36744.7	8.53484	0.371397	0.0435154
CCGGC	T	G	A	C	A	C	G	T	G	A	G	C	TTAATAGCTAAGATTACTATATCGACG	probe9103_PBM7.1_3adj7_4103_rc	TGACACGTGAGC	CACGTG	TGA	AGC	15.3847	3.09085	42889	8.60321	1.44459	0.167913
CCGGC	T	G	A	C	A	C	G	T	G	A	A	A	TTAATAGCTAAGATTACTATATCGACG	probe9138_PBM7.1_3adj43_4138_rc	TGACACGTGAAA	CACGTG	TGA	AAA	15.3923	3.0899	43028.7	8.5468	0.898094	0.10508
CCGGC	T	G	A	C	C	A	C	A	T	G	T	A	TTAATAGCTAAGATTACTATATCGACG	probe8617_PBM7.1_every6mer3617_3617_rc	TGACCACATGTA	CCACAT	TGA	GTA	15.2919	3.08615	40143.3	8.54241	1.10798	0.129704
CCGGC	T	G	A	C	A	C	G	C	G	G	G	A	TTAATAGCTAAGATTACTATATCGACG	probe9941_PBM7.1_mutant845_4941_rc	TGACACGCGGGA	CACGCG	TGA	GGA	15.1612	3.08583	36715.7	8.5035	0.574773	0.0675924
CCGGC	A	G	A	C	A	C	G	T	G	G	T	A	TTAATAGCTAAGATTACTATATCGACG	probe9364_PBM7.1_3adj615_4364_rc	AGACACGTGGTA	CACGTG	AGA	GTA	15.3678	3.08453	42514.3	8.55844	1.34928	0.157655
CCGGC	T	G	A	C	A	C	G	A	G	G	T	A	TTAATAGCTAAGATTACTATATCGACG	probe6609_PBM7.1_every6mer1609_1609_rc	TGACACGAGGTA	CACGAG	TGA	GTA	15.3064	3.08307	40533.7	8.47878	0.344305	0.0406079
CCGGC	C	G	C	A	A	C	G	T	G	G	T	A	TTAATAGCTAAGATTACTATATCGACG	probe9845_PBM7.1_mutant645_4845_rc	CGCAACGTGGTA	AACGTG	CGC	GTA	15.3896	3.08178	42929	8.46664	0.0430504	0.0050847
CCGGC	T	G	A	C	A	C	G	C	T	G	T	T	TTAATAGCTAAGATTACTATATCGACG	probe9982_PBM7.1_mutant907_4982_rc	TGACACGCTGTT	CACGCT	TGA	GTT	15.2021	3.08045	37751.3	8.49929	1.03681	0.121988
CCGGC	T	G	A	C	G	C	G	T	G	G	T	G	TTAATAGCTAAGATTACTATATCGACG	probe9750_PBM7.1_mutant446_4750_rc	TGACGCGTGGTG	CGCGTG	TGA	GTG	15.1976	3.08021	37911	8.56174	1.6085	0.187871
CCGGC	T	A	A	C	T	C	G	T	G	G	T	A	TTAATAGCTAAGATTACTATATCGACG	probe9835_PBM7.1_mutant575_4835_rc	TAACTCGTGGTA	CTCGTG	TAA	GTA	15.3676	3.07982	42303.7	8.47692	0.740405	0.0873437
CCGGC	C	G	A	C	A	C	G	C	T	G	T	A	TTAATAGCTAAGATTACTATATCGACG	probe9812_PBM7.1_mutant537_4812_rc	CGACACGCTGTA	CACGCT	CGA	GTA	15.2339	3.07903	38654.3	8.45486	0.332495	0.0393258
CCGGC	T	T	A	C	A	C	A	T	G	A	T	A	TTAATAGCTAAGATTACTATATCGACG	probe9682_PBM7.1_mutant346_4682_rc	TTACACATGATA	CACATG	TTA	ATA	15.1879	3.0748	37364.3	8.52598	1.60195	0.18789
CCGGC	T	G	C	A	A	C	G	T	G	G	T	A	TTAATAGCTAAGATTACTATATCGACG	probe9270_PBM7.1_3adj489_4270_rc	TGCAACGTGGTA	AACGTG	TGC	GTA	15.3449	3.07435	41754.3	8.47029	1.11519	0.131659
CCGGC	T	G	A	C	A	C	G	C	G	C	T	A	TTAATAGCTAAGATTACTATATCGACG	probe9207_PBM7.1_3adj133_4207_rc	TGACACGCGCTA	CACGCG	TGA	CTA	15.2667	3.07228	39502.3	8.4273	0.632378	0.0750392
CCGGC	T	T	A	C	A	C	G	T	G	G	C	G	TTAATAGCTAAGATTACTATATCGACG	probe9762_PBM7.1_mutant459_4762_rc	TTACACGTGGCG	CACGTG	TTA	GCG	15.431	3.06946	44217	8.40718	0.564666	0.0671647
CCGGC	T	T	A	C	A	C	G	T	G	G	T	G	TTAATAGCTAAGATTACTATATCGACG	probe9753_PBM7.1_mutant450_4753_rc	TTACACGTGGTG	CACGTG	TTA	GTG	15.3652	3.06837	42406	8.42308	0.92765	0.110132
CCGGC	A	C	A	C	A	C	C	T	G	G	T	A	TTAATAGCTAAGATTACTATATCGACG	probe9621_PBM7.1_mutant235_4621_rc	ACACACCTGGTA	CACCTG	ACA	GTA	15.2311	3.06812	38705.7	8.40273	0.642137	0.0764201
CCGGC	C	A	A	C	A	C	G	T	T	G	T	A	TTAATAGCTAAGATTACTATATCGACG	probe9808_PBM7.1_mutant526_4808_rc	CAACACGTTGTA	CACGTT	CAA	GTA	15.3086	3.0672	40619.3	8.44176	1.23415	0.146196
CCGGC	T	G	C	C	A	C	G	T	G	G	T	G	TTAATAGCTAAGATTACTATATCGACG	probe9752_PBM7.1_mutant449_4752_rc	TGCCACGTGGTG	CACGTG	TGC	GTG	15.4239	3.06664	44039.3	8.40692	0.838347	0.099721
CCGGC	T	G	A	C	A	C	G	T	G	G	A	C	TTAATAGCTAAGATTACTATATCGACG	probe9106_PBM7.1_3adj10_4106_rc	TGACACGTGGAC	CACGTG	TGA	GAC	15.3755	3.06507	42601.3	8.4167	1.10133	0.13085
CCGGC	T	G	A	C	A	C	G	T	T	A	C	A	TTAATAGCTAAGATTACTATATCGACG	probe9167_PBM7.1_3adj76_4167_rc	TGACACGTTACA	CACGTT	TGA	ACA	15.1217	3.06265	35798.7	8.35675	0.204741	0.0245
CCGGC	G	C	G	T	G	C	T	A	G	T	G	A	TTAATAGCTAAGATTACTATATCGACG	probe9390_PBM7.1_randomseq8_4390_rc	GCGTGCTAGTGA	TGCTAG	GCG	TGA	15.4855	3.05963	45880.3	8.38469	1.1067	0.131991
CCGGC	A	G	A	C	T	C	G	T	G	G	T	A	TTAATAGCTAAGATTACTATATCGACG	probe9594_PBM7.1_mutant154_4594_rc	AGACTCGTGGTA	CTCGTG	AGA	GTA	15.2454	3.056	38900.7	8.35329	0.974795	0.116696
CCGGC	T	C	T	C	A	C	G	T	G	G	T	C	TTAATAGCTAAGATTACTATATCGACG	probe9769_PBM7.1_mutant467_4769_rc	TCTCACGTGGTC	CACGTG	TCT	GTC	15.3729	3.05556	43333.7	8.37041	1.15484	0.137967
CCGGC	T	A	T	C	A	C	G	T	G	G	G	A	TTAATAGCTAAGATTACTATATCGACG	probe9931_PBM7.1_mutant829_4931_rc	TATCACGTGGGA	CACGTG	TAT	GGA	15.2742	3.051	39742.7	8.3944	1.69436	0.201844
CCGGC	T	C	C	A	A	C	G	T	G	G	T	A	TTAATAGCTAAGATTACTATATCGACG	probe9311_PBM7.1_3adj545_4311_rc	TCCAACGTGGTA	AACGTG	TCC	GTA	15.2749	3.05042	39749.3	8.37374	1.45819	0.174138
CCGGC	T	G	A	A	A	C	G	T	G	T	T	A	TTAATAGCTAAGATTACTATATCGACG	probe9568_PBM7.1_mutant103_4568_rc	TGAAACGTGTTA	AACGTG	TGA	TTA	14.9552	3.04705	31827.3	8.28663	0.742062	0.0895493
CCGGC	T	G	A	C	A	C	G	T	G	A	T	A	TTAATAGCTAAGATTACTATATCGACG	probe9141_PBM7.1_3adj47_4141_rc	TGACACGTGATA	CACGTG	TGA	ATA	15.3124	3.04616	40699.7	8.26667	0.400838	0.0484884
CCGGC	A	G	A	C	A	C	G	T	G	A	T	C	TTAATAGCTAAGATTACTATATCGACG	probe9555_PBM7.1_mutant86_4555_rc	AGACACGTGATC	CACGTG	AGA	ATC	15.3281	3.04553	41400.3	8.30075	1.03669	0.124892
CCGGC	T	G	A	C	A	C	G	C	G	T	T	A	TTAATAGCTAAGATTACTATATCGACG	probe9231_PBM7.1_3adj181_4231_rc	TGACACGCGTTA	CACGCG	TGA	TTA	15.2566	3.04385	39194.7	8.26742	0.70122	0.0848173
CCGGC	T	G	A	A	G	C	G	T	G	G	T	A	TTAATAGCTAAGATTACTATATCGACG	probe6863_PBM7.1_every6mer1863_1863_rc	TGAAGCGTGGTA	AGCGTG	TGA	GTA	15.2328	3.04265	38525.7	8.30455	1.29694	0.156172
CCGGC	G	C	A	C	A	C	G	T	G	C	T	A	TTAATAGCTAAGATTACTATATCGACG	probe9907_PBM7.1_mutant792_4907_rc	GCACACGTGCTA	CACGTG	GCA	CTA	15.1206	3.04112	36399.7	8.29518	1.25398	0.151169
CCGGC	T	G	T	C	A	C	G	T	G	G	C	A	TTAATAGCTAAGATTACTATATCGACG	probe9698_PBM7.1_mutant369_4698_rc	TGTCACGTGGCA	CACGTG	TGT	GCA	15.4312	3.04002	44302	8.24114	0.640672	0.0777407
CCGGC	T	T	A	C	A	T	G	T	G	G	T	A	TTAATAGCTAAGATTACTATATCGACG	probe9824_PBM7.1_mutant556_4824_rc	TTACATGTGGTA	CATGTG	TTA	GTA	15.2812	3.03873	40101	8.30435	1.4513	0.174764
CCGGC	T	G	G	C	A	T	G	T	G	G	T	A	TTAATAGCTAAGATTACTATATCGACG	probe9589_PBM7.1_mutant144_4589_rc	TGGCATGTGGTA	CATGTG	TGG	GTA	15.2619	3.03723	39386.3	8.28301	1.39476	0.168388
CCGGC	T	G	A	C	A	C	G	T	G	G	C	T	TTAATAGCTAAGATTACTATATCGACG	probe9144_PBM7.1_3adj50_4144_rc	TGACACGTGGCT	CACGTG	TGA	GCT	15.3152	3.03591	41206.3	8.31926	1.65098	0.198453
CCGGC	T	C	A	A	A	C	G	T	G	G	T	A	TTAATAGCTAAGATTACTATATCGACG	probe9317_PBM7.1_3adj553_4317_rc	TCAAACGTGGTA	AACGTG	TCA	GTA	15.138	3.03317	36089.3	8.21553	0.842722	0.102577
CCGGC	C	C	G	C	A	C	G	T	G	G	T	A	TTAATAGCTAAGATTACTATATCGACG	probe9347_PBM7.1_3adj593_4347_rc	CCGCACGTGGTA	CACGTG	CCG	GTA	15.3472	3.03265	42028.3	8.36775	2.07394	0.247849
CCGGC	A	G	A	C	A	C	G	A	G	G	T	T	TTAATAGCTAAGATTACTATATCGACG	probe9736_PBM7.1_mutant422_4736_rc	AGACACGAGGTT	CACGAG	AGA	GTT	15.2604	3.03225	39369	8.18194	0.164026	0.0200473
CCGGC	T	G	A	C	A	C	A	T	G	G	A	A	TTAATAGCTAAGATTACTATATCGACG	probe9717_PBM7.1_mutant396_4717_rc	TGACACATGGAA	CACATG	TGA	GAA	15.204	3.03209	37754.7	8.19117	0.52764	0.0644158
CCGGC	T	G	A	C	A	C	G	T	T	G	G	A	TTAATAGCTAAGATTACTATATCGACG	probe9176_PBM7.1_3adj88_4176_rc	TGACACGTTGGA	CACGTT	TGA	GGA	15.0588	3.03184	34341.7	8.39971	2.22007	0.264303
CCGGC	T	G	G	C	A	C	G	T	G	G	C	A	TTAATAGCTAAGATTACTATATCGACG	probe9954_PBM7.1_mutant860_4954_rc	TGGCACGTGGCA	CACGTG	TGG	GCA	15.3337	3.03096	41482.3	8.3892	2.43024	0.289687
CCGGC	G	G	A	C	T	C	G	T	G	A	T	A	TTAATAGCTAAGATTACTATATCGACG	probe9672_PBM7.1_mutant336_4672_rc	GGACTCGTGATA	CTCGTG	GGA	ATA	15.1891	3.03003	37398.3	8.17489	0.400676	0.0490131
CCGGC	T	G	A	C	A	C	G	A	G	G	C	G	TTAATAGCTAAGATTACTATATCGACG	probe9527_PBM7.1_mutant53_4527_rc	TGACACGAGGCG	CACGAG	TGA	GCG	15.3189	3.02773	40887	8.18319	0.843288	0.103051
CCGGC	T	G	A	C	A	T	G	T	G	T	T	A	TTAATAGCTAAGATTACTATATCGACG	probe9788_PBM7.1_mutant492_4788_rc	TGACATGTGTTA	CATGTG	TGA	TTA	15.3329	3.02732	41294	8.16137	0.45273	0.0554722
CCGGC	T	G	G	C	A	C	G	C	G	G	T	A	TTAATAGCTAAGATTACTATATCGACG	probe9873_PBM7.1_mutant713_4873_rc	TGGCACGCGGTA	CACGCG	TGG	GTA	15.3491	3.02339	41774.7	8.14955	0.667859	0.0819505
CCGGC	T	G	T	A	G	C	G	T	G	G	T	A	TTAATAGCTAAGATTACTATATCGACG	probe9260_PBM7.1_3adj476_4260_rc	TGTAGCGTGGTA	AGCGTG	TGT	GTA	15.0871	3.0232	34922	8.13167	0.217279	0.0267201
CCGGC	A	G	A	C	A	C	G	A	T	G	T	A	TTAATAGCTAAGATTACTATATCGACG	probe9814_PBM7.1_mutant539_4814_rc	AGACACGATGTA	CACGAT	AGA	GTA	15.1505	3.01713	36463.3	8.0994	0.304747	0.0376259
CCGGC	T	G	A	C	A	C	G	T	G	C	G	A	TTAATAGCTAAGATTACTATATCGACG	probe9132_PBM7.1_3adj37_4132_rc	TGACACGTGCGA	CACGTG	TGA	CGA	15.4494	3.01631	44766.7	8.11061	0.688213	0.0848534
CCGGC	T	G	A	A	G	C	A	T	G	G	T	A	TTAATAGCTAAGATTACTATATCGACG	probe6927_PBM7.1_every6mer1927_1927_rc	TGAAGCATGGTA	AGCATG	TGA	GTA	15.0742	3.01379	34546.3	8.09725	0.714745	0.0882702
CCGGC	G	G	A	C	A	C	G	G	G	G	T	A	TTAATAGCTAAGATTACTATATCGACG	probe9869_PBM7.1_mutant703_4869_rc	GGACACGGGGTA	CACGGG	GGA	GTA	15.2693	3.0134	39494.7	8.17296	1.5863	0.194091
CCGGC	T	G	T	C	A	G	G	T	G	G	T	G	TTAATAGCTAAGATTACTATATCGACG	probe9749_PBM7.1_mutant445_4749_rc	TGTCAGGTGGTG	CAGGTG	TGT	GTG	15.0675	3.01339	34371	8.10864	0.928018	0.114448
CCGGC	A	A	A	C	A	C	G	T	G	G	T	A	TTAATAGCTAAGATTACTATATCGACG	probe9367_PBM7.1_3adj619_4367_rc	AAACACGTGGTA	CACGTG	AAA	GTA	15.3591	3.00832	42492.7	8.20253	1.86896	0.227851
CCGGC	T	G	A	C	G	C	G	T	G	A	T	A	TTAATAGCTAAGATTACTATATCGACG	probe9673_PBM7.1_mutant337_4673_rc	TGACGCGTGATA	CGCGTG	TGA	ATA	15.2339	3.00455	38696	8.11283	1.45618	0.179491
CCGGC	T	G	A	C	A	C	G	T	G	C	T	G	TTAATAGCTAAGATTACTATATCGACG	probe9125_PBM7.1_3adj29_4125_rc	TGACACGTGCTG	CACGTG	TGA	CTG	15.3001	3.00305	40577.7	8.04406	0.810317	0.100735
CCGGC	T	G	A	C	A	C	G	T	G	C	C	A	TTAATAGCTAAGATTACTATATCGACG	probe9129_PBM7.1_3adj33_4129_rc	TGACACGTGCCA	CACGTG	TGA	CCA	15.2426	3.00137	39967	8.25197	2.34017	0.283589
CCGGC	G	A	G	C	A	C	G	T	G	G	T	A	TTAATAGCTAAGATTACTATATCGACG	probe9354_PBM7.1_3adj602_4354_rc	GAGCACGTGGTA	CACGTG	GAG	GTA	15.4032	3.00014	43499.7	8.00578	0.344625	0.0430471
CCGGC	T	C	C	C	A	C	A	T	G	G	T	A	TTAATAGCTAAGATTACTATATCGACG	probe9625_PBM7.1_mutant240_4625_rc	TCCCACATGGTA	CACATG	TCC	GTA	15.3236	2.99866	41061.7	8.03201	0.954469	0.118833
CCGGC	T	G	A	C	G	C	G	T	G	G	T	A	TTAATAGCTAAGATTACTATATCGACG	probe6861_PBM7.1_every6mer1861_1861_rc	TGACGCGTGGTA	CGCGTG	TGA	GTA	15.2569	2.99849	39215.7	8.01866	0.815007	0.101639
CCGGC	T	T	A	A	G	C	G	T	G	G	T	A	TTAATAGCTAAGATTACTATATCGACG	probe9838_PBM7.1_mutant582_4838_rc	TTAAGCGTGGTA	AGCGTG	TTA	GTA	15.2497	2.99626	38966.3	7.98399	0.337356	0.0422541
CCGGC	T	G	A	C	A	T	G	C	G	G	T	A	TTAATAGCTAAGATTACTATATCGACG	probe6145_PBM7.1_every6mer1145_1145_rc	TGACATGCGGTA	CATGCG	TGA	GTA	15.1483	2.99394	36354.7	7.99235	0.801981	0.100344
CCGGC	T	G	A	C	G	C	A	T	G	G	T	A	TTAATAGCTAAGATTACTATATCGACG	probe6925_PBM7.1_every6mer1925_1925_rc	TGACGCATGGTA	CGCATG	TGA	GTA	15.2517	2.99334	39015.7	7.97253	0.470791	0.0590516
CCGGC	T	G	A	C	A	T	G	T	G	G	C	C	TTAATAGCTAAGATTACTATATCGACG	probe9784_PBM7.1_mutant488_4784_rc	TGACATGTGGCC	CATGTG	TGA	GCC	15.2919	2.99236	40123.3	7.95969	0.217038	0.0272671
CCGGC	T	G	G	A	A	C	G	T	G	G	T	A	TTAATAGCTAAGATTACTATATCGACG	probe9271_PBM7.1_3adj490_4271_rc	TGGAACGTGGTA	AACGTG	TGG	GTA	14.919	2.98992	31024.3	7.99977	1.1833	0.147916
CCGGC	T	G	A	C	A	C	G	T	G	G	A	G	TTAATAGCTAAGATTACTATATCGACG	probe9122_PBM7.1_3adj26_4122_rc	TGACACGTGGAG	CACGTG	TGA	GAG	15.2754	2.98979	39989.3	8.01322	1.27509	0.159123
CCGGC	T	G	A	A	A	C	G	T	G	C	T	A	TTAATAGCTAAGATTACTATATCGACG	probe9908_PBM7.1_mutant793_4908_rc	TGAAACGTGCTA	AACGTG	TGA	CTA	15.1534	2.98518	36457.3	7.98999	1.34074	0.167803
CCGGC	T	A	A	C	A	C	C	T	G	G	T	G	TTAATAGCTAAGATTACTATATCGACG	probe9518_PBM7.1_mutant44_4518_rc	TAACACCTGGTG	CACCTG	TAA	GTG	14.9519	2.98416	32133	7.96316	1.09665	0.137715
CCGGC	T	G	A	C	A	T	G	T	G	G	T	T	TTAATAGCTAAGATTACTATATCGACG	probe9486_PBM7.1_mutant4_4486_rc	TGACATGTGGTT	CATGTG	TGA	GTT	15.3429	2.98409	41601.7	7.92458	0.547146	0.0690441
CCGGC	T	G	A	C	A	C	G	T	T	C	C	A	TTAATAGCTAAGATTACTATATCGACG	probe9161_PBM7.1_3adj68_4161_rc	TGACACGTTCCA	CACGTT	TGA	CCA	15.1241	2.98293	35958.7	7.9205	0.596614	0.0753253
CCGGC	T	G	C	C	G	C	G	T	G	T	T	A	TTAATAGCTAAGATTACTATATCGACG	probe9562_PBM7.1_mutant95_4562_rc	TGCCGCGTGTTA	CGCGTG	TGC	TTA	15.4051	2.98208	43418.3	7.92401	0.727487	0.0918079
CCGGC	G	T	A	C	C	C	G	T	G	G	T	A	TTAATAGCTAAGATTACTATATCGACG	probe9602_PBM7.1_mutant167_4602_rc	GTACCCGTGGTA	CCCGTG	GTA	GTA	15.1432	2.98204	36195	7.93578	0.927717	0.116903
CCGGC	G	C	A	A	A	C	G	T	G	G	T	A	TTAATAGCTAAGATTACTATATCGACG	probe9608_PBM7.1_mutant217_4608_rc	GCAAACGTGGTA	AACGTG	GCA	GTA	15.1961	2.98186	37565	7.99197	1.51993	0.190182
CCGGC	T	G	A	C	A	C	G	T	T	T	T	A	TTAATAGCTAAGATTACTATATCGACG	probe9203_PBM7.1_3adj128_4203_rc	TGACACGTTTTA	CACGTT	TGA	TTA	15.2561	2.9802	39259.7	7.8939	0.262117	0.033205
CCGGC	T	G	A	C	A	C	G	T	G	C	A	G	TTAATAGCTAAGATTACTATATCGACG	probe9121_PBM7.1_3adj25_4121_rc	TGACACGTGCAG	CACGTG	TGA	CAG	15.2642	2.97799	39737	7.91063	0.865957	0.109467
CCGGC	C	C	C	C	G	T	G	G	T	T	A	C	TTAATAGCTAAGATTACTATATCGACG	probe9395_PBM7.1_randomseq13_4395_rc	CCCCGTGGTTAC	CGTGGT	CCC	TAC	15.2605	2.97772	39604.7	8.07616	2.16268	0.267786
CCGGC	C	A	T	G	C	C	C	G	A	A	A	C	TTAATAGCTAAGATTACTATATCGACG	probe9449_PBM7.1_randomseq67_4449_rc	CATGCCCGAAAC	GCCCGA	CAT	AAC	15.1705	2.97681	37291.3	8.0658	2.06805	0.256397
CCGGC	T	G	A	A	G	C	G	T	G	T	T	A	TTAATAGCTAAGATTACTATATCGACG	probe9791_PBM7.1_mutant496_4791_rc	TGAAGCGTGTTA	AGCGTG	TGA	TTA	15.1119	2.97405	35447.7	7.89208	0.908734	0.115145
CCGGC	T	G	C	G	G	C	G	T	G	G	T	A	TTAATAGCTAAGATTACTATATCGACG	probe9255_PBM7.1_3adj469_4255_rc	TGCGGCGTGGTA	GGCGTG	TGC	GTA	14.9352	2.97067	32237.7	7.96394	1.6501	0.207196
CCGGC	T	C	A	C	A	C	G	A	T	G	T	A	TTAATAGCTAAGATTACTATATCGACG	probe9583_PBM7.1_mutant127_4583_rc	TCACACGATGTA	CACGAT	TCA	GTA	15.0788	2.96849	34617.7	7.84892	0.721698	0.0919486
CCGGC	T	G	A	C	A	C	G	T	T	G	T	A	TTAATAGCTAAGATTACTATATCGACG	probe8913_PBM7.1_every6mer3913_3913_rc	TGACACGTTGTA	CACGTT	TGA	GTA	15.1392	2.96403	36343.3	7.81873	0.598353	0.0765282
CCGGC	T	G	C	C	A	C	C	T	G	G	T	A	TTAATAGCTAAGATTACTATATCGACG	probe9619_PBM7.1_mutant232_4619_rc	TGCCACCTGGTA	CACCTG	TGC	GTA	15.1295	2.96296	35914.3	7.80283	0.363729	0.046615
CCGGC	A	G	A	A	A	C	G	T	G	T	T	A	TTAATAGCTAAGATTACTATATCGACG	probe9795_PBM7.1_mutant504_4795_rc	AGAAACGTGTTA	AACGTG	AGA	TTA	15.3288	2.96145	41274.7	7.90997	1.75243	0.221547
CCGGC	T	G	A	C	A	C	G	C	G	G	T	G	TTAATAGCTAAGATTACTATATCGACG	probe9519_PBM7.1_mutant45_4519_rc	TGACACGCGGTG	CACGCG	TGA	GTG	15.4024	2.96083	43330.7	7.79662	0.505408	0.0648239
CCGGC	T	G	A	C	A	C	G	C	T	G	T	A	TTAATAGCTAAGATTACTATATCGACG	probe8145_PBM7.1_every6mer3145_3145_rc	TGACACGCTGTA	CACGCT	TGA	GTA	15.0694	2.95595	34408.3	7.76201	0.246499	0.0317572
CCGGC	T	G	A	A	A	C	G	T	G	G	T	A	TTAATAGCTAAGATTACTATATCGACG	probe6867_PBM7.1_every6mer1867_1867_rc	TGAAACGTGGTA	AACGTG	TGA	GTA	15.023	2.95351	33323.3	7.85452	1.56254	0.198936
CCGGC	C	C	A	C	A	C	G	T	G	G	T	A	TTAATAGCTAAGATTACTATATCGACG	probe9359_PBM7.1_3adj609_4359_rc	CCACACGTGGTA	CACGTG	CCA	GTA	15.332	2.95186	41629	7.99629	2.33827	0.29242
CCGGC	T	T	A	A	A	C	G	T	G	G	T	A	TTAATAGCTAAGATTACTATATCGACG	probe9319_PBM7.1_3adj556_4319_rc	TTAAACGTGGTA	AACGTG	TTA	GTA	15.181	2.9516	37161	7.79943	1.25113	0.160414
CCGGC	T	G	A	C	A	C	A	T	G	A	T	A	TTAATAGCTAAGATTACTATATCGACG	probe9923_PBM7.1_mutant816_4923_rc	TGACACATGATA	CACATG	TGA	ATA	15.1276	2.95158	35802.7	7.75441	0.644125	0.0830657
CCGGC	T	G	A	C	T	C	G	T	G	G	T	A	TTAATAGCTAAGATTACTATATCGACG	probe6869_PBM7.1_every6mer1869_1869_rc	TGACTCGTGGTA	CTCGTG	TGA	GTA	15.1411	2.95135	36174	7.73966	0.336781	0.0435137
CCGGC	C	G	A	C	A	C	G	G	G	G	T	C	TTAATAGCTAAGATTACTATATCGACG	probe9776_PBM7.1_mutant479_4776_rc	CGACACGGGGTC	CACGGG	CGA	GTC	15.2273	2.94975	38443.3	7.77581	1.05176	0.135261
CCGGC	T	C	T	A	A	C	G	T	G	G	T	A	TTAATAGCTAAGATTACTATATCGACG	probe9320_PBM7.1_3adj557_4320_rc	TCTAACGTGGTA	AACGTG	TCT	GTA	15.145	2.94411	36244.7	7.7553	1.19976	0.154701
CCGGC	T	G	C	A	T	C	G	T	G	G	T	A	TTAATAGCTAAGATTACTATATCGACG	probe9282_PBM7.1_3adj505_4282_rc	TGCATCGTGGTA	ATCGTG	TGC	GTA	14.9775	2.9435	32290	7.69928	0.38765	0.0503489
CCGGC	T	G	A	C	A	C	G	T	T	C	T	A	TTAATAGCTAAGATTACTATATCGACG	probe9197_PBM7.1_3adj116_4197_rc	TGACACGTTCTA	CACGTT	TGA	CTA	15.0267	2.94283	33503.7	7.6969	0.426016	0.0553491
CCGGC	T	G	A	A	C	A	T	G	T	G	T	A	TTAATAGCTAAGATTACTATATCGACG	probe8555_PBM7.1_every6mer3555_3555_rc	TGAACATGTGTA	ACATGT	TGA	GTA	15.2705	2.94183	39587	7.68801	0.30769	0.040022
CCGGC	C	T	C	C	A	C	G	T	G	G	T	A	TTAATAGCTAAGATTACTATATCGACG	probe9344_PBM7.1_3adj589_4344_rc	CTCCACGTGGTA	CACGTG	CTC	GTA	15.2996	2.94144	40892.7	7.86066	2.13857	0.27206
CCGGC	T	G	C	A	G	C	G	T	G	G	T	A	TTAATAGCTAAGATTACTATATCGACG	probe9258_PBM7.1_3adj473_4258_rc	TGCAGCGTGGTA	AGCGTG	TGC	GTA	15.2539	2.93998	39298	7.74859	1.2756	0.164623
CCGGC	C	A	C	A	C	C	G	T	A	T	A	T	TTAATAGCTAAGATTACTATATCGACG	probe9397_PBM7.1_randomseq15_4397_rc	CACACCGTATAT	ACCGTA	CAC	TAT	15.0874	2.93886	34838.3	7.72905	1.21846	0.157647
CCGGC	T	G	A	C	C	A	C	G	C	G	T	A	TTAATAGCTAAGATTACTATATCGACG	probe5289_PBM7.1_every6mer289_289_rc	TGACCACGCGTA	CCACGC	TGA	GTA	15.0608	2.93823	34269.7	7.70773	1.00668	0.130606
CCGGC	T	G	A	C	A	C	G	C	G	A	T	A	TTAATAGCTAAGATTACTATATCGACG	probe9219_PBM7.1_3adj165_4219_rc	TGACACGCGATA	CACGCG	TGA	ATA	15.0411	2.93388	33904.3	7.64266	0.154752	0.0202484
CCGGC	A	G	A	C	A	C	G	C	G	A	T	A	TTAATAGCTAAGATTACTATATCGACG	probe9925_PBM7.1_mutant819_4925_rc	AGACACGCGATA	CACGCG	AGA	ATA	15.1806	2.93162	37158.7	7.70566	1.33518	0.173272
CCGGC	T	G	A	T	C	G	C	G	T	G	T	A	TTAATAGCTAAGATTACTATATCGACG	probe8348_PBM7.1_every6mer3348_3348_rc	TGATCGCGTGTA	TCGCGT	TGA	GTA	14.9775	2.92693	32298.3	7.70768	1.59332	0.206719
CCGGC	T	G	A	C	A	C	G	C	G	A	T	C	TTAATAGCTAAGATTACTATATCGACG	probe9556_PBM7.1_mutant87_4556_rc	TGACACGCGATC	CACGCG	TGA	ATC	15.2281	2.92691	38384	7.60719	0.233598	0.0307075
CCGGC	T	G	A	C	T	C	G	T	G	C	T	G	TTAATAGCTAAGATTACTATATCGACG	probe9524_PBM7.1_mutant50_4524_rc	TGACTCGTGCTG	CTCGTG	TGA	CTG	15.1016	2.91949	35199.3	7.65695	1.49348	0.195049
CCGGC	T	T	A	C	A	G	G	T	G	G	T	A	TTAATAGCTAAGATTACTATATCGACG	probe9591_PBM7.1_mutant147_4591_rc	TTACAGGTGGTA	CAGGTG	TTA	GTA	15.0036	2.91027	33013	7.72481	2.18005	0.282214
CCGGC	T	G	A	A	A	C	G	T	G	G	A	C	TTAATAGCTAAGATTACTATATCGACG	probe9786_PBM7.1_mutant490_4786_rc	TGAAACGTGGAC	AACGTG	TGA	GAC	15.3117	2.90947	40685.3	7.52261	0.453238	0.0602501
CCGGC	T	A	T	A	A	C	G	T	G	G	T	A	TTAATAGCTAAGATTACTATATCGACG	probe9321_PBM7.1_3adj559_4321_rc	TATAACGTGGTA	AACGTG	TAT	GTA	14.9857	2.90361	32450.7	7.49319	0.473606	0.0632049
CCGGC	T	G	A	C	A	C	A	T	G	G	T	G	TTAATAGCTAAGATTACTATATCGACG	probe9755_PBM7.1_mutant452_4755_rc	TGACACATGGTG	CACATG	TGA	GTG	15.2836	2.90347	40196	7.50944	0.774898	0.10319
CCGGC	T	G	A	C	A	A	C	G	T	G	T	A	TTAATAGCTAAGATTACTATATCGACG	probe8369_PBM7.1_every6mer3369_3369_rc	TGACAACGTGTA	CAACGT	TGA	GTA	15.0536	2.89997	34077.3	7.53243	1.26246	0.167604
CCGGC	T	G	A	C	A	G	C	G	T	G	T	A	TTAATAGCTAAGATTACTATATCGACG	probe8353_PBM7.1_every6mer3353_3353_rc	TGACAGCGTGTA	CAGCGT	TGA	GTA	15.1494	2.89662	36381.3	7.44797	0.16194	0.0217428
CCGGC	T	G	A	C	A	G	C	A	T	G	T	A	TTAATAGCTAAGATTACTATATCGACG	probe8609_PBM7.1_every6mer3609_3609_rc	TGACAGCATGTA	CAGCAT	TGA	GTA	15.0494	2.89118	33954	7.43322	0.56635	0.0761917
CCGGC	T	G	A	C	A	T	G	T	G	G	T	A	TTAATAGCTAAGATTACTATATCGACG	probe6913_PBM7.1_every6mer1913_1913_rc	TGACATGTGGTA	CATGTG	TGA	GTA	15.1517	2.89001	36648.3	7.55213	1.78326	0.236126
CCGGC	T	G	A	G	C	A	C	A	T	G	T	A	TTAATAGCTAAGATTACTATATCGACG	probe8618_PBM7.1_every6mer3618_3618_rc	TGAGCACATGTA	GCACAT	TGA	GTA	15.1297	2.88968	35884.3	7.45925	1.00991	0.13539
CCGGC	T	G	C	C	A	G	G	T	G	G	T	A	TTAATAGCTAAGATTACTATATCGACG	probe9832_PBM7.1_mutant567_4832_rc	TGCCAGGTGGTA	CAGGTG	TGC	GTA	15.1259	2.88614	35988	7.40551	0.528131	0.0713159
CCGGC	T	G	G	C	A	C	G	G	G	G	T	A	TTAATAGCTAAGATTACTATATCGACG	probe9868_PBM7.1_mutant699_4868_rc	TGGCACGGGGTA	CACGGG	TGG	GTA	14.9919	2.88569	32612.7	7.41997	0.818155	0.110264
CCGGC	T	G	A	A	C	G	C	A	T	G	T	A	TTAATAGCTAAGATTACTATATCGACG	probe8603_PBM7.1_every6mer3603_3603_rc	TGAACGCATGTA	ACGCAT	TGA	GTA	14.9337	2.88466	31316.7	7.40382	0.648029	0.0875263
CCGGC	T	G	C	C	C	C	G	T	G	G	T	A	TTAATAGCTAAGATTACTATATCGACG	probe9240_PBM7.1_3adj449_4240_rc	TGCCCCGTGGTA	CCCGTG	TGC	GTA	15.19	2.88417	37422	7.40783	0.755182	0.101944
CCGGC	T	G	A	G	C	G	C	G	T	G	T	A	TTAATAGCTAAGATTACTATATCGACG	probe8346_PBM7.1_every6mer3346_3346_rc	TGAGCGCGTGTA	GCGCGT	TGA	GTA	15.0579	2.88076	35003.7	7.45339	1.41913	0.190401
CCGGC	T	G	T	A	A	C	G	T	G	G	T	A	TTAATAGCTAAGATTACTATATCGACG	probe9272_PBM7.1_3adj492_4272_rc	TGTAACGTGGTA	AACGTG	TGT	GTA	15.087	2.87883	34857.3	7.36054	0.332244	0.0451386
CCGGC	T	T	T	C	A	C	G	A	G	G	T	A	TTAATAGCTAAGATTACTATATCGACG	probe9879_PBM7.1_mutant733_4879_rc	TTTCACGAGGTA	CACGAG	TTT	GTA	15.1214	2.87545	36035	7.5427	2.05183	0.272029
CCGGC	T	G	A	C	A	C	G	T	T	A	T	A	TTAATAGCTAAGATTACTATATCGACG	probe9200_PBM7.1_3adj124_4200_rc	TGACACGTTATA	CACGTT	TGA	ATA	15.0725	2.87238	34675	7.3236	0.139719	0.0190779
CCGGC	T	G	A	C	A	C	G	T	T	G	A	A	TTAATAGCTAAGATTACTATATCGACG	probe9188_PBM7.1_3adj104_4188_rc	TGACACGTTGAA	CACGTT	TGA	GAA	15.0451	2.86613	33810.7	7.35697	1.21681	0.165395
CCGGC	T	A	A	C	A	C	C	T	G	G	C	A	TTAATAGCTAAGATTACTATATCGACG	probe9957_PBM7.1_mutant864_4957_rc	TAACACCTGGCA	CACCTG	TAA	GCA	15.0026	2.86525	33147	7.31545	0.810129	0.110742
CCGGC	C	G	A	C	A	C	G	C	G	G	T	A	TTAATAGCTAAGATTACTATATCGACG	probe9875_PBM7.1_mutant716_4875_rc	CGACACGCGGTA	CACGCG	CGA	GTA	15.0472	2.85681	34130	7.35067	1.46669	0.199531
CCGGC	T	G	A	A	C	A	C	G	C	G	T	A	TTAATAGCTAAGATTACTATATCGACG	probe5291_PBM7.1_every6mer291_291_rc	TGAACACGCGTA	ACACGC	TGA	GTA	15.0346	2.85646	33619.7	7.30921	1.24034	0.169696
CCGGC	G	G	A	C	A	G	G	T	G	G	G	A	TTAATAGCTAAGATTACTATATCGACG	probe9927_PBM7.1_mutant824_4927_rc	GGACAGGTGGGA	CAGGTG	GGA	GGA	14.9133	2.85233	30978.7	7.37799	1.93987	0.262927
CCGGC	T	G	A	C	A	C	G	T	G	C	A	T	TTAATAGCTAAGATTACTATATCGACG	probe9151_PBM7.1_3adj57_4151_rc	TGACACGTGCAT	CACGTG	TGA	CAT	15.1069	2.85081	35364.3	7.34894	1.78991	0.243561
CCGGC	T	G	A	C	T	C	G	T	G	T	T	A	TTAATAGCTAAGATTACTATATCGACG	probe9790_PBM7.1_mutant495_4790_rc	TGACTCGTGTTA	CTCGTG	TGA	TTA	14.9765	2.83304	32263.3	7.19031	1.14829	0.1597
CCGGC	C	G	G	C	T	C	G	T	G	G	T	A	TTAATAGCTAAGATTACTATATCGACG	probe9834_PBM7.1_mutant572_4834_rc	CGGCTCGTGGTA	CTCGTG	CGG	GTA	15.0025	2.83057	32937.3	7.14764	0.873559	0.122216
CCGGC	A	G	A	C	A	T	G	G	G	G	T	A	TTAATAGCTAAGATTACTATATCGACG	probe9863_PBM7.1_mutant688_4863_rc	AGACATGGGGTA	CATGGG	AGA	GTA	15.0328	2.82784	33702.7	7.17233	1.24678	0.173832
CCGGC	T	G	A	G	C	A	T	G	C	G	T	A	TTAATAGCTAAGATTACTATATCGACG	probe5482_PBM7.1_every6mer482_482_rc	TGAGCATGCGTA	GCATGC	TGA	GTA	15.1476	2.81921	36339.3	7.08482	0.744946	0.105147
CCGGC	T	G	A	C	A	C	G	T	T	T	G	A	TTAATAGCTAAGATTACTATATCGACG	probe9182_PBM7.1_3adj96_4182_rc	TGACACGTTTGA	CACGTT	TGA	TGA	14.9917	2.81573	32852.7	7.09613	1.0617	0.149617
CCGGC	T	G	A	A	A	G	C	A	T	G	T	A	TTAATAGCTAAGATTACTATATCGACG	probe8611_PBM7.1_every6mer3611_3611_rc	TGAAAGCATGTA	AAGCAT	TGA	GTA	14.8892	2.80524	30495	7.10353	1.54756	0.217859
CCGGC	T	T	A	C	A	C	G	G	G	G	T	A	TTAATAGCTAAGATTACTATATCGACG	probe9630_PBM7.1_mutant250_4630_rc	TTACACGGGGTA	CACGGG	TTA	GTA	15.0756	2.80463	34532.7	6.98782	0.145944	0.0208854
CCGGC	T	C	A	C	A	C	G	G	G	T	T	A	TTAATAGCTAAGATTACTATATCGACG	probe9572_PBM7.1_mutant107_4572_rc	TCACACGGGTTA	CACGGG	TCA	TTA	14.9509	2.80322	31708	6.99068	0.477575	0.068316
CCGGC	T	G	A	C	A	G	G	T	G	G	C	A	TTAATAGCTAAGATTACTATATCGACG	probe9949_PBM7.1_mutant855_4949_rc	TGACAGGTGGCA	CAGGTG	TGA	GCA	15.0564	2.80018	34254	6.99644	0.797086	0.113927
CCGGC	C	G	C	G	A	C	G	T	G	G	T	A	TTAATAGCTAAGATTACTATATCGACG	probe9843_PBM7.1_mutant600_4843_rc	CGCGACGTGGTA	GACGTG	CGC	GTA	14.9111	2.7919	30979.3	6.92824	0.241883	0.0349127
CCGGC	T	G	A	C	C	A	T	G	C	G	T	A	TTAATAGCTAAGATTACTATATCGACG	probe5481_PBM7.1_every6mer481_481_rc	TGACCATGCGTA	CCATGC	TGA	GTA	14.9542	2.79153	31873	6.93457	0.48001	0.0692199
CCGGC	T	G	A	C	A	C	G	A	G	T	T	A	TTAATAGCTAAGATTACTATATCGACG	probe9233_PBM7.1_3adj183_4233_rc	TGACACGAGTTA	CACGAG	TGA	TTA	15.0759	2.78467	34612.7	6.92719	0.87471	0.126272
CCGGC	T	G	G	G	G	C	G	T	G	G	T	A	TTAATAGCTAAGATTACTATATCGACG	probe9256_PBM7.1_3adj470_4256_rc	TGGGGCGTGGTA	GGCGTG	TGG	GTA	15.0331	2.78447	33623.7	6.94906	1.11485	0.160431
CCGGC	T	G	A	C	G	G	C	A	T	G	T	A	TTAATAGCTAAGATTACTATATCGACG	probe8605_PBM7.1_every6mer3605_3605_rc	TGACGGCATGTA	CGGCAT	TGA	GTA	14.8892	2.78402	30376.7	6.90082	0.517095	0.0749325
CCGGC	T	G	G	C	T	C	G	T	G	G	T	A	TTAATAGCTAAGATTACTATATCGACG	probe9277_PBM7.1_3adj498_4277_rc	TGGCTCGTGGTA	CTCGTG	TGG	GTA	14.8798	2.77676	30225	6.8781	0.729851	0.106112
CCGGC	T	G	A	C	A	G	G	T	G	G	T	T	TTAATAGCTAAGATTACTATATCGACG	probe9727_PBM7.1_mutant407_4727_rc	TGACAGGTGGTT	CAGGTG	TGA	GTT	14.8689	2.77365	30121.3	6.89066	1.02735	0.149093
CCGGC	T	G	A	C	A	C	G	C	T	A	T	A	TTAATAGCTAAGATTACTATATCGACG	probe9225_PBM7.1_3adj173_4225_rc	TGACACGCTATA	CACGCT	TGA	ATA	14.9356	2.76581	31406	6.8048	0.268106	0.0393995
CCGGC	T	G	A	G	C	A	C	G	C	G	T	A	TTAATAGCTAAGATTACTATATCGACG	probe5290_PBM7.1_every6mer290_290_rc	TGAGCACGCGTA	GCACGC	TGA	GTA	14.9517	2.75625	31712.3	6.83047	1.24661	0.182508
CCGGC	T	G	A	C	A	T	G	C	T	G	T	A	TTAATAGCTAAGATTACTATATCGACG	probe8193_PBM7.1_every6mer3193_3193_rc	TGACATGCTGTA	CATGCT	TGA	GTA	15.0269	2.7544	33450.7	6.75633	0.412095	0.060994
CCGGC	G	C	A	C	A	C	T	T	G	G	T	A	TTAATAGCTAAGATTACTATATCGACG	probe9821_PBM7.1_mutant549_4821_rc	GCACACTTGGTA	CACTTG	GCA	GTA	14.9658	2.75227	32253.3	6.77157	0.845983	0.124932
CCGGC	T	G	A	C	A	C	G	C	T	T	T	A	TTAATAGCTAAGATTACTATATCGACG	probe9237_PBM7.1_3adj189_4237_rc	TGACACGCTTTA	CACGCT	TGA	TTA	14.9196	2.74632	31221.7	6.83147	1.52169	0.222747
CCGGC	T	G	A	C	A	T	G	C	G	G	A	A	TTAATAGCTAAGATTACTATATCGACG	probe9719_PBM7.1_mutant398_4719_rc	TGACATGCGGAA	CATGCG	TGA	GAA	14.8141	2.7382	29536.3	6.75093	1.21401	0.179829
CCGGC	T	G	A	A	C	A	C	G	A	G	T	A	TTAATAGCTAAGATTACTATATCGACG	probe7339_PBM7.1_every6mer2339_2339_rc	TGAACACGAGTA	ACACGA	TGA	GTA	14.8608	2.73319	29851.3	6.70101	1.01468	0.151422
CCGGC	T	G	A	A	C	A	T	G	C	G	T	A	TTAATAGCTAAGATTACTATATCGACG	probe5483_PBM7.1_every6mer483_483_rc	TGAACATGCGTA	ACATGC	TGA	GTA	14.9246	2.72925	31115.7	6.63493	0.275278	0.0414892
CCGGC	T	G	A	C	C	T	C	A	T	G	T	A	TTAATAGCTAAGATTACTATATCGACG	probe8633_PBM7.1_every6mer3633_3633_rc	TGACCTCATGTA	CCTCAT	TGA	GTA	14.8869	2.7292	30311.7	6.67127	0.882224	0.132242
CCGGC	T	G	A	T	C	A	C	G	C	G	T	A	TTAATAGCTAAGATTACTATATCGACG	probe5292_PBM7.1_every6mer292_292_rc	TGATCACGCGTA	TCACGC	TGA	GTA	14.9892	2.72727	32540	6.62777	0.338248	0.051035
CCGGC	T	G	A	A	A	C	G	T	G	G	G	A	TTAATAGCTAAGATTACTATATCGACG	probe9935_PBM7.1_mutant838_4935_rc	TGAAACGTGGGA	AACGTG	TGA	GGA	14.7884	2.72725	28299.3	6.63279	0.470599	0.0709504
CCGGC	T	C	A	C	A	C	C	T	G	T	T	A	TTAATAGCTAAGATTACTATATCGACG	probe9571_PBM7.1_mutant106_4571_rc	TCACACCTGTTA	CACCTG	TCA	TTA	15.03	2.72686	33472.3	6.66157	0.91613	0.137525
CCGGC	T	G	A	T	C	A	T	G	T	G	T	A	TTAATAGCTAAGATTACTATATCGACG	probe8556_PBM7.1_every6mer3556_3556_rc	TGATCATGTGTA	TCATGT	TGA	GTA	15.0399	2.72677	33724.3	6.65441	0.850631	0.12783
CCGGC	T	G	G	A	G	C	G	T	G	G	T	A	TTAATAGCTAAGATTACTATATCGACG	probe9259_PBM7.1_3adj474_4259_rc	TGGAGCGTGGTA	AGCGTG	TGG	GTA	14.7398	2.72	27777.3	6.6586	1.15814	0.173932
CCGGC	T	G	A	C	A	C	G	A	G	A	T	A	TTAATAGCTAAGATTACTATATCGACG	probe9221_PBM7.1_3adj167_4221_rc	TGACACGAGATA	CACGAG	TGA	ATA	14.934	2.71958	31397.7	6.62919	0.9351	0.141058
CCGGC	T	G	A	C	A	C	G	C	C	T	T	A	TTAATAGCTAAGATTACTATATCGACG	probe9228_PBM7.1_3adj177_4228_rc	TGACACGCCTTA	CACGCC	TGA	TTA	14.5586	2.7195	24194.3	6.60083	0.529994	0.080292
CCGGC	T	G	A	C	C	C	C	G	T	G	T	A	TTAATAGCTAAGATTACTATATCGACG	probe8329_PBM7.1_every6mer3329_3329_rc	TGACCCCGTGTA	CCCCGT	TGA	GTA	14.9301	2.71779	31335.7	6.66295	1.30079	0.195227
CCGGC	T	G	A	T	C	A	T	G	C	G	T	A	TTAATAGCTAAGATTACTATATCGACG	probe5484_PBM7.1_every6mer484_484_rc	TGATCATGCGTA	TCATGC	TGA	GTA	14.6752	2.7137	26322.3	6.58728	0.717687	0.10895
CCGGC	A	T	G	A	G	T	A	T	T	C	G	C	TTAATAGCTAAGATTACTATATCGACG	probe9392_PBM7.1_randomseq10_4392_rc	ATGAGTATTCGC	AGTATT	ATG	CGC	15.0637	2.71334	34569.3	6.60474	0.935624	0.14166
CCGGC	A	G	A	C	C	C	G	T	G	G	T	A	TTAATAGCTAAGATTACTATATCGACG	probe9603_PBM7.1_mutant171_4603_rc	AGACCCGTGGTA	CCCGTG	AGA	GTA	15.031	2.70908	33630.3	6.57672	0.857198	0.130338
CCGGC	T	T	A	A	A	C	G	T	G	T	T	A	TTAATAGCTAAGATTACTATATCGACG	probe9567_PBM7.1_mutant102_4567_rc	TTAAACGTGTTA	AACGTG	TTA	TTA	14.9305	2.70172	31321.3	6.56101	1.01075	0.154053
CCGGC	T	G	A	C	C	C	G	T	G	G	T	C	TTAATAGCTAAGATTACTATATCGACG	probe9533_PBM7.1_mutant59_4533_rc	TGACCCGTGGTC	CCCGTG	TGA	GTC	14.9817	2.69697	32397.3	6.53258	0.997601	0.152712
CCGGC	T	G	A	C	A	G	G	T	G	G	T	A	TTAATAGCTAAGATTACTATATCGACG	probe6881_PBM7.1_every6mer1881_1881_rc	TGACAGGTGGTA	CAGGTG	TGA	GTA	14.7325	2.69183	27378	6.4884	0.726825	0.112019
CCGGC	T	G	T	C	A	G	G	T	G	C	T	A	TTAATAGCTAAGATTACTATATCGACG	probe9903_PBM7.1_mutant784_4903_rc	TGTCAGGTGCTA	CAGGTG	TGT	CTA	14.9546	2.69175	31837.7	6.47724	0.569251	0.0878848
CCGGC	T	G	A	A	A	G	C	G	T	G	T	A	TTAATAGCTAAGATTACTATATCGACG	probe8355_PBM7.1_every6mer3355_3355_rc	TGAAAGCGTGTA	AAGCGT	TGA	GTA	14.827	2.6856	29203.3	6.46565	0.770336	0.119143
CCGGC	T	G	A	C	A	C	G	T	T	T	C	A	TTAATAGCTAAGATTACTATATCGACG	probe9170_PBM7.1_3adj80_4170_rc	TGACACGTTTCA	CACGTT	TGA	TCA	14.983	2.68256	32676.3	6.45559	0.8432	0.130616
CCGGC	T	G	A	C	A	C	C	T	G	G	T	C	TTAATAGCTAAGATTACTATATCGACG	probe9773_PBM7.1_mutant475_4773_rc	TGACACCTGGTC	CACCTG	TGA	GTC	14.8311	2.68163	29198.7	6.42665	0.451768	0.0702959
CCGGC	A	G	A	C	A	G	G	T	G	G	G	A	TTAATAGCTAAGATTACTATATCGACG	probe9928_PBM7.1_mutant825_4928_rc	AGACAGGTGGGA	CAGGTG	AGA	GGA	14.9451	2.67904	31749.7	6.48553	1.29726	0.200024
CCGGC	A	G	A	C	A	C	G	C	A	G	T	A	TTAATAGCTAAGATTACTATATCGACG	probe9657_PBM7.1_mutant316_4657_rc	AGACACGCAGTA	CACGCA	AGA	GTA	14.8446	2.67386	29446.3	6.39846	0.578895	0.0904742
CCGGC	T	G	A	G	G	C	G	T	G	G	C	A	TTAATAGCTAAGATTACTATATCGACG	probe9950_PBM7.1_mutant856_4950_rc	TGAGGCGTGGCA	GGCGTG	TGA	GCA	14.8327	2.67267	29182	6.40205	0.715289	0.111728
CCGGC	T	G	A	A	C	T	C	G	T	G	T	A	TTAATAGCTAAGATTACTATATCGACG	probe8379_PBM7.1_every6mer3379_3379_rc	TGAACTCGTGTA	ACTCGT	TGA	GTA	14.8551	2.66102	29732.3	6.33096	0.340173	0.0537316
CCGGC	T	G	T	G	G	C	G	T	G	G	T	A	TTAATAGCTAAGATTACTATATCGACG	probe9257_PBM7.1_3adj472_4257_rc	TGTGGCGTGGTA	GGCGTG	TGT	GTA	14.727	2.65789	27187	6.35198	0.887787	0.139765
CCGGC	T	G	A	C	C	A	C	G	A	G	T	A	TTAATAGCTAAGATTACTATATCGACG	probe7337_PBM7.1_every6mer2337_2337_rc	TGACCACGAGTA	CCACGA	TGA	GTA	14.937	2.65511	31379	6.30917	0.434524	0.0688719
CCGGC	T	G	A	G	C	G	C	A	T	G	T	A	TTAATAGCTAAGATTACTATATCGACG	probe8602_PBM7.1_every6mer3602_3602_rc	TGAGCGCATGTA	GCGCAT	TGA	GTA	14.7528	2.64255	27610.7	6.28079	0.846528	0.13478
CCGGC	T	C	A	C	G	A	T	G	G	G	G	C	TTAATAGCTAAGATTACTATATCGACG	probe9466_PBM7.1_randomseq84_4466_rc	TCACGATGGGGC	CGATGG	TCA	GGC	15.037	2.64185	34415	6.33135	1.30548	0.206193
CCGGC	T	G	A	C	A	C	G	C	T	C	T	A	TTAATAGCTAAGATTACTATATCGACG	probe9213_PBM7.1_3adj141_4213_rc	TGACACGCTCTA	CACGCT	TGA	CTA	14.7786	2.64101	28207.3	6.28538	0.965507	0.153612
CCGGC	C	G	A	C	A	C	C	T	G	T	T	A	TTAATAGCTAAGATTACTATATCGACG	probe9798_PBM7.1_mutant507_4798_rc	CGACACCTGTTA	CACCTG	CGA	TTA	14.8013	2.63201	28653.7	6.23145	0.76774	0.123204
CCGGC	T	C	A	C	A	C	G	T	C	G	T	A	TTAATAGCTAAGATTACTATATCGACG	probe9886_PBM7.1_mutant754_4886_rc	TCACACGTCGTA	CACGTC	TCA	GTA	14.9687	2.62779	32110.7	6.21353	0.767832	0.123574
CCGGC	T	G	T	C	A	C	C	T	G	G	T	C	TTAATAGCTAAGATTACTATATCGACG	probe9772_PBM7.1_mutant474_4772_rc	TGTCACCTGGTC	CACCTG	TGT	GTC	14.7967	2.62262	28482	6.18826	0.741228	0.11978
CCGGC	T	G	A	C	C	C	G	T	G	G	C	A	TTAATAGCTAAGATTACTATATCGACG	probe9952_PBM7.1_mutant858_4952_rc	TGACCCGTGGCA	CCCGTG	TGA	GCA	14.7799	2.61838	28212.7	6.19574	1.04165	0.168124
CCGGC	T	G	A	C	A	C	G	C	G	A	T	T	TTAATAGCTAAGATTACTATATCGACG	probe9505_PBM7.1_mutant25_4505_rc	TGACACGCGATT	CACGCG	TGA	ATT	14.87	2.61023	29966	6.12067	0.511297	0.0835362
CCGGC	T	C	C	C	A	C	C	T	G	G	T	A	TTAATAGCTAAGATTACTATATCGACG	probe9620_PBM7.1_mutant233_4620_rc	TCCCACCTGGTA	CACCTG	TCC	GTA	15.0253	2.60521	33369.3	6.11255	0.716271	0.117181
CCGGC	A	A	A	C	A	C	G	T	A	G	T	A	TTAATAGCTAAGATTACTATATCGACG	probe9900_PBM7.1_mutant776_4900_rc	AAACACGTAGTA	CACGTA	AAA	GTA	14.6874	2.59596	26464.3	6.08528	0.866634	0.142415
CCGGC	T	G	A	C	A	C	G	T	T	C	G	A	TTAATAGCTAAGATTACTATATCGACG	probe9173_PBM7.1_3adj84_4173_rc	TGACACGTTCGA	CACGTT	TGA	CGA	14.5741	2.59555	24514.3	6.04629	0.194934	0.0322403
CCGGC	T	G	A	C	A	C	G	T	T	T	A	A	TTAATAGCTAAGATTACTATATCGACG	probe9194_PBM7.1_3adj112_4194_rc	TGACACGTTTAA	CACGTT	TGA	TAA	14.9657	2.58675	32306	6.07106	1.05961	0.174534
CCGGC	T	G	A	C	A	C	G	T	T	A	G	A	TTAATAGCTAAGATTACTATATCGACG	probe9179_PBM7.1_3adj92_4179_rc	TGACACGTTAGA	CACGTT	TGA	AGA	14.7441	2.58663	27476.3	6.03869	0.740447	0.122617
CCGGC	T	G	G	C	A	G	G	T	G	G	T	A	TTAATAGCTAAGATTACTATATCGACG	probe9831_PBM7.1_mutant566_4831_rc	TGGCAGGTGGTA	CAGGTG	TGG	GTA	14.7142	2.58231	26891.7	6.05353	1.04895	0.17328
CCGGC	C	G	A	C	C	C	G	T	G	G	T	A	TTAATAGCTAAGATTACTATATCGACG	probe9840_PBM7.1_mutant591_4840_rc	CGACCCGTGGTA	CCCGTG	CGA	GTA	14.6581	2.57347	25900.3	5.95981	0.360986	0.0605701
CCGGC	T	A	C	G	A	C	G	T	G	G	T	A	TTAATAGCTAAGATTACTATATCGACG	probe9300_PBM7.1_3adj531_4300_rc	TACGACGTGGTA	GACGTG	TAC	GTA	14.7842	2.56521	28216	5.92193	0.250461	0.0422939
CCGGC	T	C	A	C	C	C	G	T	G	G	T	T	TTAATAGCTAAGATTACTATATCGACG	probe9729_PBM7.1_mutant409_4729_rc	TCACCCGTGGTT	CCCGTG	TCA	GTT	14.8231	2.56038	29040	5.90222	0.253375	0.0429288
CCGGC	T	G	A	C	A	C	G	C	C	G	T	C	TTAATAGCTAAGATTACTATATCGACG	probe9553_PBM7.1_mutant84_4553_rc	TGACACGCCGTC	CACGCC	TGA	GTC	14.761	2.55752	27929.7	5.88888	0.183599	0.0311772
CCGGC	C	G	A	C	C	C	G	T	G	C	T	A	TTAATAGCTAAGATTACTATATCGACG	probe9660_PBM7.1_mutant321_4660_rc	CGACCCGTGCTA	CCCGTG	CGA	CTA	14.6196	2.55365	25430	5.87358	0.20562	0.0350076
CCGGC	T	G	A	T	C	A	C	G	A	G	T	A	TTAATAGCTAAGATTACTATATCGACG	probe7340_PBM7.1_every6mer2340_2340_rc	TGATCACGAGTA	TCACGA	TGA	GTA	14.7006	2.55136	26656.3	5.87367	0.451018	0.0767863
CCGGC	T	G	A	A	A	C	G	T	G	G	A	A	TTAATAGCTAAGATTACTATATCGACG	probe9715_PBM7.1_mutant394_4715_rc	TGAAACGTGGAA	AACGTG	TGA	GAA	14.6755	2.54221	26395	5.93856	1.48226	0.2496
CCGGC	T	C	A	C	C	C	G	T	G	G	T	A	TTAATAGCTAAGATTACTATATCGACG	probe9604_PBM7.1_mutant172_4604_rc	TCACCCGTGGTA	CCCGTG	TCA	GTA	14.6373	2.53975	25804.3	5.83873	0.646282	0.110689
CCGGC	T	T	G	A	A	C	G	T	G	G	T	A	TTAATAGCTAAGATTACTATATCGACG	probe9316_PBM7.1_3adj552_4316_rc	TTGAACGTGGTA	AACGTG	TTG	GTA	14.7294	2.53924	27166	5.87585	1.07065	0.182213
CCGGC	T	G	A	C	A	C	G	C	G	A	G	A	TTAATAGCTAAGATTACTATATCGACG	probe9947_PBM7.1_mutant852_4947_rc	TGACACGCGAGA	CACGCG	TGA	AGA	14.7098	2.53738	26871	5.86999	1.04954	0.178798
CCGGC	T	G	A	A	A	A	C	G	T	G	T	A	TTAATAGCTAAGATTACTATATCGACG	probe8371_PBM7.1_every6mer3371_3371_rc	TGAAAACGTGTA	AAACGT	TGA	GTA	14.7879	2.53602	28471.3	5.82532	0.656876	0.112762
CCGGC	T	G	A	C	A	T	G	C	C	G	T	A	TTAATAGCTAAGATTACTATATCGACG	probe5121_PBM7.1_every6mer121_121_rc	TGACATGCCGTA	CATGCC	TGA	GTA	14.5268	2.53155	23733.7	5.87645	1.23431	0.210044
CCGGC	T	G	A	C	A	C	G	T	T	C	A	A	TTAATAGCTAAGATTACTATATCGACG	probe9185_PBM7.1_3adj100_4185_rc	TGACACGTTCAA	CACGTT	TGA	CAA	14.6689	2.52851	26060.7	5.83643	1.04279	0.17867
CCGGC	T	T	A	C	C	C	G	T	G	G	T	A	TTAATAGCTAAGATTACTATATCGACG	probe9601_PBM7.1_mutant166_4601_rc	TTACCCGTGGTA	CCCGTG	TTA	GTA	14.7932	2.52673	28448.7	5.81677	0.939642	0.16154
CCGGC	T	G	A	C	C	A	C	C	T	G	T	A	TTAATAGCTAAGATTACTATATCGACG	probe8105_PBM7.1_every6mer3105_3105_rc	TGACCACCTGTA	CCACCT	TGA	GTA	14.5858	2.52	24836	5.81075	1.17067	0.201466
CCGGC	T	G	A	C	A	T	G	A	G	G	T	A	TTAATAGCTAAGATTACTATATCGACG	probe6657_PBM7.1_every6mer1657_1657_rc	TGACATGAGGTA	CATGAG	TGA	GTA	14.7633	2.51683	27844.3	5.73798	0.502314	0.0875421
CCGGC	T	G	T	C	C	C	G	T	G	G	T	A	TTAATAGCTAAGATTACTATATCGACG	probe9242_PBM7.1_3adj452_4242_rc	TGTCCCGTGGTA	CCCGTG	TGT	GTA	14.6995	2.50294	26684.3	5.69738	0.707914	0.124252
CCGGC	T	G	C	T	G	C	G	T	G	G	T	A	TTAATAGCTAAGATTACTATATCGACG	probe9261_PBM7.1_3adj477_4261_rc	TGCTGCGTGGTA	TGCGTG	TGC	GTA	14.5944	2.49169	24913.7	5.62602	0.16648	0.029591
CCGGC	T	G	A	C	A	C	G	G	G	G	T	A	TTAATAGCTAAGATTACTATATCGACG	probe6353_PBM7.1_every6mer1353_1353_rc	TGACACGGGGTA	CACGGG	TGA	GTA	14.8127	2.48912	29029	5.68715	1.117	0.196408
CCGGC	T	G	A	C	A	C	G	C	C	C	T	A	TTAATAGCTAAGATTACTATATCGACG	probe9204_PBM7.1_3adj129_4204_rc	TGACACGCCCTA	CACGCC	TGA	CTA	14.5461	2.48721	24092	5.71649	1.42795	0.249795
CCGGC	T	T	A	C	A	G	G	T	G	G	T	T	TTAATAGCTAAGATTACTATATCGACG	probe9726_PBM7.1_mutant406_4726_rc	TTACAGGTGGTT	CAGGTG	TTA	GTT	14.7907	2.47798	28374.7	5.60316	0.749338	0.133735
CCGGC	T	G	A	A	C	G	T	G	G	G	T	A	TTAATAGCTAAGATTACTATATCGACG	probe6491_PBM7.1_every6mer1491_1491_rc	TGAACGTGGGTA	ACGTGG	TGA	GTA	14.5963	2.47648	24825	5.63482	1.11431	0.197754
CCGGC	T	C	G	A	A	C	G	T	G	G	T	A	TTAATAGCTAAGATTACTATATCGACG	probe9314_PBM7.1_3adj549_4314_rc	TCGAACGTGGTA	AACGTG	TCG	GTA	14.7154	2.47272	27034.3	5.57463	0.626287	0.112346
CCGGC	T	G	A	C	A	C	C	T	G	G	T	G	TTAATAGCTAAGATTACTATATCGACG	probe9754_PBM7.1_mutant451_4754_rc	TGACACCTGGTG	CACCTG	TGA	GTG	14.859	2.47098	29930.3	5.54431	0.0411617	0.00742414
CCGGC	T	A	C	G	T	G	C	C	G	C	G	A	TTAATAGCTAAGATTACTATATCGACG	probe9448_PBM7.1_randomseq66_4448_rc	TACGTGCCGCGA	GTGCCG	TAC	CGA	14.5645	2.46646	24411.3	5.58106	0.929737	0.166588
CCGGC	T	G	A	G	G	C	G	T	G	G	T	A	TTAATAGCTAAGATTACTATATCGACG	probe6862_PBM7.1_every6mer1862_1862_rc	TGAGGCGTGGTA	GGCGTG	TGA	GTA	14.592	2.46446	24869.7	5.54384	0.647415	0.116781
CCGGC	T	G	C	A	C	C	G	T	G	G	T	A	TTAATAGCTAAGATTACTATATCGACG	probe9246_PBM7.1_3adj457_4246_rc	TGCACCGTGGTA	ACCGTG	TGC	GTA	14.6871	2.46178	26399.3	5.53351	0.648431	0.117183
CCGGC	G	G	A	C	C	C	G	T	G	G	T	A	TTAATAGCTAAGATTACTATATCGACG	probe9839_PBM7.1_mutant590_4839_rc	GGACCCGTGGTA	CCCGTG	GGA	GTA	14.6234	2.46105	25619	5.56509	0.968525	0.174036
CCGGC	T	G	A	A	C	G	T	G	C	G	T	A	TTAATAGCTAAGATTACTATATCGACG	probe5467_PBM7.1_every6mer467_467_rc	TGAACGTGCGTA	ACGTGC	TGA	GTA	14.7191	2.46104	27087.3	5.52074	0.497398	0.0900963
CCGGC	T	G	A	C	C	C	G	T	G	G	C	T	TTAATAGCTAAGATTACTATATCGACG	probe9740_PBM7.1_mutant431_4740_rc	TGACCCGTGGCT	CCCGTG	TGA	GCT	14.5537	2.46082	24206	5.50643	0.135858	0.0246727
CCGGC	A	G	A	C	A	C	G	T	A	G	T	A	TTAATAGCTAAGATTACTATATCGACG	probe9897_PBM7.1_mutant773_4897_rc	AGACACGTAGTA	CACGTA	AGA	GTA	14.6617	2.4557	25994.7	5.49815	0.456814	0.083085
CCGGC	T	G	A	C	A	C	G	A	G	C	T	A	TTAATAGCTAAGATTACTATATCGACG	probe9209_PBM7.1_3adj135_4209_rc	TGACACGAGCTA	CACGAG	TGA	CTA	14.7302	2.45519	27184	5.51233	0.678095	0.123014
CCGGC	T	G	A	A	C	G	T	G	T	G	T	A	TTAATAGCTAAGATTACTATATCGACG	probe8539_PBM7.1_every6mer3539_3539_rc	TGAACGTGTGTA	ACGTGT	TGA	GTA	14.5445	2.44542	24037	5.46717	0.56523	0.103386
CCGGC	T	G	A	C	A	C	G	G	G	G	A	A	TTAATAGCTAAGATTACTATATCGACG	probe9718_PBM7.1_mutant397_4718_rc	TGACACGGGGAA	CACGGG	TGA	GAA	14.6582	2.42984	25950	5.38843	0.0359238	0.00666683
CCGGC	T	G	A	C	A	C	G	C	C	G	T	A	TTAATAGCTAAGATTACTATATCGACG	probe73_PBM7.1_every6mer73_73_rc	TGACACGCCGTA	CACGCC	TGA	GTA	14.6533	2.42085	25838.7	5.35665	0.169582	0.0316583
CCGGC	T	G	A	C	A	T	G	G	G	G	T	A	TTAATAGCTAAGATTACTATATCGACG	probe6401_PBM7.1_every6mer1401_1401_rc	TGACATGGGGTA	CATGGG	TGA	GTA	14.3287	2.41566	20968.7	5.41413	1.0843	0.200273
CCGGC	T	G	A	C	A	C	G	C	C	A	T	A	TTAATAGCTAAGATTACTATATCGACG	probe9216_PBM7.1_3adj161_4216_rc	TGACACGCCATA	CACGCC	TGA	ATA	14.5529	2.4069	24372	5.41553	1.28482	0.237247
CCGGC	T	C	T	C	A	G	G	T	G	G	T	A	TTAATAGCTAAGATTACTATATCGACG	probe9830_PBM7.1_mutant565_4830_rc	TCTCAGGTGGTA	CAGGTG	TCT	GTA	14.4915	2.40039	23165.3	5.30416	0.637386	0.120167
CCGGC	T	C	A	C	A	C	G	T	A	G	C	A	TTAATAGCTAAGATTACTATATCGACG	probe9706_PBM7.1_mutant382_4706_rc	TCACACGTAGCA	CACGTA	TCA	GCA	14.7432	2.39886	27524.3	5.2975	0.625828	0.118136
CCGGC	T	G	A	G	G	C	A	T	G	G	T	A	TTAATAGCTAAGATTACTATATCGACG	probe6926_PBM7.1_every6mer1926_1926_rc	TGAGGCATGGTA	GGCATG	TGA	GTA	14.5603	2.39205	24243.3	5.25921	0.398076	0.0756912
CCGGC	T	G	A	C	A	C	C	T	G	T	T	A	TTAATAGCTAAGATTACTATATCGACG	probe9570_PBM7.1_mutant105_4570_rc	TGACACCTGTTA	CACCTG	TGA	TTA	14.6209	2.3903	25200	5.27094	0.683875	0.129744
CCGGC	A	G	A	C	A	C	G	T	C	G	T	A	TTAATAGCTAAGATTACTATATCGACG	probe9646_PBM7.1_mutant293_4646_rc	AGACACGTCGTA	CACGTC	AGA	GTA	14.528	2.38826	24059.3	5.24396	0.367925	0.0701617
CCGGC	T	A	A	C	A	C	G	T	C	G	T	A	TTAATAGCTAAGATTACTATATCGACG	probe9647_PBM7.1_mutant294_4647_rc	TAACACGTCGTA	CACGTC	TAA	GTA	14.5479	2.38465	24078.7	5.25005	0.671531	0.127909
CCGGC	T	G	A	C	C	C	G	T	G	G	T	A	TTAATAGCTAAGATTACTATATCGACG	probe6857_PBM7.1_every6mer1857_1857_rc	TGACCCGTGGTA	CCCGTG	TGA	GTA	14.4541	2.38207	22801.3	5.24093	0.678674	0.129495
CCGGC	T	C	A	C	A	C	G	T	A	G	G	A	TTAATAGCTAAGATTACTATATCGACG	probe9945_PBM7.1_mutant850_4945_rc	TCACACGTAGGA	CACGTA	TCA	GGA	14.4577	2.38186	22705	5.28629	1.11568	0.211051
CCGGC	T	G	A	C	A	G	G	T	G	C	T	G	TTAATAGCTAAGATTACTATATCGACG	probe9761_PBM7.1_mutant458_4761_rc	TGACAGGTGCTG	CAGGTG	TGA	CTG	14.4622	2.37877	22577.7	5.20535	0.261803	0.0502951
CCGGC	T	G	A	C	A	C	A	C	G	T	T	A	TTAATAGCTAAGATTACTATATCGACG	probe9800_PBM7.1_mutant511_4800_rc	TGACACACGTTA	CACACG	TGA	TTA	14.65	2.36669	25845.7	5.16409	0.319891	0.0619454
CCGGC	T	T	A	C	A	C	G	A	T	G	T	A	TTAATAGCTAAGATTACTATATCGACG	probe9813_PBM7.1_mutant538_4813_rc	TTACACGATGTA	CACGAT	TTA	GTA	14.62	2.36609	25199.7	5.17524	0.565267	0.109225
CCGGC	T	G	A	C	C	C	G	T	G	G	T	T	TTAATAGCTAAGATTACTATATCGACG	probe9728_PBM7.1_mutant408_4728_rc	TGACCCGTGGTT	CCCGTG	TGA	GTT	14.3964	2.3629	21655.3	5.21392	1.08131	0.20739
CCGGC	G	T	G	A	C	G	A	T	C	A	G	C	TTAATAGCTAAGATTACTATATCGACG	probe9398_PBM7.1_randomseq16_4398_rc	GTGACGATCAGC	ACGATC	GTG	AGC	14.4369	2.36019	22249	5.15049	0.49512	0.0961308
CCGGC	T	G	A	C	A	T	G	A	G	T	T	A	TTAATAGCTAAGATTACTATATCGACG	probe9573_PBM7.1_mutant108_4573_rc	TGACATGAGTTA	CATGAG	TGA	TTA	14.5256	2.35549	23666.3	5.14938	0.689081	0.133818
CCGGC	T	A	A	C	A	C	A	A	G	G	T	A	TTAATAGCTAAGATTACTATATCGACG	probe9882_PBM7.1_mutant743_4882_rc	TAACACAAGGTA	CACAAG	TAA	GTA	14.3238	2.35446	20974.3	5.11736	0.224041	0.0437806
CCGGC	T	C	A	C	C	C	A	T	G	G	T	A	TTAATAGCTAAGATTACTATATCGACG	probe9856_PBM7.1_mutant676_4856_rc	TCACCCATGGTA	CCCATG	TCA	GTA	14.411	2.3538	22182.3	5.13875	0.656628	0.12778
CCGGC	T	G	A	G	C	G	T	G	G	G	T	A	TTAATAGCTAAGATTACTATATCGACG	probe6490_PBM7.1_every6mer1490_1490_rc	TGAGCGTGGGTA	GCGTGG	TGA	GTA	14.3112	2.34645	20394	5.1464	0.951496	0.184886
CCGGC	T	G	A	T	C	T	C	G	T	G	T	A	TTAATAGCTAAGATTACTATATCGACG	probe8380_PBM7.1_every6mer3380_3380_rc	TGATCTCGTGTA	TCTCGT	TGA	GTA	14.4635	2.34273	22717	5.09676	0.607796	0.119252
CCGGC	T	G	A	C	G	G	C	G	T	G	T	A	TTAATAGCTAAGATTACTATATCGACG	probe8349_PBM7.1_every6mer3349_3349_rc	TGACGGCGTGTA	CGGCGT	TGA	GTA	14.4999	2.3406	23185.7	5.11516	0.853017	0.166762
CCGGC	C	G	A	C	C	C	G	T	G	G	T	T	TTAATAGCTAAGATTACTATATCGACG	probe9488_PBM7.1_mutant6_4488_rc	CGACCCGTGGTT	CCCGTG	CGA	GTT	14.4605	2.33765	22581	5.07748	0.591105	0.116417
CCGGC	T	G	A	G	G	G	G	G	G	G	T	A	TTAATAGCTAAGATTACTATATCGACG	probe6366_PBM7.1_every6mer1366_1366_rc	TGAGGGGGGGTA	GGGGGG	TGA	GTA	14.708	2.31711	26819	4.98858	0.281228	0.0563744
CCGGC	T	G	A	C	T	C	A	T	G	G	T	A	TTAATAGCTAAGATTACTATATCGACG	probe6933_PBM7.1_every6mer1933_1933_rc	TGACTCATGGTA	CTCATG	TGA	GTA	14.4308	2.31389	22637.3	5.0047	0.68553	0.136977
CCGGC	G	G	A	C	A	C	G	T	A	G	T	A	TTAATAGCTAAGATTACTATATCGACG	probe9656_PBM7.1_mutant313_4656_rc	GGACACGTAGTA	CACGTA	GGA	GTA	14.3175	2.30935	20820.7	5.04554	1.18219	0.234304
CCGGC	T	G	A	C	A	C	C	T	G	C	T	A	TTAATAGCTAAGATTACTATATCGACG	probe9665_PBM7.1_mutant328_4665_rc	TGACACCTGCTA	CACCTG	TGA	CTA	14.4568	2.29294	23014	5.07393	1.51274	0.29814
CCGGC	T	C	A	C	A	C	C	T	C	G	T	A	TTAATAGCTAAGATTACTATATCGACG	probe9649_PBM7.1_mutant299_4649_rc	TCACACCTCGTA	CACCTC	TCA	GTA	14.5585	2.27545	24264	4.87733	0.74368	0.152477
CCGGC	T	G	C	G	A	C	G	T	G	G	T	A	TTAATAGCTAAGATTACTATATCGACG	probe9267_PBM7.1_3adj485_4267_rc	TGCGACGTGGTA	GACGTG	TGC	GTA	14.4049	2.27403	21762.7	4.8509	0.454245	0.0936414
CCGGC	T	G	A	G	C	A	T	G	G	G	T	A	TTAATAGCTAAGATTACTATATCGACG	probe6506_PBM7.1_every6mer1506_1506_rc	TGAGCATGGGTA	GCATGG	TGA	GTA	14.3441	2.26645	20833.3	4.83872	0.624954	0.129157
CCGGC	T	G	G	T	G	C	G	T	G	G	T	A	TTAATAGCTAAGATTACTATATCGACG	probe9262_PBM7.1_3adj478_4262_rc	TGGTGCGTGGTA	TGCGTG	TGG	GTA	14.4025	2.26481	22267	4.88886	1.13182	0.231511
CCGGC	T	G	A	C	A	C	C	T	G	A	T	C	TTAATAGCTAAGATTACTATATCGACG	probe9780_PBM7.1_mutant484_4780_rc	TGACACCTGATC	CACCTG	TGA	ATC	14.3754	2.25301	21314.3	4.83219	0.958444	0.198346
CCGGC	T	G	A	T	G	C	G	T	G	G	T	A	TTAATAGCTAAGATTACTATATCGACG	probe6864_PBM7.1_every6mer1864_1864_rc	TGATGCGTGGTA	TGCGTG	TGA	GTA	14.384	2.25004	21428	4.76521	0.347482	0.0729205
CCGGC	T	A	T	C	A	C	C	T	G	G	T	A	TTAATAGCTAAGATTACTATATCGACG	probe9853_PBM7.1_mutant670_4853_rc	TATCACCTGGTA	CACCTG	TAT	GTA	14.4237	2.24974	22033	4.77779	0.564474	0.118146
CCGGC	G	G	A	C	A	C	G	T	C	G	T	A	TTAATAGCTAAGATTACTATATCGACG	probe9885_PBM7.1_mutant752_4885_rc	GGACACGTCGTA	CACGTC	GGA	GTA	14.3147	2.24881	20392.7	4.77227	0.518867	0.108725
CCGGC	G	A	A	C	A	C	G	T	A	G	T	A	TTAATAGCTAAGATTACTATATCGACG	probe9899_PBM7.1_mutant775_4899_rc	GAACACGTAGTA	CACGTA	GAA	GTA	14.5269	2.24506	23641.7	4.76197	0.540318	0.113465
CCGGC	T	A	A	C	A	G	G	T	G	A	T	A	TTAATAGCTAAGATTACTATATCGACG	probe9671_PBM7.1_mutant335_4671_rc	TAACAGGTGATA	CAGGTG	TAA	ATA	14.4268	2.23721	22440.7	4.8092	1.17483	0.244288
CCGGC	A	C	T	T	A	G	G	G	G	G	G	T	TTAATAGCTAAGATTACTATATCGACG	probe9444_PBM7.1_randomseq62_4444_rc	ACTTAGGGGGGT	TAGGGG	ACT	GGT	14.3518	2.23316	21009	4.75424	0.853941	0.179617
CCGGC	T	G	A	T	C	A	G	G	T	G	T	A	TTAATAGCTAAGATTACTATATCGACG	probe8428_PBM7.1_every6mer3428_3428_rc	TGATCAGGTGTA	TCAGGT	TGA	GTA	14.3581	2.22974	21232.3	4.69509	0.255652	0.0544509
CCGGC	T	G	A	C	C	C	G	T	G	T	T	A	TTAATAGCTAAGATTACTATATCGACG	probe9792_PBM7.1_mutant497_4792_rc	TGACCCGTGTTA	CCCGTG	TGA	TTA	14.4343	2.22137	22215.7	4.66916	0.287559	0.0615867
CCGGC	G	G	A	C	A	C	G	G	T	G	T	A	TTAATAGCTAAGATTACTATATCGACG	probe9811_PBM7.1_mutant535_4811_rc	GGACACGGTGTA	CACGGT	GGA	GTA	14.4881	2.21093	22980.3	4.63382	0.239306	0.0516434
CCGGC	T	G	A	C	A	C	G	A	T	G	T	A	TTAATAGCTAAGATTACTATATCGACG	probe8657_PBM7.1_every6mer3657_3657_rc	TGACACGATGTA	CACGAT	TGA	GTA	14.4019	2.20908	21694.7	4.65421	0.641134	0.137754
CCGGC	T	G	A	T	G	G	G	G	G	G	T	A	TTAATAGCTAAGATTACTATATCGACG	probe6368_PBM7.1_every6mer1368_1368_rc	TGATGGGGGGTA	TGGGGG	TGA	GTA	14.1847	2.20765	18635	4.62439	0.270337	0.0584589
CCGGC	T	C	C	G	A	C	G	T	G	G	T	A	TTAATAGCTAAGATTACTATATCGACG	probe9299_PBM7.1_3adj529_4299_rc	TCCGACGTGGTA	GACGTG	TCC	GTA	14.2111	2.20335	19042	4.61847	0.431376	0.0934022
CCGGC	T	G	T	T	G	C	G	T	G	G	T	A	TTAATAGCTAAGATTACTATATCGACG	probe9263_PBM7.1_3adj480_4263_rc	TGTTGCGTGGTA	TGCGTG	TGT	GTA	14.4526	2.18085	22609.7	4.57786	0.760273	0.166076
CCGGC	T	G	A	T	A	A	C	G	T	G	T	A	TTAATAGCTAAGATTACTATATCGACG	probe8372_PBM7.1_every6mer3372_3372_rc	TGATAACGTGTA	TAACGT	TGA	GTA	14.3459	2.1782	20876.3	4.52606	0.0505879	0.011177
CCGGC	T	G	A	G	C	T	C	G	T	G	T	A	TTAATAGCTAAGATTACTATATCGACG	probe8378_PBM7.1_every6mer3378_3378_rc	TGAGCTCGTGTA	GCTCGT	TGA	GTA	14.3326	2.17457	20782.7	4.53723	0.553317	0.12195
CCGGC	T	G	G	C	A	C	C	T	G	G	C	A	TTAATAGCTAAGATTACTATATCGACG	probe9701_PBM7.1_mutant377_4701_rc	TGGCACCTGGCA	CACCTG	TGG	GCA	14.2534	2.16655	19674.3	4.50573	0.459036	0.101878
CCGGC	T	G	A	T	G	C	A	T	G	G	T	A	TTAATAGCTAAGATTACTATATCGACG	probe6928_PBM7.1_every6mer1928_1928_rc	TGATGCATGGTA	TGCATG	TGA	GTA	14.2425	2.16615	19779.3	4.527	0.73977	0.163413
CCGGC	T	G	A	C	A	C	G	G	G	T	T	A	TTAATAGCTAAGATTACTATATCGACG	probe9232_PBM7.1_3adj182_4232_rc	TGACACGGGTTA	CACGGG	TGA	TTA	14.3141	2.165	20834.3	4.51518	0.645379	0.142935
CCGGC	T	G	A	C	A	T	G	T	T	G	T	A	TTAATAGCTAAGATTACTATATCGACG	probe8961_PBM7.1_every6mer3961_3961_rc	TGACATGTTGTA	CATGTT	TGA	GTA	14.154	2.16472	18238.3	4.50066	0.486529	0.108102
CCGGC	T	G	C	C	A	C	G	T	C	G	C	A	TTAATAGCTAAGATTACTATATCGACG	probe9705_PBM7.1_mutant381_4705_rc	TGCCACGTCGCA	CACGTC	TGC	GCA	14.5446	2.16334	24005.3	4.51197	0.674134	0.14941
CCGGC	T	G	A	G	A	A	C	G	T	G	T	A	TTAATAGCTAAGATTACTATATCGACG	probe8370_PBM7.1_every6mer3370_3370_rc	TGAGAACGTGTA	GAACGT	TGA	GTA	14.4234	2.15567	21990	4.5371	1.00236	0.220925
CCGGC	T	G	A	G	C	G	T	G	C	G	T	A	TTAATAGCTAAGATTACTATATCGACG	probe5466_PBM7.1_every6mer466_466_rc	TGAGCGTGCGTA	GCGTGC	TGA	GTA	14.2482	2.15422	19612	4.4518	0.0832224	0.0186941
CCGGC	T	G	A	C	A	T	A	T	G	G	T	A	TTAATAGCTAAGATTACTATATCGACG	probe6977_PBM7.1_every6mer1977_1977_rc	TGACATATGGTA	CATATG	TGA	GTA	14.3991	2.15411	21685.3	4.47041	0.520088	0.11634
CCGGC	T	G	A	C	A	C	G	T	T	A	A	A	TTAATAGCTAAGATTACTATATCGACG	probe9191_PBM7.1_3adj108_4191_rc	TGACACGTTAAA	CACGTT	TGA	AAA	14.367	2.1452	21159.7	4.42832	0.252856	0.0570998
CCGGC	T	C	A	C	C	C	G	T	G	A	T	A	TTAATAGCTAAGATTACTATATCGACG	probe9675_PBM7.1_mutant339_4675_rc	TCACCCGTGATA	CCCGTG	TCA	ATA	14.1094	2.13223	17758.7	4.4058	0.536086	0.121677
CCGGC	T	G	T	C	A	C	C	T	G	G	T	A	TTAATAGCTAAGATTACTATATCGACG	probe9852_PBM7.1_mutant669_4852_rc	TGTCACCTGGTA	CACCTG	TGT	GTA	14.33	2.12772	21280	4.48926	1.24877	0.278169
CCGGC	T	G	A	C	A	C	G	T	C	G	C	C	TTAATAGCTAAGATTACTATATCGACG	probe9785_PBM7.1_mutant489_4785_rc	TGACACGTCGCC	CACGTC	TGA	GCC	14.1223	2.12072	17898.3	4.3551	0.28331	0.0650524
CCGGC	T	G	A	A	C	A	T	A	T	G	T	A	TTAATAGCTAAGATTACTATATCGACG	probe8811_PBM7.1_every6mer3811_3811_rc	TGAACATATGTA	ACATAT	TGA	GTA	14.3025	2.1185	20351.7	4.3872	0.742461	0.169233
CCGGC	T	G	A	C	A	C	G	G	G	A	T	C	TTAATAGCTAAGATTACTATATCGACG	probe9781_PBM7.1_mutant485_4781_rc	TGACACGGGATC	CACGGG	TGA	ATC	14.3853	2.11773	21461	4.37039	0.638757	0.146156
CCGGC	T	G	A	C	C	C	C	A	T	G	T	A	TTAATAGCTAAGATTACTATATCGACG	probe8585_PBM7.1_every6mer3585_3585_rc	TGACCCCATGTA	CCCCAT	TGA	GTA	14.2329	2.11544	19272	4.35604	0.555169	0.127448
CCGGC	T	G	A	C	A	C	G	C	A	C	T	A	TTAATAGCTAAGATTACTATATCGACG	probe9210_PBM7.1_3adj137_4210_rc	TGACACGCACTA	CACGCA	TGA	CTA	14.3593	2.11459	21081.7	4.33701	0.28934	0.0667142
CCGGC	T	G	A	C	C	A	C	G	G	G	T	A	TTAATAGCTAAGATTACTATATCGACG	probe6313_PBM7.1_every6mer1313_1313_rc	TGACCACGGGTA	CCACGG	TGA	GTA	14.2524	2.11114	19690.3	4.35919	0.710534	0.162997
CCGGC	T	G	A	G	A	G	C	A	T	G	T	A	TTAATAGCTAAGATTACTATATCGACG	probe8610_PBM7.1_every6mer3610_3610_rc	TGAGAGCATGTA	GAGCAT	TGA	GTA	14.2242	2.1111	19334.3	4.33293	0.408568	0.0942938
CCGGC	T	G	A	G	A	G	C	G	T	G	T	A	TTAATAGCTAAGATTACTATATCGACG	probe8354_PBM7.1_every6mer3354_3354_rc	TGAGAGCGTGTA	GAGCGT	TGA	GTA	14.1651	2.10797	18391	4.42195	1.23881	0.28015
CCGGC	A	A	G	G	A	C	G	T	G	G	T	T	TTAATAGCTAAGATTACTATATCGACG	probe9986_PBM7.1_mutant911_4986_rc	AAGGACGTGGTT	GACGTG	AAG	GTT	14.1673	2.10512	18553.7	4.32645	0.569131	0.131547
CCGGC	T	G	A	C	C	A	T	A	T	G	T	A	TTAATAGCTAAGATTACTATATCGACG	probe8809_PBM7.1_every6mer3809_3809_rc	TGACCATATGTA	CCATAT	TGA	GTA	14.1794	2.09519	18926	4.34582	0.982107	0.225989
CCGGC	T	G	A	C	A	C	G	G	G	T	T	T	TTAATAGCTAAGATTACTATATCGACG	probe9483_PBM7.1_mutant1_4483_rc	TGACACGGGTTT	CACGGG	TGA	TTT	14.0923	2.09143	17679	4.34954	1.09641	0.252074
CCGGC	G	G	C	C	A	C	G	T	A	G	T	A	TTAATAGCTAAGATTACTATATCGACG	probe9654_PBM7.1_mutant310_4654_rc	GGCCACGTAGTA	CACGTA	GGC	GTA	14.1851	2.08451	18627.3	4.26554	0.568093	0.133182
CCGGC	T	G	A	C	C	C	A	T	G	G	T	A	TTAATAGCTAAGATTACTATATCGACG	probe6921_PBM7.1_every6mer1921_1921_rc	TGACCCATGGTA	CCCATG	TGA	GTA	14.119	2.08179	17879	4.25277	0.494587	0.116298
CCGGC	T	G	A	G	C	G	T	G	T	G	T	A	TTAATAGCTAAGATTACTATATCGACG	probe8538_PBM7.1_every6mer3538_3538_rc	TGAGCGTGTGTA	GCGTGT	TGA	GTA	14.2509	2.07836	19514.3	4.23933	0.460873	0.108714
CCGGC	C	G	A	C	A	C	G	T	C	G	T	A	TTAATAGCTAAGATTACTATATCGACG	probe9645_PBM7.1_mutant292_4645_rc	CGACACGTCGTA	CACGTC	CGA	GTA	14.0655	2.0743	17221	4.22529	0.411331	0.0973497
CCGGC	T	G	C	C	A	C	G	T	C	G	T	A	TTAATAGCTAAGATTACTATATCGACG	probe9644_PBM7.1_mutant291_4644_rc	TGCCACGTCGTA	CACGTC	TGC	GTA	14.3815	2.07177	21373.7	4.21844	0.423323	0.100351
CCGGC	T	T	C	G	A	C	G	T	G	G	T	A	TTAATAGCTAAGATTACTATATCGACG	probe9301_PBM7.1_3adj532_4301_rc	TTCGACGTGGTA	GACGTG	TTC	GTA	14.178	2.07017	18718.7	4.24237	0.715702	0.168703
CCGGC	T	G	A	C	A	T	G	C	A	G	T	A	TTAATAGCTAAGATTACTATATCGACG	probe7169_PBM7.1_every6mer2169_2169_rc	TGACATGCAGTA	CATGCA	TGA	GTA	14.0669	2.06707	17167.7	4.20568	0.446225	0.106101
CCGGC	T	G	A	C	A	C	G	T	C	G	C	A	TTAATAGCTAAGATTACTATATCGACG	probe9162_PBM7.1_3adj69_4162_rc	TGACACGTCGCA	CACGTC	TGA	GCA	14.2054	2.06017	19013	4.17942	0.332316	0.0795123
CCGGC	C	G	A	C	G	C	G	A	G	G	T	A	TTAATAGCTAAGATTACTATATCGACG	probe9878_PBM7.1_mutant729_4878_rc	CGACGCGAGGTA	CGCGAG	CGA	GTA	14.2465	2.04908	19569.3	4.18205	0.758587	0.181391
CCGGC	T	G	A	C	A	C	G	G	G	T	A	A	TTAATAGCTAAGATTACTATATCGACG	probe9707_PBM7.1_mutant383_4707_rc	TGACACGGGTAA	CACGGG	TGA	TAA	14.206	2.04672	18996.7	4.20562	1.00391	0.238706
CCGGC	T	G	A	T	A	G	C	G	T	G	T	A	TTAATAGCTAAGATTACTATATCGACG	probe8356_PBM7.1_every6mer3356_3356_rc	TGATAGCGTGTA	TAGCGT	TGA	GTA	14.3927	2.04621	21512.3	4.14313	0.398752	0.096244
CCGGC	C	G	A	C	A	T	G	T	A	G	T	A	TTAATAGCTAAGATTACTATATCGACG	probe9892_PBM7.1_mutant764_4892_rc	CGACATGTAGTA	CATGTA	CGA	GTA	14.1946	2.04167	19000	4.14464	0.59066	0.142512
CCGGC	T	G	G	C	A	C	A	A	G	G	T	A	TTAATAGCTAAGATTACTATATCGACG	probe9642_PBM7.1_mutant285_4642_rc	TGGCACAAGGTA	CACAAG	TGG	GTA	14.2452	2.04077	19421	4.1333	0.491065	0.118807
CCGGC	T	G	A	C	G	G	G	G	G	G	T	A	TTAATAGCTAAGATTACTATATCGACG	probe6365_PBM7.1_every6mer1365_1365_rc	TGACGGGGGGTA	CGGGGG	TGA	GTA	14.2485	2.02897	19487	4.09247	0.373867	0.0913549
CCGGC	T	T	A	C	A	G	G	T	G	T	T	A	TTAATAGCTAAGATTACTATATCGACG	probe9561_PBM7.1_mutant94_4561_rc	TTACAGGTGTTA	CAGGTG	TTA	TTA	14.0863	2.01633	17687	4.08337	0.701085	0.171693
CCGGC	T	G	A	C	A	C	C	T	G	G	T	A	TTAATAGCTAAGATTACTATATCGACG	probe6801_PBM7.1_every6mer1801_1801_rc	TGACACCTGGTA	CACCTG	TGA	GTA	14.0755	2.01018	17289	4.08296	0.787509	0.192877
CCGGC	T	G	A	C	C	C	G	T	G	A	T	A	TTAATAGCTAAGATTACTATATCGACG	probe9674_PBM7.1_mutant338_4674_rc	TGACCCGTGATA	CCCGTG	TGA	ATA	14.0424	2.00228	17307.7	4.08227	0.9178	0.224826
CCGGC	T	G	A	C	C	A	T	G	A	G	T	A	TTAATAGCTAAGATTACTATATCGACG	probe7529_PBM7.1_every6mer2529_2529_rc	TGACCATGAGTA	CCATGA	TGA	GTA	14.2011	2.00101	18941.7	4.00957	0.287499	0.0717033
CCGGC	T	G	A	C	C	C	A	T	G	G	T	T	TTAATAGCTAAGATTACTATATCGACG	probe9494_PBM7.1_mutant13_4494_rc	TGACCCATGGTT	CCCATG	TGA	GTT	14.1337	1.99956	18454.7	4.08068	1.04394	0.255825
CCGGC	A	G	A	A	A	C	G	C	G	G	T	A	TTAATAGCTAAGATTACTATATCGACG	probe9877_PBM7.1_mutant721_4877_rc	AGAAACGCGGTA	AACGCG	AGA	GTA	14.1	1.99242	17669.3	3.99068	0.366509	0.0918412
CCGGC	T	G	A	C	A	C	A	T	T	G	T	A	TTAATAGCTAAGATTACTATATCGACG	probe8977_PBM7.1_every6mer3977_3977_rc	TGACACATTGTA	CACATT	TGA	GTA	14.2445	1.98597	19453	3.97145	0.349184	0.0879235
CCGGC	T	G	T	A	T	C	G	T	G	G	T	A	TTAATAGCTAAGATTACTATATCGACG	probe9284_PBM7.1_3adj508_4284_rc	TGTATCGTGGTA	ATCGTG	TGT	GTA	14.1553	1.98412	18272.3	3.9766	0.482163	0.12125
CCGGC	T	G	A	A	C	A	C	G	G	G	T	A	TTAATAGCTAAGATTACTATATCGACG	probe6315_PBM7.1_every6mer1315_1315_rc	TGAACACGGGTA	ACACGG	TGA	GTA	13.9829	1.98174	16251.3	4.0044	0.811818	0.202732
CCGGC	T	G	A	T	C	A	T	A	T	G	T	A	TTAATAGCTAAGATTACTATATCGACG	probe8812_PBM7.1_every6mer3812_3812_rc	TGATCATATGTA	TCATAT	TGA	GTA	14.141	1.97587	18083.3	3.97973	0.727648	0.182839
CCGGC	T	G	A	T	C	G	C	A	T	G	T	A	TTAATAGCTAAGATTACTATATCGACG	probe8604_PBM7.1_every6mer3604_3604_rc	TGATCGCATGTA	TCGCAT	TGA	GTA	14.1109	1.96674	17807.3	3.93107	0.498409	0.126787
CCGGC	A	T	A	A	T	G	C	G	C	T	T	A	TTAATAGCTAAGATTACTATATCGACG	probe9475_PBM7.1_randomseq93_4475_rc	ATAATGCGCTTA	ATGCGC	ATA	TTA	14.1772	1.95746	18587.7	3.89705	0.397396	0.101973
CCGGC	T	C	A	C	A	C	A	T	C	G	T	A	TTAATAGCTAAGATTACTATATCGACG	probe4888_PBM7.1_mutant758_4888_rc	TCACACATCGTA	CACATC	TCA	GTA	14.0784	1.93247	17317	3.86239	0.834169	0.215973
CCGGC	T	G	A	G	C	A	T	G	A	G	T	A	TTAATAGCTAAGATTACTATATCGACG	probe7530_PBM7.1_every6mer2530_2530_rc	TGAGCATGAGTA	GCATGA	TGA	GTA	13.9743	1.9277	16273.3	3.81544	0.359212	0.0941468
CCGGC	T	T	T	C	C	C	G	T	G	G	T	A	TTAATAGCTAAGATTACTATATCGACG	probe9600_PBM7.1_mutant165_4600_rc	TTTCCCGTGGTA	CCCGTG	TTT	GTA	13.9986	1.91831	16405.7	3.78528	0.250129	0.0660794
CCGGC	T	A	A	C	A	C	G	T	A	G	T	A	TTAATAGCTAAGATTACTATATCGACG	probe9898_PBM7.1_mutant774_4898_rc	TAACACGTAGTA	CACGTA	TAA	GTA	14.0639	1.91753	17317.3	3.78436	0.269795	0.0712921
CCGGC	T	G	A	C	A	C	G	T	C	G	T	T	TTAATAGCTAAGATTACTATATCGACG	probe9501_PBM7.1_mutant21_4501_rc	TGACACGTCGTT	CACGTC	TGA	GTT	14.1417	1.91564	18222.3	3.78485	0.362672	0.095822
CCGGC	T	G	A	A	G	G	C	A	T	G	T	A	TTAATAGCTAAGATTACTATATCGACG	probe8607_PBM7.1_every6mer3607_3607_rc	TGAAGGCATGTA	AGGCAT	TGA	GTA	13.9887	1.90715	16296.7	3.80609	0.821719	0.215896
CCGGC	T	G	A	G	G	G	G	G	T	G	T	A	TTAATAGCTAAGATTACTATATCGACG	probe8414_PBM7.1_every6mer3414_3414_rc	TGAGGGGGTGTA	GGGGGT	TGA	GTA	13.9083	1.88414	15529.7	3.71345	0.503606	0.135617
CCGGC	A	G	C	T	A	C	G	T	G	G	T	A	TTAATAGCTAAGATTACTATATCGACG	probe9605_PBM7.1_mutant173_4605_rc	AGCTACGTGGTA	TACGTG	AGC	GTA	13.952	1.87971	15885.7	3.69598	0.427375	0.115632
CCGGC	T	C	A	T	A	C	G	T	G	G	T	A	TTAATAGCTAAGATTACTATATCGACG	probe9329_PBM7.1_3adj569_4329_rc	TCATACGTGGTA	TACGTG	TCA	GTA	13.923	1.87816	15750.3	3.69273	0.4309	0.116689
CCGGC	T	G	G	C	A	C	C	T	G	G	T	A	TTAATAGCTAAGATTACTATATCGACG	probe9618_PBM7.1_mutant231_4618_rc	TGGCACCTGGTA	CACCTG	TGG	GTA	13.9784	1.87539	16347.3	3.6799	0.34811	0.0945977
CCGGC	T	C	A	C	A	A	G	T	G	G	T	A	TTAATAGCTAAGATTACTATATCGACG	probe9614_PBM7.1_mutant225_4614_rc	TCACAAGTGGTA	CAAGTG	TCA	GTA	13.9583	1.87024	15982	3.66073	0.2317	0.0632932
CCGGC	T	G	A	G	G	G	G	G	C	G	T	A	TTAATAGCTAAGATTACTATATCGACG	probe5342_PBM7.1_every6mer342_342_rc	TGAGGGGGCGTA	GGGGGC	TGA	GTA	13.8553	1.86922	14990	3.69946	0.732968	0.198128
CCGGC	T	G	A	A	G	G	C	G	T	G	T	A	TTAATAGCTAAGATTACTATATCGACG	probe8351_PBM7.1_every6mer3351_3351_rc	TGAAGGCGTGTA	AGGCGT	TGA	GTA	14.2222	1.86891	19173.3	3.66364	0.352277	0.0961551
CCGGC	C	C	T	G	T	G	C	T	G	A	G	C	TTAATAGCTAAGATTACTATATCGACG	probe9416_PBM7.1_randomseq34_4416_rc	CCTGTGCTGAGC	GTGCTG	CCT	AGC	14.1253	1.86841	17882.7	3.67275	0.482169	0.131283
CCGGC	T	G	A	C	A	C	G	G	G	A	T	A	TTAATAGCTAAGATTACTATATCGACG	probe9220_PBM7.1_3adj166_4220_rc	TGACACGGGATA	CACGGG	TGA	ATA	14.0175	1.86591	16818.3	3.64926	0.217115	0.0594958
CCGGC	T	G	A	A	C	A	T	G	G	G	T	A	TTAATAGCTAAGATTACTATATCGACG	probe6507_PBM7.1_every6mer1507_1507_rc	TGAACATGGGTA	ACATGG	TGA	GTA	13.9356	1.8644	15739.7	3.68718	0.723652	0.196261
CCGGC	T	G	A	A	C	A	C	C	T	G	T	A	TTAATAGCTAAGATTACTATATCGACG	probe8107_PBM7.1_every6mer3107_3107_rc	TGAACACCTGTA	ACACCT	TGA	GTA	14.1642	1.85855	18391	3.63051	0.208791	0.0575101
CCGGC	T	G	A	C	A	T	C	G	T	G	T	A	TTAATAGCTAAGATTACTATATCGACG	probe8385_PBM7.1_every6mer3385_3385_rc	TGACATCGTGTA	CATCGT	TGA	GTA	13.9938	1.85542	16465.3	3.62009	0.127228	0.0351449
CCGGC	A	A	A	T	A	C	G	T	G	G	T	A	TTAATAGCTAAGATTACTATATCGACG	probe9842_PBM7.1_mutant598_4842_rc	AAATACGTGGTA	TACGTG	AAA	GTA	13.9881	1.85269	16278.7	3.62335	0.349054	0.0963346
CCGGC	T	G	A	C	A	A	C	A	T	G	T	A	TTAATAGCTAAGATTACTATATCGACG	probe8625_PBM7.1_every6mer3625_3625_rc	TGACAACATGTA	CAACAT	TGA	GTA	13.9251	1.8447	15619	3.59568	0.204023	0.0567411
CCGGC	A	G	A	G	A	C	G	T	G	G	T	A	TTAATAGCTAAGATTACTATATCGACG	probe9844_PBM7.1_mutant606_4844_rc	AGAGACGTGGTA	GACGTG	AGA	GTA	14.054	1.84185	17042	3.59188	0.278197	0.0774516
CCGGC	T	G	A	C	A	C	A	C	G	G	T	C	TTAATAGCTAAGATTACTATATCGACG	probe9550_PBM7.1_mutant81_4550_rc	TGACACACGGTC	CACACG	TGA	GTC	13.9247	1.83685	15765.3	3.62167	0.758458	0.209422
CCGGC	T	G	A	A	C	A	T	G	A	G	T	A	TTAATAGCTAAGATTACTATATCGACG	probe7531_PBM7.1_every6mer2531_2531_rc	TGAACATGAGTA	ACATGA	TGA	GTA	13.9815	1.83618	16329.7	3.61138	0.657675	0.182112
CCGGC	T	A	C	T	A	C	G	T	G	G	T	A	TTAATAGCTAAGATTACTATATCGACG	probe9324_PBM7.1_3adj563_4324_rc	TACTACGTGGTA	TACGTG	TAC	GTA	14.0624	1.83319	17121.7	3.57107	0.293624	0.0822229
CCGGC	T	G	A	G	C	A	G	G	T	G	T	A	TTAATAGCTAAGATTACTATATCGACG	probe8426_PBM7.1_every6mer3426_3426_rc	TGAGCAGGTGTA	GCAGGT	TGA	GTA	14.1009	1.82561	17774.7	3.56033	0.400706	0.112547
CCGGC	T	G	G	C	A	C	C	T	G	G	T	T	TTAATAGCTAAGATTACTATATCGACG	probe9492_PBM7.1_mutant11_4492_rc	TGGCACCTGGTT	CACCTG	TGG	GTT	14.0354	1.82359	16873.3	3.54353	0.202619	0.05718
CCGGC	T	G	T	C	A	T	G	T	T	G	T	A	TTAATAGCTAAGATTACTATATCGACG	probe9802_PBM7.1_mutant515_4802_rc	TGTCATGTTGTA	CATGTT	TGT	GTA	14.0284	1.81449	16863	3.55083	0.608109	0.171259
CCGGC	T	G	C	C	A	C	G	T	A	G	T	G	TTAATAGCTAAGATTACTATATCGACG	probe9522_PBM7.1_mutant48_4522_rc	TGCCACGTAGTG	CACGTA	TGC	GTG	13.7996	1.81288	14275.3	3.54017	0.542363	0.153202
CCGGC	T	G	A	C	A	C	G	T	C	A	T	G	TTAATAGCTAAGATTACTATATCGACG	probe9525_PBM7.1_mutant51_4525_rc	TGACACGTCATG	CACGTC	TGA	ATG	13.6973	1.80181	13551.3	3.51942	0.568996	0.161673
CCGGC	T	C	C	T	A	C	G	T	G	G	T	A	TTAATAGCTAAGATTACTATATCGACG	probe9323_PBM7.1_3adj561_4323_rc	TCCTACGTGGTA	TACGTG	TCC	GTA	13.8244	1.80097	14552	3.48541	0.0945143	0.0271172
CCGGC	T	G	A	C	A	C	G	T	C	G	T	A	TTAATAGCTAAGATTACTATATCGACG	probe841_PBM7.1_every6mer841_841_rc	TGACACGTCGTA	CACGTC	TGA	GTA	13.9543	1.78796	15903	3.46468	0.337877	0.0975205
CCGGC	T	G	C	C	A	C	G	A	C	G	T	A	TTAATAGCTAAGATTACTATATCGACG	probe9890_PBM7.1_mutant760_4890_rc	TGCCACGACGTA	CACGAC	TGC	GTA	13.9287	1.78793	15663.3	3.45852	0.236571	0.0684025
CCGGC	T	G	A	C	A	C	C	T	G	G	G	A	TTAATAGCTAAGATTACTATATCGACG	probe9937_PBM7.1_mutant841_4937_rc	TGACACCTGGGA	CACCTG	TGA	GGA	13.7685	1.78578	14265.3	3.44853	0.0708547	0.0205464
CCGGC	T	G	A	A	G	G	G	G	G	G	T	A	TTAATAGCTAAGATTACTATATCGACG	probe6367_PBM7.1_every6mer1367_1367_rc	TGAAGGGGGGTA	AGGGGG	TGA	GTA	13.9883	1.76346	16267	3.41583	0.458749	0.134301
CCGGC	T	G	A	C	A	C	G	C	A	A	T	A	TTAATAGCTAAGATTACTATATCGACG	probe9222_PBM7.1_3adj169_4222_rc	TGACACGCAATA	CACGCA	TGA	ATA	14.0284	1.76127	16840.7	3.43375	0.645833	0.188084
CCGGC	T	A	A	G	A	C	G	T	G	G	T	A	TTAATAGCTAAGATTACTATATCGACG	probe9306_PBM7.1_3adj539_4306_rc	TAAGACGTGGTA	GACGTG	TAA	GTA	14.032	1.75203	16829.3	3.36978	0.121085	0.0359327
CCGGC	T	G	A	T	G	G	C	A	T	G	T	A	TTAATAGCTAAGATTACTATATCGACG	probe8608_PBM7.1_every6mer3608_3608_rc	TGATGGCATGTA	TGGCAT	TGA	GTA	13.8408	1.74825	14687.3	3.3676	0.290391	0.0862307
CCGGC	T	G	A	C	T	G	C	A	T	G	T	A	TTAATAGCTAAGATTACTATATCGACG	probe8613_PBM7.1_every6mer3613_3613_rc	TGACTGCATGTA	CTGCAT	TGA	GTA	13.7208	1.74822	13508.3	3.36646	0.265818	0.0789605
CCGGC	T	T	T	C	A	G	G	T	G	G	T	A	TTAATAGCTAAGATTACTATATCGACG	probe9590_PBM7.1_mutant146_4590_rc	TTTCAGGTGGTA	CAGGTG	TTT	GTA	13.9522	1.7365	16392	3.36718	0.576999	0.171359
CCGGC	T	G	A	C	G	T	G	T	G	G	T	A	TTAATAGCTAAGATTACTATATCGACG	probe6909_PBM7.1_every6mer1909_1909_rc	TGACGTGTGGTA	CGTGTG	TGA	GTA	13.9279	1.72766	15694.3	3.31875	0.265059	0.079867
CCGGC	T	G	A	C	A	G	G	G	G	G	T	A	TTAATAGCTAAGATTACTATATCGACG	probe6369_PBM7.1_every6mer1369_1369_rc	TGACAGGGGGTA	CAGGGG	TGA	GTA	13.8433	1.71732	14844.7	3.29165	0.182425	0.0554206
CCGGC	T	G	A	A	A	T	G	T	G	A	T	A	TTAATAGCTAAGATTACTATATCGACG	probe9670_PBM7.1_mutant334_4670_rc	TGAAATGTGATA	AATGTG	TGA	ATA	13.9226	1.71705	15638.7	3.29011	0.155274	0.0471942
CCGGC	T	G	A	C	A	C	C	G	T	G	T	A	TTAATAGCTAAGATTACTATATCGACG	probe8337_PBM7.1_every6mer3337_3337_rc	TGACACCGTGTA	CACCGT	TGA	GTA	13.6398	1.71557	12803.7	3.29355	0.297341	0.0902798
CCGGC	T	G	A	A	A	A	C	A	T	G	T	A	TTAATAGCTAAGATTACTATATCGACG	probe8627_PBM7.1_every6mer3627_3627_rc	TGAAAACATGTA	AAACAT	TGA	GTA	13.9162	1.70911	15676	3.3032	0.595058	0.180146
CCGGC	T	G	A	A	C	T	C	A	T	G	T	A	TTAATAGCTAAGATTACTATATCGACG	probe8635_PBM7.1_every6mer3635_3635_rc	TGAACTCATGTA	ACTCAT	TGA	GTA	13.9174	1.70663	15537	3.27662	0.356301	0.10874
CCGGC	T	G	A	G	C	A	C	G	G	G	T	A	TTAATAGCTAAGATTACTATATCGACG	probe6314_PBM7.1_every6mer1314_1314_rc	TGAGCACGGGTA	GCACGG	TGA	GTA	13.8376	1.70661	14861	3.27845	0.374367	0.114191
CCGGC	T	G	A	A	C	C	C	G	T	G	T	A	TTAATAGCTAAGATTACTATATCGACG	probe8331_PBM7.1_every6mer3331_3331_rc	TGAACCCGTGTA	ACCCGT	TGA	GTA	14.0407	1.70178	16992	3.25497	0.138184	0.0424531
CCGGC	T	G	A	A	T	G	C	A	T	G	T	A	TTAATAGCTAAGATTACTATATCGACG	probe8615_PBM7.1_every6mer3615_3615_rc	TGAATGCATGTA	ATGCAT	TGA	GTA	13.7438	1.6991	14000	3.25811	0.335976	0.10312
CCGGC	T	C	A	A	A	C	A	T	G	G	T	A	TTAATAGCTAAGATTACTATATCGACG	probe9861_PBM7.1_mutant683_4861_rc	TCAAACATGGTA	AACATG	TCA	GTA	13.999	1.69906	16643.3	3.25396	0.258576	0.0794649
CCGGC	T	G	A	C	A	C	G	T	A	G	C	A	TTAATAGCTAAGATTACTATATCGACG	probe9163_PBM7.1_3adj71_4163_rc	TGACACGTAGCA	CACGTA	TGA	GCA	13.6074	1.69886	12756.3	3.2678	0.444693	0.136084
CCGGC	T	G	T	A	C	C	G	T	G	G	T	A	TTAATAGCTAAGATTACTATATCGACG	probe9248_PBM7.1_3adj460_4248_rc	TGTACCGTGGTA	ACCGTG	TGT	GTA	13.7545	1.69878	13885.7	3.26441	0.428975	0.13141
CCGGC	T	G	A	C	A	C	G	C	A	G	T	A	TTAATAGCTAAGATTACTATATCGACG	probe7121_PBM7.1_every6mer2121_2121_rc	TGACACGCAGTA	CACGCA	TGA	GTA	13.9408	1.69605	15736	3.24165	0.121256	0.0374057
CCGGC	T	T	A	C	A	C	C	T	G	G	G	A	TTAATAGCTAAGATTACTATATCGACG	probe9690_PBM7.1_mutant360_4690_rc	TTACACCTGGGA	CACCTG	TTA	GGA	13.6554	1.69486	12985.7	3.25458	0.399127	0.122636
CCGGC	T	G	A	T	A	G	C	A	T	G	T	A	TTAATAGCTAAGATTACTATATCGACG	probe8612_PBM7.1_every6mer3612_3612_rc	TGATAGCATGTA	TAGCAT	TGA	GTA	13.9207	1.68545	15514	3.21986	0.182654	0.0567274
CCGGC	T	G	A	G	C	A	C	C	T	G	T	A	TTAATAGCTAAGATTACTATATCGACG	probe8106_PBM7.1_every6mer3106_3106_rc	TGAGCACCTGTA	GCACCT	TGA	GTA	13.8586	1.68263	14870	3.21657	0.246122	0.0765167
CCGGC	T	G	A	C	C	A	C	A	C	G	T	A	TTAATAGCTAAGATTACTATATCGACG	probe5545_PBM7.1_every6mer545_545_rc	TGACCACACGTA	CCACAC	TGA	GTA	13.7075	1.67972	13434.3	3.20568	0.140891	0.0439505
CCGGC	T	G	A	A	T	G	C	G	T	G	T	A	TTAATAGCTAAGATTACTATATCGACG	probe8359_PBM7.1_every6mer3359_3359_rc	TGAATGCGTGTA	ATGCGT	TGA	GTA	13.7375	1.67686	13777.7	3.20112	0.192793	0.0602266
CCGGC	T	G	A	C	C	A	T	G	G	G	T	A	TTAATAGCTAAGATTACTATATCGACG	probe6505_PBM7.1_every6mer1505_1505_rc	TGACCATGGGTA	CCATGG	TGA	GTA	13.8867	1.67443	15251.3	3.2042	0.336137	0.104905
CCGGC	T	G	A	T	C	A	T	G	A	G	T	A	TTAATAGCTAAGATTACTATATCGACG	probe7532_PBM7.1_every6mer2532_2532_rc	TGATCATGAGTA	TCATGA	TGA	GTA	13.8881	1.66649	15897.7	3.2239	0.697488	0.216349
CCGGC	A	G	G	G	T	G	T	A	C	T	G	G	TTAATAGCTAAGATTACTATATCGACG	probe9389_PBM7.1_randomseq7_4389_rc	AGGGTGTACTGG	GTGTAC	AGG	TGG	13.8196	1.65974	14529	3.24985	0.966943	0.297534
CCGGC	T	G	A	G	T	G	G	G	G	G	T	A	TTAATAGCTAAGATTACTATATCGACG	probe6374_PBM7.1_every6mer1374_1374_rc	TGAGTGGGGGTA	GTGGGG	TGA	GTA	13.9499	1.6581	15828	3.16486	0.293776	0.0928243
CCGGC	A	A	T	G	C	A	T	T	T	T	T	T	TTAATAGCTAAGATTACTATATCGACG	probe9472_PBM7.1_randomseq90_4472_rc	AATGCATTTTTT	GCATTT	AAT	TTT	13.87	1.65326	14976	3.16525	0.44003	0.139019
CCGGC	T	G	A	C	G	T	G	C	T	G	T	A	TTAATAGCTAAGATTACTATATCGACG	probe8189_PBM7.1_every6mer3189_3189_rc	TGACGTGCTGTA	CGTGCT	TGA	GTA	13.8814	1.65252	15173.7	3.18788	0.672074	0.210822
CCGGC	T	G	A	C	G	T	G	T	G	G	T	T	TTAATAGCTAAGATTACTATATCGACG	probe9985_PBM7.1_mutant910_4985_rc	TGACGTGTGGTT	CGTGTG	TGA	GTT	13.7976	1.65195	14394	3.18509	0.615719	0.193313
CCGGC	T	G	A	C	A	C	G	T	C	A	C	A	TTAATAGCTAAGATTACTATATCGACG	probe9165_PBM7.1_3adj73_4165_rc	TGACACGTCACA	CACGTC	TGA	ACA	13.767	1.65129	14181	3.14714	0.234996	0.0746696
CCGGC	T	G	A	C	A	C	C	T	G	G	A	A	TTAATAGCTAAGATTACTATATCGACG	probe9716_PBM7.1_mutant395_4716_rc	TGACACCTGGAA	CACCTG	TGA	GAA	13.7227	1.64917	13530	3.15028	0.355418	0.112821
CCGGC	T	G	A	A	A	T	G	T	G	T	T	A	TTAATAGCTAAGATTACTATATCGACG	probe9789_PBM7.1_mutant493_4789_rc	TGAAATGTGTTA	AATGTG	TGA	TTA	13.844	1.64724	14765	3.14085	0.278476	0.0886626
CCGGC	T	G	A	G	C	A	T	A	T	G	T	A	TTAATAGCTAAGATTACTATATCGACG	probe8810_PBM7.1_every6mer3810_3810_rc	TGAGCATATGTA	GCATAT	TGA	GTA	13.7247	1.6454	13584	3.13953	0.328305	0.104571
CCGGC	T	G	A	A	T	G	G	G	G	G	T	A	TTAATAGCTAAGATTACTATATCGACG	probe6375_PBM7.1_every6mer1375_1375_rc	TGAATGGGGGTA	ATGGGG	TGA	GTA	13.8307	1.6418	14593	3.12469	0.198181	0.0634241
CCGGC	T	G	A	C	A	C	G	G	T	G	T	A	TTAATAGCTAAGATTACTATATCGACG	probe8401_PBM7.1_every6mer3401_3401_rc	TGACACGGTGTA	CACGGT	TGA	GTA	13.8655	1.63948	15250.3	3.12011	0.208709	0.0668917
CCGGC	T	G	G	C	C	C	G	T	G	G	T	A	TTAATAGCTAAGATTACTATATCGACG	probe9241_PBM7.1_3adj450_4241_rc	TGGCCCGTGGTA	CCCGTG	TGG	GTA	13.8118	1.63934	14458.3	3.12269	0.26199	0.0838988
CCGGC	T	A	G	G	A	C	G	T	G	G	T	A	TTAATAGCTAAGATTACTATATCGACG	probe9303_PBM7.1_3adj535_4303_rc	TAGGACGTGGTA	GACGTG	TAG	GTA	13.7774	1.63218	14129	3.10692	0.261021	0.0840128
CCGGC	T	G	A	C	G	T	G	A	T	G	T	A	TTAATAGCTAAGATTACTATATCGACG	probe8701_PBM7.1_every6mer3701_3701_rc	TGACGTGATGTA	CGTGAT	TGA	GTA	13.7513	1.63166	14001	3.14022	0.642096	0.204475
CCGGC	T	G	A	C	A	C	G	A	C	A	T	A	TTAATAGCTAAGATTACTATATCGACG	probe9218_PBM7.1_3adj163_4218_rc	TGACACGACATA	CACGAC	TGA	ATA	13.5615	1.63102	12100.7	3.10842	0.325111	0.10459
CCGGC	T	G	C	T	A	C	G	T	G	G	T	A	TTAATAGCTAAGATTACTATATCGACG	probe9273_PBM7.1_3adj493_4273_rc	TGCTACGTGGTA	TACGTG	TGC	GTA	13.7322	1.62628	13779.7	3.10991	0.457423	0.147086
CCGGC	G	T	A	T	A	C	G	T	G	G	T	A	TTAATAGCTAAGATTACTATATCGACG	probe9841_PBM7.1_mutant596_4841_rc	GTATACGTGGTA	TACGTG	GTA	GTA	13.7433	1.62345	13723.7	3.09734	0.396368	0.127971
CCGGC	T	G	A	C	G	C	G	C	G	G	T	A	TTAATAGCTAAGATTACTATATCGACG	probe6093_PBM7.1_every6mer1093_1093_rc	TGACGCGCGGTA	CGCGCG	TGA	GTA	13.5113	1.61996	11880.3	3.11391	0.624522	0.200559
CCGGC	T	G	A	C	A	C	A	A	G	G	T	A	TTAATAGCTAAGATTACTATATCGACG	probe6673_PBM7.1_every6mer1673_1673_rc	TGACACAAGGTA	CACAAG	TGA	GTA	13.7477	1.61872	14122.3	3.0942	0.465811	0.150543
CCGGC	T	G	A	T	C	A	C	G	G	G	T	A	TTAATAGCTAAGATTACTATATCGACG	probe6316_PBM7.1_every6mer1316_1316_rc	TGATCACGGGTA	TCACGG	TGA	GTA	13.747	1.61402	13835.3	3.07408	0.354153	0.115206
CCGGC	A	G	A	T	A	C	G	T	G	G	T	A	TTAATAGCTAAGATTACTATATCGACG	probe9607_PBM7.1_mutant179_4607_rc	AGATACGTGGTA	TACGTG	AGA	GTA	13.6694	1.60712	13058.3	3.05076	0.201304	0.0659848
CCGGC	T	G	A	C	A	C	G	G	G	C	T	A	TTAATAGCTAAGATTACTATATCGACG	probe9208_PBM7.1_3adj134_4208_rc	TGACACGGGCTA	CACGGG	TGA	CTA	13.6761	1.6052	13165	3.08328	0.605308	0.196319
CCGGC	T	C	C	C	A	C	G	T	A	G	T	A	TTAATAGCTAAGATTACTATATCGACG	probe9896_PBM7.1_mutant768_4896_rc	TCCCACGTAGTA	CACGTA	TCC	GTA	13.5219	1.60155	11794.7	3.05518	0.443589	0.145193
CCGGC	T	C	A	C	A	C	T	C	G	G	T	A	TTAATAGCTAAGATTACTATATCGACG	probe9634_PBM7.1_mutant258_4634_rc	TCACACTCGGTA	CACTCG	TCA	GTA	13.7302	1.59711	13708	3.02837	0.164726	0.0543943
CCGGC	T	G	G	C	A	C	A	C	G	G	T	T	TTAATAGCTAAGATTACTATATCGACG	probe9997_PBM7.1_mutant922_4997_rc	TGGCACACGGTT	CACACG	TGG	GTT	13.7229	1.59418	13533.3	3.02695	0.267243	0.0882878
CCGGC	T	G	C	C	A	C	G	T	A	G	G	A	TTAATAGCTAAGATTACTATATCGACG	probe9944_PBM7.1_mutant849_4944_rc	TGCCACGTAGGA	CACGTA	TGC	GGA	13.8713	1.59232	15011.3	3.02131	0.229125	0.0758362
CCGGC	T	G	A	C	A	C	G	T	A	G	T	T	TTAATAGCTAAGATTACTATATCGACG	probe9502_PBM7.1_mutant22_4502_rc	TGACACGTAGTT	CACGTA	TGA	GTT	13.7906	1.59031	14223.7	3.02868	0.403206	0.133129
CCGGC	T	G	A	G	G	G	G	T	G	G	T	A	TTAATAGCTAAGATTACTATATCGACG	probe6878_PBM7.1_every6mer1878_1878_rc	TGAGGGGTGGTA	GGGGTG	TGA	GTA	13.7952	1.58925	14247.7	3.03026	0.443905	0.146491
CCGGC	T	A	T	G	A	C	G	T	G	G	T	A	TTAATAGCTAAGATTACTATATCGACG	probe9309_PBM7.1_3adj543_4309_rc	TATGACGTGGTA	GACGTG	TAT	GTA	13.6828	1.58376	13163.3	3.01481	0.386271	0.128125
CCGGC	T	G	A	C	G	C	G	C	G	G	T	G	TTAATAGCTAAGATTACTATATCGACG	probe9757_PBM7.1_mutant454_4757_rc	TGACGCGCGGTG	CGCGCG	TGA	GTG	13.7948	1.5782	14231	3.00383	0.408176	0.135885
CCGGC	C	G	C	C	A	C	G	T	A	G	T	A	TTAATAGCTAAGATTACTATATCGACG	probe9655_PBM7.1_mutant311_4655_rc	CGCCACGTAGTA	CACGTA	CGC	GTA	13.6819	1.57659	13311.7	2.99844	0.375001	0.125066
CCGGC	T	G	A	C	G	T	G	C	A	G	T	A	TTAATAGCTAAGATTACTATATCGACG	probe7165_PBM7.1_every6mer2165_2165_rc	TGACGTGCAGTA	CGTGCA	TGA	GTA	13.5603	1.57448	12082	2.98285	0.204883	0.0686869
CCGGC	T	G	G	C	A	C	G	T	A	G	T	A	TTAATAGCTAAGATTACTATATCGACG	probe9653_PBM7.1_mutant309_4653_rc	TGGCACGTAGTA	CACGTA	TGG	GTA	13.6828	1.57296	13179	2.9768	0.120645	0.0405285
CCGGC	T	G	A	G	C	G	T	G	A	G	T	A	TTAATAGCTAAGATTACTATATCGACG	probe7514_PBM7.1_every6mer2514_2514_rc	TGAGCGTGAGTA	GCGTGA	TGA	GTA	13.8689	1.56444	15063	3.04069	0.817424	0.268829
CCGGC	T	A	A	T	A	C	G	T	G	G	T	G	TTAATAGCTAAGATTACTATATCGACG	probe9510_PBM7.1_mutant32_4510_rc	TAATACGTGGTG	TACGTG	TAA	GTG	13.6356	1.55631	12740.7	2.95722	0.386661	0.130752
CCGGC	T	G	A	A	A	T	G	T	G	G	T	A	TTAATAGCTAAGATTACTATATCGACG	probe6915_PBM7.1_every6mer1915_1915_rc	TGAAATGTGGTA	AATGTG	TGA	GTA	13.7447	1.55004	13729	2.92918	0.0903651	0.03085
CCGGC	T	G	A	A	A	C	A	T	G	G	T	A	TTAATAGCTAAGATTACTATATCGACG	probe6931_PBM7.1_every6mer1931_1931_rc	TGAAACATGGTA	AACATG	TGA	GTA	13.7356	1.54696	13667.7	2.94508	0.437582	0.148581
CCGGC	A	G	A	C	A	A	G	T	G	G	T	A	TTAATAGCTAAGATTACTATATCGACG	probe9850_PBM7.1_mutant664_4850_rc	AGACAAGTGGTA	CAAGTG	AGA	GTA	13.5001	1.54648	11598.3	2.9245	0.174574	0.0596938
CCGGC	A	T	A	C	A	C	T	T	G	G	T	A	TTAATAGCTAAGATTACTATATCGACG	probe9586_PBM7.1_mutant134_4586_rc	ATACACTTGGTA	CACTTG	ATA	GTA	13.6742	1.54224	13210.7	2.93437	0.450135	0.153401
CCGGC	T	G	A	C	A	C	G	T	A	T	G	A	TTAATAGCTAAGATTACTATATCGACG	probe9181_PBM7.1_3adj95_4181_rc	TGACACGTATGA	CACGTA	TGA	TGA	13.598	1.541	12501.7	2.94426	0.564919	0.191871
CCGGC	T	G	A	C	C	A	G	G	T	G	T	A	TTAATAGCTAAGATTACTATATCGACG	probe8425_PBM7.1_every6mer3425_3425_rc	TGACCAGGTGTA	CCAGGT	TGA	GTA	13.81	1.54004	14415.7	2.91463	0.242474	0.0831922
CCGGC	T	G	G	G	A	C	G	T	G	G	T	A	TTAATAGCTAAGATTACTATATCGACG	probe9268_PBM7.1_3adj486_4268_rc	TGGGACGTGGTA	GACGTG	TGG	GTA	13.797	1.53709	14325	2.90299	0.0892473	0.0307432
CCGGC	T	G	A	C	C	G	G	G	G	G	T	A	TTAATAGCTAAGATTACTATATCGACG	probe6361_PBM7.1_every6mer1361_1361_rc	TGACCGGGGGTA	CCGGGG	TGA	GTA	13.6334	1.5365	12974.3	2.92421	0.45275	0.154828
CCGGC	T	G	A	C	A	T	G	T	C	G	T	A	TTAATAGCTAAGATTACTATATCGACG	probe889_PBM7.1_every6mer889_889_rc	TGACATGTCGTA	CATGTC	TGA	GTA	13.6316	1.52943	12774	2.90873	0.439858	0.15122
CCGGC	T	G	A	G	C	G	G	G	G	G	T	A	TTAATAGCTAAGATTACTATATCGACG	probe6362_PBM7.1_every6mer1362_1362_rc	TGAGCGGGGGTA	GCGGGG	TGA	GTA	13.4809	1.524	11535.3	2.90118	0.462482	0.159412
CCGGC	T	G	A	G	T	G	C	G	T	G	T	A	TTAATAGCTAAGATTACTATATCGACG	probe8358_PBM7.1_every6mer3358_3358_rc	TGAGTGCGTGTA	GTGCGT	TGA	GTA	13.5966	1.52312	12684.3	2.88028	0.227565	0.079008
CCGGC	T	G	A	T	G	G	C	G	T	G	T	A	TTAATAGCTAAGATTACTATATCGACG	probe8352_PBM7.1_every6mer3352_3352_rc	TGATGGCGTGTA	TGGCGT	TGA	GTA	13.5731	1.52256	12220.3	2.87769	0.200126	0.0695438
CCGGC	T	G	A	C	G	T	G	G	T	G	T	A	TTAATAGCTAAGATTACTATATCGACG	probe8445_PBM7.1_every6mer3445_3445_rc	TGACGTGGTGTA	CGTGGT	TGA	GTA	13.6091	1.52189	12630.3	2.87968	0.267569	0.0929164
CCGGC	T	G	C	G	T	C	G	T	G	G	T	A	TTAATAGCTAAGATTACTATATCGACG	probe9279_PBM7.1_3adj501_4279_rc	TGCGTCGTGGTA	GTCGTG	TGC	GTA	13.7252	1.51348	13567	2.85818	0.166064	0.0581013
CCGGC	T	G	A	C	A	C	A	C	G	G	T	A	TTAATAGCTAAGATTACTATATCGACG	probe6161_PBM7.1_every6mer1161_1161_rc	TGACACACGGTA	CACACG	TGA	GTA	13.6292	1.51054	12679.3	2.865	0.359719	0.125557
CCGGC	T	G	A	T	C	C	C	G	T	G	T	A	TTAATAGCTAAGATTACTATATCGACG	probe8332_PBM7.1_every6mer3332_3332_rc	TGATCCCGTGTA	TCCCGT	TGA	GTA	13.7825	1.51043	14112	2.86233	0.343717	0.120083
CCGGC	T	G	A	C	A	C	G	T	A	G	C	T	TTAATAGCTAAGATTACTATATCGACG	probe9741_PBM7.1_mutant434_4741_rc	TGACACGTAGCT	CACGTA	TGA	GCT	13.7582	1.5086	13972	2.85703	0.311475	0.109021
CCGGC	A	G	C	G	G	G	T	C	G	C	A	C	TTAATAGCTAAGATTACTATATCGACG	probe9476_PBM7.1_randomseq94_4476_rc	AGCGGGTCGCAC	GGGTCG	AGC	CAC	13.7534	1.5028	13849	2.84997	0.377062	0.132304
CCGGC	T	G	A	C	A	C	G	T	C	T	C	A	TTAATAGCTAAGATTACTATATCGACG	probe9168_PBM7.1_3adj77_4168_rc	TGACACGTCTCA	CACGTC	TGA	TCA	13.6516	1.50261	12902.7	2.84173	0.26859	0.0945162
CCGGC	T	G	A	T	C	A	C	A	C	G	T	A	TTAATAGCTAAGATTACTATATCGACG	probe5548_PBM7.1_every6mer548_548_rc	TGATCACACGTA	TCACAC	TGA	GTA	13.5906	1.49193	12341.7	2.8414	0.486171	0.171103
CCGGC	T	G	A	C	A	T	G	G	G	C	T	A	TTAATAGCTAAGATTACTATATCGACG	probe9667_PBM7.1_mutant330_4667_rc	TGACATGGGCTA	CATGGG	TGA	CTA	13.7158	1.48981	13599.3	2.82904	0.409199	0.144643
CCGGC	T	A	A	T	A	C	G	T	G	G	T	A	TTAATAGCTAAGATTACTATATCGACG	probe9330_PBM7.1_3adj571_4330_rc	TAATACGTGGTA	TACGTG	TAA	GTA	13.5769	1.48976	12278.7	2.81638	0.262023	0.0930356
CCGGC	T	G	A	C	C	G	T	G	T	G	T	A	TTAATAGCTAAGATTACTATATCGACG	probe8537_PBM7.1_every6mer3537_3537_rc	TGACCGTGTGTA	CCGTGT	TGA	GTA	13.4938	1.48618	11590.7	2.80947	0.262197	0.0933264
CCGGC	T	G	A	A	C	C	C	A	T	G	T	A	TTAATAGCTAAGATTACTATATCGACG	probe8587_PBM7.1_every6mer3587_3587_rc	TGAACCCATGTA	ACCCAT	TGA	GTA	13.5763	1.48407	12246	2.80213	0.197485	0.0704767
CCGGC	T	G	A	G	G	G	G	G	A	G	T	A	TTAATAGCTAAGATTACTATATCGACG	probe7390_PBM7.1_every6mer2390_2390_rc	TGAGGGGGAGTA	GGGGGA	TGA	GTA	13.6949	1.47954	13320	2.82643	0.547325	0.193646
CCGGC	T	G	A	A	T	G	T	G	C	G	T	A	TTAATAGCTAAGATTACTATATCGACG	probe5479_PBM7.1_every6mer479_479_rc	TGAATGTGCGTA	ATGTGC	TGA	GTA	13.5398	1.46582	11914	2.79376	0.527629	0.18886
CCGGC	T	G	A	G	C	A	C	A	C	G	T	A	TTAATAGCTAAGATTACTATATCGACG	probe5546_PBM7.1_every6mer546_546_rc	TGAGCACACGTA	GCACAC	TGA	GTA	13.7553	1.46308	13920	2.77394	0.36859	0.132876
CCGGC	T	G	A	C	A	T	G	A	T	G	T	A	TTAATAGCTAAGATTACTATATCGACG	probe8705_PBM7.1_every6mer3705_3705_rc	TGACATGATGTA	CATGAT	TGA	GTA	13.6367	1.46259	12814.7	2.76394	0.258571	0.0935518
CCGGC	T	T	A	C	A	C	G	T	A	G	C	A	TTAATAGCTAAGATTACTATATCGACG	probe9961_PBM7.1_mutant869_4961_rc	TTACACGTAGCA	CACGTA	TTA	GCA	13.5592	1.45679	12135.7	2.7662	0.412473	0.149112
CCGGC	T	G	A	C	A	C	G	T	C	T	G	A	TTAATAGCTAAGATTACTATATCGACG	probe9180_PBM7.1_3adj93_4180_rc	TGACACGTCTGA	CACGTC	TGA	TGA	13.6723	1.4566	13324.7	2.77607	0.49464	0.17818
CCGGC	T	C	G	T	A	C	G	T	G	G	T	A	TTAATAGCTAAGATTACTATATCGACG	probe9326_PBM7.1_3adj565_4326_rc	TCGTACGTGGTA	TACGTG	TCG	GTA	13.6332	1.45258	12925	2.77099	0.532279	0.19209
CCGGC	T	G	A	C	A	A	T	G	T	G	T	A	TTAATAGCTAAGATTACTATATCGACG	probe8561_PBM7.1_every6mer3561_3561_rc	TGACAATGTGTA	CAATGT	TGA	GTA	13.5601	1.45192	12145	2.80102	0.731575	0.261182
CCGGC	T	G	A	A	C	A	C	A	C	G	T	A	TTAATAGCTAAGATTACTATATCGACG	probe5547_PBM7.1_every6mer547_547_rc	TGAACACACGTA	ACACAC	TGA	GTA	13.6612	1.45129	13043.7	2.74435	0.280515	0.102215
CCGGC	T	G	A	C	A	C	G	T	C	G	A	A	TTAATAGCTAAGATTACTATATCGACG	probe9186_PBM7.1_3adj101_4186_rc	TGACACGTCGAA	CACGTC	TGA	GAA	13.5167	1.45	11747.7	2.74194	0.278834	0.101692
CCGGC	T	G	T	G	A	C	G	T	G	G	T	A	TTAATAGCTAAGATTACTATATCGACG	probe9269_PBM7.1_3adj488_4269_rc	TGTGACGTGGTA	GACGTG	TGT	GTA	13.6845	1.44897	13454.3	2.74082	0.297696	0.108615
CCGGC	T	G	A	C	A	C	G	T	A	G	T	G	TTAATAGCTAAGATTACTATATCGACG	probe9523_PBM7.1_mutant49_4523_rc	TGACACGTAGTG	CACGTA	TGA	GTG	13.6543	1.44305	13044	2.73932	0.397993	0.145289
CCGGC	T	A	A	A	A	C	G	T	T	G	T	A	TTAATAGCTAAGATTACTATATCGACG	probe9582_PBM7.1_mutant124_4582_rc	TAAAACGTTGTA	AACGTT	TAA	GTA	13.4517	1.44259	11209.3	2.74254	0.458121	0.167043
CCGGC	T	G	A	C	G	T	G	G	C	G	T	A	TTAATAGCTAAGATTACTATATCGACG	probe5373_PBM7.1_every6mer373_373_rc	TGACGTGGCGTA	CGTGGC	TGA	GTA	13.5091	1.44124	11700	2.72444	0.27414	0.100623
CCGGC	T	G	A	G	A	C	G	T	G	G	T	C	TTAATAGCTAAGATTACTATATCGACG	probe9535_PBM7.1_mutant61_4535_rc	TGAGACGTGGTC	GACGTG	TGA	GTC	13.6671	1.43917	13199.3	2.73252	0.421038	0.154084
CCGGC	T	G	A	C	T	G	C	G	T	G	T	A	TTAATAGCTAAGATTACTATATCGACG	probe8357_PBM7.1_every6mer3357_3357_rc	TGACTGCGTGTA	CTGCGT	TGA	GTA	13.8038	1.43865	14386.3	2.71384	0.158932	0.0585637
CCGGC	T	C	A	C	C	G	G	T	G	G	T	A	TTAATAGCTAAGATTACTATATCGACG	probe9829_PBM7.1_mutant564_4829_rc	TCACCGGTGGTA	CCGGTG	TCA	GTA	13.593	1.4378	12486	2.72406	0.353492	0.129766
CCGGC	T	G	A	A	C	G	T	G	A	G	T	A	TTAATAGCTAAGATTACTATATCGACG	probe7515_PBM7.1_every6mer2515_2515_rc	TGAACGTGAGTA	ACGTGA	TGA	GTA	13.6886	1.43483	13215	2.70657	0.156057	0.0576586
CCGGC	T	T	A	A	T	C	G	T	G	G	T	A	TTAATAGCTAAGATTACTATATCGACG	probe9595_PBM7.1_mutant156_4595_rc	TTAATCGTGGTA	ATCGTG	TTA	GTA	13.5455	1.43462	12035	2.70697	0.174979	0.06464
CCGGC	T	G	A	C	A	C	G	T	A	T	C	A	TTAATAGCTAAGATTACTATATCGACG	probe9169_PBM7.1_3adj79_4169_rc	TGACACGTATCA	CACGTA	TGA	TCA	13.6204	1.42242	12626.3	2.68863	0.253639	0.0943377
CCGGC	T	G	A	C	C	G	C	C	T	G	T	A	TTAATAGCTAAGATTACTATATCGACG	probe8089_PBM7.1_every6mer3089_3089_rc	TGACCGCCTGTA	CCGCCT	TGA	GTA	13.5862	1.41808	12367.3	2.6885	0.355654	0.132287
CCGGC	T	G	A	C	A	T	G	G	T	G	T	A	TTAATAGCTAAGATTACTATATCGACG	probe8449_PBM7.1_every6mer3449_3449_rc	TGACATGGTGTA	CATGGT	TGA	GTA	13.4511	1.41256	11264.3	2.6624	0.0495126	0.018597
CCGGC	T	G	A	T	C	G	G	G	G	G	T	A	TTAATAGCTAAGATTACTATATCGACG	probe6364_PBM7.1_every6mer1364_1364_rc	TGATCGGGGGTA	TCGGGG	TGA	GTA	13.666	1.40842	13025.3	2.65547	0.0904851	0.034075
CCGGC	T	G	A	C	T	G	G	G	G	G	T	A	TTAATAGCTAAGATTACTATATCGACG	probe6373_PBM7.1_every6mer1373_1373_rc	TGACTGGGGGTA	CTGGGG	TGA	GTA	13.4156	1.40802	11310	2.73033	0.76728	0.281021
CCGGC	T	G	A	C	A	C	A	C	T	G	T	A	TTAATAGCTAAGATTACTATATCGACG	probe8209_PBM7.1_every6mer3209_3209_rc	TGACACACTGTA	CACACT	TGA	GTA	13.7176	1.4073	13664.3	2.67969	0.455424	0.169954
CCGGC	T	G	A	T	A	C	G	T	G	G	T	C	TTAATAGCTAAGATTACTATATCGACG	probe9534_PBM7.1_mutant60_4534_rc	TGATACGTGGTC	TACGTG	TGA	GTC	13.484	1.40514	11521.7	2.64881	0.0536002	0.0202356
CCGGC	T	G	A	C	A	C	C	T	G	A	G	A	TTAATAGCTAAGATTACTATATCGACG	probe9694_PBM7.1_mutant365_4694_rc	TGACACCTGAGA	CACCTG	TGA	AGA	13.6712	1.40186	13115	2.69517	0.62	0.230041
CCGGC	A	A	G	T	A	G	C	G	C	A	C	A	TTAATAGCTAAGATTACTATATCGACG	probe9415_PBM7.1_randomseq33_4415_rc	AAGTAGCGCACA	TAGCGC	AAG	ACA	13.6062	1.39979	12758	2.69189	0.656943	0.244045
CCGGC	T	G	A	C	A	G	A	T	G	G	T	A	TTAATAGCTAAGATTACTATATCGACG	probe6945_PBM7.1_every6mer1945_1945_rc	TGACAGATGGTA	CAGATG	TGA	GTA	13.6485	1.39861	12845.3	2.65754	0.405705	0.152662
CCGGC	T	G	A	A	C	G	G	G	G	G	T	A	TTAATAGCTAAGATTACTATATCGACG	probe6363_PBM7.1_every6mer1363_1363_rc	TGAACGGGGGTA	ACGGGG	TGA	GTA	13.5631	1.39494	12237	2.63129	0.108776	0.0413392
CCGGC	A	G	C	T	G	G	A	T	A	C	T	C	TTAATAGCTAAGATTACTATATCGACG	probe9434_PBM7.1_randomseq52_4434_rc	AGCTGGATACTC	TGGATA	AGC	CTC	13.4114	1.39267	10934.7	2.68498	0.656291	0.244431
CCGGC	T	G	G	A	T	C	G	T	G	G	T	A	TTAATAGCTAAGATTACTATATCGACG	probe9283_PBM7.1_3adj506_4283_rc	TGGATCGTGGTA	ATCGTG	TGG	GTA	13.5833	1.39237	12304	2.62836	0.16229	0.0617455
CCGGC	T	T	G	T	A	C	G	T	G	G	T	A	TTAATAGCTAAGATTACTATATCGACG	probe9328_PBM7.1_3adj568_4328_rc	TTGTACGTGGTA	TACGTG	TTG	GTA	13.7128	1.39138	13659	2.67627	0.644355	0.240766
CCGGC	T	C	A	G	A	C	G	T	G	G	T	A	TTAATAGCTAAGATTACTATATCGACG	probe9305_PBM7.1_3adj537_4305_rc	TCAGACGTGGTA	GACGTG	TCA	GTA	13.5295	1.3903	11877.7	2.63374	0.305725	0.11608
CCGGC	T	G	A	C	A	C	G	T	C	G	G	A	TTAATAGCTAAGATTACTATATCGACG	probe9174_PBM7.1_3adj85_4174_rc	TGACACGTCGGA	CACGTC	TGA	GGA	13.6244	1.38984	12858	2.62198	0.108947	0.0415514
CCGGC	T	G	A	G	A	G	G	G	G	G	T	A	TTAATAGCTAAGATTACTATATCGACG	probe6370_PBM7.1_every6mer1370_1370_rc	TGAGAGGGGGTA	GAGGGG	TGA	GTA	13.4877	1.38797	11528.3	2.61819	0.0914001	0.0349097
CCGGC	T	G	A	C	A	C	G	T	C	A	T	A	TTAATAGCTAAGATTACTATATCGACG	probe9198_PBM7.1_3adj121_4198_rc	TGACACGTCATA	CACGTC	TGA	ATA	13.6942	1.38788	13277.3	2.61883	0.121942	0.0465636
CCGGC	A	G	A	T	A	C	G	T	G	G	T	G	TTAATAGCTAAGATTACTATATCGACG	probe9509_PBM7.1_mutant31_4509_rc	AGATACGTGGTG	TACGTG	AGA	GTG	13.5077	1.38437	11823.3	2.63642	0.43715	0.165812
CCGGC	T	G	A	C	G	T	G	G	G	G	T	A	TTAATAGCTAAGATTACTATATCGACG	probe6397_PBM7.1_every6mer1397_1397_rc	TGACGTGGGGTA	CGTGGG	TGA	GTA	13.4644	1.38305	11380.7	2.61445	0.217723	0.0832769
CCGGC	T	G	A	C	A	G	G	T	T	G	C	A	TTAATAGCTAAGATTACTATATCGACG	probe9695_PBM7.1_mutant366_4695_rc	TGACAGGTTGCA	CAGGTT	TGA	GCA	13.4963	1.38101	11569.7	2.60773	0.160578	0.0615776
CCGGC	T	G	A	C	A	C	G	T	A	A	C	A	TTAATAGCTAAGATTACTATATCGACG	probe9166_PBM7.1_3adj75_4166_rc	TGACACGTAACA	CACGTA	TGA	ACA	13.2734	1.37495	9920.67	2.59625	0.145588	0.0560762
CCGGC	G	G	A	T	A	C	G	T	G	G	T	A	TTAATAGCTAAGATTACTATATCGACG	probe9606_PBM7.1_mutant177_4606_rc	GGATACGTGGTA	TACGTG	GGA	GTA	13.3433	1.37218	10393.3	2.59736	0.26053	0.100305
CCGGC	T	G	A	G	G	G	C	G	T	G	T	A	TTAATAGCTAAGATTACTATATCGACG	probe8350_PBM7.1_every6mer3350_3350_rc	TGAGGGCGTGTA	GGGCGT	TGA	GTA	13.5142	1.36734	11747.3	2.59844	0.389724	0.149984
CCGGC	T	C	T	C	A	C	G	T	C	G	T	A	TTAATAGCTAAGATTACTATATCGACG	probe9643_PBM7.1_mutant290_4643_rc	TCTCACGTCGTA	CACGTC	TCT	GTA	13.3883	1.35992	10735.7	2.57417	0.238434	0.0926258
CCGGC	T	G	A	T	C	T	C	A	T	G	T	A	TTAATAGCTAAGATTACTATATCGACG	probe8636_PBM7.1_every6mer3636_3636_rc	TGATCTCATGTA	TCTCAT	TGA	GTA	13.611	1.35712	12674	2.5923	0.496671	0.191595
CCGGC	T	G	A	T	T	G	G	G	G	G	T	A	TTAATAGCTAAGATTACTATATCGACG	probe6376_PBM7.1_every6mer1376_1376_rc	TGATTGGGGGTA	TTGGGG	TGA	GTA	13.3862	1.35568	10891.7	2.56701	0.245966	0.0958183
CCGGC	T	G	A	C	A	C	G	T	C	C	T	A	TTAATAGCTAAGATTACTATATCGACG	probe9195_PBM7.1_3adj113_4195_rc	TGACACGTCCTA	CACGTC	TGA	CTA	13.302	1.35529	10102.7	2.56811	0.26787	0.104306
CCGGC	T	G	A	C	G	T	G	T	T	G	T	A	TTAATAGCTAAGATTACTATATCGACG	probe8957_PBM7.1_every6mer3957_3957_rc	TGACGTGTTGTA	CGTGTT	TGA	GTA	13.4337	1.34538	11065.7	2.55677	0.355278	0.138956
CCGGC	T	G	A	C	A	C	G	T	A	C	C	A	TTAATAGCTAAGATTACTATATCGACG	probe9160_PBM7.1_3adj67_4160_rc	TGACACGTACCA	CACGTA	TGA	CCA	13.492	1.33879	11651.7	2.59494	0.706724	0.272347
CCGGC	T	G	A	T	C	C	C	A	T	G	T	A	TTAATAGCTAAGATTACTATATCGACG	probe8588_PBM7.1_every6mer3588_3588_rc	TGATCCCATGTA	TCCCAT	TGA	GTA	13.4592	1.33403	11393.3	2.5307	0.272782	0.107789
CCGGC	T	G	G	C	A	C	G	T	C	G	G	A	TTAATAGCTAAGATTACTATATCGACG	probe9943_PBM7.1_mutant847_4943_rc	TGGCACGTCGGA	CACGTC	TGG	GGA	13.605	1.33017	12460.7	2.51668	0.133174	0.0529164
CCGGC	T	T	C	T	A	C	G	T	G	G	T	A	TTAATAGCTAAGATTACTATATCGACG	probe9325_PBM7.1_3adj564_4325_rc	TTCTACGTGGTA	TACGTG	TTC	GTA	13.4316	1.31991	11186.3	2.5323	0.527394	0.208267
CCGGC	T	G	G	C	C	C	G	T	G	G	G	A	TTAATAGCTAAGATTACTATATCGACG	probe9929_PBM7.1_mutant826_4929_rc	TGGCCCGTGGGA	CCCGTG	TGG	GGA	13.4037	1.3175	10900.3	2.53728	0.608141	0.239682
CCGGC	T	G	A	G	G	G	C	A	T	G	T	A	TTAATAGCTAAGATTACTATATCGACG	probe8606_PBM7.1_every6mer3606_3606_rc	TGAGGGCATGTA	GGGCAT	TGA	GTA	13.4818	1.31496	11489.7	2.50178	0.318754	0.127411
CCGGC	T	G	A	C	A	C	G	T	C	C	C	A	TTAATAGCTAAGATTACTATATCGACG	probe9159_PBM7.1_3adj65_4159_rc	TGACACGTCCCA	CACGTC	TGA	CCA	13.6196	1.31477	13053.3	2.5415	0.642713	0.252887
CCGGC	T	G	A	C	A	C	G	T	C	T	T	A	TTAATAGCTAAGATTACTATATCGACG	probe9201_PBM7.1_3adj125_4201_rc	TGACACGTCTTA	CACGTC	TGA	TTA	13.602	1.31445	12574	2.48985	0.145774	0.0585472
CCGGC	T	G	A	T	C	A	C	C	T	G	T	A	TTAATAGCTAAGATTACTATATCGACG	probe8108_PBM7.1_every6mer3108_3108_rc	TGATCACCTGTA	TCACCT	TGA	GTA	13.4028	1.31396	10843.7	2.50233	0.345109	0.137915
CCGGC	T	G	A	G	A	C	G	T	G	G	T	A	TTAATAGCTAAGATTACTATATCGACG	probe6866_PBM7.1_every6mer1866_1866_rc	TGAGACGTGGTA	GACGTG	TGA	GTA	13.3922	1.31176	10798.7	2.54696	0.728799	0.286144
CCGGC	T	G	A	C	A	T	C	A	T	G	T	A	TTAATAGCTAAGATTACTATATCGACG	probe8641_PBM7.1_every6mer3641_3641_rc	TGACATCATGTA	CATCAT	TGA	GTA	13.6075	1.31084	12518	2.49666	0.343284	0.137497
CCGGC	T	G	A	A	C	C	G	T	G	G	T	C	TTAATAGCTAAGATTACTATATCGACG	probe9767_PBM7.1_mutant465_4767_rc	TGAACCGTGGTC	ACCGTG	TGA	GTC	13.5839	1.30882	12290.3	2.49543	0.373413	0.149639
CCGGC	T	G	A	C	A	C	G	A	T	C	T	A	TTAATAGCTAAGATTACTATATCGACG	probe9215_PBM7.1_3adj143_4215_rc	TGACACGATCTA	CACGAT	TGA	CTA	13.6725	1.302	13114.7	2.47083	0.192734	0.0780038
CCGGC	T	G	A	C	A	C	G	T	C	C	A	A	TTAATAGCTAAGATTACTATATCGACG	probe9183_PBM7.1_3adj97_4183_rc	TGACACGTCCAA	CACGTC	TGA	CAA	13.5381	1.30074	11992	2.51259	0.624506	0.248551
CCGGC	T	G	A	C	G	C	G	A	G	G	T	A	TTAATAGCTAAGATTACTATATCGACG	probe6605_PBM7.1_every6mer1605_1605_rc	TGACGCGAGGTA	CGCGAG	TGA	GTA	13.3104	1.30037	10206.7	2.48296	0.394159	0.158746
CCGGC	T	G	A	C	G	C	A	T	T	G	T	A	TTAATAGCTAAGATTACTATATCGACG	probe8973_PBM7.1_every6mer3973_3973_rc	TGACGCATTGTA	CGCATT	TGA	GTA	13.4399	1.29219	11368.3	2.45553	0.217609	0.08862
CCGGC	T	G	A	A	G	C	A	C	G	G	T	A	TTAATAGCTAAGATTACTATATCGACG	probe6159_PBM7.1_every6mer1159_1159_rc	TGAAGCACGGTA	AGCACG	TGA	GTA	13.3869	1.2906	10713.3	2.44845	0.124689	0.0509257
CCGGC	T	G	A	C	G	T	G	C	G	G	T	A	TTAATAGCTAAGATTACTATATCGACG	probe6141_PBM7.1_every6mer1141_1141_rc	TGACGTGCGGTA	CGTGCG	TGA	GTA	13.3251	1.28911	10287.7	2.4581	0.331146	0.134716
CCGGC	T	G	A	C	C	T	T	G	T	G	T	A	TTAATAGCTAAGATTACTATATCGACG	probe8569_PBM7.1_every6mer3569_3569_rc	TGACCTTGTGTA	CCTTGT	TGA	GTA	13.398	1.28727	10824	2.44112	0.0583948	0.0239213
CCGGC	T	C	A	T	A	C	G	T	G	G	A	A	TTAATAGCTAAGATTACTATATCGACG	probe9714_PBM7.1_mutant392_4714_rc	TCATACGTGGAA	TACGTG	TCA	GAA	13.4512	1.27653	11203.3	2.42571	0.150757	0.0621496
CCGGC	T	G	A	A	A	C	G	A	G	G	C	A	TTAATAGCTAAGATTACTATATCGACG	probe9704_PBM7.1_mutant380_4704_rc	TGAAACGAGGCA	AACGAG	TGA	GCA	13.269	1.27272	9972.33	2.41986	0.161882	0.0668974
CCGGC	T	G	A	G	A	C	G	T	G	C	T	A	TTAATAGCTAAGATTACTATATCGACG	probe9661_PBM7.1_mutant322_4661_rc	TGAGACGTGCTA	GACGTG	TGA	CTA	13.2928	1.26995	10258.3	2.44401	0.477114	0.195218
CCGGC	T	A	T	T	A	C	G	T	G	G	T	A	TTAATAGCTAAGATTACTATATCGACG	probe9333_PBM7.1_3adj575_4333_rc	TATTACGTGGTA	TACGTG	TAT	GTA	13.4082	1.26947	10877.7	2.41234	0.107062	0.0443809
CCGGC	T	G	A	C	A	C	G	A	T	T	T	A	TTAATAGCTAAGATTACTATATCGACG	probe9239_PBM7.1_3adj191_4239_rc	TGACACGATTTA	CACGAT	TGA	TTA	13.6611	1.26737	13099.7	2.41675	0.256954	0.106322
CCGGC	T	G	A	A	A	C	C	A	C	G	T	A	TTAATAGCTAAGATTACTATATCGACG	probe5523_PBM7.1_every6mer523_523_rc	TGAAACCACGTA	AACCAC	TGA	GTA	13.1994	1.25939	9657.33	2.43399	0.551015	0.226383
CCGGC	T	G	A	T	A	C	G	T	G	G	C	A	TTAATAGCTAAGATTACTATATCGACG	probe9953_PBM7.1_mutant859_4953_rc	TGATACGTGGCA	TACGTG	TGA	GCA	13.3595	1.25753	11172.3	2.40418	0.313243	0.130291
CCGGC	T	G	A	T	T	G	C	A	T	G	T	A	TTAATAGCTAAGATTACTATATCGACG	probe8616_PBM7.1_every6mer3616_3616_rc	TGATTGCATGTA	TTGCAT	TGA	GTA	13.4223	1.24792	11475.7	2.4253	0.617191	0.25448
CCGGC	T	G	A	C	A	C	G	T	A	C	T	A	TTAATAGCTAAGATTACTATATCGACG	probe9196_PBM7.1_3adj115_4196_rc	TGACACGTACTA	CACGTA	TGA	CTA	13.3979	1.24106	10805.3	2.37239	0.252806	0.106562
CCGGC	T	G	A	C	C	G	C	G	C	G	T	A	TTAATAGCTAAGATTACTATATCGACG	probe5273_PBM7.1_every6mer273_273_rc	TGACCGCGCGTA	CCGCGC	TGA	GTA	13.4896	1.23831	11513	2.37762	0.352451	0.148237
CCGGC	T	G	A	C	C	T	C	G	A	G	T	A	TTAATAGCTAAGATTACTATATCGACG	probe7353_PBM7.1_every6mer2353_2353_rc	TGACCTCGAGTA	CCTCGA	TGA	GTA	13.3682	1.2375	10744	2.39398	0.512937	0.214261
CCGGC	T	G	A	T	A	C	G	T	G	G	T	G	TTAATAGCTAAGATTACTATATCGACG	probe9751_PBM7.1_mutant447_4751_rc	TGATACGTGGTG	TACGTG	TGA	GTG	13.1948	1.23611	9448.67	2.35596	0.0484454	0.0205629
CCGGC	T	G	A	C	A	C	A	A	G	G	G	A	TTAATAGCTAAGATTACTATATCGACG	probe9942_PBM7.1_mutant846_4942_rc	TGACACAAGGGA	CACAAG	TGA	GGA	13.463	1.228	11297	2.34648	0.166929	0.0711402
CCGGC	T	G	A	C	A	C	G	T	A	C	A	A	TTAATAGCTAAGATTACTATATCGACG	probe9184_PBM7.1_3adj99_4184_rc	TGACACGTACAA	CACGTA	TGA	CAA	13.2035	1.22735	9449.33	2.34857	0.225484	0.0960092
CCGGC	T	G	A	C	A	C	G	A	A	C	T	A	TTAATAGCTAAGATTACTATATCGACG	probe9212_PBM7.1_3adj139_4212_rc	TGACACGAACTA	CACGAA	TGA	CTA	13.2631	1.22676	9923.67	2.36521	0.416047	0.175902
CCGGC	T	G	A	C	A	C	G	A	C	T	T	A	TTAATAGCTAAGATTACTATATCGACG	probe9230_PBM7.1_3adj179_4230_rc	TGACACGACTTA	CACGAC	TGA	TTA	13.4587	1.2168	11315	2.34038	0.344702	0.147285
CCGGC	A	G	A	C	A	A	G	T	G	C	T	A	TTAATAGCTAAGATTACTATATCGACG	probe9909_PBM7.1_mutant794_4909_rc	AGACAAGTGCTA	CAAGTG	AGA	CTA	13.3822	1.20951	11011	2.33154	0.368711	0.15814
CCGGC	T	G	A	C	A	C	G	T	A	T	T	A	TTAATAGCTAAGATTACTATATCGACG	probe9202_PBM7.1_3adj127_4202_rc	TGACACGTATTA	CACGTA	TGA	TTA	13.2539	1.20625	9786.67	2.31195	0.1797	0.0777268
CCGGC	T	G	A	A	C	A	G	A	T	G	T	A	TTAATAGCTAAGATTACTATATCGACG	probe8683_PBM7.1_every6mer3683_3683_rc	TGAACAGATGTA	ACAGAT	TGA	GTA	13.3174	1.2047	10279.7	2.3066	0.109261	0.0473686
CCGGC	T	G	A	C	G	C	G	T	T	G	T	A	TTAATAGCTAAGATTACTATATCGACG	probe8909_PBM7.1_every6mer3909_3909_rc	TGACGCGTTGTA	CGCGTT	TGA	GTA	13.2817	1.2025	10069.3	2.30861	0.220012	0.0953006
CCGGC	T	G	A	C	A	C	G	A	C	C	T	A	TTAATAGCTAAGATTACTATATCGACG	probe9206_PBM7.1_3adj131_4206_rc	TGACACGACCTA	CACGAC	TGA	CTA	13.3138	1.20002	10237	2.32209	0.411484	0.177204
CCGGC	A	G	A	C	G	C	G	G	G	G	T	A	TTAATAGCTAAGATTACTATATCGACG	probe9864_PBM7.1_mutant690_4864_rc	AGACGCGGGGTA	CGCGGG	AGA	GTA	13.3208	1.19886	10476	2.32798	0.492839	0.211703
CCGGC	T	G	A	C	A	C	G	T	A	G	G	A	TTAATAGCTAAGATTACTATATCGACG	probe9175_PBM7.1_3adj87_4175_rc	TGACACGTAGGA	CACGTA	TGA	GGA	13.2945	1.19701	10054	2.3133	0.36676	0.158544
CCGGC	T	G	A	T	A	G	G	G	G	G	T	A	TTAATAGCTAAGATTACTATATCGACG	probe6372_PBM7.1_every6mer1372_1372_rc	TGATAGGGGGTA	TAGGGG	TGA	GTA	13.169	1.19644	9239.67	2.29585	0.169979	0.0740378
CCGGC	T	G	A	C	A	C	C	A	T	G	T	A	TTAATAGCTAAGATTACTATATCGACG	probe8593_PBM7.1_every6mer3593_3593_rc	TGACACCATGTA	CACCAT	TGA	GTA	13.417	1.19315	10956.3	2.294	0.227318	0.0990922
CCGGC	T	G	G	T	A	C	G	T	G	G	T	A	TTAATAGCTAAGATTACTATATCGACG	probe9274_PBM7.1_3adj494_4274_rc	TGGTACGTGGTA	TACGTG	TGG	GTA	13.2244	1.18989	9730.67	2.30259	0.381488	0.165678
CCGGC	T	A	G	T	A	C	G	T	G	G	T	A	TTAATAGCTAAGATTACTATATCGACG	probe9327_PBM7.1_3adj567_4327_rc	TAGTACGTGGTA	TACGTG	TAG	GTA	13.3702	1.18645	10636.7	2.27642	0.0578957	0.0254329
CCGGC	T	G	A	C	A	C	G	T	A	G	T	A	TTAATAGCTAAGATTACTATATCGACG	probe7889_PBM7.1_every6mer2889_2889_rc	TGACACGTAGTA	CACGTA	TGA	GTA	13.3512	1.18515	10783	2.30063	0.413397	0.179688
CCGGC	T	G	A	A	T	C	G	T	G	G	T	A	TTAATAGCTAAGATTACTATATCGACG	probe6871_PBM7.1_every6mer1871_1871_rc	TGAATCGTGGTA	ATCGTG	TGA	GTA	13.4154	1.17861	11187.3	2.27696	0.299745	0.131642
CCGGC	C	G	G	C	A	A	G	T	G	G	T	A	TTAATAGCTAAGATTACTATATCGACG	probe9613_PBM7.1_mutant223_4613_rc	CGGCAAGTGGTA	CAAGTG	CGG	GTA	13.2908	1.17429	10069	2.26029	0.153209	0.0677829
CCGGC	T	G	A	C	G	A	C	G	T	G	T	A	TTAATAGCTAAGATTACTATATCGACG	probe8365_PBM7.1_every6mer3365_3365_rc	TGACGACGTGTA	CGACGT	TGA	GTA	13.2358	1.17163	9712	2.26399	0.283716	0.125317
CCGGC	T	C	G	G	A	C	G	T	G	G	T	A	TTAATAGCTAAGATTACTATATCGACG	probe9302_PBM7.1_3adj533_4302_rc	TCGGACGTGGTA	GACGTG	TCG	GTA	13.2467	1.16957	9853.67	2.26802	0.346225	0.152655
CCGGC	T	G	A	C	A	C	G	G	T	A	T	A	TTAATAGCTAAGATTACTATATCGACG	probe9226_PBM7.1_3adj174_4226_rc	TGACACGGTATA	CACGGT	TGA	ATA	13.3217	1.16937	10249	2.26525	0.321172	0.141782
CCGGC	T	G	A	A	G	T	G	T	G	G	T	A	TTAATAGCTAAGATTACTATATCGACG	probe6911_PBM7.1_every6mer1911_1911_rc	TGAAGTGTGGTA	AGTGTG	TGA	GTA	13.1785	1.16799	9318.67	2.25727	0.258536	0.114535
CCGGC	T	G	A	C	A	G	C	A	C	G	T	A	TTAATAGCTAAGATTACTATATCGACG	probe5537_PBM7.1_every6mer537_537_rc	TGACAGCACGTA	CAGCAC	TGA	GTA	13.2418	1.16395	9724	2.24224	0.100913	0.0450055
CCGGC	T	G	C	G	C	C	G	T	G	G	T	A	TTAATAGCTAAGATTACTATATCGACG	probe9243_PBM7.1_3adj453_4243_rc	TGCGCCGTGGTA	GCCGTG	TGC	GTA	13.2436	1.16299	9833.67	2.27842	0.535037	0.234828
CCGGC	T	T	C	T	T	T	A	T	C	A	C	G	TTAATAGCTAAGATTACTATATCGACG	probe9387_PBM7.1_randomseq5_4387_rc	TTCTTTATCACG	TTTATC	TTC	ACG	13.3919	1.15896	10937.7	2.24545	0.296445	0.13202
CCGGC	T	G	A	C	A	C	A	C	C	G	T	A	TTAATAGCTAAGATTACTATATCGACG	probe5137_PBM7.1_every6mer137_137_rc	TGACACACCGTA	CACACC	TGA	GTA	13.3882	1.15323	10753.7	2.22796	0.158063	0.070945
CCGGC	T	G	A	C	A	C	G	G	C	G	T	C	TTAATAGCTAAGATTACTATATCGACG	probe9552_PBM7.1_mutant83_4552_rc	TGACACGGCGTC	CACGGC	TGA	GTC	13.119	1.15182	8981.67	2.24476	0.402351	0.17924
CCGGC	T	G	A	A	T	G	C	A	C	G	T	A	TTAATAGCTAAGATTACTATATCGACG	probe5543_PBM7.1_every6mer543_543_rc	TGAATGCACGTA	ATGCAC	TGA	GTA	13.0573	1.14984	8606.67	2.25971	0.546395	0.241799
CCGGC	T	G	A	A	A	A	T	G	T	G	T	A	TTAATAGCTAAGATTACTATATCGACG	probe8563_PBM7.1_every6mer3563_3563_rc	TGAAAATGTGTA	AAATGT	TGA	GTA	13.3432	1.14034	10397.3	2.20889	0.174514	0.0790051
CCGGC	T	T	A	T	A	C	G	T	G	G	T	A	TTAATAGCTAAGATTACTATATCGACG	probe9331_PBM7.1_3adj572_4331_rc	TTATACGTGGTA	TACGTG	TTA	GTA	13.2783	1.13993	9937	2.21619	0.292292	0.13189
CCGGC	T	G	A	C	A	C	G	T	C	T	T	G	TTAATAGCTAAGATTACTATATCGACG	probe9743_PBM7.1_mutant438_4743_rc	TGACACGTCTTG	CACGTC	TGA	TTG	13.2875	1.13871	10281.3	2.21797	0.323616	0.145906
CCGGC	T	G	A	A	C	G	C	A	C	G	T	A	TTAATAGCTAAGATTACTATATCGACG	probe5531_PBM7.1_every6mer531_531_rc	TGAACGCACGTA	ACGCAC	TGA	GTA	13.1613	1.1381	9346	2.24584	0.527071	0.234688
CCGGC	T	G	A	G	G	T	G	G	G	G	T	A	TTAATAGCTAAGATTACTATATCGACG	probe6398_PBM7.1_every6mer1398_1398_rc	TGAGGTGGGGTA	GGTGGG	TGA	GTA	13.1606	1.13622	9205.67	2.22155	0.408366	0.18382
CCGGC	T	G	A	C	A	A	G	T	G	G	C	A	TTAATAGCTAAGATTACTATATCGACG	probe9955_PBM7.1_mutant862_4955_rc	TGACAAGTGGCA	CAAGTG	TGA	GCA	13.2543	1.13481	9785.67	2.19659	0.0676154	0.0307819
CCGGC	T	G	A	T	C	A	T	G	G	G	T	A	TTAATAGCTAAGATTACTATATCGACG	probe6508_PBM7.1_every6mer1508_1508_rc	TGATCATGGGTA	TCATGG	TGA	GTA	13.0554	1.13232	8537	2.1968	0.177477	0.0807891
CCGGC	T	G	A	C	A	T	G	G	C	G	T	A	TTAATAGCTAAGATTACTATATCGACG	probe5377_PBM7.1_every6mer377_377_rc	TGACATGGCGTA	CATGGC	TGA	GTA	13.2182	1.13071	9554.33	2.19458	0.177317	0.0807977
CCGGC	T	G	A	C	A	C	G	T	A	C	G	A	TTAATAGCTAAGATTACTATATCGACG	probe9172_PBM7.1_3adj83_4172_rc	TGACACGTACGA	CACGTA	TGA	CGA	13.3126	1.12934	10319.3	2.19755	0.257942	0.117377
CCGGC	T	G	A	A	G	C	A	T	T	G	T	A	TTAATAGCTAAGATTACTATATCGACG	probe8975_PBM7.1_every6mer3975_3975_rc	TGAAGCATTGTA	AGCATT	TGA	GTA	13.1812	1.12721	9292	2.19435	0.251976	0.11483
CCGGC	T	G	A	G	T	G	C	A	T	G	T	A	TTAATAGCTAAGATTACTATATCGACG	probe8614_PBM7.1_every6mer3614_3614_rc	TGAGTGCATGTA	GTGCAT	TGA	GTA	13.5031	1.12444	11638	2.2073	0.41942	0.190015
CCGGC	T	G	A	T	C	G	T	G	T	G	T	A	TTAATAGCTAAGATTACTATATCGACG	probe8540_PBM7.1_every6mer3540_3540_rc	TGATCGTGTGTA	TCGTGT	TGA	GTA	13.1273	1.12016	8965.33	2.18659	0.29361	0.134277
CCGGC	T	G	A	C	C	A	C	A	A	G	T	A	TTAATAGCTAAGATTACTATATCGACG	probe7593_PBM7.1_every6mer2593_2593_rc	TGACCACAAGTA	CCACAA	TGA	GTA	13.2231	1.11905	9650.67	2.18639	0.309948	0.141762
CCGGC	T	G	A	C	A	C	G	G	T	T	T	A	TTAATAGCTAAGATTACTATATCGACG	probe9238_PBM7.1_3adj190_4238_rc	TGACACGGTTTA	CACGGT	TGA	TTA	13.0193	1.11542	8309.33	2.18136	0.30429	0.139496
CCGGC	T	G	A	C	A	G	A	T	G	T	T	A	TTAATAGCTAAGATTACTATATCGACG	probe9799_PBM7.1_mutant508_4799_rc	TGACAGATGTTA	CAGATG	TGA	TTA	13.2983	1.1087	10113.3	2.1607	0.166123	0.0768839
CCGGC	T	G	A	C	C	A	T	C	T	G	T	A	TTAATAGCTAAGATTACTATATCGACG	probe8297_PBM7.1_every6mer3297_3297_rc	TGACCATCTGTA	CCATCT	TGA	GTA	13.4136	1.09969	11100.3	2.17503	0.472006	0.217011
CCGGC	T	A	A	C	T	C	G	T	T	G	T	A	TTAATAGCTAAGATTACTATATCGACG	probe9803_PBM7.1_mutant520_4803_rc	TAACTCGTTGTA	CTCGTT	TAA	GTA	13.2746	1.09961	10051.7	2.14514	0.11947	0.0556932
CCGGC	T	G	A	G	G	G	G	C	G	G	T	A	TTAATAGCTAAGATTACTATATCGACG	probe6110_PBM7.1_every6mer1110_1110_rc	TGAGGGGCGGTA	GGGGCG	TGA	GTA	13.2913	1.09905	10047.3	2.14578	0.151805	0.070746
CCGGC	T	G	A	C	C	G	T	G	C	G	T	A	TTAATAGCTAAGATTACTATATCGACG	probe5465_PBM7.1_every6mer465_465_rc	TGACCGTGCGTA	CCGTGC	TGA	GTA	13.126	1.09878	9031.67	2.15427	0.291182	0.135165
CCGGC	T	C	A	G	T	C	G	T	G	G	T	A	TTAATAGCTAAGATTACTATATCGACG	probe9592_PBM7.1_mutant149_4592_rc	TCAGTCGTGGTA	GTCGTG	TCA	GTA	13.2487	1.09776	10310.3	2.17505	0.494878	0.227525
CCGGC	T	G	A	C	G	T	G	G	A	G	T	A	TTAATAGCTAAGATTACTATATCGACG	probe7421_PBM7.1_every6mer2421_2421_rc	TGACGTGGAGTA	CGTGGA	TGA	GTA	13.3155	1.09637	10296.7	2.14287	0.171427	0.0799987
CCGGC	T	G	A	T	G	G	C	A	C	G	T	A	TTAATAGCTAAGATTACTATATCGACG	probe5536_PBM7.1_every6mer536_536_rc	TGATGGCACGTA	TGGCAC	TGA	GTA	13.0826	1.07738	8726.67	2.11795	0.224253	0.105882
CCGGC	T	G	A	C	A	C	G	T	C	A	A	A	TTAATAGCTAAGATTACTATATCGACG	probe9189_PBM7.1_3adj105_4189_rc	TGACACGTCAAA	CACGTC	TGA	AAA	13.0229	1.07589	8326	2.14053	0.437169	0.204234
CCGGC	T	G	A	A	T	G	T	G	T	G	T	A	TTAATAGCTAAGATTACTATATCGACG	probe8551_PBM7.1_every6mer3551_3551_rc	TGAATGTGTGTA	ATGTGT	TGA	GTA	13.1667	1.072	9248.33	2.13113	0.436955	0.205034
CCGGC	T	G	A	C	A	G	C	T	G	G	T	A	TTAATAGCTAAGATTACTATATCGACG	probe6817_PBM7.1_every6mer1817_1817_rc	TGACAGCTGGTA	CAGCTG	TGA	GTA	13.2401	1.07182	9768.33	2.10604	0.160403	0.0761634
CCGGC	T	G	A	C	G	T	G	T	C	G	T	A	TTAATAGCTAAGATTACTATATCGACG	probe885_PBM7.1_every6mer885_885_rc	TGACGTGTCGTA	CGTGTC	TGA	GTA	12.9728	1.06574	8076.67	2.10061	0.212974	0.101386
CCGGC	T	G	A	T	A	C	G	G	G	G	G	A	TTAATAGCTAAGATTACTATATCGACG	probe9939_PBM7.1_mutant843_4939_rc	TGATACGGGGGA	TACGGG	TGA	GGA	13.0742	1.0636	8670.33	2.10316	0.284172	0.135117
CCGGC	A	G	A	C	A	C	T	T	G	G	T	A	TTAATAGCTAAGATTACTATATCGACG	probe9587_PBM7.1_mutant140_4587_rc	AGACACTTGGTA	CACTTG	AGA	GTA	13.0906	1.06319	8896	2.1026	0.281613	0.133936
CCGGC	T	G	A	A	T	C	A	T	G	G	T	A	TTAATAGCTAAGATTACTATATCGACG	probe6935_PBM7.1_every6mer1935_1935_rc	TGAATCATGGTA	ATCATG	TGA	GTA	13.4241	1.0622	11113	2.09663	0.235616	0.112378
CCGGC	T	G	A	C	C	G	C	G	A	G	T	A	TTAATAGCTAAGATTACTATATCGACG	probe7321_PBM7.1_every6mer2321_2321_rc	TGACCGCGAGTA	CCGCGA	TGA	GTA	13.179	1.06098	9376.67	2.09803	0.265619	0.126604
CCGGC	T	G	A	A	C	C	A	T	G	G	T	A	TTAATAGCTAAGATTACTATATCGACG	probe6923_PBM7.1_every6mer1923_1923_rc	TGAACCATGGTA	ACCATG	TGA	GTA	13.2731	1.05877	10197.7	2.10519	0.37254	0.176963
CCGGC	T	G	A	G	G	A	G	G	G	G	T	A	TTAATAGCTAAGATTACTATATCGACG	probe6382_PBM7.1_every6mer1382_1382_rc	TGAGGAGGGGTA	GGAGGG	TGA	GTA	13.344	1.05763	10599	2.13046	0.581341	0.272871
CCGGC	T	G	A	T	A	A	C	A	T	G	T	A	TTAATAGCTAAGATTACTATATCGACG	probe8628_PBM7.1_every6mer3628_3628_rc	TGATAACATGTA	TAACAT	TGA	GTA	13.1417	1.05478	9253	2.08476	0.215166	0.103209
CCGGC	T	G	A	A	G	C	G	A	G	G	T	A	TTAATAGCTAAGATTACTATATCGACG	probe6607_PBM7.1_every6mer1607_1607_rc	TGAAGCGAGGTA	AGCGAG	TGA	GTA	13.0897	1.04938	8783.67	2.11175	0.538482	0.254993
CCGGC	T	T	A	G	A	C	G	T	G	G	T	A	TTAATAGCTAAGATTACTATATCGACG	probe9307_PBM7.1_3adj540_4307_rc	TTAGACGTGGTA	GACGTG	TTA	GTA	13.163	1.04103	9229	2.10028	0.533128	0.253836
CCGGC	T	A	A	C	G	G	G	T	G	G	T	A	TTAATAGCTAAGATTACTATATCGACG	probe9828_PBM7.1_mutant562_4828_rc	TAACGGGTGGTA	CGGGTG	TAA	GTA	13.0813	1.03749	8759	2.05928	0.200509	0.0973686
CCGGC	T	G	A	C	A	C	G	T	A	G	A	A	TTAATAGCTAAGATTACTATATCGACG	probe9187_PBM7.1_3adj103_4187_rc	TGACACGTAGAA	CACGTA	TGA	GAA	13.3082	1.03734	10154.7	2.05885	0.202554	0.098382
CCGGC	T	G	A	A	A	C	G	A	G	G	T	A	TTAATAGCTAAGATTACTATATCGACG	probe6611_PBM7.1_every6mer1611_1611_rc	TGAAACGAGGTA	AACGAG	TGA	GTA	13.171	1.03687	9473.33	2.06218	0.247548	0.120042
CCGGC	T	C	T	G	A	C	G	T	G	G	T	A	TTAATAGCTAAGATTACTATATCGACG	probe9308_PBM7.1_3adj541_4308_rc	TCTGACGTGGTA	GACGTG	TCT	GTA	13.1646	1.03284	9231.67	2.04978	0.15288	0.0745839
CCGGC	T	G	G	T	A	C	G	T	G	G	T	C	TTAATAGCTAAGATTACTATATCGACG	probe9768_PBM7.1_mutant466_4768_rc	TGGTACGTGGTC	TACGTG	TGG	GTC	13.2708	1.03095	9969	2.06318	0.338274	0.163958
CCGGC	T	G	A	C	G	T	G	C	C	G	T	A	TTAATAGCTAAGATTACTATATCGACG	probe5117_PBM7.1_every6mer117_117_rc	TGACGTGCCGTA	CGTGCC	TGA	GTA	13.2473	1.02969	9737.67	2.04984	0.22292	0.10875
CCGGC	T	G	A	C	C	T	C	G	C	G	T	A	TTAATAGCTAAGATTACTATATCGACG	probe5305_PBM7.1_every6mer305_305_rc	TGACCTCGCGTA	CCTCGC	TGA	GTA	13.3521	1.01754	10473	2.02965	0.178417	0.0879053
CCGGC	T	G	A	T	C	A	G	C	T	G	T	A	TTAATAGCTAAGATTACTATATCGACG	probe8172_PBM7.1_every6mer3172_3172_rc	TGATCAGCTGTA	TCAGCT	TGA	GTA	13.0456	1.01632	8738	2.07942	0.566938	0.272642
CCGGC	T	G	A	C	A	T	G	T	A	G	T	A	TTAATAGCTAAGATTACTATATCGACG	probe7937_PBM7.1_every6mer2937_2937_rc	TGACATGTAGTA	CATGTA	TGA	GTA	13.1464	1.01616	9067	2.03525	0.279713	0.137434
CCGGC	T	G	A	A	C	G	C	G	C	G	T	A	TTAATAGCTAAGATTACTATATCGACG	probe5275_PBM7.1_every6mer275_275_rc	TGAACGCGCGTA	ACGCGC	TGA	GTA	13.3285	1.01178	10355.7	2.02992	0.292253	0.143973
CCGGC	T	G	A	G	G	G	G	A	G	G	T	A	TTAATAGCTAAGATTACTATATCGACG	probe6622_PBM7.1_every6mer1622_1622_rc	TGAGGGGAGGTA	GGGGAG	TGA	GTA	13.2569	1.00954	9895.33	2.03202	0.330744	0.162766
CCGGC	T	G	A	A	A	G	G	G	G	G	T	A	TTAATAGCTAAGATTACTATATCGACG	probe6371_PBM7.1_every6mer1371_1371_rc	TGAAAGGGGGTA	AAGGGG	TGA	GTA	12.9579	1.00878	7968	2.01458	0.120284	0.059707
CCGGC	T	G	A	C	G	C	A	C	G	G	T	A	TTAATAGCTAAGATTACTATATCGACG	probe6157_PBM7.1_every6mer1157_1157_rc	TGACGCACGGTA	CGCACG	TGA	GTA	13.133	1.0002	8994	2.01701	0.308144	0.152773
CCGGC	T	G	A	C	A	C	G	T	A	G	A	G	TTAATAGCTAAGATTACTATATCGACG	probe9529_PBM7.1_mutant55_4529_rc	TGACACGTAGAG	CACGTA	TGA	GAG	13.2126	0.99606	9494	2.00044	0.189381	0.0946696
CCGGC	T	G	A	G	C	A	C	A	A	G	T	A	TTAATAGCTAAGATTACTATATCGACG	probe7594_PBM7.1_every6mer2594_2594_rc	TGAGCACAAGTA	GCACAA	TGA	GTA	13.2195	0.99292	9584.33	2.0086	0.342741	0.170637
CCGGC	T	G	A	C	A	C	G	G	C	A	T	A	TTAATAGCTAAGATTACTATATCGACG	probe9217_PBM7.1_3adj162_4217_rc	TGACACGGCATA	CACGGC	TGA	ATA	13.1296	0.991895	9035.33	2.02943	0.513813	0.253181
CCGGC	T	G	G	C	A	A	G	T	G	G	T	A	TTAATAGCTAAGATTACTATATCGACG	probe9848_PBM7.1_mutant658_4848_rc	TGGCAAGTGGTA	CAAGTG	TGG	GTA	13.0951	0.991556	8759.67	1.99094	0.123831	0.0621972
CCGGC	T	G	A	A	A	T	G	C	G	G	T	A	TTAATAGCTAAGATTACTATATCGACG	probe6147_PBM7.1_every6mer1147_1147_rc	TGAAATGCGGTA	AATGCG	TGA	GTA	13.0024	0.988399	8211	1.99685	0.270432	0.13543
CCGGC	T	G	A	G	A	C	G	T	G	G	G	A	TTAATAGCTAAGATTACTATATCGACG	probe9686_PBM7.1_mutant353_4686_rc	TGAGACGTGGGA	GACGTG	TGA	GGA	13.0168	0.978935	8356.33	1.97553	0.161799	0.0819015
CCGGC	T	G	A	G	C	C	C	G	T	G	T	A	TTAATAGCTAAGATTACTATATCGACG	probe8330_PBM7.1_every6mer3330_3330_rc	TGAGCCCGTGTA	GCCCGT	TGA	GTA	13.1544	0.976974	9370.67	1.9831	0.288225	0.14534
CCGGC	T	G	A	C	A	C	G	T	C	A	G	A	TTAATAGCTAAGATTACTATATCGACG	probe9177_PBM7.1_3adj89_4177_rc	TGACACGTCAGA	CACGTC	TGA	AGA	13.0877	0.974938	8814	1.96739	0.104214	0.0529709
CCGGC	T	G	A	C	T	C	G	A	G	G	T	A	TTAATAGCTAAGATTACTATATCGACG	probe6613_PBM7.1_every6mer1613_1613_rc	TGACTCGAGGTA	CTCGAG	TGA	GTA	13.0181	0.974135	8303	1.96905	0.167	0.0848125
CCGGC	T	G	T	T	A	C	G	T	G	G	T	A	TTAATAGCTAAGATTACTATATCGACG	probe9275_PBM7.1_3adj496_4275_rc	TGTTACGTGGTA	TACGTG	TGT	GTA	13.2105	0.972042	9511.67	1.96832	0.199103	0.101154
CCGGC	T	G	A	T	T	G	C	G	T	G	T	A	TTAATAGCTAAGATTACTATATCGACG	probe8360_PBM7.1_every6mer3360_3360_rc	TGATTGCGTGTA	TTGCGT	TGA	GTA	13.2785	0.970866	10130	1.97427	0.282628	0.143156
CCGGC	T	G	A	C	G	A	C	A	T	G	T	A	TTAATAGCTAAGATTACTATATCGACG	probe8621_PBM7.1_every6mer3621_3621_rc	TGACGACATGTA	CGACAT	TGA	GTA	13.1354	0.964196	9001	1.95583	0.171322	0.0875956
CCGGC	T	G	A	G	A	C	G	T	G	T	T	A	TTAATAGCTAAGATTACTATATCGACG	probe9793_PBM7.1_mutant498_4793_rc	TGAGACGTGTTA	GACGTG	TGA	TTA	12.9703	0.962036	8048.67	1.96635	0.337602	0.17169
CCGGC	T	G	A	C	A	G	G	A	G	G	C	A	TTAATAGCTAAGATTACTATATCGACG	probe9959_PBM7.1_mutant866_4959_rc	TGACAGGAGGCA	CAGGAG	TGA	GCA	13.1225	0.957987	8948.33	1.94799	0.175966	0.0903323
CCGGC	T	G	A	C	A	C	G	A	C	G	T	A	TTAATAGCTAAGATTACTATATCGACG	probe585_PBM7.1_every6mer585_585_rc	TGACACGACGTA	CACGAC	TGA	GTA	13.2068	0.957164	9630.67	1.97143	0.405698	0.205789
CCGGC	T	G	A	G	C	A	G	A	T	G	T	A	TTAATAGCTAAGATTACTATATCGACG	probe8682_PBM7.1_every6mer3682_3682_rc	TGAGCAGATGTA	GCAGAT	TGA	GTA	12.907	0.956684	7844	1.94736	0.192771	0.0989911
CCGGC	T	G	A	C	A	C	G	G	A	C	T	A	TTAATAGCTAAGATTACTATATCGACG	probe9211_PBM7.1_3adj138_4211_rc	TGACACGGACTA	CACGGA	TGA	CTA	13.0662	0.954869	8769.33	1.94715	0.220902	0.113449
CCGGC	T	G	A	A	C	C	A	C	G	G	T	A	TTAATAGCTAAGATTACTATATCGACG	probe6155_PBM7.1_every6mer1155_1155_rc	TGAACCACGGTA	ACCACG	TGA	GTA	12.8059	0.953787	7167	1.94791	0.24707	0.126839
CCGGC	T	G	A	C	A	C	G	T	A	T	A	A	TTAATAGCTAAGATTACTATATCGACG	probe9193_PBM7.1_3adj111_4193_rc	TGACACGTATAA	CACGTA	TGA	TAA	13.0077	0.951709	8240.33	1.93791	0.145905	0.0752901
CCGGC	T	G	A	G	C	G	C	G	C	G	T	A	TTAATAGCTAAGATTACTATATCGACG	probe5274_PBM7.1_every6mer274_274_rc	TGAGCGCGCGTA	GCGCGC	TGA	GTA	12.8168	0.951576	7318	1.95996	0.384413	0.196133
CCGGC	T	G	A	C	A	C	G	T	A	A	G	A	TTAATAGCTAAGATTACTATATCGACG	probe9178_PBM7.1_3adj91_4178_rc	TGACACGTAAGA	CACGTA	TGA	AGA	13.0136	0.949089	8286	1.93334	0.126227	0.0652895
CCGGC	T	G	A	G	G	C	G	G	G	G	T	A	TTAATAGCTAAGATTACTATATCGACG	probe6350_PBM7.1_every6mer1350_1350_rc	TGAGGCGGGGTA	GGCGGG	TGA	GTA	13.0285	0.948236	8371.67	1.92988	0.0459469	0.0238082
CCGGC	T	G	A	T	A	C	G	T	G	T	T	G	TTAATAGCTAAGATTACTATATCGACG	probe9742_PBM7.1_mutant436_4742_rc	TGATACGTGTTG	TACGTG	TGA	TTG	13.0707	0.943515	8719	1.9341	0.254934	0.13181
CCGGC	T	G	A	A	C	C	G	T	G	G	T	A	TTAATAGCTAAGATTACTATATCGACG	probe6859_PBM7.1_every6mer1859_1859_rc	TGAACCGTGGTA	ACCGTG	TGA	GTA	12.9789	0.941928	8209	1.92625	0.169703	0.0881003
CCGGC	T	G	A	G	A	A	C	A	T	G	T	A	TTAATAGCTAAGATTACTATATCGACG	probe8626_PBM7.1_every6mer3626_3626_rc	TGAGAACATGTA	GAACAT	TGA	GTA	13.1853	0.941916	9352.33	1.92873	0.207751	0.107714
CCGGC	G	G	A	A	A	C	G	G	G	G	T	A	TTAATAGCTAAGATTACTATATCGACG	probe9870_PBM7.1_mutant705_4870_rc	GGAAACGGGGTA	AACGGG	GGA	GTA	12.9839	0.941908	8113.33	1.92485	0.149905	0.0778787
CCGGC	T	G	A	G	T	G	T	G	C	G	T	A	TTAATAGCTAAGATTACTATATCGACG	probe5478_PBM7.1_every6mer478_478_rc	TGAGTGTGCGTA	GTGTGC	TGA	GTA	13.1854	0.941239	9352.67	1.92193	0.101045	0.0525751
CCGGC	T	G	A	A	C	A	C	A	A	G	T	A	TTAATAGCTAAGATTACTATATCGACG	probe7595_PBM7.1_every6mer2595_2595_rc	TGAACACAAGTA	ACACAA	TGA	GTA	13.1792	0.940797	9324.67	1.92008	0.0529447	0.0275742
CCGGC	T	G	A	C	G	C	G	T	C	G	T	G	TTAATAGCTAAGATTACTATATCGACG	probe9759_PBM7.1_mutant456_4759_rc	TGACGCGTCGTG	CGCGTC	TGA	GTG	13.0021	0.940419	8313.33	1.92593	0.201988	0.104878
CCGGC	C	G	A	C	A	C	G	G	C	G	T	A	TTAATAGCTAAGATTACTATATCGACG	probe9889_PBM7.1_mutant759_4889_rc	CGACACGGCGTA	CACGGC	CGA	GTA	13.1006	0.940321	8785.33	1.92514	0.191406	0.0994244
CCGGC	T	T	G	G	A	C	G	T	G	G	T	A	TTAATAGCTAAGATTACTATATCGACG	probe9304_PBM7.1_3adj536_4304_rc	TTGGACGTGGTA	GACGTG	TTG	GTA	13.0361	0.937208	8408.67	1.91923	0.158742	0.0827109
CCGGC	T	G	A	C	A	C	G	T	C	T	A	A	TTAATAGCTAAGATTACTATATCGACG	probe9192_PBM7.1_3adj109_4192_rc	TGACACGTCTAA	CACGTC	TGA	TAA	13.1206	0.935572	9021	1.92365	0.247217	0.128515
CCGGC	T	G	A	T	G	C	A	C	G	G	T	A	TTAATAGCTAAGATTACTATATCGACG	probe6160_PBM7.1_every6mer1160_1160_rc	TGATGCACGGTA	TGCACG	TGA	GTA	13.0318	0.927909	8421.33	1.90341	0.0713782	0.0375002
CCGGC	T	G	A	C	G	T	G	T	A	G	T	A	TTAATAGCTAAGATTACTATATCGACG	probe7933_PBM7.1_every6mer2933_2933_rc	TGACGTGTAGTA	CGTGTA	TGA	GTA	13.0149	0.927665	8358	1.91812	0.309894	0.161561
CCGGC	T	G	A	C	A	A	C	G	C	G	T	A	TTAATAGCTAAGATTACTATATCGACG	probe5297_PBM7.1_every6mer297_297_rc	TGACAACGCGTA	CAACGC	TGA	GTA	13.1157	0.927355	8913.33	1.90196	0.0316933	0.0166635
CCGGC	T	G	A	C	A	A	T	G	C	G	T	A	TTAATAGCTAAGATTACTATATCGACG	probe5489_PBM7.1_every6mer489_489_rc	TGACAATGCGTA	CAATGC	TGA	GTA	13.0888	0.926624	8809	1.93023	0.397055	0.205704
CCGGC	T	G	A	C	G	T	G	A	G	G	T	A	TTAATAGCTAAGATTACTATATCGACG	probe6653_PBM7.1_every6mer1653_1653_rc	TGACGTGAGGTA	CGTGAG	TGA	GTA	12.7783	0.922631	7091.67	1.91971	0.385338	0.200727
CCGGC	T	G	A	C	A	T	C	T	G	G	C	A	TTAATAGCTAAGATTACTATATCGACG	probe9956_PBM7.1_mutant863_4956_rc	TGACATCTGGCA	CATCTG	TGA	GCA	13.0906	0.914191	8756.67	1.88943	0.164373	0.0869962
CCGGC	T	G	A	C	G	C	G	G	G	G	T	A	TTAATAGCTAAGATTACTATATCGACG	probe6349_PBM7.1_every6mer1349_1349_rc	TGACGCGGGGTA	CGCGGG	TGA	GTA	13.1303	0.909982	9028.67	1.90534	0.401865	0.210915
CCGGC	T	G	A	T	C	A	G	A	T	G	T	A	TTAATAGCTAAGATTACTATATCGACG	probe8684_PBM7.1_every6mer3684_3684_rc	TGATCAGATGTA	TCAGAT	TGA	GTA	12.8098	0.894228	7289.33	1.89126	0.417246	0.220618
CCGGC	T	G	A	C	A	C	G	T	A	A	T	A	TTAATAGCTAAGATTACTATATCGACG	probe9199_PBM7.1_3adj123_4199_rc	TGACACGTAATA	CACGTA	TGA	ATA	13.1622	0.893552	9334.67	1.85938	0.096502	0.0519
CCGGC	T	G	A	C	A	C	A	C	A	G	T	A	TTAATAGCTAAGATTACTATATCGACG	probe7185_PBM7.1_every6mer2185_2185_rc	TGACACACAGTA	CACACA	TGA	GTA	13.0162	0.891143	8453.33	1.87811	0.356249	0.189685
CCGGC	C	T	T	A	C	C	A	C	C	C	A	G	TTAATAGCTAAGATTACTATATCGACG	probe9481_PBM7.1_randomseq99_4481_rc	CTTACCACCCAG	ACCACC	CTT	CAG	12.7795	0.889877	7080.67	1.85657	0.138631	0.0746705
CCGGC	T	G	A	C	A	C	G	A	A	G	T	A	TTAATAGCTAAGATTACTATATCGACG	probe7633_PBM7.1_every6mer2633_2633_rc	TGACACGAAGTA	CACGAA	TGA	GTA	13.1281	0.880904	9142	1.85973	0.328364	0.176566
CCGGC	T	G	A	C	A	T	A	T	T	G	T	A	TTAATAGCTAAGATTACTATATCGACG	probe9025_PBM7.1_every6mer4025_4025_rc	TGACATATTGTA	CATATT	TGA	GTA	12.9528	0.880881	8246.33	1.8724	0.421895	0.225323
CCGGC	T	G	A	A	A	A	C	A	C	G	T	A	TTAATAGCTAAGATTACTATATCGACG	probe5555_PBM7.1_every6mer555_555_rc	TGAAAACACGTA	AAACAC	TGA	GTA	12.9594	0.875857	7990.33	1.84276	0.207725	0.112725
CCGGC	T	G	A	A	C	A	G	C	T	G	T	A	TTAATAGCTAAGATTACTATATCGACG	probe8171_PBM7.1_every6mer3171_3171_rc	TGAACAGCTGTA	ACAGCT	TGA	GTA	13.038	0.873618	8717.33	1.85342	0.33882	0.182808
CCGGC	T	G	A	C	T	C	G	A	G	G	A	A	TTAATAGCTAAGATTACTATATCGACG	probe9974_PBM7.1_mutant896_4974_rc	TGACTCGAGGAA	CTCGAG	TGA	GAA	12.9818	0.872492	8341	1.83134	0.0533717	0.0291435
CCGGC	G	A	T	G	C	G	C	G	A	C	C	A	TTAATAGCTAAGATTACTATATCGACG	probe9447_PBM7.1_randomseq65_4447_rc	GATGCGCGACCA	GCGCGA	GAT	CCA	13.0842	0.870847	8740.67	1.83747	0.220599	0.120056
CCGGC	T	G	A	T	A	C	G	T	G	G	T	A	TTAATAGCTAAGATTACTATATCGACG	probe6868_PBM7.1_every6mer1868_1868_rc	TGATACGTGGTA	TACGTG	TGA	GTA	12.7138	0.870768	6744	1.84953	0.328822	0.177787
CCGGC	T	T	T	G	A	C	G	T	G	G	T	A	TTAATAGCTAAGATTACTATATCGACG	probe9310_PBM7.1_3adj544_4310_rc	TTTGACGTGGTA	GACGTG	TTT	GTA	13.1202	0.866548	9173.67	1.82498	0.095395	0.0522718
CCGGC	T	G	T	G	T	C	G	T	G	G	T	A	TTAATAGCTAAGATTACTATATCGACG	probe9281_PBM7.1_3adj504_4281_rc	TGTGTCGTGGTA	GTCGTG	TGT	GTA	13.1148	0.865422	8871.67	1.82344	0.0932066	0.0511158
CCGGC	T	G	A	G	A	C	G	T	G	A	T	A	TTAATAGCTAAGATTACTATATCGACG	probe9677_PBM7.1_mutant341_4677_rc	TGAGACGTGATA	GACGTG	TGA	ATA	12.9241	0.863267	7784.67	1.82726	0.207788	0.113715
CCGGC	T	G	A	C	C	C	C	C	T	G	T	A	TTAATAGCTAAGATTACTATATCGACG	probe8073_PBM7.1_every6mer3073_3073_rc	TGACCCCCTGTA	CCCCCT	TGA	GTA	12.9358	0.860556	7889.67	1.81666	0.0704875	0.0388006
CCGGC	T	G	A	C	T	T	G	T	G	G	T	A	TTAATAGCTAAGATTACTATATCGACG	probe6917_PBM7.1_every6mer1917_1917_rc	TGACTTGTGGTA	CTTGTG	TGA	GTA	13.1718	0.859271	9254	1.82436	0.240805	0.131994
CCGGC	T	G	A	C	A	T	C	A	C	G	T	A	TTAATAGCTAAGATTACTATATCGACG	probe569_PBM7.1_every6mer569_569_rc	TGACATCACGTA	CATCAC	TGA	GTA	12.8474	0.859111	7402	1.82256	0.215366	0.118167
CCGGC	T	G	A	C	T	A	C	G	T	G	T	A	TTAATAGCTAAGATTACTATATCGACG	probe8373_PBM7.1_every6mer3373_3373_rc	TGACTACGTGTA	CTACGT	TGA	GTA	12.8684	0.856694	7600.33	1.8201	0.226275	0.12432
CCGGC	T	G	A	C	A	A	C	A	C	G	T	A	TTAATAGCTAAGATTACTATATCGACG	probe5553_PBM7.1_every6mer553_553_rc	TGACAACACGTA	CAACAC	TGA	GTA	12.7826	0.855539	7104	1.85302	0.470587	0.253957
CCGGC	T	G	A	T	A	C	G	T	G	T	A	A	TTAATAGCTAAGATTACTATATCGACG	probe9963_PBM7.1_mutant875_4963_rc	TGATACGTGTAA	TACGTG	TGA	TAA	12.8786	0.849895	7742.67	1.82539	0.3569	0.195519
CCGGC	T	G	A	T	G	C	C	A	C	G	T	A	TTAATAGCTAAGATTACTATATCGACG	probe5520_PBM7.1_every6mer520_520_rc	TGATGCCACGTA	TGCCAC	TGA	GTA	12.7094	0.84722	6786	1.80591	0.188967	0.104639
CCGGC	T	G	A	C	G	G	C	G	C	G	T	A	TTAATAGCTAAGATTACTATATCGACG	probe5277_PBM7.1_every6mer277_277_rc	TGACGGCGCGTA	CGGCGC	TGA	GTA	12.8918	0.83797	7604.33	1.78977	0.110544	0.0617645
CCGGC	T	G	A	G	G	G	T	G	G	G	T	A	TTAATAGCTAAGATTACTATATCGACG	probe6494_PBM7.1_every6mer1494_1494_rc	TGAGGGTGGGTA	GGGTGG	TGA	GTA	13.1144	0.835447	8894	1.78665	0.110564	0.0618835
CCGGC	T	G	A	C	A	C	A	A	T	G	T	A	TTAATAGCTAAGATTACTATATCGACG	probe8721_PBM7.1_every6mer3721_3721_rc	TGACACAATGTA	CACAAT	TGA	GTA	12.9723	0.833949	8131	1.80962	0.382536	0.211391
CCGGC	T	G	A	C	G	C	G	C	T	G	T	A	TTAATAGCTAAGATTACTATATCGACG	probe8141_PBM7.1_every6mer3141_3141_rc	TGACGCGCTGTA	CGCGCT	TGA	GTA	12.9334	0.832227	7877.33	1.78319	0.120685	0.0676794
CCGGC	T	G	A	A	G	C	A	A	G	G	T	A	TTAATAGCTAAGATTACTATATCGACG	probe6671_PBM7.1_every6mer1671_1671_rc	TGAAGCAAGGTA	AGCAAG	TGA	GTA	12.9274	0.831014	7819.67	1.78159	0.118114	0.066297
CCGGC	T	G	A	C	C	A	C	C	G	G	T	A	TTAATAGCTAAGATTACTATATCGACG	probe6057_PBM7.1_every6mer1057_1057_rc	TGACCACCGGTA	CCACCG	TGA	GTA	13.1015	0.829945	8874	1.78091	0.133304	0.0748516
CCGGC	T	G	A	C	A	C	C	G	G	G	T	A	TTAATAGCTAAGATTACTATATCGACG	probe6289_PBM7.1_every6mer1289_1289_rc	TGACACCGGGTA	CACCGG	TGA	GTA	12.8625	0.828837	7531.67	1.78009	0.144682	0.0812777
CCGGC	T	G	G	C	A	C	A	G	G	G	T	A	TTAATAGCTAAGATTACTATATCGACG	probe9633_PBM7.1_mutant256_4633_rc	TGGCACAGGGTA	CACAGG	TGG	GTA	12.9413	0.82648	8017	1.77669	0.135125	0.0760544
CCGGC	T	G	A	C	A	G	G	C	T	G	T	A	TTAATAGCTAAGATTACTATATCGACG	probe8161_PBM7.1_every6mer3161_3161_rc	TGACAGGCTGTA	CAGGCT	TGA	GTA	12.9875	0.825411	8145.33	1.77415	0.104813	0.0590777
CCGGC	T	G	A	C	A	T	G	G	A	G	T	A	TTAATAGCTAAGATTACTATATCGACG	probe7425_PBM7.1_every6mer2425_2425_rc	TGACATGGAGTA	CATGGA	TGA	GTA	13.1121	0.820837	9082.33	1.78811	0.347899	0.194563
CCGGC	T	G	A	G	A	C	A	T	G	G	T	A	TTAATAGCTAAGATTACTATATCGACG	probe6930_PBM7.1_every6mer1930_1930_rc	TGAGACATGGTA	GACATG	TGA	GTA	12.8774	0.820182	7535.67	1.7692	0.139251	0.0787085
CCGGC	T	G	A	A	A	G	C	A	C	G	T	A	TTAATAGCTAAGATTACTATATCGACG	probe5539_PBM7.1_every6mer539_539_rc	TGAAAGCACGTA	AAGCAC	TGA	GTA	13.0646	0.817229	8572	1.76379	0.0966798	0.0548135
CCGGC	T	G	A	C	A	C	G	G	C	G	T	A	TTAATAGCTAAGATTACTATATCGACG	probe5329_PBM7.1_every6mer329_329_rc	TGACACGGCGTA	CACGGC	TGA	GTA	12.8968	0.814784	7683	1.79368	0.418866	0.233523
CCGGC	T	G	A	C	C	T	C	A	C	G	T	A	TTAATAGCTAAGATTACTATATCGACG	probe561_PBM7.1_every6mer561_561_rc	TGACCTCACGTA	CCTCAC	TGA	GTA	13.0253	0.812033	8431.33	1.77482	0.311034	0.175249
CCGGC	T	G	A	C	T	C	G	C	G	G	T	A	TTAATAGCTAAGATTACTATATCGACG	probe6101_PBM7.1_every6mer1101_1101_rc	TGACTCGCGGTA	CTCGCG	TGA	GTA	12.7821	0.809008	7147.33	1.76587	0.278347	0.157626
CCGGC	T	G	A	A	A	C	A	C	G	G	T	A	TTAATAGCTAAGATTACTATATCGACG	probe6163_PBM7.1_every6mer1163_1163_rc	TGAAACACGGTA	AACACG	TGA	GTA	12.9132	0.808103	7727	1.75454	0.136552	0.0778279
CCGGC	T	G	A	C	A	T	A	A	G	G	T	A	TTAATAGCTAAGATTACTATATCGACG	probe6721_PBM7.1_every6mer1721_1721_rc	TGACATAAGGTA	CATAAG	TGA	GTA	12.8337	0.803307	7393	1.75794	0.257071	0.146234
CCGGC	T	G	A	C	A	G	G	A	G	G	T	A	TTAATAGCTAAGATTACTATATCGACG	probe6625_PBM7.1_every6mer1625_1625_rc	TGACAGGAGGTA	CAGGAG	TGA	GTA	13.0568	0.802718	8562	1.74834	0.145373	0.0831492
CCGGC	T	C	T	T	A	C	G	T	G	G	T	A	TTAATAGCTAAGATTACTATATCGACG	probe9332_PBM7.1_3adj573_4332_rc	TCTTACGTGGTA	TACGTG	TCT	GTA	12.7761	0.801524	7017.33	1.74462	0.0944545	0.0541404
CCGGC	T	G	A	G	T	G	C	A	C	G	T	A	TTAATAGCTAAGATTACTATATCGACG	probe5542_PBM7.1_every6mer542_542_rc	TGAGTGCACGTA	GTGCAC	TGA	GTA	12.9562	0.794863	7968.67	1.74276	0.204167	0.117152
CCGGC	T	G	T	C	A	C	C	T	T	G	T	A	TTAATAGCTAAGATTACTATATCGACG	probe9810_PBM7.1_mutant528_4810_rc	TGTCACCTTGTA	CACCTT	TGT	GTA	12.8682	0.794339	7497	1.73432	0.0146152	0.00842701
CCGGC	T	G	G	C	A	A	G	T	G	G	T	C	TTAATAGCTAAGATTACTATATCGACG	probe9771_PBM7.1_mutant473_4771_rc	TGGCAAGTGGTC	CAAGTG	TGG	GTC	12.9041	0.79374	7801.67	1.75814	0.367669	0.209123
CCGGC	T	G	A	C	C	T	T	A	T	G	T	A	TTAATAGCTAAGATTACTATATCGACG	probe8825_PBM7.1_every6mer3825_3825_rc	TGACCTTATGTA	CCTTAT	TGA	GTA	13.0147	0.792205	8383.33	1.74566	0.26981	0.15456
CCGGC	T	G	A	G	G	T	G	T	G	G	T	A	TTAATAGCTAAGATTACTATATCGACG	probe6910_PBM7.1_every6mer1910_1910_rc	TGAGGTGTGGTA	GGTGTG	TGA	GTA	13.0019	0.791028	8232	1.74232	0.243309	0.139647
CCGGC	T	G	A	G	G	G	G	C	T	G	T	A	TTAATAGCTAAGATTACTATATCGACG	probe8158_PBM7.1_every6mer3158_3158_rc	TGAGGGGCTGTA	GGGGCT	TGA	GTA	12.8147	0.788383	7240.33	1.73996	0.257947	0.148248
CCGGC	T	G	A	C	A	C	G	G	C	C	T	A	TTAATAGCTAAGATTACTATATCGACG	probe9205_PBM7.1_3adj130_4205_rc	TGACACGGCCTA	CACGGC	TGA	CTA	12.862	0.785563	7524	1.7254	0.0919761	0.0533072
CCGGC	T	G	A	C	A	A	G	T	G	G	T	C	TTAATAGCTAAGATTACTATATCGACG	probe9541_PBM7.1_mutant71_4541_rc	TGACAAGTGGTC	CAAGTG	TGA	GTC	12.8699	0.771734	7602.33	1.70736	0.0132684	0.00777131
CCGGC	T	G	A	C	G	C	C	T	G	G	T	A	TTAATAGCTAAGATTACTATATCGACG	probe6797_PBM7.1_every6mer1797_1797_rc	TGACGCCTGGTA	CGCCTG	TGA	GTA	12.9019	0.77056	7698	1.72679	0.33984	0.196804
CCGGC	T	G	A	C	A	C	G	G	A	A	T	A	TTAATAGCTAAGATTACTATATCGACG	probe9223_PBM7.1_3adj170_4223_rc	TGACACGGAATA	CACGGA	TGA	ATA	12.8454	0.766425	7386.33	1.7045	0.130902	0.0767977
CCGGC	T	G	A	T	A	C	A	C	G	G	T	A	TTAATAGCTAAGATTACTATATCGACG	probe6164_PBM7.1_every6mer1164_1164_rc	TGATACACGGTA	TACACG	TGA	GTA	12.9471	0.763549	8356.33	1.75447	0.514453	0.293225
CCGGC	T	G	A	A	A	G	T	G	T	G	T	A	TTAATAGCTAAGATTACTATATCGACG	probe8547_PBM7.1_every6mer3547_3547_rc	TGAAAGTGTGTA	AAGTGT	TGA	GTA	12.892	0.762643	7750.67	1.71762	0.336553	0.195941
CCGGC	T	G	T	C	A	T	G	T	A	G	T	A	TTAATAGCTAAGATTACTATATCGACG	probe9891_PBM7.1_mutant762_4891_rc	TGTCATGTAGTA	CATGTA	TGT	GTA	12.8776	0.762487	7527	1.71239	0.276778	0.161632
CCGGC	T	G	A	A	T	G	T	G	G	G	T	A	TTAATAGCTAAGATTACTATATCGACG	probe6503_PBM7.1_every6mer1503_1503_rc	TGAATGTGGGTA	ATGTGG	TGA	GTA	13.0727	0.753153	8832.33	1.70225	0.301646	0.177205
CCGGC	T	G	A	A	C	C	C	A	C	G	T	A	TTAATAGCTAAGATTACTATATCGACG	probe5515_PBM7.1_every6mer515_515_rc	TGAACCCACGTA	ACCCAC	TGA	GTA	12.9353	0.752434	7923.67	1.70204	0.300233	0.176396
CCGGC	T	G	A	C	G	T	C	G	T	G	T	A	TTAATAGCTAAGATTACTATATCGACG	probe8381_PBM7.1_every6mer3381_3381_rc	TGACGTCGTGTA	CGTCGT	TGA	GTA	12.9099	0.75229	7727.67	1.68741	0.121659	0.0720982
CCGGC	T	G	A	T	C	G	T	G	G	G	T	A	TTAATAGCTAAGATTACTATATCGACG	probe6492_PBM7.1_every6mer1492_1492_rc	TGATCGTGGGTA	TCGTGG	TGA	GTA	12.893	0.750693	7663.67	1.68746	0.153974	0.0912459
CCGGC	T	G	A	C	A	C	A	G	G	G	T	A	TTAATAGCTAAGATTACTATATCGACG	probe6417_PBM7.1_every6mer1417_1417_rc	TGACACAGGGTA	CACAGG	TGA	GTA	12.6599	0.746731	6473.67	1.68053	0.114721	0.0682648
CCGGC	T	G	A	C	G	C	A	A	G	G	T	A	TTAATAGCTAAGATTACTATATCGACG	probe6669_PBM7.1_every6mer1669_1669_rc	TGACGCAAGGTA	CGCAAG	TGA	GTA	12.9532	0.744854	8002	1.67964	0.138724	0.0825916
CCGGC	T	G	A	A	A	T	G	A	G	G	T	A	TTAATAGCTAAGATTACTATATCGACG	probe6659_PBM7.1_every6mer1659_1659_rc	TGAAATGAGGTA	AATGAG	TGA	GTA	12.9809	0.743927	8219.67	1.69259	0.305138	0.180279
CCGGC	T	G	A	C	A	A	G	G	T	G	T	A	TTAATAGCTAAGATTACTATATCGACG	probe8433_PBM7.1_every6mer3433_3433_rc	TGACAAGGTGTA	CAAGGT	TGA	GTA	12.6495	0.739405	6476.67	1.66985	0.0423823	0.0253809
CCGGC	T	G	A	A	T	G	C	G	C	G	T	A	TTAATAGCTAAGATTACTATATCGACG	probe5287_PBM7.1_every6mer287_287_rc	TGAATGCGCGTA	ATGCGC	TGA	GTA	12.9274	0.739271	8360.33	1.71181	0.487271	0.284653
CCGGC	T	G	A	A	G	C	G	C	G	G	T	A	TTAATAGCTAAGATTACTATATCGACG	probe6095_PBM7.1_every6mer1095_1095_rc	TGAAGCGCGGTA	AGCGCG	TGA	GTA	12.8202	0.738092	7266.33	1.67335	0.162884	0.09734
CCGGC	T	G	A	A	C	A	T	A	C	G	T	A	TTAATAGCTAAGATTACTATATCGACG	probe739_PBM7.1_every6mer739_739_rc	TGAACATACGTA	ACATAC	TGA	GTA	12.9446	0.737012	8282	1.71549	0.489317	0.285235
CCGGC	T	G	A	C	C	A	T	A	A	G	T	A	TTAATAGCTAAGATTACTATATCGACG	probe7785_PBM7.1_every6mer2785_2785_rc	TGACCATAAGTA	CCATAA	TGA	GTA	12.7893	0.735415	7164.33	1.67544	0.236061	0.140894
CCGGC	T	G	A	C	A	C	T	T	G	C	T	A	TTAATAGCTAAGATTACTATATCGACG	probe9658_PBM7.1_mutant319_4658_rc	TGACACTTGCTA	CACTTG	TGA	CTA	12.7271	0.728437	6792.67	1.66232	0.162137	0.0975369
CCGGC	T	G	A	G	C	A	C	A	G	G	T	A	TTAATAGCTAAGATTACTATATCGACG	probe6570_PBM7.1_every6mer1570_1570_rc	TGAGCACAGGTA	GCACAG	TGA	GTA	12.9386	0.728333	8160.67	1.67004	0.262278	0.157049
CCGGC	T	G	A	A	C	G	C	C	T	G	T	A	TTAATAGCTAAGATTACTATATCGACG	probe8091_PBM7.1_every6mer3091_3091_rc	TGAACGCCTGTA	ACGCCT	TGA	GTA	12.9048	0.727358	7678.67	1.66807	0.254418	0.152522
CCGGC	T	G	A	C	A	T	T	G	T	G	T	A	TTAATAGCTAAGATTACTATATCGACG	probe8577_PBM7.1_every6mer3577_3577_rc	TGACATTGTGTA	CATTGT	TGA	GTA	12.9496	0.72564	8041.67	1.66433	0.233494	0.140293
CCGGC	T	G	A	T	G	T	G	C	T	G	T	A	TTAATAGCTAAGATTACTATATCGACG	probe8192_PBM7.1_every6mer3192_3192_rc	TGATGTGCTGTA	TGTGCT	TGA	GTA	12.7255	0.725225	6857	1.65572	0.112936	0.0682097
CCGGC	T	G	A	C	A	G	C	C	T	G	T	A	TTAATAGCTAAGATTACTATATCGACG	probe8097_PBM7.1_every6mer3097_3097_rc	TGACAGCCTGTA	CAGCCT	TGA	GTA	12.894	0.719572	7636.67	1.65756	0.234911	0.141721
CCGGC	T	G	A	C	A	A	G	T	G	G	A	G	TTAATAGCTAAGATTACTATATCGACG	probe9528_PBM7.1_mutant54_4528_rc	TGACAAGTGGAG	CAAGTG	TGA	GAG	12.8235	0.716699	7282	1.64405	0.0557022	0.0338811
CCGGC	T	G	A	C	A	C	G	G	T	C	T	A	TTAATAGCTAAGATTACTATATCGACG	probe9214_PBM7.1_3adj142_4214_rc	TGACACGGTCTA	CACGGT	TGA	CTA	12.8522	0.715104	7408.33	1.64689	0.158573	0.096286
CCGGC	T	G	A	C	A	A	C	C	T	G	T	A	TTAATAGCTAAGATTACTATATCGACG	probe8113_PBM7.1_every6mer3113_3113_rc	TGACAACCTGTA	CAACCT	TGA	GTA	12.8179	0.714446	7225	1.64121	0.0418872	0.0255222
CCGGC	T	G	A	C	A	G	T	G	T	G	T	A	TTAATAGCTAAGATTACTATATCGACG	probe8545_PBM7.1_every6mer3545_3545_rc	TGACAGTGTGTA	CAGTGT	TGA	GTA	12.8612	0.713245	7580.67	1.6419	0.108804	0.0662672
CCGGC	T	G	A	C	A	G	G	T	T	G	T	A	TTAATAGCTAAGATTACTATATCGACG	probe8929_PBM7.1_every6mer3929_3929_rc	TGACAGGTTGTA	CAGGTT	TGA	GTA	13.05	0.710768	8566.33	1.64385	0.191981	0.116787
CCGGC	T	G	A	A	A	C	G	G	G	G	T	C	TTAATAGCTAAGATTACTATATCGACG	probe9777_PBM7.1_mutant480_4777_rc	TGAAACGGGGTC	AACGGG	TGA	GTC	12.7979	0.708073	7149.33	1.64292	0.218739	0.13314
CCGGC	T	G	A	C	A	G	C	G	G	G	T	A	TTAATAGCTAAGATTACTATATCGACG	probe6305_PBM7.1_every6mer1305_1305_rc	TGACAGCGGGTA	CAGCGG	TGA	GTA	12.9548	0.70439	7965.33	1.64351	0.254633	0.154932
CCGGC	T	G	A	A	T	G	G	C	G	G	T	A	TTAATAGCTAAGATTACTATATCGACG	probe6119_PBM7.1_every6mer1119_1119_rc	TGAATGGCGGTA	ATGGCG	TGA	GTA	12.7779	0.700167	7089	1.63717	0.253459	0.154816
CCGGC	T	G	A	C	A	C	G	T	A	A	A	A	TTAATAGCTAAGATTACTATATCGACG	probe9190_PBM7.1_3adj107_4190_rc	TGACACGTAAAA	CACGTA	TGA	AAA	13.0171	0.694811	8407.33	1.64256	0.354442	0.215786
CCGGC	T	G	C	C	A	A	G	T	G	G	T	A	TTAATAGCTAAGATTACTATATCGACG	probe9849_PBM7.1_mutant659_4849_rc	TGCCAAGTGGTA	CAAGTG	TGC	GTA	12.7448	0.693836	6925.33	1.62426	0.176443	0.10863
CCGGC	T	G	A	C	C	G	G	T	G	G	T	A	TTAATAGCTAAGATTACTATATCGACG	probe6873_PBM7.1_every6mer1873_1873_rc	TGACCGGTGGTA	CCGGTG	TGA	GTA	12.6863	0.693692	6677.67	1.63134	0.253268	0.155251
CCGGC	T	G	A	C	G	C	C	G	T	G	T	A	TTAATAGCTAAGATTACTATATCGACG	probe8333_PBM7.1_every6mer3333_3333_rc	TGACGCCGTGTA	CGCCGT	TGA	GTA	12.6853	0.693281	6612.33	1.66646	0.485936	0.291598
CCGGC	T	G	A	C	A	C	G	A	A	T	T	A	TTAATAGCTAAGATTACTATATCGACG	probe9236_PBM7.1_3adj187_4236_rc	TGACACGAATTA	CACGAA	TGA	TTA	12.9001	0.693106	7667.33	1.62308	0.171596	0.105723
CCGGC	T	G	A	G	T	G	G	C	C	G	T	A	TTAATAGCTAAGATTACTATATCGACG	probe94_PBM7.1_every6mer94_94_rc	TGAGTGGCCGTA	GTGGCC	TGA	GTA	12.8213	0.690754	7410.33	1.65626	0.471425	0.284632
CCGGC	T	G	A	C	C	C	C	A	C	G	T	A	TTAATAGCTAAGATTACTATATCGACG	probe5513_PBM7.1_every6mer513_513_rc	TGACCCCACGTA	CCCCAC	TGA	GTA	12.9002	0.684007	7739.67	1.62144	0.263969	0.162799
CCGGC	A	G	A	C	G	G	G	A	G	G	T	T	TTAATAGCTAAGATTACTATATCGACG	probe9998_PBM7.1_mutant923_4998_rc	AGACGGGAGGTT	CGGGAG	AGA	GTT	12.8535	0.680072	7507.33	1.60272	0.0492107	0.0307045
CCGGC	T	G	A	C	C	G	T	A	T	G	T	A	TTAATAGCTAAGATTACTATATCGACG	probe8793_PBM7.1_every6mer3793_3793_rc	TGACCGTATGTA	CCGTAT	TGA	GTA	12.9971	0.676573	8338.67	1.61789	0.300056	0.185461
CCGGC	T	G	A	A	G	A	C	G	T	G	T	A	TTAATAGCTAAGATTACTATATCGACG	probe8367_PBM7.1_every6mer3367_3367_rc	TGAAGACGTGTA	AGACGT	TGA	GTA	12.9571	0.674028	7962	1.59691	0.0806648	0.0505132
CCGGC	T	G	A	A	G	G	T	G	T	G	T	A	TTAATAGCTAAGATTACTATATCGACG	probe8543_PBM7.1_every6mer3543_3543_rc	TGAAGGTGTGTA	AGGTGT	TGA	GTA	12.8737	0.67227	7640.67	1.59445	0.0650544	0.0408005
CCGGC	T	G	A	C	T	C	C	A	C	G	T	A	TTAATAGCTAAGATTACTATATCGACG	probe5525_PBM7.1_every6mer525_525_rc	TGACTCCACGTA	CTCCAC	TGA	GTA	12.9388	0.67118	8150.33	1.62153	0.360374	0.222243
CCGGC	T	G	A	C	A	C	C	T	T	G	T	A	TTAATAGCTAAGATTACTATATCGACG	probe8849_PBM7.1_every6mer3849_3849_rc	TGACACCTTGTA	CACCTT	TGA	GTA	12.6936	0.67035	6666.33	1.59342	0.0959598	0.0602225
CCGGC	C	G	A	C	C	T	G	T	G	G	T	A	TTAATAGCTAAGATTACTATATCGACG	probe9822_PBM7.1_mutant553_4822_rc	CGACCTGTGGTA	CCTGTG	CGA	GTA	12.8748	0.668252	7513.33	1.58975	0.0533994	0.0335898
CCGGC	T	G	A	G	T	G	T	G	T	G	T	A	TTAATAGCTAAGATTACTATATCGACG	probe8550_PBM7.1_every6mer3550_3550_rc	TGAGTGTGTGTA	GTGTGT	TGA	GTA	12.7233	0.665454	6861	1.60012	0.25731	0.160807
CCGGC	T	G	A	C	G	G	T	G	T	G	T	A	TTAATAGCTAAGATTACTATATCGACG	probe8541_PBM7.1_every6mer3541_3541_rc	TGACGGTGTGTA	CGGTGT	TGA	GTA	12.7364	0.665195	6847.67	1.58609	0.0385874	0.0243285
CCGGC	T	G	A	C	G	G	G	T	G	G	T	A	TTAATAGCTAAGATTACTATATCGACG	probe6877_PBM7.1_every6mer1877_1877_rc	TGACGGGTGGTA	CGGGTG	TGA	GTA	12.7534	0.664381	6907.67	1.58729	0.105454	0.0664368
CCGGC	T	G	A	T	G	T	C	A	C	G	T	A	TTAATAGCTAAGATTACTATATCGACG	probe568_PBM7.1_every6mer568_568_rc	TGATGTCACGTA	TGTCAC	TGA	GTA	12.8904	0.661168	7610.67	1.58156	0.03033	0.0191773
CCGGC	T	G	A	T	G	G	C	G	C	G	T	A	TTAATAGCTAAGATTACTATATCGACG	probe5280_PBM7.1_every6mer280_280_rc	TGATGGCGCGTA	TGGCGC	TGA	GTA	12.9556	0.6611	8277.33	1.61306	0.408596	0.253304
CCGGC	T	G	A	C	A	C	G	G	C	T	T	A	TTAATAGCTAAGATTACTATATCGACG	probe9229_PBM7.1_3adj178_4229_rc	TGACACGGCTTA	CACGGC	TGA	TTA	12.7924	0.660229	7153.33	1.58302	0.113694	0.071821
CCGGC	T	G	A	C	A	T	G	A	A	G	T	A	TTAATAGCTAAGATTACTATATCGACG	probe7681_PBM7.1_every6mer2681_2681_rc	TGACATGAAGTA	CATGAA	TGA	GTA	12.7212	0.659901	6771.33	1.58526	0.157673	0.099462
CCGGC	T	G	A	A	G	T	C	A	C	G	T	A	TTAATAGCTAAGATTACTATATCGACG	probe567_PBM7.1_every6mer567_567_rc	TGAAGTCACGTA	AGTCAC	TGA	GTA	12.5467	0.658268	5983.67	1.58261	0.14247	0.0900216
CCGGC	T	G	A	T	G	A	C	G	T	G	T	A	TTAATAGCTAAGATTACTATATCGACG	probe8368_PBM7.1_every6mer3368_3368_rc	TGATGACGTGTA	TGACGT	TGA	GTA	12.603	0.657326	6222.67	1.578	0.0627166	0.0397444
CCGGC	G	G	A	G	C	C	G	T	G	G	T	A	TTAATAGCTAAGATTACTATATCGACG	probe9599_PBM7.1_mutant164_4599_rc	GGAGCCGTGGTA	GCCGTG	GGA	GTA	12.7974	0.657292	7219.67	1.57919	0.100119	0.0633994
CCGGC	T	G	A	A	A	C	G	T	T	G	T	A	TTAATAGCTAAGATTACTATATCGACG	probe8915_PBM7.1_every6mer3915_3915_rc	TGAAACGTTGTA	AACGTT	TGA	GTA	12.8167	0.654634	7224.33	1.57678	0.111633	0.0707982
CCGGC	T	G	A	C	A	T	C	T	G	G	T	A	TTAATAGCTAAGATTACTATATCGACG	probe6849_PBM7.1_every6mer1849_1849_rc	TGACATCTGGTA	CATCTG	TGA	GTA	12.7751	0.652429	7023.67	1.57397	0.0997455	0.0633718
CCGGC	T	G	A	T	G	G	T	G	C	G	T	A	TTAATAGCTAAGATTACTATATCGACG	probe5472_PBM7.1_every6mer472_472_rc	TGATGGTGCGTA	TGGTGC	TGA	GTA	12.6863	0.649652	6603.67	1.57394	0.157254	0.0999113
CCGGC	T	G	A	T	G	T	G	T	G	G	T	A	TTAATAGCTAAGATTACTATATCGACG	probe6912_PBM7.1_every6mer1912_1912_rc	TGATGTGTGGTA	TGTGTG	TGA	GTA	12.7904	0.647569	7098.67	1.57267	0.173518	0.110334
CCGGC	T	G	A	C	A	T	A	C	G	G	T	A	TTAATAGCTAAGATTACTATATCGACG	probe6209_PBM7.1_every6mer1209_1209_rc	TGACATACGGTA	CATACG	TGA	GTA	12.8334	0.646292	7394.67	1.5799	0.266348	0.168585
CCGGC	T	G	A	C	T	G	C	A	C	G	T	A	TTAATAGCTAAGATTACTATATCGACG	probe5541_PBM7.1_every6mer541_541_rc	TGACTGCACGTA	CTGCAC	TGA	GTA	12.8137	0.645719	7240	1.56847	0.134065	0.085475
CCGGC	T	A	C	A	G	T	C	A	T	G	G	A	TTAATAGCTAAGATTACTATATCGACG	probe9445_PBM7.1_randomseq63_4445_rc	TACAGTCATGGA	AGTCAT	TAC	GGA	12.6343	0.645256	6396	1.5835	0.310539	0.19611
CCGGC	T	G	A	T	G	A	C	A	C	G	T	A	TTAATAGCTAAGATTACTATATCGACG	probe5552_PBM7.1_every6mer552_552_rc	TGATGACACGTA	TGACAC	TGA	GTA	12.7925	0.640844	7129.33	1.56277	0.130393	0.0834369
CCGGC	T	G	A	C	A	C	T	T	G	C	T	G	TTAATAGCTAAGATTACTATATCGACG	probe9760_PBM7.1_mutant457_4760_rc	TGACACTTGCTG	CACTTG	TGA	CTG	12.8544	0.640474	7416.33	1.56637	0.188988	0.120654
CCGGC	T	G	A	A	T	C	A	C	G	G	T	A	TTAATAGCTAAGATTACTATATCGACG	probe6167_PBM7.1_every6mer1167_1167_rc	TGAATCACGGTA	ATCACG	TGA	GTA	12.7951	0.64023	7180	1.56463	0.166201	0.106224
CCGGC	T	G	A	C	G	C	C	A	C	G	T	A	TTAATAGCTAAGATTACTATATCGACG	probe5517_PBM7.1_every6mer517_517_rc	TGACGCCACGTA	CGCCAC	TGA	GTA	12.6885	0.637009	6639.33	1.56013	0.152349	0.0976511
CCGGC	T	G	G	C	C	C	G	T	G	A	T	A	TTAATAGCTAAGATTACTATATCGACG	probe9916_PBM7.1_mutant804_4916_rc	TGGCCCGTGATA	CCCGTG	TGG	ATA	12.7825	0.635761	7052	1.56149	0.193271	0.123773
CCGGC	T	G	A	C	G	C	A	C	C	G	T	A	TTAATAGCTAAGATTACTATATCGACG	probe5133_PBM7.1_every6mer133_133_rc	TGACGCACCGTA	CGCACC	TGA	GTA	12.7646	0.635648	7057.33	1.55537	0.091012	0.0585146
CCGGC	T	G	A	C	C	A	C	A	G	G	T	A	TTAATAGCTAAGATTACTATATCGACG	probe6569_PBM7.1_every6mer1569_1569_rc	TGACCACAGGTA	CCACAG	TGA	GTA	12.6943	0.631877	6797.67	1.5652	0.265837	0.169842
CCGGC	T	G	A	G	G	G	G	C	A	G	T	A	TTAATAGCTAAGATTACTATATCGACG	probe7134_PBM7.1_every6mer2134_2134_rc	TGAGGGGCAGTA	GGGGCA	TGA	GTA	12.7443	0.631326	6861.67	1.55488	0.163901	0.105411
CCGGC	T	G	A	T	G	T	G	C	A	G	T	A	TTAATAGCTAAGATTACTATATCGACG	probe7168_PBM7.1_every6mer2168_2168_rc	TGATGTGCAGTA	TGTGCA	TGA	GTA	12.9454	0.631053	8088.67	1.55745	0.206961	0.132885
CCGGC	T	G	A	T	G	T	C	A	T	G	T	A	TTAATAGCTAAGATTACTATATCGACG	probe8640_PBM7.1_every6mer3640_3640_rc	TGATGTCATGTA	TGTCAT	TGA	GTA	12.8936	0.624106	7860.67	1.54759	0.174025	0.112449
CCGGC	T	G	A	C	A	G	C	A	A	G	T	A	TTAATAGCTAAGATTACTATATCGACG	probe7585_PBM7.1_every6mer2585_2585_rc	TGACAGCAAGTA	CAGCAA	TGA	GTA	12.7248	0.620773	6772	1.54378	0.164586	0.106613
CCGGC	T	G	A	A	G	C	C	A	C	G	T	A	TTAATAGCTAAGATTACTATATCGACG	probe5519_PBM7.1_every6mer519_519_rc	TGAAGCCACGTA	AGCCAC	TGA	GTA	12.6856	0.619111	6589.67	1.54539	0.213406	0.138092
CCGGC	T	T	T	T	A	C	G	T	G	G	T	A	TTAATAGCTAAGATTACTATATCGACG	probe9334_PBM7.1_3adj576_4334_rc	TTTTACGTGGTA	TACGTG	TTT	GTA	12.8756	0.616405	7555.33	1.54901	0.272224	0.175741
CCGGC	T	G	A	C	C	A	G	A	T	G	T	A	TTAATAGCTAAGATTACTATATCGACG	probe8681_PBM7.1_every6mer3681_3681_rc	TGACCAGATGTA	CCAGAT	TGA	GTA	12.8931	0.614904	7618	1.53656	0.15622	0.101668
CCGGC	T	G	A	T	G	A	C	C	T	G	T	A	TTAATAGCTAAGATTACTATATCGACG	probe8112_PBM7.1_every6mer3112_3112_rc	TGATGACCTGTA	TGACCT	TGA	GTA	12.6932	0.612334	6908	1.57118	0.466026	0.296609
CCGGC	T	G	A	T	G	G	G	G	T	G	T	A	TTAATAGCTAAGATTACTATATCGACG	probe8416_PBM7.1_every6mer3416_3416_rc	TGATGGGGTGTA	TGGGGT	TGA	GTA	12.582	0.609351	6208.67	1.52603	0.0458371	0.0300369
CCGGC	T	G	A	C	A	C	G	G	A	G	T	A	TTAATAGCTAAGATTACTATATCGACG	probe7377_PBM7.1_every6mer2377_2377_rc	TGACACGGAGTA	CACGGA	TGA	GTA	12.6194	0.609238	6317.33	1.52686	0.0809362	0.0530082
CCGGC	T	G	A	A	C	G	C	G	G	G	T	A	TTAATAGCTAAGATTACTATATCGACG	probe6299_PBM7.1_every6mer1299_1299_rc	TGAACGCGGGTA	ACGCGG	TGA	GTA	12.8456	0.607803	7377.67	1.5268	0.114594	0.0750547
CCGGC	T	G	A	C	A	T	A	C	T	G	T	A	TTAATAGCTAAGATTACTATATCGACG	probe8257_PBM7.1_every6mer3257_3257_rc	TGACATACTGTA	CATACT	TGA	GTA	12.8779	0.60606	7538.33	1.52455	0.106738	0.0700127
CCGGC	T	G	A	A	G	C	G	T	T	G	T	A	TTAATAGCTAAGATTACTATATCGACG	probe8911_PBM7.1_every6mer3911_3911_rc	TGAAGCGTTGTA	AGCGTT	TGA	GTA	12.5572	0.604098	6038.33	1.54108	0.319247	0.207158
CCGGC	T	G	A	C	C	G	T	G	G	G	T	A	TTAATAGCTAAGATTACTATATCGACG	probe6489_PBM7.1_every6mer1489_1489_rc	TGACCGTGGGTA	CCGTGG	TGA	GTA	12.5614	0.603628	6069.33	1.52515	0.161905	0.106157
CCGGC	T	A	A	C	A	C	T	T	G	G	T	A	TTAATAGCTAAGATTACTATATCGACG	probe9588_PBM7.1_mutant141_4588_rc	TAACACTTGGTA	CACTTG	TAA	GTA	12.702	0.603141	6783.33	1.52316	0.137771	0.0904509
CCGGC	T	G	A	C	G	G	G	G	T	G	T	A	TTAATAGCTAAGATTACTATATCGACG	probe8413_PBM7.1_every6mer3413_3413_rc	TGACGGGGTGTA	CGGGGT	TGA	GTA	12.75	0.602491	6930.33	1.52384	0.159249	0.104505
CCGGC	T	G	A	C	T	C	G	T	T	G	T	A	TTAATAGCTAAGATTACTATATCGACG	probe8917_PBM7.1_every6mer3917_3917_rc	TGACTCGTTGTA	CTCGTT	TGA	GTA	12.7016	0.601002	6815	1.54048	0.335697	0.217917
CCGGC	T	G	A	A	C	A	C	A	G	G	T	A	TTAATAGCTAAGATTACTATATCGACG	probe6571_PBM7.1_every6mer1571_1571_rc	TGAACACAGGTA	ACACAG	TGA	GTA	12.5822	0.600273	6462.33	1.52857	0.24657	0.161308
CCGGC	T	T	T	C	A	C	G	T	A	G	T	A	TTAATAGCTAAGATTACTATATCGACG	probe9895_PBM7.1_mutant767_4895_rc	TTTCACGTAGTA	CACGTA	TTT	GTA	12.7315	0.599125	6821.33	1.51748	0.111988	0.0737984
CCGGC	T	G	A	C	G	T	A	T	G	G	T	A	TTAATAGCTAAGATTACTATATCGACG	probe6973_PBM7.1_every6mer1973_1973_rc	TGACGTATGGTA	CGTATG	TGA	GTA	12.8591	0.599086	7499.33	1.5155	0.0575656	0.0379846
CCGGC	T	T	A	C	A	C	C	A	G	G	T	A	TTAATAGCTAAGATTACTATATCGACG	probe9641_PBM7.1_mutant279_4641_rc	TTACACCAGGTA	CACCAG	TTA	GTA	12.6257	0.597709	6326.33	1.51902	0.15984	0.105226
CCGGC	T	G	A	C	T	A	C	A	C	G	T	A	TTAATAGCTAAGATTACTATATCGACG	probe557_PBM7.1_every6mer557_557_rc	TGACTACACGTA	CTACAC	TGA	GTA	12.4799	0.596316	5728.33	1.51969	0.193263	0.127173
CCGGC	T	G	A	T	G	T	G	G	G	G	T	A	TTAATAGCTAAGATTACTATATCGACG	probe6400_PBM7.1_every6mer1400_1400_rc	TGATGTGGGGTA	TGTGGG	TGA	GTA	12.7743	0.594749	7356.67	1.51895	0.195194	0.128506
CCGGC	T	G	A	T	G	C	G	G	G	G	T	A	TTAATAGCTAAGATTACTATATCGACG	probe6352_PBM7.1_every6mer1352_1352_rc	TGATGCGGGGTA	TGCGGG	TGA	GTA	12.7469	0.594733	7009	1.52432	0.257027	0.168617
CCGGC	T	G	A	C	C	T	G	T	G	G	T	A	TTAATAGCTAAGATTACTATATCGACG	probe6905_PBM7.1_every6mer1905_1905_rc	TGACCTGTGGTA	CCTGTG	TGA	GTA	12.7432	0.593909	7038.67	1.51188	0.108769	0.0719432
CCGGC	T	G	A	T	C	A	G	G	A	G	T	A	TTAATAGCTAAGATTACTATATCGACG	probe7404_PBM7.1_every6mer2404_2404_rc	TGATCAGGAGTA	TCAGGA	TGA	GTA	12.6872	0.592579	6612.33	1.51995	0.236322	0.15548
CCGGC	T	G	A	A	G	A	C	A	C	G	T	A	TTAATAGCTAAGATTACTATATCGACG	probe5551_PBM7.1_every6mer551_551_rc	TGAAGACACGTA	AGACAC	TGA	GTA	12.7059	0.590909	6735	1.51586	0.207532	0.136907
CCGGC	T	G	A	C	A	A	C	G	A	G	T	A	TTAATAGCTAAGATTACTATATCGACG	probe7345_PBM7.1_every6mer2345_2345_rc	TGACAACGAGTA	CAACGA	TGA	GTA	12.6161	0.589609	6290.33	1.51402	0.198673	0.131222
CCGGC	T	G	A	G	T	C	A	C	G	G	T	A	TTAATAGCTAAGATTACTATATCGACG	probe6166_PBM7.1_every6mer1166_1166_rc	TGAGTCACGGTA	GTCACG	TGA	GTA	12.5645	0.588954	6075.67	1.51118	0.181381	0.120026
CCGGC	T	G	A	A	T	G	G	T	C	G	T	A	TTAATAGCTAAGATTACTATATCGACG	probe863_PBM7.1_every6mer863_863_rc	TGAATGGTCGTA	ATGGTC	TGA	GTA	12.6764	0.588688	6567	1.51051	0.199974	0.132388
CCGGC	T	G	A	A	A	T	C	G	T	G	T	A	TTAATAGCTAAGATTACTATATCGACG	probe8387_PBM7.1_every6mer3387_3387_rc	TGAAATCGTGTA	AATCGT	TGA	GTA	12.9286	0.587994	7803.33	1.50709	0.132255	0.0877549
CCGGC	T	G	A	T	C	A	G	G	C	G	T	A	TTAATAGCTAAGATTACTATATCGACG	probe5356_PBM7.1_every6mer356_356_rc	TGATCAGGCGTA	TCAGGC	TGA	GTA	12.5508	0.58158	6009.33	1.50459	0.186632	0.124042
CCGGC	T	G	A	C	C	T	T	G	C	G	T	A	TTAATAGCTAAGATTACTATATCGACG	probe5497_PBM7.1_every6mer497_497_rc	TGACCTTGCGTA	CCTTGC	TGA	GTA	12.5274	0.580415	5947	1.50178	0.170716	0.113676
CCGGC	T	G	A	C	T	A	C	A	T	G	T	A	TTAATAGCTAAGATTACTATATCGACG	probe8629_PBM7.1_every6mer3629_3629_rc	TGACTACATGTA	CTACAT	TGA	GTA	12.5609	0.579748	6059	1.50028	0.158113	0.105389
CCGGC	C	T	C	A	T	C	G	C	G	C	C	T	TTAATAGCTAAGATTACTATATCGACG	probe9453_PBM7.1_randomseq71_4453_rc	CTCATCGCGCCT	ATCGCG	CTC	CCT	12.6545	0.579046	6478.67	1.50411	0.213664	0.142053
CCGGC	G	G	A	C	A	C	T	T	G	G	T	A	TTAATAGCTAAGATTACTATATCGACG	probe9820_PBM7.1_mutant548_4820_rc	GGACACTTGGTA	CACTTG	GGA	GTA	12.8347	0.578969	7444	1.49938	0.15529	0.10357
CCGGC	T	G	A	C	A	C	G	A	A	A	T	A	TTAATAGCTAAGATTACTATATCGACG	probe9224_PBM7.1_3adj171_4224_rc	TGACACGAAATA	CACGAA	TGA	ATA	12.9293	0.577394	7804.33	1.49351	0.0782902	0.0524203
CCGGC	T	G	A	C	C	A	T	A	C	G	T	A	TTAATAGCTAAGATTACTATATCGACG	probe737_PBM7.1_every6mer737_737_rc	TGACCATACGTA	CCATAC	TGA	GTA	12.6837	0.57685	6579.67	1.50781	0.279198	0.185168
CCGGC	T	G	A	C	G	C	C	A	T	G	T	A	TTAATAGCTAAGATTACTATATCGACG	probe8589_PBM7.1_every6mer3589_3589_rc	TGACGCCATGTA	CGCCAT	TGA	GTA	12.5337	0.576571	5941.67	1.4962	0.147828	0.0988025
CCGGC	T	G	A	C	C	G	G	T	G	C	T	A	TTAATAGCTAAGATTACTATATCGACG	probe9902_PBM7.1_mutant783_4902_rc	TGACCGGTGCTA	CCGGTG	TGA	CTA	12.6663	0.574228	6535	1.48942	0.0493823	0.0331553
CCGGC	T	G	A	T	G	A	C	A	T	G	T	A	TTAATAGCTAAGATTACTATATCGACG	probe8624_PBM7.1_every6mer3624_3624_rc	TGATGACATGTA	TGACAT	TGA	GTA	12.5634	0.57392	6057.33	1.49261	0.132291	0.0886308
CCGGC	G	G	C	C	A	C	T	T	G	G	T	A	TTAATAGCTAAGATTACTATATCGACG	probe9819_PBM7.1_mutant547_4819_rc	GGCCACTTGGTA	CACTTG	GGC	GTA	12.8224	0.572268	7351.33	1.50623	0.283865	0.18846
CCGGC	T	G	A	C	G	A	G	G	G	G	T	A	TTAATAGCTAAGATTACTATATCGACG	probe6381_PBM7.1_every6mer1381_1381_rc	TGACGAGGGGTA	CGAGGG	TGA	GTA	12.6624	0.571572	6602.33	1.48945	0.119808	0.0804379
CCGGC	T	G	A	C	A	C	T	T	G	G	C	A	TTAATAGCTAAGATTACTATATCGACG	probe9696_PBM7.1_mutant367_4696_rc	TGACACTTGGCA	CACTTG	TGA	GCA	12.7604	0.568232	6992.67	1.48627	0.126285	0.0849678
CCGGC	T	G	A	A	A	T	G	C	T	G	T	A	TTAATAGCTAAGATTACTATATCGACG	probe8195_PBM7.1_every6mer3195_3195_rc	TGAAATGCTGTA	AATGCT	TGA	GTA	12.684	0.562607	6586.33	1.48533	0.19141	0.128867
CCGGC	A	T	T	T	A	C	A	A	A	G	C	A	TTAATAGCTAAGATTACTATATCGACG	probe9406_PBM7.1_randomseq24_4406_rc	ATTTACAAAGCA	TACAAA	ATT	GCA	12.7489	0.560726	6946.33	1.47784	0.112356	0.0760271
CCGGC	T	G	C	T	C	C	G	T	G	G	T	A	TTAATAGCTAAGATTACTATATCGACG	probe9249_PBM7.1_3adj461_4249_rc	TGCTCCGTGGTA	TCCGTG	TGC	GTA	12.7485	0.560704	6945	1.48203	0.172891	0.116658
CCGGC	T	G	A	A	G	G	G	G	T	G	T	A	TTAATAGCTAAGATTACTATATCGACG	probe8415_PBM7.1_every6mer3415_3415_rc	TGAAGGGGTGTA	AGGGGT	TGA	GTA	12.6662	0.558836	6508	1.48573	0.236875	0.159434
CCGGC	T	G	A	G	T	G	G	T	C	G	T	A	TTAATAGCTAAGATTACTATATCGACG	probe862_PBM7.1_every6mer862_862_rc	TGAGTGGTCGTA	GTGGTC	TGA	GTA	12.6718	0.558572	6711.33	1.4801	0.177142	0.119682
CCGGC	T	G	A	T	A	C	A	T	G	G	T	A	TTAATAGCTAAGATTACTATATCGACG	probe6932_PBM7.1_every6mer1932_1932_rc	TGATACATGGTA	TACATG	TGA	GTA	12.7394	0.556838	7078	1.49536	0.337789	0.225891
CCGGC	T	G	A	T	C	G	C	G	C	G	T	A	TTAATAGCTAAGATTACTATATCGACG	probe5276_PBM7.1_every6mer276_276_rc	TGATCGCGCGTA	TCGCGC	TGA	GTA	12.4333	0.555747	5748	1.50397	0.405051	0.269321
CCGGC	T	G	A	G	G	A	C	A	T	G	T	A	TTAATAGCTAAGATTACTATATCGACG	probe8622_PBM7.1_every6mer3622_3622_rc	TGAGGACATGTA	GGACAT	TGA	GTA	12.849	0.549021	7387	1.46486	0.0874236	0.0596805
CCGGC	T	G	A	A	A	G	G	T	G	G	T	A	TTAATAGCTAAGATTACTATATCGACG	probe6883_PBM7.1_every6mer1883_1883_rc	TGAAAGGTGGTA	AAGGTG	TGA	GTA	12.8496	0.542538	7428.67	1.46882	0.225281	0.153375
CCGGC	T	G	A	A	G	T	G	C	G	G	T	A	TTAATAGCTAAGATTACTATATCGACG	probe6143_PBM7.1_every6mer1143_1143_rc	TGAAGTGCGGTA	AGTGCG	TGA	GTA	12.6084	0.541228	6346	1.46155	0.169977	0.1163
CCGGC	T	G	A	T	G	T	G	A	C	G	T	A	TTAATAGCTAAGATTACTATATCGACG	probe632_PBM7.1_every6mer632_632_rc	TGATGTGACGTA	TGTGAC	TGA	GTA	12.864	0.536479	7520.67	1.47774	0.36212	0.24505
CCGGC	T	G	A	C	A	A	A	T	G	G	T	G	TTAATAGCTAAGATTACTATATCGACG	probe9756_PBM7.1_mutant453_4756_rc	TGACAAATGGTG	CAAATG	TGA	GTG	12.548	0.5364	6046.33	1.45854	0.192132	0.131729
CCGGC	T	G	A	C	A	C	A	T	C	G	T	A	TTAATAGCTAAGATTACTATATCGACG	probe905_PBM7.1_every6mer905_905_rc	TGACACATCGTA	CACATC	TGA	GTA	12.6706	0.53598	6559.33	1.463	0.233314	0.159476
CCGGC	A	G	G	T	T	T	C	A	C	C	G	G	TTAATAGCTAAGATTACTATATCGACG	probe9396_PBM7.1_randomseq14_4396_rc	AGGTTTCACCGG	TTTCAC	AGG	CGG	12.4994	0.535222	5807	1.45262	0.124526	0.0857251
CCGGC	T	G	A	C	G	C	G	G	T	G	T	A	TTAATAGCTAAGATTACTATATCGACG	probe8397_PBM7.1_every6mer3397_3397_rc	TGACGCGGTGTA	CGCGGT	TGA	GTA	12.7474	0.532659	7160.33	1.47378	0.360316	0.244484
CCGGC	T	G	A	T	G	G	T	C	A	G	T	A	TTAATAGCTAAGATTACTATATCGACG	probe7264_PBM7.1_every6mer2264_2264_rc	TGATGGTCAGTA	TGGTCA	TGA	GTA	12.4206	0.532214	5511.67	1.44728	0.0707702	0.0488987
CCGGC	T	G	A	C	A	C	C	C	T	G	T	A	TTAATAGCTAAGATTACTATATCGACG	probe8081_PBM7.1_every6mer3081_3081_rc	TGACACCCTGTA	CACCCT	TGA	GTA	12.6377	0.53156	6377	1.45575	0.214543	0.147376
CCGGC	T	G	A	C	A	A	G	T	G	G	T	A	TTAATAGCTAAGATTACTATATCGACG	probe6897_PBM7.1_every6mer1897_1897_rc	TGACAAGTGGTA	CAAGTG	TGA	GTA	12.7253	0.530309	6772.67	1.45038	0.166741	0.114964
CCGGC	T	G	A	A	A	C	C	A	T	G	T	A	TTAATAGCTAAGATTACTATATCGACG	probe8595_PBM7.1_every6mer3595_3595_rc	TGAAACCATGTA	AACCAT	TGA	GTA	12.8106	0.529421	7253.33	1.47161	0.356489	0.242245
CCGGC	T	C	A	T	A	C	G	T	A	G	T	A	TTAATAGCTAAGATTACTATATCGACG	probe9894_PBM7.1_mutant766_4894_rc	TCATACGTAGTA	TACGTA	TCA	GTA	12.665	0.528344	6616	1.45947	0.273574	0.187448
CCGGC	T	G	A	C	G	T	C	A	T	G	T	A	TTAATAGCTAAGATTACTATATCGACG	probe8637_PBM7.1_every6mer3637_3637_rc	TGACGTCATGTA	CGTCAT	TGA	GTA	12.666	0.523463	6551.33	1.43807	0.0540405	0.0375785
CCGGC	T	G	A	T	A	A	C	A	C	G	T	A	TTAATAGCTAAGATTACTATATCGACG	probe556_PBM7.1_every6mer556_556_rc	TGATAACACGTA	TAACAC	TGA	GTA	12.6406	0.52321	6390.33	1.44047	0.121537	0.0843734
CCGGC	T	G	A	T	G	G	G	T	G	G	T	A	TTAATAGCTAAGATTACTATATCGACG	probe6880_PBM7.1_every6mer1880_1880_rc	TGATGGGTGGTA	TGGGTG	TGA	GTA	12.438	0.52173	5553	1.44134	0.159576	0.110713
CCGGC	T	G	A	C	C	G	C	A	A	G	T	A	TTAATAGCTAAGATTACTATATCGACG	probe7577_PBM7.1_every6mer2577_2577_rc	TGACCGCAAGTA	CCGCAA	TGA	GTA	12.5749	0.518742	6240	1.43331	0.0509271	0.0355312
CCGGC	T	G	A	G	T	C	G	T	G	G	T	A	TTAATAGCTAAGATTACTATATCGACG	probe6870_PBM7.1_every6mer1870_1870_rc	TGAGTCGTGGTA	GTCGTG	TGA	GTA	12.7677	0.51615	7024	1.46954	0.41933	0.285348
CCGGC	T	G	C	T	T	C	G	T	G	G	T	A	TTAATAGCTAAGATTACTATATCGACG	probe9285_PBM7.1_3adj509_4285_rc	TGCTTCGTGGTA	TTCGTG	TGC	GTA	12.6796	0.513714	6623	1.43634	0.195336	0.135996
CCGGC	T	G	A	G	T	G	T	G	G	G	T	A	TTAATAGCTAAGATTACTATATCGACG	probe6502_PBM7.1_every6mer1502_1502_rc	TGAGTGTGGGTA	GTGTGG	TGA	GTA	12.9166	0.513386	8185.67	1.46473	0.40579	0.277041
CCGGC	T	G	T	C	A	C	C	G	G	G	T	A	TTAATAGCTAAGATTACTATATCGACG	probe9871_PBM7.1_mutant706_4871_rc	TGTCACCGGGTA	CACCGG	TGT	GTA	12.5157	0.51146	5897	1.43674	0.215848	0.150234
CCGGC	T	G	A	T	A	C	C	G	T	G	T	A	TTAATAGCTAAGATTACTATATCGACG	probe8340_PBM7.1_every6mer3340_3340_rc	TGATACCGTGTA	TACCGT	TGA	GTA	12.4607	0.507207	5791.67	1.42959	0.187555	0.131195
CCGGC	T	G	A	A	G	A	C	A	T	G	T	A	TTAATAGCTAAGATTACTATATCGACG	probe8623_PBM7.1_every6mer3623_3623_rc	TGAAGACATGTA	AGACAT	TGA	GTA	12.6442	0.505834	6404	1.42103	0.0674912	0.0474946
CCGGC	T	G	A	C	C	C	G	C	G	G	T	A	TTAATAGCTAAGATTACTATATCGACG	probe6089_PBM7.1_every6mer1089_1089_rc	TGACCCGCGGTA	CCCGCG	TGA	GTA	12.7609	0.505024	7188	1.44767	0.366621	0.25325
CCGGC	T	G	A	G	T	G	G	T	G	G	T	A	TTAATAGCTAAGATTACTATATCGACG	probe6886_PBM7.1_every6mer1886_1886_rc	TGAGTGGTGGTA	GTGGTG	TGA	GTA	12.6519	0.504904	6595.67	1.42347	0.140117	0.0984338
CCGGC	T	G	A	C	C	T	G	G	T	G	T	A	TTAATAGCTAAGATTACTATATCGACG	probe8441_PBM7.1_every6mer3441_3441_rc	TGACCTGGTGTA	CCTGGT	TGA	GTA	12.5956	0.504021	6221.33	1.4308	0.239277	0.167233
CCGGC	A	T	T	A	C	T	A	G	A	T	G	A	TTAATAGCTAAGATTACTATATCGACG	probe9420_PBM7.1_randomseq38_4420_rc	ATTACTAGATGA	ACTAGA	ATT	TGA	12.7258	0.50268	6921.67	1.42998	0.243546	0.170314
CCGGC	T	G	A	A	A	A	C	G	C	G	T	A	TTAATAGCTAAGATTACTATATCGACG	probe5299_PBM7.1_every6mer299_299_rc	TGAAAACGCGTA	AAACGC	TGA	GTA	12.6373	0.500394	6376.33	1.41637	0.0871745	0.0615479
CCGGC	T	G	A	T	G	C	A	T	T	G	T	A	TTAATAGCTAAGATTACTATATCGACG	probe8976_PBM7.1_every6mer3976_3976_rc	TGATGCATTGTA	TGCATT	TGA	GTA	12.6378	0.499615	6471.33	1.42208	0.189617	0.133338
CCGGC	T	G	A	G	G	C	C	A	C	G	T	A	TTAATAGCTAAGATTACTATATCGACG	probe5518_PBM7.1_every6mer518_518_rc	TGAGGCCACGTA	GGCCAC	TGA	GTA	12.4505	0.499379	5701.67	1.44012	0.323391	0.224558
CCGGC	T	G	A	A	T	G	G	C	C	G	T	A	TTAATAGCTAAGATTACTATATCGACG	probe95_PBM7.1_every6mer95_95_rc	TGAATGGCCGTA	ATGGCC	TGA	GTA	12.7361	0.498416	6839.67	1.41597	0.116674	0.0823992
CCGGC	T	G	A	G	G	C	A	C	G	G	T	A	TTAATAGCTAAGATTACTATATCGACG	probe6158_PBM7.1_every6mer1158_1158_rc	TGAGGCACGGTA	GGCACG	TGA	GTA	12.6732	0.498179	6625	1.4135	0.0673103	0.0476197
CCGGC	T	G	A	C	A	G	G	C	C	G	T	A	TTAATAGCTAAGATTACTATATCGACG	probe89_PBM7.1_every6mer89_89_rc	TGACAGGCCGTA	CAGGCC	TGA	GTA	12.4727	0.495161	5717.67	1.41961	0.205674	0.144881
CCGGC	T	G	A	C	G	T	C	A	C	G	T	A	TTAATAGCTAAGATTACTATATCGACG	probe565_PBM7.1_every6mer565_565_rc	TGACGTCACGTA	CGTCAC	TGA	GTA	12.7189	0.494385	6775.67	1.414	0.147511	0.104321
CCGGC	T	G	A	G	C	G	C	A	C	G	T	A	TTAATAGCTAAGATTACTATATCGACG	probe5530_PBM7.1_every6mer530_530_rc	TGAGCGCACGTA	GCGCAC	TGA	GTA	12.6542	0.494078	6450	1.41499	0.170436	0.12045
CCGGC	T	G	A	G	A	G	C	A	C	G	T	A	TTAATAGCTAAGATTACTATATCGACG	probe5538_PBM7.1_every6mer538_538_rc	TGAGAGCACGTA	GAGCAC	TGA	GTA	12.5024	0.492228	5805.33	1.42161	0.243701	0.171426
CCGGC	T	G	A	T	A	C	G	T	G	G	G	A	TTAATAGCTAAGATTACTATATCGACG	probe9930_PBM7.1_mutant827_4930_rc	TGATACGTGGGA	TACGTG	TGA	GGA	12.6832	0.49217	6672.67	1.41049	0.129935	0.0921204
CCGGC	T	G	A	G	A	C	C	A	C	G	T	A	TTAATAGCTAAGATTACTATATCGACG	probe5522_PBM7.1_every6mer522_522_rc	TGAGACCACGTA	GACCAC	TGA	GTA	12.7982	0.490232	7145	1.40979	0.144279	0.102341
CCGGC	T	G	A	A	T	G	G	T	T	G	T	A	TTAATAGCTAAGATTACTATATCGACG	probe8935_PBM7.1_every6mer3935_3935_rc	TGAATGGTTGTA	ATGGTT	TGA	GTA	12.6334	0.48748	6456.33	1.4111	0.200524	0.142104
CCGGC	T	G	A	A	T	A	C	A	T	G	T	A	TTAATAGCTAAGATTACTATATCGACG	probe8631_PBM7.1_every6mer3631_3631_rc	TGAATACATGTA	ATACAT	TGA	GTA	12.6339	0.484956	6406.67	1.40049	0.0630972	0.0450536
CCGGC	T	G	A	A	T	G	C	C	G	G	T	A	TTAATAGCTAAGATTACTATATCGACG	probe6055_PBM7.1_every6mer1055_1055_rc	TGAATGCCGGTA	ATGCCG	TGA	GTA	12.6489	0.484775	6520	1.40427	0.141787	0.100968
CCGGC	T	G	A	C	A	C	C	T	C	G	T	A	TTAATAGCTAAGATTACTATATCGACG	probe777_PBM7.1_every6mer777_777_rc	TGACACCTCGTA	CACCTC	TGA	GTA	12.6448	0.482327	6682	1.419	0.306123	0.215731
CCGGC	T	G	A	G	A	C	A	C	G	G	T	A	TTAATAGCTAAGATTACTATATCGACG	probe6162_PBM7.1_every6mer1162_1162_rc	TGAGACACGGTA	GACACG	TGA	GTA	12.4812	0.480669	5780.33	1.41572	0.303857	0.21463
CCGGC	T	G	A	C	A	C	T	T	G	T	T	A	TTAATAGCTAAGATTACTATATCGACG	probe9558_PBM7.1_mutant91_4558_rc	TGACACTTGTTA	CACTTG	TGA	TTA	12.4965	0.480252	5862.33	1.39606	0.0675052	0.0483541
CCGGC	T	G	A	A	T	G	G	T	G	G	T	A	TTAATAGCTAAGATTACTATATCGACG	probe6887_PBM7.1_every6mer1887_1887_rc	TGAATGGTGGTA	ATGGTG	TGA	GTA	12.7165	0.47766	6767.33	1.39745	0.143682	0.102817
CCGGC	T	G	A	T	G	G	G	G	A	G	T	A	TTAATAGCTAAGATTACTATATCGACG	probe7392_PBM7.1_every6mer2392_2392_rc	TGATGGGGAGTA	TGGGGA	TGA	GTA	12.4609	0.477647	5685.67	1.39448	0.0912654	0.0654475
CCGGC	T	G	A	G	G	T	A	T	G	G	T	A	TTAATAGCTAAGATTACTATATCGACG	probe6974_PBM7.1_every6mer1974_1974_rc	TGAGGTATGGTA	GGTATG	TGA	GTA	12.5096	0.476533	5852.67	1.42248	0.380107	0.267213
CCGGC	T	G	A	A	G	C	C	T	G	G	T	A	TTAATAGCTAAGATTACTATATCGACG	probe6799_PBM7.1_every6mer1799_1799_rc	TGAAGCCTGGTA	AGCCTG	TGA	GTA	12.4101	0.47632	5444.67	1.40331	0.221097	0.157554
CCGGC	T	G	A	C	A	G	C	G	C	G	T	A	TTAATAGCTAAGATTACTATATCGACG	probe5281_PBM7.1_every6mer281_281_rc	TGACAGCGCGTA	CAGCGC	TGA	GTA	12.5856	0.475491	6186.67	1.3954	0.142319	0.101991
CCGGC	T	G	A	C	A	C	A	T	A	G	T	A	TTAATAGCTAAGATTACTATATCGACG	probe7953_PBM7.1_every6mer2953_2953_rc	TGACACATAGTA	CACATA	TGA	GTA	12.5545	0.475369	6141.33	1.40569	0.26151	0.186037
CCGGC	T	G	A	G	T	C	A	T	G	G	T	A	TTAATAGCTAAGATTACTATATCGACG	probe6934_PBM7.1_every6mer1934_1934_rc	TGAGTCATGGTA	GTCATG	TGA	GTA	12.5582	0.472579	6121.67	1.40314	0.261224	0.186171
CCGGC	T	G	A	A	T	G	G	C	T	G	T	A	TTAATAGCTAAGATTACTATATCGACG	probe8167_PBM7.1_every6mer3167_3167_rc	TGAATGGCTGTA	ATGGCT	TGA	GTA	12.5166	0.47191	5879	1.38952	0.10508	0.0756231
CCGGC	T	G	A	A	C	A	C	C	G	G	T	A	TTAATAGCTAAGATTACTATATCGACG	probe6059_PBM7.1_every6mer1059_1059_rc	TGAACACCGGTA	ACACCG	TGA	GTA	12.8426	0.471817	7394.33	1.39135	0.134959	0.0969984
CCGGC	T	G	A	C	A	C	C	C	G	G	T	A	TTAATAGCTAAGATTACTATATCGACG	probe6033_PBM7.1_every6mer1033_1033_rc	TGACACCCGGTA	CACCCG	TGA	GTA	12.6683	0.471747	6699	1.39687	0.210656	0.150807
CCGGC	T	T	A	T	A	C	G	T	G	A	T	A	TTAATAGCTAAGATTACTATATCGACG	probe9676_PBM7.1_mutant340_4676_rc	TTATACGTGATA	TACGTG	TTA	ATA	12.5867	0.467136	6216.67	1.38973	0.171574	0.123459
CCGGC	T	G	A	C	T	T	G	C	G	G	T	A	TTAATAGCTAAGATTACTATATCGACG	probe6149_PBM7.1_every6mer1149_1149_rc	TGACTTGCGGTA	CTTGCG	TGA	GTA	12.598	0.466759	6392.33	1.4	0.264059	0.188614
CCGGC	T	G	A	C	A	C	C	T	T	G	A	A	TTAATAGCTAAGATTACTATATCGACG	probe9710_PBM7.1_mutant386_4710_rc	TGACACCTTGAA	CACCTT	TGA	GAA	12.7205	0.466479	6756.67	1.38586	0.132798	0.0958234
CCGGC	A	G	A	C	A	C	T	T	A	G	T	A	TTAATAGCTAAGATTACTATATCGACG	probe9650_PBM7.1_mutant306_4650_rc	AGACACTTAGTA	CACTTA	AGA	GTA	12.5454	0.466023	6050.67	1.388	0.170731	0.123005
CCGGC	T	G	A	A	C	A	T	C	T	G	T	A	TTAATAGCTAAGATTACTATATCGACG	probe8299_PBM7.1_every6mer3299_3299_rc	TGAACATCTGTA	ACATCT	TGA	GTA	12.5901	0.465774	6166.33	1.38149	0.0425204	0.0307787
CCGGC	T	G	A	T	A	C	G	T	G	A	T	A	TTAATAGCTAAGATTACTATATCGACG	probe9917_PBM7.1_mutant805_4917_rc	TGATACGTGATA	TACGTG	TGA	ATA	12.7415	0.465424	6856	1.38117	0.0427938	0.0309838
CCGGC	T	G	A	T	A	T	C	A	T	G	T	A	TTAATAGCTAAGATTACTATATCGACG	probe8644_PBM7.1_every6mer3644_3644_rc	TGATATCATGTA	TATCAT	TGA	GTA	12.4812	0.460604	5721	1.40662	0.367641	0.261364
CCGGC	T	G	A	A	T	G	A	T	G	G	T	A	TTAATAGCTAAGATTACTATATCGACG	probe6951_PBM7.1_every6mer1951_1951_rc	TGAATGATGGTA	ATGATG	TGA	GTA	12.6316	0.458467	6359.33	1.3812	0.175508	0.12707
CCGGC	T	A	C	T	A	T	G	C	C	A	T	G	TTAATAGCTAAGATTACTATATCGACG	probe9400_PBM7.1_randomseq18_4400_rc	TACTATGCCATG	TATGCC	TAC	ATG	12.6597	0.457291	6480	1.38316	0.205056	0.148252
CCGGC	A	G	A	G	A	A	C	G	A	T	G	T	TTAATAGCTAAGATTACTATATCGACG	probe9385_PBM7.1_randomseq3_4385_rc	AGAGAACGATGT	GAACGA	AGA	TGT	12.5268	0.454941	5902.33	1.37958	0.196216	0.142229
CCGGC	T	G	A	A	A	C	C	G	T	G	T	A	TTAATAGCTAAGATTACTATATCGACG	probe8339_PBM7.1_every6mer3339_3339_rc	TGAAACCGTGTA	AACCGT	TGA	GTA	12.5274	0.451047	5905.67	1.36737	0.0371344	0.0271575
CCGGC	T	G	A	G	C	A	G	G	G	G	T	A	TTAATAGCTAAGATTACTATATCGACG	probe6378_PBM7.1_every6mer1378_1378_rc	TGAGCAGGGGTA	GCAGGG	TGA	GTA	12.5895	0.450627	6301.33	1.37403	0.174331	0.126875
CCGGC	T	G	A	C	G	G	T	G	C	G	T	A	TTAATAGCTAAGATTACTATATCGACG	probe5469_PBM7.1_every6mer469_469_rc	TGACGGTGCGTA	CGGTGC	TGA	GTA	12.6687	0.449638	6662	1.40907	0.416282	0.29543
CCGGC	T	G	A	G	A	A	C	A	C	G	T	A	TTAATAGCTAAGATTACTATATCGACG	probe5554_PBM7.1_every6mer554_554_rc	TGAGAACACGTA	GAACAC	TGA	GTA	12.6258	0.443219	6321	1.36084	0.0707375	0.0519808
CCGGC	T	G	A	T	G	T	G	C	G	G	T	A	TTAATAGCTAAGATTACTATATCGACG	probe6144_PBM7.1_every6mer1144_1144_rc	TGATGTGCGGTA	TGTGCG	TGA	GTA	12.5318	0.443018	5927.67	1.36567	0.15617	0.114354
CCGGC	A	G	T	A	G	G	G	T	T	G	A	C	TTAATAGCTAAGATTACTATATCGACG	probe9422_PBM7.1_randomseq40_4422_rc	AGTAGGGTTGAC	AGGGTT	AGT	GAC	12.4546	0.440775	5630.67	1.36354	0.162789	0.119387
CCGGC	T	G	A	C	C	A	C	C	A	G	T	A	TTAATAGCTAAGATTACTATATCGACG	probe7081_PBM7.1_every6mer2081_2081_rc	TGACCACCAGTA	CCACCA	TGA	GTA	12.5413	0.440189	6091	1.36564	0.193264	0.141519
CCGGC	A	T	C	A	G	G	G	A	A	T	A	G	TTAATAGCTAAGATTACTATATCGACG	probe9482_PBM7.1_randomseq100_4482_rc	ATCAGGGAATAG	AGGGAA	ATC	TAG	12.6438	0.438291	6431.67	1.36658	0.211088	0.154464
CCGGC	T	G	A	C	A	G	G	G	T	G	T	A	TTAATAGCTAAGATTACTATATCGACG	probe8417_PBM7.1_every6mer3417_3417_rc	TGACAGGGTGTA	CAGGGT	TGA	GTA	12.3946	0.438179	5417	1.35526	0.038926	0.0287221
CCGGC	T	G	A	C	G	A	C	A	C	G	T	A	TTAATAGCTAAGATTACTATATCGACG	probe5549_PBM7.1_every6mer549_549_rc	TGACGACACGTA	CGACAC	TGA	GTA	12.5727	0.437135	6118	1.35935	0.146182	0.107538
CCGGC	T	G	A	A	T	G	T	G	A	G	T	A	TTAATAGCTAAGATTACTATATCGACG	probe7527_PBM7.1_every6mer2527_2527_rc	TGAATGTGAGTA	ATGTGA	TGA	GTA	12.6707	0.436385	6525.67	1.35863	0.150536	0.110799
CCGGC	T	G	A	T	T	A	C	A	C	G	T	A	TTAATAGCTAAGATTACTATATCGACG	probe560_PBM7.1_every6mer560_560_rc	TGATTACACGTA	TTACAC	TGA	GTA	12.4623	0.436264	5664.67	1.38243	0.338554	0.244898
CCGGC	T	G	A	A	A	C	G	G	G	G	T	T	TTAATAGCTAAGATTACTATATCGACG	probe9497_PBM7.1_mutant17_4497_rc	TGAAACGGGGTT	AACGGG	TGA	GTT	12.4684	0.43406	5673	1.35456	0.117905	0.0870435
CCGGC	T	G	A	G	G	G	G	T	T	G	T	A	TTAATAGCTAAGATTACTATATCGACG	probe8926_PBM7.1_every6mer3926_3926_rc	TGAGGGGTTGTA	GGGGTT	TGA	GTA	12.499	0.433931	5791	1.35744	0.166546	0.122691
CCGGC	T	G	A	G	G	G	A	G	G	G	T	A	TTAATAGCTAAGATTACTATATCGACG	probe6430_PBM7.1_every6mer1430_1430_rc	TGAGGGAGGGTA	GGGAGG	TGA	GTA	12.5973	0.433398	6208.67	1.3651	0.244638	0.17921
CCGGC	T	G	A	T	A	G	C	A	C	G	T	A	TTAATAGCTAAGATTACTATATCGACG	probe5540_PBM7.1_every6mer540_540_rc	TGATAGCACGTA	TAGCAC	TGA	GTA	12.4438	0.432439	5577	1.35075	0.0703391	0.0520743
CCGGC	T	A	A	T	T	C	G	T	G	G	T	A	TTAATAGCTAAGATTACTATATCGACG	probe9833_PBM7.1_mutant571_4833_rc	TAATTCGTGGTA	TTCGTG	TAA	GTA	12.6466	0.430923	6438.67	1.34987	0.0850332	0.0629937
CCGGC	T	G	A	C	A	C	G	G	A	T	T	A	TTAATAGCTAAGATTACTATATCGACG	probe9235_PBM7.1_3adj186_4235_rc	TGACACGGATTA	CACGGA	TGA	TTA	12.6469	0.430123	6422.33	1.35622	0.19475	0.143598
CCGGC	T	G	A	G	C	C	A	C	G	G	T	A	TTAATAGCTAAGATTACTATATCGACG	probe6154_PBM7.1_every6mer1154_1154_rc	TGAGCCACGGTA	GCCACG	TGA	GTA	12.4264	0.429436	5525.67	1.36899	0.30272	0.221127
CCGGC	T	G	C	C	A	C	T	T	G	G	T	G	TTAATAGCTAAGATTACTATATCGACG	probe9745_PBM7.1_mutant440_4745_rc	TGCCACTTGGTG	CACTTG	TGC	GTG	12.394	0.429141	5396	1.35591	0.201215	0.148399
CCGGC	A	G	A	C	C	C	C	T	G	G	T	A	TTAATAGCTAAGATTACTATATCGACG	probe9617_PBM7.1_mutant230_4617_rc	AGACCCCTGGTA	CCCCTG	AGA	GTA	12.5646	0.429049	6066.67	1.35139	0.140272	0.103798
CCGGC	T	G	A	A	A	C	A	A	T	G	T	A	TTAATAGCTAAGATTACTATATCGACG	probe8723_PBM7.1_every6mer3723_3723_rc	TGAAACAATGTA	AACAAT	TGA	GTA	12.5158	0.428802	5888.67	1.38566	0.413941	0.298731
CCGGC	T	G	A	C	G	G	G	G	C	G	T	A	TTAATAGCTAAGATTACTATATCGACG	probe5341_PBM7.1_every6mer341_341_rc	TGACGGGGCGTA	CGGGGC	TGA	GTA	12.53	0.428344	5969.33	1.34784	0.0921012	0.0683326
CCGGC	T	G	A	A	C	C	T	G	T	G	T	A	TTAATAGCTAAGATTACTATATCGACG	probe8523_PBM7.1_every6mer3523_3523_rc	TGAACCTGTGTA	ACCTGT	TGA	GTA	12.431	0.428184	5567	1.35073	0.141941	0.105085
CCGGC	T	G	A	T	G	A	C	T	C	G	T	A	TTAATAGCTAAGATTACTATATCGACG	probe808_PBM7.1_every6mer808_808_rc	TGATGACTCGTA	TGACTC	TGA	GTA	12.6096	0.427138	6761	1.38161	0.387656	0.280582
CCGGC	T	G	A	G	C	A	C	C	G	G	T	A	TTAATAGCTAAGATTACTATATCGACG	probe6058_PBM7.1_every6mer1058_1058_rc	TGAGCACCGGTA	GCACCG	TGA	GTA	12.5285	0.426894	6015	1.35597	0.222499	0.164088
CCGGC	T	G	A	A	T	G	C	A	G	G	T	A	TTAATAGCTAAGATTACTATATCGACG	probe6567_PBM7.1_every6mer1567_1567_rc	TGAATGCAGGTA	ATGCAG	TGA	GTA	12.5565	0.426378	6084.33	1.35168	0.177581	0.131377
CCGGC	T	G	A	G	A	T	C	A	C	G	T	A	TTAATAGCTAAGATTACTATATCGACG	probe570_PBM7.1_every6mer570_570_rc	TGAGATCACGTA	GATCAC	TGA	GTA	12.4258	0.425478	5564	1.35779	0.249444	0.183713
CCGGC	T	G	A	G	G	G	T	G	T	G	T	A	TTAATAGCTAAGATTACTATATCGACG	probe8542_PBM7.1_every6mer3542_3542_rc	TGAGGGTGTGTA	GGGTGT	TGA	GTA	12.7099	0.423938	6705.67	1.34506	0.116413	0.0865485
CCGGC	T	G	A	C	T	T	G	C	T	G	T	A	TTAATAGCTAAGATTACTATATCGACG	probe8197_PBM7.1_every6mer3197_3197_rc	TGACTTGCTGTA	CTTGCT	TGA	GTA	12.4552	0.423729	5721.33	1.35564	0.244916	0.180665
CCGGC	C	G	A	C	G	A	G	T	G	G	T	A	TTAATAGCTAAGATTACTATATCGACG	probe9610_PBM7.1_mutant220_4610_rc	CGACGAGTGGTA	CGAGTG	CGA	GTA	12.3059	0.423566	5178.67	1.35082	0.191715	0.141925
CCGGC	T	T	G	C	A	C	T	T	G	G	T	A	TTAATAGCTAAGATTACTATATCGACG	probe9818_PBM7.1_mutant546_4818_rc	TTGCACTTGGTA	CACTTG	TTG	GTA	12.4304	0.423403	5659	1.34399	0.109679	0.081607
CCGGC	T	G	A	T	T	G	C	A	C	G	T	A	TTAATAGCTAAGATTACTATATCGACG	probe5544_PBM7.1_every6mer544_544_rc	TGATTGCACGTA	TTGCAC	TGA	GTA	12.4782	0.423254	5724.33	1.34099	0.0134947	0.0100632
CCGGC	T	G	A	C	A	C	C	C	C	G	T	A	TTAATAGCTAAGATTACTATATCGACG	probe9_PBM7.1_every6mer9_9_rc	TGACACCCCGTA	CACCCC	TGA	GTA	12.6961	0.420224	6803.33	1.34934	0.2068	0.15326
CCGGC	T	G	A	T	A	G	T	G	T	G	T	A	TTAATAGCTAAGATTACTATATCGACG	probe8548_PBM7.1_every6mer3548_3548_rc	TGATAGTGTGTA	TAGTGT	TGA	GTA	12.6176	0.413794	6353	1.34189	0.202924	0.151222
CCGGC	T	G	A	G	T	G	T	G	A	G	T	A	TTAATAGCTAAGATTACTATATCGACG	probe7526_PBM7.1_every6mer2526_2526_rc	TGAGTGTGAGTA	GTGTGA	TGA	GTA	12.5489	0.412836	6043.33	1.33757	0.157607	0.117831
CCGGC	T	G	A	C	T	C	A	C	G	G	T	A	TTAATAGCTAAGATTACTATATCGACG	probe6165_PBM7.1_every6mer1165_1165_rc	TGACTCACGGTA	CTCACG	TGA	GTA	12.4937	0.412189	5774.67	1.3327	0.0903502	0.0677949
CCGGC	T	G	A	C	A	T	A	C	C	G	T	A	TTAATAGCTAAGATTACTATATCGACG	probe5185_PBM7.1_every6mer185_185_rc	TGACATACCGTA	CATACC	TGA	GTA	12.5156	0.411695	5871	1.33057	0.035859	0.0269501
CCGGC	T	G	A	T	G	T	C	G	T	G	T	A	TTAATAGCTAAGATTACTATATCGACG	probe8384_PBM7.1_every6mer3384_3384_rc	TGATGTCGTGTA	TGTCGT	TGA	GTA	12.381	0.411289	5380.67	1.3358	0.154889	0.115952
CCGGC	T	G	A	A	T	G	G	T	A	G	T	A	TTAATAGCTAAGATTACTATATCGACG	probe7911_PBM7.1_every6mer2911_2911_rc	TGAATGGTAGTA	ATGGTA	TGA	GTA	12.5531	0.410764	6012.33	1.32956	0.0257132	0.0193397
CCGGC	T	G	A	C	A	C	C	T	C	T	T	A	TTAATAGCTAAGATTACTATATCGACG	probe9574_PBM7.1_mutant109_4574_rc	TGACACCTCTTA	CACCTC	TGA	TTA	12.3449	0.41048	5212	1.32929	0.0254748	0.0191642
CCGGC	T	G	A	A	C	G	T	A	T	G	T	A	TTAATAGCTAAGATTACTATATCGACG	probe8795_PBM7.1_every6mer3795_3795_rc	TGAACGTATGTA	ACGTAT	TGA	GTA	12.4926	0.410399	5815.67	1.34739	0.267455	0.198499
CCGGC	T	G	A	T	C	A	C	A	G	G	T	A	TTAATAGCTAAGATTACTATATCGACG	probe6572_PBM7.1_every6mer1572_1572_rc	TGATCACAGGTA	TCACAG	TGA	GTA	12.4272	0.410215	5584.67	1.3534	0.318834	0.23558
CCGGC	T	G	A	C	A	C	A	A	C	G	T	A	TTAATAGCTAAGATTACTATATCGACG	probe649_PBM7.1_every6mer649_649_rc	TGACACAACGTA	CACAAC	TGA	GTA	12.6884	0.409967	6653	1.3294	0.0543696	0.0408979
CCGGC	T	G	A	T	G	T	G	T	C	G	T	A	TTAATAGCTAAGATTACTATATCGACG	probe888_PBM7.1_every6mer888_888_rc	TGATGTGTCGTA	TGTGTC	TGA	GTA	12.4571	0.408758	5787.33	1.36276	0.396866	0.291222
CCGGC	T	G	A	C	C	C	G	T	T	G	T	G	TTAATAGCTAAGATTACTATATCGACG	probe9744_PBM7.1_mutant439_4744_rc	TGACCCGTTGTG	CCCGTT	TGA	GTG	12.4895	0.407955	5878	1.33622	0.19024	0.142371
CCGGC	T	G	A	C	C	C	G	A	G	G	T	A	TTAATAGCTAAGATTACTATATCGACG	probe6601_PBM7.1_every6mer1601_1601_rc	TGACCCGAGGTA	CCCGAG	TGA	GTA	12.4249	0.406546	5535.33	1.331	0.151152	0.113562
CCGGC	T	G	A	A	C	G	C	G	A	G	T	A	TTAATAGCTAAGATTACTATATCGACG	probe7323_PBM7.1_every6mer2323_2323_rc	TGAACGCGAGTA	ACGCGA	TGA	GTA	12.6924	0.405798	6666.67	1.32776	0.10696	0.0805564
CCGGC	T	G	A	G	G	G	G	A	T	G	T	A	TTAATAGCTAAGATTACTATATCGACG	probe8670_PBM7.1_every6mer3670_3670_rc	TGAGGGGATGTA	GGGGAT	TGA	GTA	12.5992	0.405667	6253	1.34144	0.251436	0.187437
CCGGC	T	G	A	C	G	G	C	A	C	G	T	A	TTAATAGCTAAGATTACTATATCGACG	probe5533_PBM7.1_every6mer533_533_rc	TGACGGCACGTA	CGGCAC	TGA	GTA	12.5361	0.404349	5950.67	1.32372	0.0300651	0.0227126
CCGGC	T	A	A	C	A	A	G	T	G	A	T	A	TTAATAGCTAAGATTACTATATCGACG	probe9681_PBM7.1_mutant345_4681_rc	TAACAAGTGATA	CAAGTG	TAA	ATA	12.7989	0.402725	7138	1.32352	0.076795	0.0580233
CCGGC	A	C	C	C	A	A	T	A	A	G	A	A	TTAATAGCTAAGATTACTATATCGACG	probe9383_PBM7.1_randomseq1_4383_rc	ACCCAATAAGAA	CAATAA	ACC	GAA	12.6442	0.402464	6407.33	1.32439	0.100912	0.0761945
CCGGC	T	G	A	C	C	C	T	G	T	G	T	A	TTAATAGCTAAGATTACTATATCGACG	probe8521_PBM7.1_every6mer3521_3521_rc	TGACCCTGTGTA	CCCTGT	TGA	GTA	12.6821	0.400444	6614	1.33493	0.237358	0.177805
CCGGC	T	G	A	G	A	A	T	G	T	G	T	A	TTAATAGCTAAGATTACTATATCGACG	probe8562_PBM7.1_every6mer3562_3562_rc	TGAGAATGTGTA	GAATGT	TGA	GTA	12.4919	0.399227	5918	1.34744	0.345667	0.256537
CCGGC	T	G	A	A	T	G	G	A	C	G	T	A	TTAATAGCTAAGATTACTATATCGACG	probe607_PBM7.1_every6mer607_607_rc	TGAATGGACGTA	ATGGAC	TGA	GTA	12.4038	0.398035	5419.33	1.3235	0.148054	0.111866
CCGGC	T	G	A	C	A	G	A	A	T	G	T	A	TTAATAGCTAAGATTACTATATCGACG	probe8737_PBM7.1_every6mer3737_3737_rc	TGACAGAATGTA	CAGAAT	TGA	GTA	12.5443	0.397136	6097.67	1.35794	0.383216	0.282203
CCGGC	T	G	A	C	A	C	T	T	G	G	T	A	TTAATAGCTAAGATTACTATATCGACG	probe6993_PBM7.1_every6mer1993_1993_rc	TGACACTTGGTA	CACTTG	TGA	GTA	12.6242	0.397101	6361	1.34016	0.309326	0.230813
CCGGC	T	G	A	C	A	C	T	T	G	G	T	T	TTAATAGCTAAGATTACTATATCGACG	probe9725_PBM7.1_mutant405_4725_rc	TGACACTTGGTT	CACTTG	TGA	GTT	12.5049	0.395442	5852	1.31597	0.0493416	0.0374944
CCGGC	T	G	A	A	A	A	T	G	C	G	T	A	TTAATAGCTAAGATTACTATATCGACG	probe5491_PBM7.1_every6mer491_491_rc	TGAAAATGCGTA	AAATGC	TGA	GTA	12.4916	0.392713	5780	1.31728	0.131747	0.100014
CCGGC	T	G	A	T	G	G	C	C	G	G	T	A	TTAATAGCTAAGATTACTATATCGACG	probe6048_PBM7.1_every6mer1048_1048_rc	TGATGGCCGGTA	TGGCCG	TGA	GTA	12.4234	0.391256	5549	1.34499	0.358672	0.266673
CCGGC	T	G	A	G	G	C	G	C	G	G	T	A	TTAATAGCTAAGATTACTATATCGACG	probe6094_PBM7.1_every6mer1094_1094_rc	TGAGGCGCGGTA	GGCGCG	TGA	GTA	12.4859	0.390898	5810.67	1.3117	0.0437735	0.0333715
CCGGC	T	G	A	A	C	T	T	G	T	G	T	A	TTAATAGCTAAGATTACTATATCGACG	probe8571_PBM7.1_every6mer3571_3571_rc	TGAACTTGTGTA	ACTTGT	TGA	GTA	12.5349	0.389968	5939.33	1.31044	0.0170406	0.0130037
CCGGC	T	G	T	T	C	C	G	T	G	G	T	A	TTAATAGCTAAGATTACTATATCGACG	probe9251_PBM7.1_3adj464_4251_rc	TGTTCCGTGGTA	TCCGTG	TGT	GTA	12.5859	0.387495	6160.67	1.31081	0.101188	0.0771955
CCGGC	T	G	A	C	A	C	A	G	T	G	T	A	TTAATAGCTAAGATTACTATATCGACG	probe8465_PBM7.1_every6mer3465_3465_rc	TGACACAGTGTA	CACAGT	TGA	GTA	12.5808	0.38734	6235	1.33459	0.312396	0.234076
CCGGC	T	G	A	A	A	C	G	C	T	G	T	A	TTAATAGCTAAGATTACTATATCGACG	probe8147_PBM7.1_every6mer3147_3147_rc	TGAAACGCTGTA	AACGCT	TGA	GTA	12.3524	0.387276	5252.33	1.31588	0.173184	0.131611
CCGGC	T	G	A	G	A	C	C	A	T	G	T	A	TTAATAGCTAAGATTACTATATCGACG	probe8594_PBM7.1_every6mer3594_3594_rc	TGAGACCATGTA	GACCAT	TGA	GTA	12.454	0.384709	5682.33	1.30839	0.104066	0.0795372
CCGGC	T	G	A	C	C	C	T	A	T	G	T	A	TTAATAGCTAAGATTACTATATCGACG	probe8777_PBM7.1_every6mer3777_3777_rc	TGACCCTATGTA	CCCTAT	TGA	GTA	12.333	0.382242	5337.67	1.32233	0.284376	0.215056
CCGGC	T	G	A	C	C	T	G	A	T	G	T	A	TTAATAGCTAAGATTACTATATCGACG	probe8697_PBM7.1_every6mer3697_3697_rc	TGACCTGATGTA	CCTGAT	TGA	GTA	12.4954	0.380518	5798.67	1.3093	0.168036	0.128341
CCGGC	T	G	A	T	G	G	T	A	T	G	T	A	TTAATAGCTAAGATTACTATATCGACG	probe8800_PBM7.1_every6mer3800_3800_rc	TGATGGTATGTA	TGGTAT	TGA	GTA	12.4355	0.376792	5555.33	1.29888	0.0408335	0.0314374
CCGGC	T	G	A	C	C	A	G	G	G	G	T	A	TTAATAGCTAAGATTACTATATCGACG	probe6377_PBM7.1_every6mer1377_1377_rc	TGACCAGGGGTA	CCAGGG	TGA	GTA	12.515	0.375953	5936.67	1.30184	0.125134	0.0961212
CCGGC	T	G	A	G	T	G	C	C	C	G	T	A	TTAATAGCTAAGATTACTATATCGACG	probe5030_PBM7.1_every6mer30_30_rc	TGAGTGCCCGTA	GTGCCC	TGA	GTA	12.348	0.374794	5519.67	1.33115	0.35971	0.270225
CCGGC	T	G	A	A	T	G	G	G	T	G	T	A	TTAATAGCTAAGATTACTATATCGACG	probe8423_PBM7.1_every6mer3423_3423_rc	TGAATGGGTGTA	ATGGGT	TGA	GTA	12.4654	0.374585	5692	1.3087	0.215464	0.16464
CCGGC	T	G	A	C	T	G	A	T	G	G	T	A	TTAATAGCTAAGATTACTATATCGACG	probe6949_PBM7.1_every6mer1949_1949_rc	TGACTGATGGTA	CTGATG	TGA	GTA	12.4083	0.372567	5535	1.31822	0.305626	0.231847
CCGGC	T	G	A	T	C	A	C	C	G	G	T	A	TTAATAGCTAAGATTACTATATCGACG	probe6060_PBM7.1_every6mer1060_1060_rc	TGATCACCGGTA	TCACCG	TGA	GTA	12.5205	0.371962	5949.67	1.30559	0.205024	0.157036
CCGGC	T	G	C	C	A	C	T	T	G	G	T	T	TTAATAGCTAAGATTACTATATCGACG	probe9484_PBM7.1_mutant2_4484_rc	TGCCACTTGGTT	CACTTG	TGC	GTT	12.5404	0.37056	6007.67	1.30382	0.206472	0.158359
CCGGC	T	T	A	C	A	A	G	T	G	T	T	A	TTAATAGCTAAGATTACTATATCGACG	probe9797_PBM7.1_mutant506_4797_rc	TTACAAGTGTTA	CAAGTG	TTA	TTA	12.5279	0.370184	5914.67	1.29295	0.040781	0.031541
CCGGC	T	A	A	T	A	T	G	G	G	G	T	T	TTAATAGCTAAGATTACTATATCGACG	probe9990_PBM7.1_mutant915_4990_rc	TAATATGGGGTT	TATGGG	TAA	GTT	12.5853	0.369684	6272.33	1.3014	0.193917	0.149007
CCGGC	T	G	T	C	A	C	C	C	G	G	T	A	TTAATAGCTAAGATTACTATATCGACG	probe9636_PBM7.1_mutant269_4636_rc	TGTCACCCGGTA	CACCCG	TGT	GTA	12.387	0.368724	5405.67	1.2917	0.0431341	0.0333933
CCGGC	T	G	A	C	G	C	G	A	T	G	T	A	TTAATAGCTAAGATTACTATATCGACG	probe8653_PBM7.1_every6mer3653_3653_rc	TGACGCGATGTA	CGCGAT	TGA	GTA	12.3506	0.36709	5247.33	1.29122	0.0746399	0.0578059
CCGGC	T	G	A	A	T	G	G	C	A	G	T	A	TTAATAGCTAAGATTACTATATCGACG	probe7143_PBM7.1_every6mer2143_2143_rc	TGAATGGCAGTA	ATGGCA	TGA	GTA	12.3695	0.362865	5320.67	1.28767	0.0800509	0.0621671
CCGGC	T	G	A	G	C	A	G	C	T	G	T	A	TTAATAGCTAAGATTACTATATCGACG	probe8170_PBM7.1_every6mer3170_3170_rc	TGAGCAGCTGTA	GCAGCT	TGA	GTA	12.5805	0.361231	6136	1.3133	0.348575	0.26542
CCGGC	A	A	T	A	C	A	G	C	T	T	A	C	TTAATAGCTAAGATTACTATATCGACG	probe9411_PBM7.1_randomseq29_4411_rc	AATACAGCTTAC	ACAGCT	AAT	TAC	12.4884	0.358848	5881.67	1.3142	0.336873	0.256333
CCGGC	T	G	A	A	G	C	G	G	G	G	T	A	TTAATAGCTAAGATTACTATATCGACG	probe6351_PBM7.1_every6mer1351_1351_rc	TGAAGCGGGGTA	AGCGGG	TGA	GTA	12.5409	0.357983	5985.33	1.29917	0.269141	0.207165
CCGGC	T	G	A	C	A	T	T	G	C	G	T	A	TTAATAGCTAAGATTACTATATCGACG	probe5505_PBM7.1_every6mer505_505_rc	TGACATTGCGTA	CATTGC	TGA	GTA	12.3315	0.357739	5209.33	1.28173	0.0346592	0.0270411
CCGGC	T	G	A	T	G	G	G	C	G	G	T	A	TTAATAGCTAAGATTACTATATCGACG	probe6112_PBM7.1_every6mer1112_1112_rc	TGATGGGCGGTA	TGGGCG	TGA	GTA	12.4775	0.356659	5759.33	1.31831	0.373457	0.283284
CCGGC	T	G	A	T	G	T	A	T	G	G	T	A	TTAATAGCTAAGATTACTATATCGACG	probe6976_PBM7.1_every6mer1976_1976_rc	TGATGTATGGTA	TGTATG	TGA	GTA	12.4865	0.354659	5829.67	1.28152	0.10592	0.0826517
CCGGC	T	G	A	T	G	G	G	C	T	G	T	A	TTAATAGCTAAGATTACTATATCGACG	probe8160_PBM7.1_every6mer3160_3160_rc	TGATGGGCTGTA	TGGGCT	TGA	GTA	12.569	0.353847	6094	1.29671	0.27062	0.208697
CCGGC	T	G	A	C	A	C	T	C	G	G	T	A	TTAATAGCTAAGATTACTATATCGACG	probe6225_PBM7.1_every6mer1225_1225_rc	TGACACTCGGTA	CACTCG	TGA	GTA	12.322	0.352113	5181.33	1.28645	0.194724	0.151365
CCGGC	T	G	A	C	A	G	C	G	A	G	T	A	TTAATAGCTAAGATTACTATATCGACG	probe7329_PBM7.1_every6mer2329_2329_rc	TGACAGCGAGTA	CAGCGA	TGA	GTA	12.5128	0.35194	5928.67	1.27724	0.0601446	0.0470896
CCGGC	T	G	A	A	T	G	C	C	T	G	T	A	TTAATAGCTAAGATTACTATATCGACG	probe8103_PBM7.1_every6mer3103_3103_rc	TGAATGCCTGTA	ATGCCT	TGA	GTA	12.3818	0.349979	5353.33	1.27893	0.128192	0.100234
CCGGC	T	G	A	T	A	T	C	A	C	G	T	A	TTAATAGCTAAGATTACTATATCGACG	probe572_PBM7.1_every6mer572_572_rc	TGATATCACGTA	TATCAC	TGA	GTA	12.5424	0.349778	5971	1.27575	0.0733333	0.0574824
CCGGC	T	G	A	T	G	C	C	G	T	G	T	A	TTAATAGCTAAGATTACTATATCGACG	probe8336_PBM7.1_every6mer3336_3336_rc	TGATGCCGTGTA	TGCCGT	TGA	GTA	12.2864	0.348482	5002.33	1.27476	0.077298	0.0606375
CCGGC	T	G	A	T	G	G	T	C	T	G	T	A	TTAATAGCTAAGATTACTATATCGACG	probe8288_PBM7.1_every6mer3288_3288_rc	TGATGGTCTGTA	TGGTCT	TGA	GTA	12.6288	0.348272	6446	1.27889	0.146401	0.114475
CCGGC	T	G	C	T	T	C	A	T	G	G	T	T	TTAATAGCTAAGATTACTATATCGACG	probe9987_PBM7.1_mutant912_4987_rc	TGCTTCATGGTT	TTCATG	TGC	GTT	12.417	0.347021	5501	1.27316	0.0691372	0.0543037
CCGGC	T	G	A	G	C	A	T	T	G	G	T	A	TTAATAGCTAAGATTACTATATCGACG	probe7018_PBM7.1_every6mer2018_2018_rc	TGAGCATTGGTA	GCATTG	TGA	GTA	12.2825	0.346755	5022	1.28246	0.201379	0.157026
CCGGC	T	G	A	A	T	A	C	G	T	G	T	A	TTAATAGCTAAGATTACTATATCGACG	probe8375_PBM7.1_every6mer3375_3375_rc	TGAATACGTGTA	ATACGT	TGA	GTA	12.4726	0.345722	5712.33	1.27164	0.0574218	0.0451558
CCGGC	T	G	A	G	C	C	A	T	G	G	T	A	TTAATAGCTAAGATTACTATATCGACG	probe6922_PBM7.1_every6mer1922_1922_rc	TGAGCCATGGTA	GCCATG	TGA	GTA	12.4238	0.34533	5589.33	1.27928	0.186815	0.146032
CCGGC	T	G	A	C	G	C	G	T	C	G	T	A	TTAATAGCTAAGATTACTATATCGACG	probe837_PBM7.1_every6mer837_837_rc	TGACGCGTCGTA	CGCGTC	TGA	GTA	12.4678	0.345327	5705.33	1.27171	0.0690511	0.0542977
CCGGC	T	G	A	T	G	G	T	A	A	G	T	A	TTAATAGCTAAGATTACTATATCGACG	probe7776_PBM7.1_every6mer2776_2776_rc	TGATGGTAAGTA	TGGTAA	TGA	GTA	12.3925	0.344796	5417.67	1.27985	0.198832	0.155356
CCGGC	T	G	A	C	A	T	A	C	A	G	T	A	TTAATAGCTAAGATTACTATATCGACG	probe7233_PBM7.1_every6mer2233_2233_rc	TGACATACAGTA	CATACA	TGA	GTA	12.4867	0.34453	5781	1.28407	0.226431	0.176339
CCGGC	T	G	A	C	C	A	G	G	C	G	T	A	TTAATAGCTAAGATTACTATATCGACG	probe5353_PBM7.1_every6mer353_353_rc	TGACCAGGCGTA	CCAGGC	TGA	GTA	12.5321	0.343562	6019	1.30328	0.358144	0.274802
CCGGC	T	G	A	C	A	C	T	G	T	G	T	A	TTAATAGCTAAGATTACTATATCGACG	probe8529_PBM7.1_every6mer3529_3529_rc	TGACACTGTGTA	CACTGT	TGA	GTA	12.3242	0.342763	5144.33	1.26935	0.0662499	0.0521919
CCGGC	T	G	A	G	G	A	C	A	C	G	T	A	TTAATAGCTAAGATTACTATATCGACG	probe5550_PBM7.1_every6mer550_550_rc	TGAGGACACGTA	GGACAC	TGA	GTA	12.5422	0.341418	6017.67	1.28478	0.271175	0.211067
CCGGC	T	G	A	T	G	C	G	A	G	G	T	A	TTAATAGCTAAGATTACTATATCGACG	probe6608_PBM7.1_every6mer1608_1608_rc	TGATGCGAGGTA	TGCGAG	TGA	GTA	12.2827	0.339673	4991.67	1.27177	0.157117	0.123542
CCGGC	T	G	A	A	T	G	C	T	C	G	T	A	TTAATAGCTAAGATTACTATATCGACG	probe799_PBM7.1_every6mer799_799_rc	TGAATGCTCGTA	ATGCTC	TGA	GTA	12.3391	0.338852	5196.67	1.26745	0.0996824	0.0786483
CCGGC	T	G	A	C	G	C	A	C	A	G	T	A	TTAATAGCTAAGATTACTATATCGACG	probe7181_PBM7.1_every6mer2181_2181_rc	TGACGCACAGTA	CGCACA	TGA	GTA	12.1917	0.338609	4679	1.27259	0.179676	0.14119
CCGGC	T	G	A	A	A	A	C	G	A	G	T	A	TTAATAGCTAAGATTACTATATCGACG	probe7347_PBM7.1_every6mer2347_2347_rc	TGAAAACGAGTA	AAACGA	TGA	GTA	12.4374	0.336557	5600.33	1.26543	0.101433	0.0801566
CCGGC	T	G	A	G	G	G	G	T	C	G	T	A	TTAATAGCTAAGATTACTATATCGACG	probe854_PBM7.1_every6mer854_854_rc	TGAGGGGTCGTA	GGGGTC	TGA	GTA	12.3936	0.335551	5403.67	1.28142	0.274422	0.214154
CCGGC	T	G	A	T	A	A	T	G	T	G	T	A	TTAATAGCTAAGATTACTATATCGACG	probe8564_PBM7.1_every6mer3564_3564_rc	TGATAATGTGTA	TAATGT	TGA	GTA	12.4327	0.334682	5533.67	1.26327	0.0901224	0.0713404
CCGGC	T	G	A	C	A	A	G	G	G	G	T	A	TTAATAGCTAAGATTACTATATCGACG	probe6385_PBM7.1_every6mer1385_1385_rc	TGACAAGGGGTA	CAAGGG	TGA	GTA	12.3147	0.332911	5151.33	1.27701	0.259752	0.203406
CCGGC	T	G	A	A	A	C	G	G	G	G	T	A	TTAATAGCTAAGATTACTATATCGACG	probe6355_PBM7.1_every6mer1355_1355_rc	TGAAACGGGGTA	AACGGG	TGA	GTA	12.5697	0.332398	6133	1.2668	0.166521	0.13145
CCGGC	T	G	C	C	A	A	G	T	G	G	T	G	TTAATAGCTAAGATTACTATATCGACG	probe9516_PBM7.1_mutant42_4516_rc	TGCCAAGTGGTG	CAAGTG	TGC	GTG	12.5999	0.33111	6223	1.26386	0.151955	0.120231
CCGGC	T	G	G	G	T	C	G	T	G	G	T	A	TTAATAGCTAAGATTACTATATCGACG	probe9280_PBM7.1_3adj502_4280_rc	TGGGTCGTGGTA	GTCGTG	TGG	GTA	12.3872	0.329756	5394.67	1.26226	0.145783	0.115494
CCGGC	T	G	A	C	C	C	G	G	T	G	T	A	TTAATAGCTAAGATTACTATATCGACG	probe8393_PBM7.1_every6mer3393_3393_rc	TGACCCGGTGTA	CCCGGT	TGA	GTA	12.5053	0.328924	5823.33	1.26832	0.221836	0.174906
CCGGC	T	G	A	C	T	T	A	T	G	G	T	A	TTAATAGCTAAGATTACTATATCGACG	probe6981_PBM7.1_every6mer1981_1981_rc	TGACTTATGGTA	CTTATG	TGA	GTA	12.3247	0.326737	5160	1.26332	0.186833	0.14789
CCGGC	T	G	A	T	T	A	C	A	T	G	T	A	TTAATAGCTAAGATTACTATATCGACG	probe8632_PBM7.1_every6mer3632_3632_rc	TGATTACATGTA	TTACAT	TGA	GTA	12.5315	0.326542	5938	1.26386	0.187285	0.148185
CCGGC	T	G	A	G	G	G	T	G	C	G	T	A	TTAATAGCTAAGATTACTATATCGACG	probe5470_PBM7.1_every6mer470_470_rc	TGAGGGTGCGTA	GGGTGC	TGA	GTA	12.3711	0.326449	5420.33	1.26294	0.181296	0.14355
CCGGC	T	G	A	T	G	G	T	C	C	G	T	A	TTAATAGCTAAGATTACTATATCGACG	probe5216_PBM7.1_every6mer216_216_rc	TGATGGTCCGTA	TGGTCC	TGA	GTA	12.4029	0.325418	5452.33	1.25449	0.073782	0.0588143
CCGGC	A	G	A	C	A	C	T	T	T	G	T	A	TTAATAGCTAAGATTACTATATCGACG	probe9576_PBM7.1_mutant111_4576_rc	AGACACTTTGTA	CACTTT	AGA	GTA	12.3418	0.324069	5200	1.25742	0.147545	0.11734
CCGGC	T	G	A	C	A	C	C	G	C	G	T	A	TTAATAGCTAAGATTACTATATCGACG	probe5265_PBM7.1_every6mer265_265_rc	TGACACCGCGTA	CACCGC	TGA	GTA	12.3014	0.323757	5078	1.25387	0.0927411	0.0739639
CCGGC	T	G	A	A	A	T	G	G	G	G	T	A	TTAATAGCTAAGATTACTATATCGACG	probe6403_PBM7.1_every6mer1403_1403_rc	TGAAATGGGGTA	AATGGG	TGA	GTA	12.3868	0.322484	5373	1.25481	0.125034	0.0996439
CCGGC	T	G	A	C	A	T	T	C	C	G	T	A	TTAATAGCTAAGATTACTATATCGACG	probe5249_PBM7.1_every6mer249_249_rc	TGACATTCCGTA	CATTCC	TGA	GTA	12.3863	0.322481	5495	1.26384	0.232248	0.183764
CCGGC	T	G	A	A	G	C	G	G	G	G	T	T	TTAATAGCTAAGATTACTATATCGACG	probe9992_PBM7.1_mutant917_4992_rc	TGAAGCGGGGTT	AGCGGG	TGA	GTT	12.4231	0.321744	5526	1.25335	0.116481	0.0929356
CCGGC	T	G	A	A	T	G	T	C	A	G	T	A	TTAATAGCTAAGATTACTATATCGACG	probe7271_PBM7.1_every6mer2271_2271_rc	TGAATGTCAGTA	ATGTCA	TGA	GTA	12.3766	0.320145	5337.33	1.25492	0.153087	0.121989
CCGGC	T	G	A	C	A	G	G	A	T	G	T	A	TTAATAGCTAAGATTACTATATCGACG	probe8673_PBM7.1_every6mer3673_3673_rc	TGACAGGATGTA	CAGGAT	TGA	GTA	12.476	0.319634	6120.33	1.27336	0.300728	0.23617
CCGGC	T	G	A	A	T	G	G	A	A	G	T	A	TTAATAGCTAAGATTACTATATCGACG	probe7655_PBM7.1_every6mer2655_2655_rc	TGAATGGAAGTA	ATGGAA	TGA	GTA	12.4442	0.319034	5645	1.25084	0.111076	0.0888007
CCGGC	T	G	A	G	G	G	C	G	G	G	T	A	TTAATAGCTAAGATTACTATATCGACG	probe6302_PBM7.1_every6mer1302_1302_rc	TGAGGGCGGGTA	GGGCGG	TGA	GTA	12.472	0.318966	5684.33	1.24771	0.031672	0.0253841
CCGGC	T	G	A	G	A	C	C	G	T	G	T	A	TTAATAGCTAAGATTACTATATCGACG	probe8338_PBM7.1_every6mer3338_3338_rc	TGAGACCGTGTA	GACCGT	TGA	GTA	12.5296	0.318575	6113.67	1.26998	0.301746	0.237599
CCGGC	T	G	A	G	T	G	G	G	T	G	T	A	TTAATAGCTAAGATTACTATATCGACG	probe8422_PBM7.1_every6mer3422_3422_rc	TGAGTGGGTGTA	GTGGGT	TGA	GTA	12.5334	0.316499	5997.67	1.25364	0.176246	0.140587
CCGGC	T	G	A	G	T	A	C	A	T	G	T	A	TTAATAGCTAAGATTACTATATCGACG	probe8630_PBM7.1_every6mer3630_3630_rc	TGAGTACATGTA	GTACAT	TGA	GTA	12.4512	0.314157	5627.33	1.24503	0.0797609	0.0640635
CCGGC	T	G	A	T	C	C	A	T	G	G	T	A	TTAATAGCTAAGATTACTATATCGACG	probe6924_PBM7.1_every6mer1924_1924_rc	TGATCCATGGTA	TCCATG	TGA	GTA	12.5261	0.313252	5948	1.24281	0.0335684	0.0270101
CCGGC	T	G	A	T	G	C	A	C	C	G	T	A	TTAATAGCTAAGATTACTATATCGACG	probe5136_PBM7.1_every6mer136_136_rc	TGATGCACCGTA	TGCACC	TGA	GTA	12.4377	0.312824	5771.33	1.25612	0.235717	0.187655
CCGGC	T	G	G	G	C	C	G	T	G	G	T	A	TTAATAGCTAAGATTACTATATCGACG	probe9244_PBM7.1_3adj454_4244_rc	TGGGCCGTGGTA	GCCGTG	TGG	GTA	12.4394	0.312113	5603	1.25435	0.218864	0.174484
CCGGC	T	G	A	A	T	G	G	A	T	G	T	A	TTAATAGCTAAGATTACTATATCGACG	probe8679_PBM7.1_every6mer3679_3679_rc	TGAATGGATGTA	ATGGAT	TGA	GTA	12.5629	0.311918	6078.67	1.24222	0.0569101	0.0458133
CCGGC	T	G	A	G	G	G	G	A	C	G	T	A	TTAATAGCTAAGATTACTATATCGACG	probe598_PBM7.1_every6mer598_598_rc	TGAGGGGACGTA	GGGGAC	TGA	GTA	12.3357	0.310545	5169.33	1.24804	0.174752	0.140021
CCGGC	T	G	A	A	C	A	G	G	G	G	T	A	TTAATAGCTAAGATTACTATATCGACG	probe6379_PBM7.1_every6mer1379_1379_rc	TGAACAGGGGTA	ACAGGG	TGA	GTA	12.4276	0.310209	5510.67	1.24189	0.0872403	0.0702479
CCGGC	T	G	C	A	A	C	G	T	C	G	T	T	TTAATAGCTAAGATTACTATATCGACG	probe9999_PBM7.1_mutant924_4999_rc	TGCAACGTCGTT	AACGTC	TGC	GTT	12.4534	0.308922	5660	1.2461	0.162939	0.130759
CCGGC	T	G	A	T	C	G	C	A	C	G	T	A	TTAATAGCTAAGATTACTATATCGACG	probe5532_PBM7.1_every6mer532_532_rc	TGATCGCACGTA	TCGCAC	TGA	GTA	12.4724	0.307566	5758	1.24243	0.131072	0.105496
CCGGC	T	G	A	A	T	G	T	A	G	G	T	A	TTAATAGCTAAGATTACTATATCGACG	probe6759_PBM7.1_every6mer1759_1759_rc	TGAATGTAGGTA	ATGTAG	TGA	GTA	12.6027	0.306136	6277.33	1.26114	0.307531	0.243851
CCGGC	T	G	A	G	G	G	G	T	A	G	T	A	TTAATAGCTAAGATTACTATATCGACG	probe7902_PBM7.1_every6mer2902_2902_rc	TGAGGGGTAGTA	GGGGTA	TGA	GTA	12.5327	0.304901	5936.67	1.2366	0.0685364	0.0554233
CCGGC	T	G	A	A	T	G	A	G	T	G	T	A	TTAATAGCTAAGATTACTATATCGACG	probe8487_PBM7.1_every6mer3487_3487_rc	TGAATGAGTGTA	ATGAGT	TGA	GTA	12.3776	0.303922	5505	1.24461	0.19047	0.153036
CCGGC	T	G	A	T	G	C	C	A	T	G	T	A	TTAATAGCTAAGATTACTATATCGACG	probe8592_PBM7.1_every6mer3592_3592_rc	TGATGCCATGTA	TGCCAT	TGA	GTA	12.5369	0.30254	5989.33	1.2385	0.140861	0.113735
CCGGC	T	G	A	T	C	A	T	A	C	G	T	A	TTAATAGCTAAGATTACTATATCGACG	probe740_PBM7.1_every6mer740_740_rc	TGATCATACGTA	TCATAC	TGA	GTA	12.5603	0.302453	6048.33	1.23634	0.106031	0.0857613
CCGGC	T	G	A	A	G	C	A	C	C	G	T	A	TTAATAGCTAAGATTACTATATCGACG	probe5135_PBM7.1_every6mer135_135_rc	TGAAGCACCGTA	AGCACC	TGA	GTA	12.435	0.301706	5555.67	1.23962	0.158209	0.127627
CCGGC	T	G	A	C	C	C	G	A	T	G	T	A	TTAATAGCTAAGATTACTATATCGACG	probe8649_PBM7.1_every6mer3649_3649_rc	TGACCCGATGTA	CCCGAT	TGA	GTA	12.2896	0.301645	5020	1.23326	0.051211	0.0415248
CCGGC	T	C	C	C	A	C	T	T	G	G	T	A	TTAATAGCTAAGATTACTATATCGACG	probe9585_PBM7.1_mutant133_4585_rc	TCCCACTTGGTA	CACTTG	TCC	GTA	12.4165	0.301336	5480.67	1.23572	0.11084	0.0896966
CCGGC	T	G	A	C	C	A	T	C	A	G	T	A	TTAATAGCTAAGATTACTATATCGACG	probe7273_PBM7.1_every6mer2273_2273_rc	TGACCATCAGTA	CCATCA	TGA	GTA	12.4941	0.300021	5818.67	1.23218	0.0615744	0.0499718
CCGGC	T	G	A	A	C	T	C	A	C	G	T	A	TTAATAGCTAAGATTACTATATCGACG	probe563_PBM7.1_every6mer563_563_rc	TGAACTCACGTA	ACTCAC	TGA	GTA	12.4688	0.297697	5695.67	1.23061	0.0721568	0.0586352
CCGGC	T	G	A	G	G	C	G	A	G	G	T	A	TTAATAGCTAAGATTACTATATCGACG	probe6606_PBM7.1_every6mer1606_1606_rc	TGAGGCGAGGTA	GGCGAG	TGA	GTA	12.5017	0.294361	5801.33	1.22971	0.110202	0.0896161
CCGGC	T	G	A	C	C	G	C	G	G	G	T	A	TTAATAGCTAAGATTACTATATCGACG	probe6297_PBM7.1_every6mer1297_1297_rc	TGACCGCGGGTA	CCGCGG	TGA	GTA	12.4929	0.294195	5768.67	1.22686	0.0495639	0.040399
CCGGC	T	G	A	C	C	A	G	C	T	G	T	A	TTAATAGCTAAGATTACTATATCGACG	probe8169_PBM7.1_every6mer3169_3169_rc	TGACCAGCTGTA	CCAGCT	TGA	GTA	12.4734	0.293904	5714.67	1.22793	0.0858089	0.069881
CCGGC	T	G	A	T	G	A	G	G	G	G	T	A	TTAATAGCTAAGATTACTATATCGACG	probe6384_PBM7.1_every6mer1384_1384_rc	TGATGAGGGGTA	TGAGGG	TGA	GTA	12.2909	0.292659	5039.67	1.22669	0.0804997	0.0656237
CCGGC	T	G	A	A	T	G	T	C	T	G	T	A	TTAATAGCTAAGATTACTATATCGACG	probe8295_PBM7.1_every6mer3295_3295_rc	TGAATGTCTGTA	ATGTCT	TGA	GTA	12.4629	0.290295	5685	1.2238	0.0579517	0.0473538
CCGGC	T	G	A	G	C	C	G	T	G	G	T	A	TTAATAGCTAAGATTACTATATCGACG	probe6858_PBM7.1_every6mer1858_1858_rc	TGAGCCGTGGTA	GCCGTG	TGA	GTA	12.3369	0.288787	5234	1.22233	0.0507966	0.0415573
CCGGC	T	G	A	A	C	C	A	C	C	G	T	A	TTAATAGCTAAGATTACTATATCGACG	probe5131_PBM7.1_every6mer131_131_rc	TGAACCACCGTA	ACCACC	TGA	GTA	12.403	0.287658	5527.33	1.23429	0.230669	0.186883
CCGGC	T	G	A	A	G	C	A	C	T	G	T	A	TTAATAGCTAAGATTACTATATCGACG	probe8207_PBM7.1_every6mer3207_3207_rc	TGAAGCACTGTA	AGCACT	TGA	GTA	12.431	0.287115	5524	1.22258	0.0945296	0.07732
CCGGC	T	G	A	A	G	G	T	G	C	G	T	A	TTAATAGCTAAGATTACTATATCGACG	probe5471_PBM7.1_every6mer471_471_rc	TGAAGGTGCGTA	AGGTGC	TGA	GTA	12.33	0.285441	5150	1.22775	0.176399	0.143676
CCGGC	T	G	A	T	G	T	G	T	T	G	T	A	TTAATAGCTAAGATTACTATATCGACG	probe8960_PBM7.1_every6mer3960_3960_rc	TGATGTGTTGTA	TGTGTT	TGA	GTA	12.294	0.284355	5041	1.22166	0.116605	0.095448
CCGGC	T	G	A	A	C	T	C	G	A	G	T	A	TTAATAGCTAAGATTACTATATCGACG	probe7355_PBM7.1_every6mer2355_2355_rc	TGAACTCGAGTA	ACTCGA	TGA	GTA	12.461	0.281641	5673.67	1.21877	0.108795	0.0892663
CCGGC	T	G	A	T	G	T	G	G	T	G	T	A	TTAATAGCTAAGATTACTATATCGACG	probe8448_PBM7.1_every6mer3448_3448_rc	TGATGTGGTGTA	TGTGGT	TGA	GTA	12.3726	0.281339	5313.67	1.21899	0.113654	0.0932368
CCGGC	T	G	A	T	C	G	C	G	A	G	T	A	TTAATAGCTAAGATTACTATATCGACG	probe7324_PBM7.1_every6mer2324_2324_rc	TGATCGCGAGTA	TCGCGA	TGA	GTA	12.2994	0.280941	5187.33	1.23807	0.30132	0.243379
CCGGC	T	G	A	T	G	G	C	G	A	G	T	A	TTAATAGCTAAGATTACTATATCGACG	probe7328_PBM7.1_every6mer2328_2328_rc	TGATGGCGAGTA	TGGCGA	TGA	GTA	12.2979	0.279532	5094.33	1.21411	0.0339921	0.0279974
CCGGC	T	G	G	C	A	A	G	G	G	G	T	A	TTAATAGCTAAGATTACTATATCGACG	probe9632_PBM7.1_mutant253_4632_rc	TGGCAAGGGGTA	CAAGGG	TGG	GTA	12.284	0.27799	5048.67	1.22794	0.229112	0.186583
CCGGC	C	C	A	A	G	G	C	G	G	A	A	C	TTAATAGCTAAGATTACTATATCGACG	probe9410_PBM7.1_randomseq28_4410_rc	CCAAGGCGGAAC	AGGCGG	CCA	AAC	12.3117	0.277329	5093	1.21212	0.0247143	0.0203894
CCGGC	T	G	G	C	A	C	C	C	G	G	T	A	TTAATAGCTAAGATTACTATATCGACG	probe9637_PBM7.1_mutant270_4637_rc	TGGCACCCGGTA	CACCCG	TGG	GTA	12.3061	0.277293	5135.67	1.23855	0.328207	0.264992
CCGGC	T	G	A	G	A	T	C	G	T	G	T	A	TTAATAGCTAAGATTACTATATCGACG	probe8386_PBM7.1_every6mer3386_3386_rc	TGAGATCGTGTA	GATCGT	TGA	GTA	12.372	0.276849	5324	1.22068	0.17733	0.145272
CCGGC	T	G	A	A	T	G	G	G	C	G	T	A	TTAATAGCTAAGATTACTATATCGACG	probe5351_PBM7.1_every6mer351_351_rc	TGAATGGGCGTA	ATGGGC	TGA	GTA	12.2642	0.274121	4923.33	1.21097	0.079762	0.0658664
CCGGC	T	G	A	T	A	C	C	A	T	G	T	A	TTAATAGCTAAGATTACTATATCGACG	probe8596_PBM7.1_every6mer3596_3596_rc	TGATACCATGTA	TACCAT	TGA	GTA	12.35	0.271641	5231	1.21872	0.199156	0.163415
CCGGC	T	G	A	C	G	T	G	A	A	G	T	A	TTAATAGCTAAGATTACTATATCGACG	probe7677_PBM7.1_every6mer2677_2677_rc	TGACGTGAAGTA	CGTGAA	TGA	GTA	12.371	0.269262	5305	1.20708	0.0823696	0.0682388
CCGGC	T	G	A	C	A	A	T	G	A	G	T	A	TTAATAGCTAAGATTACTATATCGACG	probe7537_PBM7.1_every6mer2537_2537_rc	TGACAATGAGTA	CAATGA	TGA	GTA	12.4964	0.26737	5798.67	1.21445	0.194688	0.160309
CCGGC	T	G	A	T	G	G	C	G	G	G	T	A	TTAATAGCTAAGATTACTATATCGACG	probe6304_PBM7.1_every6mer1304_1304_rc	TGATGGCGGGTA	TGGCGG	TGA	GTA	12.4323	0.267239	5574.67	1.21143	0.174096	0.143711
CCGGC	T	G	A	C	A	T	T	C	A	G	T	A	TTAATAGCTAAGATTACTATATCGACG	probe7297_PBM7.1_every6mer2297_2297_rc	TGACATTCAGTA	CATTCA	TGA	GTA	12.353	0.26472	5265.33	1.21135	0.193815	0.159999
CCGGC	T	G	A	C	T	C	C	A	T	G	T	A	TTAATAGCTAAGATTACTATATCGACG	probe8597_PBM7.1_every6mer3597_3597_rc	TGACTCCATGTA	CTCCAT	TGA	GTA	12.326	0.264328	5161.33	1.21809	0.239363	0.196508
CCGGC	T	G	A	T	G	G	G	G	C	G	T	A	TTAATAGCTAAGATTACTATATCGACG	probe5344_PBM7.1_every6mer344_344_rc	TGATGGGGCGTA	TGGGGC	TGA	GTA	12.4651	0.263633	5678.67	1.20093	0.0393789	0.0327902
CCGGC	T	G	A	C	A	G	G	C	A	G	T	A	TTAATAGCTAAGATTACTATATCGACG	probe7137_PBM7.1_every6mer2137_2137_rc	TGACAGGCAGTA	CAGGCA	TGA	GTA	12.2394	0.261908	4836	1.20089	0.0807269	0.0672228
CCGGC	T	G	A	C	A	G	T	A	T	G	T	A	TTAATAGCTAAGATTACTATATCGACG	probe8801_PBM7.1_every6mer3801_3801_rc	TGACAGTATGTA	CAGTAT	TGA	GTA	12.2768	0.261772	4980.33	1.21264	0.214818	0.177149
CCGGC	T	G	A	G	T	G	C	G	C	G	T	A	TTAATAGCTAAGATTACTATATCGACG	probe5286_PBM7.1_every6mer286_286_rc	TGAGTGCGCGTA	GTGCGC	TGA	GTA	12.4649	0.258701	5661.67	1.20318	0.159124	0.132253
CCGGC	T	G	A	C	G	C	G	T	C	G	C	A	TTAATAGCTAAGATTACTATATCGACG	probe9960_PBM7.1_mutant867_4960_rc	TGACGCGTCGCA	CGCGTC	TGA	GCA	12.456	0.257132	5629.67	1.1983	0.106284	0.088695
CCGGC	T	G	A	T	G	G	C	A	A	G	T	A	TTAATAGCTAAGATTACTATATCGACG	probe7584_PBM7.1_every6mer2584_2584_rc	TGATGGCAAGTA	TGGCAA	TGA	GTA	12.4727	0.256713	5731.67	1.20352	0.172618	0.143427
CCGGC	T	G	A	T	T	C	G	T	G	G	T	A	TTAATAGCTAAGATTACTATATCGACG	probe6872_PBM7.1_every6mer1872_1872_rc	TGATTCGTGGTA	TTCGTG	TGA	GTA	12.3238	0.256205	5364.67	1.20259	0.172456	0.143404
CCGGC	T	G	A	G	C	C	C	A	C	G	T	A	TTAATAGCTAAGATTACTATATCGACG	probe5514_PBM7.1_every6mer514_514_rc	TGAGCCCACGTA	GCCCAC	TGA	GTA	12.2616	0.253097	4914.67	1.20701	0.236078	0.195589
CCGGC	T	G	A	C	C	A	C	T	T	G	T	A	TTAATAGCTAAGATTACTATATCGACG	probe8873_PBM7.1_every6mer3873_3873_rc	TGACCACTTGTA	CCACTT	TGA	GTA	12.2383	0.251325	4970.33	1.20206	0.201816	0.167892
CCGGC	T	G	A	A	T	G	C	G	A	G	T	A	TTAATAGCTAAGATTACTATATCGACG	probe7335_PBM7.1_every6mer2335_2335_rc	TGAATGCGAGTA	ATGCGA	TGA	GTA	12.0901	0.250114	4369.33	1.1898	0.0417798	0.035115
CCGGC	T	G	A	A	C	G	A	G	G	G	T	A	TTAATAGCTAAGATTACTATATCGACG	probe6427_PBM7.1_every6mer1427_1427_rc	TGAACGAGGGTA	ACGAGG	TGA	GTA	12.2644	0.24852	4960	1.19125	0.106596	0.0894824
CCGGC	T	G	A	A	T	G	C	C	C	G	T	A	TTAATAGCTAAGATTACTATATCGACG	probe5031_PBM7.1_every6mer31_31_rc	TGAATGCCCGTA	ATGCCC	TGA	GTA	12.4168	0.244128	5680.33	1.21268	0.333094	0.274675
CCGGC	T	G	A	C	A	T	C	C	T	G	T	A	TTAATAGCTAAGATTACTATATCGACG	probe8129_PBM7.1_every6mer3129_3129_rc	TGACATCCTGTA	CATCCT	TGA	GTA	12.3252	0.242341	5189.67	1.18774	0.131797	0.110965
CCGGC	T	G	A	C	T	C	A	C	C	G	T	A	TTAATAGCTAAGATTACTATATCGACG	probe5141_PBM7.1_every6mer141_141_rc	TGACTCACCGTA	CTCACC	TGA	GTA	12.2356	0.242329	4907	1.19817	0.239916	0.200235
CCGGC	T	C	A	T	A	A	G	T	G	G	T	A	TTAATAGCTAAGATTACTATATCGACG	probe9846_PBM7.1_mutant656_4846_rc	TCATAAGTGGTA	TAAGTG	TCA	GTA	12.4129	0.240778	5471.67	1.18243	0.0538974	0.0455817
CCGGC	T	G	A	T	G	A	T	C	A	G	T	A	TTAATAGCTAAGATTACTATATCGACG	probe7280_PBM7.1_every6mer2280_2280_rc	TGATGATCAGTA	TGATCA	TGA	GTA	12.4088	0.240045	5443	1.18579	0.130944	0.110427
CCGGC	T	G	A	C	A	G	C	C	C	G	T	A	TTAATAGCTAAGATTACTATATCGACG	probe5025_PBM7.1_every6mer25_25_rc	TGACAGCCCGTA	CAGCCC	TGA	GTA	12.436	0.239631	5668.67	1.19057	0.185934	0.156173
CCGGC	T	G	A	T	T	A	C	G	T	G	T	A	TTAATAGCTAAGATTACTATATCGACG	probe8376_PBM7.1_every6mer3376_3376_rc	TGATTACGTGTA	TTACGT	TGA	GTA	12.3921	0.237912	5443	1.18227	0.104447	0.0883443
CCGGC	T	G	A	T	G	G	C	C	C	G	T	A	TTAATAGCTAAGATTACTATATCGACG	probe5024_PBM7.1_every6mer24_24_rc	TGATGGCCCGTA	TGGCCC	TGA	GTA	12.3835	0.235542	5404.67	1.18192	0.129315	0.109412
CCGGC	T	G	A	A	C	G	C	A	A	G	T	A	TTAATAGCTAAGATTACTATATCGACG	probe7579_PBM7.1_every6mer2579_2579_rc	TGAACGCAAGTA	ACGCAA	TGA	GTA	12.3507	0.234389	5264.33	1.19863	0.288509	0.240699
CCGGC	T	G	A	A	G	T	C	G	T	G	T	A	TTAATAGCTAAGATTACTATATCGACG	probe8383_PBM7.1_every6mer3383_3383_rc	TGAAGTCGTGTA	AGTCGT	TGA	GTA	12.4161	0.232836	5590.67	1.19346	0.265758	0.222678
CCGGC	T	G	A	A	C	G	C	T	G	G	T	A	TTAATAGCTAAGATTACTATATCGACG	probe6811_PBM7.1_every6mer1811_1811_rc	TGAACGCTGGTA	ACGCTG	TGA	GTA	12.4029	0.232757	5458	1.18219	0.162571	0.137516
CCGGC	T	G	A	T	G	T	G	A	T	G	T	A	TTAATAGCTAAGATTACTATATCGACG	probe8704_PBM7.1_every6mer3704_3704_rc	TGATGTGATGTA	TGTGAT	TGA	GTA	12.5563	0.228804	6085	1.17866	0.151488	0.128526
CCGGC	T	G	A	C	A	A	C	C	C	G	T	A	TTAATAGCTAAGATTACTATATCGACG	probe5041_PBM7.1_every6mer41_41_rc	TGACAACCCGTA	CAACCC	TGA	GTA	12.2222	0.226323	4954.67	1.19258	0.296928	0.24898
CCGGC	T	G	A	C	C	T	G	C	G	G	T	A	TTAATAGCTAAGATTACTATATCGACG	probe6137_PBM7.1_every6mer1137_1137_rc	TGACCTGCGGTA	CCTGCG	TGA	GTA	12.2189	0.22613	4784.33	1.17009	0.0372833	0.0318636
CCGGC	T	G	A	G	G	T	G	C	G	G	T	A	TTAATAGCTAAGATTACTATATCGACG	probe6142_PBM7.1_every6mer1142_1142_rc	TGAGGTGCGGTA	GGTGCG	TGA	GTA	12.3285	0.225849	5242.33	1.17786	0.168897	0.143393
CCGGC	T	G	A	T	G	G	C	A	G	G	T	A	TTAATAGCTAAGATTACTATATCGACG	probe6560_PBM7.1_every6mer1560_1560_rc	TGATGGCAGGTA	TGGCAG	TGA	GTA	12.2731	0.225846	5019.33	1.16957	0.0195245	0.0166937
CCGGC	T	G	A	C	A	T	C	G	G	G	T	A	TTAATAGCTAAGATTACTATATCGACG	probe6337_PBM7.1_every6mer1337_1337_rc	TGACATCGGGTA	CATCGG	TGA	GTA	12.2983	0.224569	5152.67	1.17773	0.178709	0.15174
CCGGC	T	G	A	A	T	A	C	A	C	G	T	A	TTAATAGCTAAGATTACTATATCGACG	probe559_PBM7.1_every6mer559_559_rc	TGAATACACGTA	ATACAC	TGA	GTA	12.3012	0.220517	5047.33	1.16882	0.112494	0.0962457
CCGGC	T	G	A	A	T	G	T	A	C	G	T	A	TTAATAGCTAAGATTACTATATCGACG	probe735_PBM7.1_every6mer735_735_rc	TGAATGTACGTA	ATGTAC	TGA	GTA	12.3855	0.220407	5357	1.16687	0.0785865	0.0673479
CCGGC	T	G	A	A	G	A	A	T	G	G	T	A	TTAATAGCTAAGATTACTATATCGACG	probe6959_PBM7.1_every6mer1959_1959_rc	TGAAGAATGGTA	AGAATG	TGA	GTA	12.3931	0.220269	5463	1.19771	0.358082	0.298972
CCGGC	T	G	A	A	T	G	T	A	T	G	T	A	TTAATAGCTAAGATTACTATATCGACG	probe8807_PBM7.1_every6mer3807_3807_rc	TGAATGTATGTA	ATGTAT	TGA	GTA	12.287	0.219928	5006.33	1.17175	0.153873	0.131319
CCGGC	T	G	A	C	A	T	C	A	G	G	T	A	TTAATAGCTAAGATTACTATATCGACG	probe6593_PBM7.1_every6mer1593_1593_rc	TGACATCAGGTA	CATCAG	TGA	GTA	12.3218	0.218331	5143.67	1.16552	0.0871916	0.0748089
CCGGC	T	G	A	A	T	G	T	C	G	G	T	A	TTAATAGCTAAGATTACTATATCGACG	probe6247_PBM7.1_every6mer1247_1247_rc	TGAATGTCGGTA	ATGTCG	TGA	GTA	12.2072	0.217461	4808.33	1.17353	0.197693	0.168461
CCGGC	T	G	A	C	G	C	G	T	A	G	T	A	TTAATAGCTAAGATTACTATATCGACG	probe7885_PBM7.1_every6mer2885_2885_rc	TGACGCGTAGTA	CGCGTA	TGA	GTA	12.2464	0.217408	4914.33	1.16983	0.160872	0.137517
CCGGC	T	G	A	T	C	A	G	A	A	G	T	A	TTAATAGCTAAGATTACTATATCGACG	probe7660_PBM7.1_every6mer2660_2660_rc	TGATCAGAAGTA	TCAGAA	TGA	GTA	12.0668	0.215847	4331	1.18431	0.297134	0.250893
CCGGC	T	G	A	C	C	T	G	C	T	G	T	A	TTAATAGCTAAGATTACTATATCGACG	probe8185_PBM7.1_every6mer3185_3185_rc	TGACCTGCTGTA	CCTGCT	TGA	GTA	12.4488	0.213786	5609	1.16302	0.108872	0.0936113
CCGGC	T	G	A	A	C	A	T	A	A	G	T	A	TTAATAGCTAAGATTACTATATCGACG	probe7787_PBM7.1_every6mer2787_2787_rc	TGAACATAAGTA	ACATAA	TGA	GTA	12.2226	0.209534	4793.33	1.16944	0.214791	0.183671
CCGGC	T	G	A	C	G	C	G	C	C	G	T	A	TTAATAGCTAAGATTACTATATCGACG	probe69_PBM7.1_every6mer69_69_rc	TGACGCGCCGTA	CGCGCC	TGA	GTA	12.5719	0.208568	6101.67	1.15559	0.0130739	0.0113136
CCGGC	T	G	A	C	T	C	A	A	G	G	T	A	TTAATAGCTAAGATTACTATATCGACG	probe6677_PBM7.1_every6mer1677_1677_rc	TGACTCAAGGTA	CTCAAG	TGA	GTA	12.2907	0.207857	5115	1.16849	0.224874	0.192447
CCGGC	T	G	A	A	T	T	C	A	C	G	T	A	TTAATAGCTAAGATTACTATATCGACG	probe575_PBM7.1_every6mer575_575_rc	TGAATTCACGTA	ATTCAC	TGA	GTA	12.5384	0.205296	6004	1.15927	0.146862	0.126685
CCGGC	A	T	T	T	A	C	A	G	G	C	T	A	TTAATAGCTAAGATTACTATATCGACG	probe9461_PBM7.1_randomseq79_4461_rc	ATTTACAGGCTA	TACAGG	ATT	CTA	12.2302	0.204053	4807	1.15517	0.104537	0.090495
CCGGC	T	G	A	T	G	T	T	G	C	G	T	A	TTAATAGCTAAGATTACTATATCGACG	probe5504_PBM7.1_every6mer504_504_rc	TGATGTTGCGTA	TGTTGC	TGA	GTA	12.2307	0.202629	4813.33	1.15518	0.121129	0.104857
CCGGC	T	G	A	C	A	C	C	C	A	G	T	A	TTAATAGCTAAGATTACTATATCGACG	probe7057_PBM7.1_every6mer2057_2057_rc	TGACACCCAGTA	CACCCA	TGA	GTA	12.3742	0.202372	5334.33	1.15087	0.0310641	0.0269919
CCGGC	T	G	A	T	G	G	T	G	G	G	T	A	TTAATAGCTAAGATTACTATATCGACG	probe6496_PBM7.1_every6mer1496_1496_rc	TGATGGTGGGTA	TGGTGG	TGA	GTA	12.4128	0.202024	5455.33	1.1522	0.0816517	0.0708662
CCGGC	T	G	A	T	T	C	A	T	G	G	T	A	TTAATAGCTAAGATTACTATATCGACG	probe6936_PBM7.1_every6mer1936_1936_rc	TGATTCATGGTA	TTCATG	TGA	GTA	12.4088	0.201398	5749.33	1.17613	0.316116	0.268777
CCGGC	T	G	A	A	T	G	C	G	G	G	T	A	TTAATAGCTAAGATTACTATATCGACG	probe6311_PBM7.1_every6mer1311_1311_rc	TGAATGCGGGTA	ATGCGG	TGA	GTA	12.5591	0.200681	6125.33	1.17183	0.288895	0.246534
CCGGC	T	G	A	A	C	G	G	G	T	G	T	A	TTAATAGCTAAGATTACTATATCGACG	probe8411_PBM7.1_every6mer3411_3411_rc	TGAACGGGTGTA	ACGGGT	TGA	GTA	12.2206	0.198703	4804	1.15358	0.143469	0.124368
CCGGC	T	G	A	C	C	G	G	G	T	G	T	A	TTAATAGCTAAGATTACTATATCGACG	probe8409_PBM7.1_every6mer3409_3409_rc	TGACCGGGTGTA	CCGGGT	TGA	GTA	12.332	0.196822	5183	1.15731	0.19908	0.17202
CCGGC	T	G	A	T	G	T	G	A	G	G	T	A	TTAATAGCTAAGATTACTATATCGACG	probe6656_PBM7.1_every6mer1656_1656_rc	TGATGTGAGGTA	TGTGAG	TGA	GTA	12.1794	0.196619	4654.33	1.15979	0.220339	0.189982
CCGGC	T	G	A	A	T	G	T	T	T	G	T	A	TTAATAGCTAAGATTACTATATCGACG	probe9063_PBM7.1_every6mer4063_4063_rc	TGAATGTTTGTA	ATGTTT	TGA	GTA	12.3198	0.19584	5120	1.147	0.0736043	0.0641711
CCGGC	T	G	A	A	G	T	C	A	T	G	T	A	TTAATAGCTAAGATTACTATATCGACG	probe8639_PBM7.1_every6mer3639_3639_rc	TGAAGTCATGTA	AGTCAT	TGA	GTA	12.3947	0.19508	5407.33	1.14501	0.0277054	0.0241967
CCGGC	T	A	G	C	A	G	C	C	A	T	G	G	TTAATAGCTAAGATTACTATATCGACG	probe9436_PBM7.1_randomseq54_4436_rc	TAGCAGCCATGG	CAGCCA	TAG	TGG	12.2338	0.194956	4857.67	1.14801	0.10547	0.0918717
CCGGC	T	G	A	A	G	T	G	G	G	G	T	A	TTAATAGCTAAGATTACTATATCGACG	probe6399_PBM7.1_every6mer1399_1399_rc	TGAAGTGGGGTA	AGTGGG	TGA	GTA	12.279	0.194872	4972.67	1.14636	0.0763001	0.0665589
CCGGC	T	G	A	G	T	C	C	A	C	G	T	A	TTAATAGCTAAGATTACTATATCGACG	probe5526_PBM7.1_every6mer526_526_rc	TGAGTCCACGTA	GTCCAC	TGA	GTA	12.3316	0.192524	5170	1.15234	0.184787	0.160358
CCGGC	T	G	A	A	G	G	T	G	G	G	T	A	TTAATAGCTAAGATTACTATATCGACG	probe6495_PBM7.1_every6mer1495_1495_rc	TGAAGGTGGGTA	AGGTGG	TGA	GTA	12.1658	0.192484	4685	1.15019	0.158789	0.138055
CCGGC	T	G	A	A	T	T	G	T	G	G	T	A	TTAATAGCTAAGATTACTATATCGACG	probe6919_PBM7.1_every6mer1919_1919_rc	TGAATTGTGGTA	ATTGTG	TGA	GTA	12.4748	0.191746	5700.33	1.14401	0.0794686	0.069465
CCGGC	T	G	A	C	A	T	C	C	C	G	T	A	TTAATAGCTAAGATTACTATATCGACG	probe57_PBM7.1_every6mer57_57_rc	TGACATCCCGTA	CATCCC	TGA	GTA	12.209	0.191543	4766	1.14403	0.0830945	0.0726331
CCGGC	T	G	G	T	T	C	G	T	G	G	T	A	TTAATAGCTAAGATTACTATATCGACG	probe9286_PBM7.1_3adj510_4286_rc	TGGTTCGTGGTA	TTCGTG	TGG	GTA	12.3665	0.191176	5350.33	1.14289	0.0637072	0.0557422
CCGGC	T	G	A	A	T	G	T	T	A	G	T	A	TTAATAGCTAAGATTACTATATCGACG	probe8039_PBM7.1_every6mer3039_3039_rc	TGAATGTTAGTA	ATGTTA	TGA	GTA	12.2863	0.190507	5028.67	1.14292	0.07796	0.0682115
CCGGC	T	G	A	G	A	A	T	G	C	G	T	A	TTAATAGCTAAGATTACTATATCGACG	probe5490_PBM7.1_every6mer490_490_rc	TGAGAATGCGTA	GAATGC	TGA	GTA	12.4339	0.190384	5535.67	1.16987	0.332629	0.284329
CCGGC	T	G	A	T	C	T	C	G	C	G	T	A	TTAATAGCTAAGATTACTATATCGACG	probe5308_PBM7.1_every6mer308_308_rc	TGATCTCGCGTA	TCTCGC	TGA	GTA	12.2887	0.19	5013	1.14269	0.0814767	0.0713024
CCGGC	T	G	A	G	C	A	T	A	C	G	T	A	TTAATAGCTAAGATTACTATATCGACG	probe738_PBM7.1_every6mer738_738_rc	TGAGCATACGTA	GCATAC	TGA	GTA	12.3131	0.189727	5095.33	1.14916	0.175956	0.153117
CCGGC	T	G	A	G	A	T	C	A	T	G	T	A	TTAATAGCTAAGATTACTATATCGACG	probe8642_PBM7.1_every6mer3642_3642_rc	TGAGATCATGTA	GATCAT	TGA	GTA	12.3837	0.188665	5362	1.14822	0.17298	0.15065
CCGGC	T	G	A	T	G	T	A	C	C	G	T	A	TTAATAGCTAAGATTACTATATCGACG	probe5184_PBM7.1_every6mer184_184_rc	TGATGTACCGTA	TGTACC	TGA	GTA	12.4044	0.188561	5425.33	1.15731	0.257085	0.222141
CCGGC	T	G	A	G	T	G	A	T	C	G	T	A	TTAATAGCTAAGATTACTATATCGACG	probe926_PBM7.1_every6mer926_926_rc	TGAGTGATCGTA	GTGATC	TGA	GTA	12.3667	0.186705	5419.67	1.15618	0.247589	0.214143
CCGGC	T	G	A	C	C	T	C	A	A	G	T	A	TTAATAGCTAAGATTACTATATCGACG	probe7609_PBM7.1_every6mer2609_2609_rc	TGACCTCAAGTA	CCTCAA	TGA	GTA	12.5121	0.186441	5927.33	1.16365	0.31165	0.267822
CCGGC	T	G	A	G	C	A	T	C	T	G	T	A	TTAATAGCTAAGATTACTATATCGACG	probe8298_PBM7.1_every6mer3298_3298_rc	TGAGCATCTGTA	GCATCT	TGA	GTA	12.4541	0.185621	5634	1.15143	0.227602	0.197669
CCGGC	T	G	A	T	C	A	T	A	A	G	T	A	TTAATAGCTAAGATTACTATATCGACG	probe7788_PBM7.1_every6mer2788_2788_rc	TGATCATAAGTA	TCATAA	TGA	GTA	12.3967	0.183887	5430	1.13673	0.0524758	0.0461637
CCGGC	T	G	A	G	G	A	G	T	G	G	T	A	TTAATAGCTAAGATTACTATATCGACG	probe6894_PBM7.1_every6mer1894_1894_rc	TGAGGAGTGGTA	GGAGTG	TGA	GTA	12.1639	0.183827	4602.67	1.14078	0.126771	0.111127
CCGGC	T	G	A	T	G	G	T	A	C	G	T	A	TTAATAGCTAAGATTACTATATCGACG	probe728_PBM7.1_every6mer728_728_rc	TGATGGTACGTA	TGGTAC	TGA	GTA	12.5266	0.183649	5939.33	1.13605	0.0318618	0.0280461
CCGGC	T	G	A	C	G	A	T	G	T	G	T	A	TTAATAGCTAAGATTACTATATCGACG	probe8557_PBM7.1_every6mer3557_3557_rc	TGACGATGTGTA	CGATGT	TGA	GTA	12.2222	0.182128	4840	1.13766	0.103795	0.0912352
CCGGC	T	G	A	T	C	G	T	G	A	G	T	A	TTAATAGCTAAGATTACTATATCGACG	probe7516_PBM7.1_every6mer2516_2516_rc	TGATCGTGAGTA	TCGTGA	TGA	GTA	12.2695	0.179285	4947.67	1.13565	0.105513	0.0929099
CCGGC	T	G	A	C	A	G	A	C	C	G	T	A	TTAATAGCTAAGATTACTATATCGACG	probe5153_PBM7.1_every6mer153_153_rc	TGACAGACCGTA	CAGACC	TGA	GTA	12.3851	0.179234	5542.67	1.16189	0.325072	0.27978
CCGGC	T	G	A	C	A	A	G	A	G	G	T	A	TTAATAGCTAAGATTACTATATCGACG	probe6641_PBM7.1_every6mer1641_1641_rc	TGACAAGAGGTA	CAAGAG	TGA	GTA	12.2177	0.178569	4916	1.15718	0.302021	0.260997
CCGGC	T	G	A	C	A	C	T	A	G	G	T	A	TTAATAGCTAAGATTACTATATCGACG	probe6737_PBM7.1_every6mer1737_1737_rc	TGACACTAGGTA	CACTAG	TGA	GTA	12.2465	0.178003	4871.67	1.13793	0.153839	0.135192
CCGGC	T	G	A	G	T	G	G	G	C	G	T	A	TTAATAGCTAAGATTACTATATCGACG	probe5350_PBM7.1_every6mer350_350_rc	TGAGTGGGCGTA	GTGGGC	TGA	GTA	12.2674	0.177293	4984	1.1424	0.194419	0.170185
CCGGC	T	G	A	G	T	G	T	T	C	G	T	A	TTAATAGCTAAGATTACTATATCGACG	probe990_PBM7.1_every6mer990_990_rc	TGAGTGTTCGTA	GTGTTC	TGA	GTA	12.2991	0.177183	5111.33	1.13407	0.105662	0.0931705
CCGGC	T	G	A	T	C	C	C	A	C	G	T	A	TTAATAGCTAAGATTACTATATCGACG	probe5516_PBM7.1_every6mer516_516_rc	TGATCCCACGTA	TCCCAC	TGA	GTA	12.4305	0.176741	5529.33	1.13564	0.132529	0.1167
CCGGC	T	G	A	A	T	G	G	A	G	G	T	A	TTAATAGCTAAGATTACTATATCGACG	probe6631_PBM7.1_every6mer1631_1631_rc	TGAATGGAGGTA	ATGGAG	TGA	GTA	12.2949	0.176283	5049.33	1.13421	0.122418	0.107932
CCGGC	T	G	A	T	G	T	C	C	T	G	T	A	TTAATAGCTAAGATTACTATATCGACG	probe8128_PBM7.1_every6mer3128_3128_rc	TGATGTCCTGTA	TGTCCT	TGA	GTA	12.3409	0.175624	5288.67	1.14524	0.236494	0.206502
CCGGC	T	G	A	T	G	A	C	A	G	G	T	A	TTAATAGCTAAGATTACTATATCGACG	probe6576_PBM7.1_every6mer1576_1576_rc	TGATGACAGGTA	TGACAG	TGA	GTA	12.2426	0.172471	4851.33	1.14081	0.217579	0.190723
CCGGC	T	G	A	T	G	C	G	C	G	G	T	A	TTAATAGCTAAGATTACTATATCGACG	probe6096_PBM7.1_every6mer1096_1096_rc	TGATGCGCGGTA	TGCGCG	TGA	GTA	12.0978	0.170649	4389.33	1.12691	0.0679943	0.0603368
CCGGC	T	G	A	G	T	G	C	T	G	G	T	A	TTAATAGCTAAGATTACTATATCGACG	probe6822_PBM7.1_every6mer1822_1822_rc	TGAGTGCTGGTA	GTGCTG	TGA	GTA	12.1668	0.170199	4624.67	1.13429	0.1793	0.158072
CCGGC	T	G	A	T	G	C	A	T	C	G	T	A	TTAATAGCTAAGATTACTATATCGACG	probe904_PBM7.1_every6mer904_904_rc	TGATGCATCGTA	TGCATC	TGA	GTA	12.34	0.170109	5220.67	1.13046	0.135602	0.119953
CCGGC	T	G	A	A	G	G	C	A	C	G	T	A	TTAATAGCTAAGATTACTATATCGACG	probe5535_PBM7.1_every6mer535_535_rc	TGAAGGCACGTA	AGGCAC	TGA	GTA	12.4324	0.16924	5547.33	1.13163	0.159804	0.141215
CCGGC	T	G	A	G	C	A	C	C	C	G	T	A	TTAATAGCTAAGATTACTATATCGACG	probe5034_PBM7.1_every6mer34_34_rc	TGAGCACCCGTA	GCACCC	TGA	GTA	12.2113	0.168422	4756.33	1.1367	0.205456	0.180748
CCGGC	T	G	A	G	C	A	A	G	T	G	T	A	TTAATAGCTAAGATTACTATATCGACG	probe8490_PBM7.1_every6mer3490_3490_rc	TGAGCAAGTGTA	GCAAGT	TGA	GTA	12.1351	0.166979	4540.67	1.12371	0.0582631	0.0518488
CCGGC	T	G	A	A	C	T	C	G	C	G	T	A	TTAATAGCTAAGATTACTATATCGACG	probe5307_PBM7.1_every6mer307_307_rc	TGAACTCGCGTA	ACTCGC	TGA	GTA	12.2715	0.16553	4950.33	1.12542	0.114334	0.101592
CCGGC	T	G	A	A	A	G	T	G	C	G	T	A	TTAATAGCTAAGATTACTATATCGACG	probe5475_PBM7.1_every6mer475_475_rc	TGAAAGTGCGTA	AAGTGC	TGA	GTA	12.2387	0.165128	4927	1.14466	0.294478	0.257263
CCGGC	T	G	A	C	G	G	A	T	G	G	T	A	TTAATAGCTAAGATTACTATATCGACG	probe6941_PBM7.1_every6mer1941_1941_rc	TGACGGATGGTA	CGGATG	TGA	GTA	12.3067	0.163324	5211.67	1.14139	0.281135	0.246311
CCGGC	T	G	A	T	C	C	G	T	G	G	T	A	TTAATAGCTAAGATTACTATATCGACG	probe6860_PBM7.1_every6mer1860_1860_rc	TGATCCGTGGTA	TCCGTG	TGA	GTA	12.348	0.160626	5216	1.11961	0.0796018	0.0710975
CCGGC	T	G	A	G	C	A	G	G	C	G	T	A	TTAATAGCTAAGATTACTATATCGACG	probe5354_PBM7.1_every6mer354_354_rc	TGAGCAGGCGTA	GCAGGC	TGA	GTA	12.2733	0.160282	4962	1.12032	0.0971961	0.0867573
CCGGC	T	G	A	T	T	G	T	G	T	G	T	A	TTAATAGCTAAGATTACTATATCGACG	probe8552_PBM7.1_every6mer3552_3552_rc	TGATTGTGTGTA	TTGTGT	TGA	GTA	12.2644	0.159629	5140.33	1.14701	0.335242	0.292274
CCGGC	T	G	A	T	G	G	T	G	A	G	T	A	TTAATAGCTAAGATTACTATATCGACG	probe7520_PBM7.1_every6mer2520_2520_rc	TGATGGTGAGTA	TGGTGA	TGA	GTA	12.4385	0.159388	5649	1.1181	0.0658756	0.0589176
CCGGC	T	G	A	C	C	G	T	G	A	G	T	A	TTAATAGCTAAGATTACTATATCGACG	probe7513_PBM7.1_every6mer2513_2513_rc	TGACCGTGAGTA	CCGTGA	TGA	GTA	12.1941	0.158379	4708.67	1.11817	0.0835405	0.0747118
CCGGC	T	G	A	T	G	C	C	T	G	G	T	A	TTAATAGCTAAGATTACTATATCGACG	probe6800_PBM7.1_every6mer1800_1800_rc	TGATGCCTGGTA	TGCCTG	TGA	GTA	12.2136	0.158125	4778	1.13453	0.251798	0.22194
CCGGC	T	G	A	C	C	A	T	T	C	G	T	A	TTAATAGCTAAGATTACTATATCGACG	probe993_PBM7.1_every6mer993_993_rc	TGACCATTCGTA	CCATTC	TGA	GTA	12.1497	0.157857	4581	1.1289	0.212049	0.187836
CCGGC	T	G	A	G	G	C	C	T	G	G	T	A	TTAATAGCTAAGATTACTATATCGACG	probe6798_PBM7.1_every6mer1798_1798_rc	TGAGGCCTGGTA	GGCCTG	TGA	GTA	12.5602	0.157727	6127.33	1.12708	0.192994	0.171233
CCGGC	T	G	A	C	T	G	T	G	T	G	T	A	TTAATAGCTAAGATTACTATATCGACG	probe8549_PBM7.1_every6mer3549_3549_rc	TGACTGTGTGTA	CTGTGT	TGA	GTA	12.3993	0.157727	5561.67	1.13469	0.261795	0.230719
CCGGC	T	G	A	A	A	C	A	A	C	G	T	A	TTAATAGCTAAGATTACTATATCGACG	probe651_PBM7.1_every6mer651_651_rc	TGAAACAACGTA	AACAAC	TGA	GTA	12.2788	0.157608	5117	1.13527	0.270335	0.238124
CCGGC	T	G	A	G	G	A	C	G	T	G	T	A	TTAATAGCTAAGATTACTATATCGACG	probe8366_PBM7.1_every6mer3366_3366_rc	TGAGGACGTGTA	GGACGT	TGA	GTA	12.424	0.156379	5531.67	1.12373	0.172178	0.153219
CCGGC	T	G	A	A	T	G	G	G	A	G	T	A	TTAATAGCTAAGATTACTATATCGACG	probe7399_PBM7.1_every6mer2399_2399_rc	TGAATGGGAGTA	ATGGGA	TGA	GTA	12.1876	0.156124	4684.33	1.12047	0.146382	0.130644
CCGGC	T	G	A	C	G	A	G	G	T	G	T	A	TTAATAGCTAAGATTACTATATCGACG	probe8429_PBM7.1_every6mer3429_3429_rc	TGACGAGGTGTA	CGAGGT	TGA	GTA	11.9908	0.155589	4126.33	1.11439	0.0415926	0.0373232
CCGGC	T	G	A	C	A	C	T	C	T	G	T	A	TTAATAGCTAAGATTACTATATCGACG	probe8273_PBM7.1_every6mer3273_3273_rc	TGACACTCTGTA	CACTCT	TGA	GTA	12.1159	0.1543	4479.67	1.12015	0.157968	0.141024
CCGGC	C	C	G	C	C	A	A	A	G	C	A	T	TTAATAGCTAAGATTACTATATCGACG	probe9440_PBM7.1_randomseq58_4440_rc	CCGCCAAAGCAT	CCAAAG	CCG	CAT	12.5025	0.154029	5837.67	1.12293	0.187238	0.16674
CCGGC	T	G	A	A	C	G	T	T	G	G	T	A	TTAATAGCTAAGATTACTATATCGACG	probe7003_PBM7.1_every6mer2003_2003_rc	TGAACGTTGGTA	ACGTTG	TGA	GTA	12.2711	0.151533	4967	1.11128	0.0421336	0.0379146
CCGGC	T	G	A	G	T	A	C	A	C	G	T	A	TTAATAGCTAAGATTACTATATCGACG	probe558_PBM7.1_every6mer558_558_rc	TGAGTACACGTA	GTACAC	TGA	GTA	12.2718	0.150406	4985.67	1.1156	0.14117	0.126543
CCGGC	T	G	A	A	T	G	T	A	A	G	T	A	TTAATAGCTAAGATTACTATATCGACG	probe7783_PBM7.1_every6mer2783_2783_rc	TGAATGTAAGTA	ATGTAA	TGA	GTA	12.2611	0.150193	4956	1.11349	0.110166	0.0989373
CCGGC	T	G	A	T	C	C	A	C	G	G	T	A	TTAATAGCTAAGATTACTATATCGACG	probe6156_PBM7.1_every6mer1156_1156_rc	TGATCCACGGTA	TCCACG	TGA	GTA	12.3715	0.145563	5406	1.11847	0.207545	0.18556
CCGGC	T	G	A	C	G	G	G	A	T	G	T	A	TTAATAGCTAAGATTACTATATCGACG	probe8669_PBM7.1_every6mer3669_3669_rc	TGACGGGATGTA	CGGGAT	TGA	GTA	12.2405	0.145526	4869.67	1.11723	0.186824	0.167221
CCGGC	G	A	A	C	C	C	A	C	T	G	C	T	TTAATAGCTAAGATTACTATATCGACG	probe9462_PBM7.1_randomseq80_4462_rc	GAACCCACTGCT	CCCACT	GAA	GCT	12.3136	0.141033	5094	1.10465	0.0796095	0.0720674
CCGGC	T	G	A	G	T	G	G	C	A	G	T	A	TTAATAGCTAAGATTACTATATCGACG	probe7142_PBM7.1_every6mer2142_2142_rc	TGAGTGGCAGTA	GTGGCA	TGA	GTA	12.2803	0.141021	4984.67	1.10426	0.0715019	0.0647511
CCGGC	T	G	A	T	G	C	G	T	T	G	T	A	TTAATAGCTAAGATTACTATATCGACG	probe8912_PBM7.1_every6mer3912_3912_rc	TGATGCGTTGTA	TGCGTT	TGA	GTA	12.1497	0.139629	4561	1.10851	0.152794	0.137838
CCGGC	T	G	A	C	T	C	C	T	G	G	T	A	TTAATAGCTAAGATTACTATATCGACG	probe6805_PBM7.1_every6mer1805_1805_rc	TGACTCCTGGTA	CTCCTG	TGA	GTA	12.4685	0.139176	5779.67	1.10449	0.102586	0.0928802
CCGGC	T	G	A	G	G	T	C	A	C	G	T	A	TTAATAGCTAAGATTACTATATCGACG	probe566_PBM7.1_every6mer566_566_rc	TGAGGTCACGTA	GGTCAC	TGA	GTA	12.2636	0.138532	4947.33	1.10201	0.0635855	0.0576995
CCGGC	T	G	A	G	T	G	T	A	C	G	T	A	TTAATAGCTAAGATTACTATATCGACG	probe734_PBM7.1_every6mer734_734_rc	TGAGTGTACGTA	GTGTAC	TGA	GTA	12.2181	0.137159	4806	1.10026	0.0414397	0.0376634
CCGGC	T	G	A	G	T	G	C	G	A	G	T	A	TTAATAGCTAAGATTACTATATCGACG	probe7334_PBM7.1_every6mer2334_2334_rc	TGAGTGCGAGTA	GTGCGA	TGA	GTA	12.2287	0.137109	4853.33	1.10214	0.0885647	0.0803569
CCGGC	T	G	A	C	T	C	G	G	G	G	T	A	TTAATAGCTAAGATTACTATATCGACG	probe6357_PBM7.1_every6mer1357_1357_rc	TGACTCGGGGTA	CTCGGG	TGA	GTA	12.3457	0.136501	5229	1.10157	0.088964	0.0807608
CCGGC	T	G	A	C	A	A	C	C	A	G	T	A	TTAATAGCTAAGATTACTATATCGACG	probe7089_PBM7.1_every6mer2089_2089_rc	TGACAACCAGTA	CAACCA	TGA	GTA	12.3392	0.135269	5451.67	1.12255	0.295641	0.263366
CCGGC	T	G	A	G	T	G	C	T	T	G	T	A	TTAATAGCTAAGATTACTATATCGACG	probe8870_PBM7.1_every6mer3870_3870_rc	TGAGTGCTTGTA	GTGCTT	TGA	GTA	12.2963	0.135108	5072.33	1.10434	0.144894	0.131203
CCGGC	T	G	A	T	G	G	C	T	T	G	T	A	TTAATAGCTAAGATTACTATATCGACG	probe8864_PBM7.1_every6mer3864_3864_rc	TGATGGCTTGTA	TGGCTT	TGA	GTA	12.3618	0.13486	5290.33	1.09812	0.0209416	0.0190704
CCGGC	T	G	A	A	C	A	C	T	T	G	T	A	TTAATAGCTAAGATTACTATATCGACG	probe8875_PBM7.1_every6mer3875_3875_rc	TGAACACTTGTA	ACACTT	TGA	GTA	12.432	0.134188	5593.67	1.09992	0.0907454	0.0825019
CCGGC	T	G	A	T	G	G	T	C	G	G	T	A	TTAATAGCTAAGATTACTATATCGACG	probe6240_PBM7.1_every6mer1240_1240_rc	TGATGGTCGGTA	TGGTCG	TGA	GTA	12.1794	0.13405	4662.67	1.10205	0.124428	0.112907
CCGGC	T	G	A	C	G	C	A	A	C	G	T	A	TTAATAGCTAAGATTACTATATCGACG	probe645_PBM7.1_every6mer645_645_rc	TGACGCAACGTA	CGCAAC	TGA	GTA	12.3144	0.133084	5337.67	1.12592	0.324158	0.287905
CCGGC	T	G	A	G	T	G	C	A	G	G	T	A	TTAATAGCTAAGATTACTATATCGACG	probe6566_PBM7.1_every6mer1566_1566_rc	TGAGTGCAGGTA	GTGCAG	TGA	GTA	12.265	0.132937	4939	1.09848	0.0803882	0.0731812
CCGGC	T	G	A	C	A	T	T	A	T	G	T	A	TTAATAGCTAAGATTACTATATCGACG	probe8833_PBM7.1_every6mer3833_3833_rc	TGACATTATGTA	CATTAT	TGA	GTA	12.2429	0.131137	4918.67	1.10063	0.137285	0.124734
CCGGC	T	G	A	C	C	A	G	C	A	G	T	A	TTAATAGCTAAGATTACTATATCGACG	probe7145_PBM7.1_every6mer2145_2145_rc	TGACCAGCAGTA	CCAGCA	TGA	GTA	12.3705	0.130858	5468	1.11067	0.231225	0.208185
CCGGC	T	G	A	C	A	G	T	G	C	G	T	A	TTAATAGCTAAGATTACTATATCGACG	probe5473_PBM7.1_every6mer473_473_rc	TGACAGTGCGTA	CAGTGC	TGA	GTA	12.3061	0.130682	5069	1.10717	0.207763	0.187652
CCGGC	T	G	A	C	C	C	A	C	T	G	T	A	TTAATAGCTAAGATTACTATATCGACG	probe8201_PBM7.1_every6mer3201_3201_rc	TGACCCACTGTA	CCCACT	TGA	GTA	12.1089	0.126706	4422.33	1.09304	0.0635268	0.0581191
CCGGC	T	G	A	T	C	A	A	G	T	G	T	A	TTAATAGCTAAGATTACTATATCGACG	probe8492_PBM7.1_every6mer3492_3492_rc	TGATCAAGTGTA	TCAAGT	TGA	GTA	11.9749	0.124803	4041	1.10282	0.20629	0.187056
CCGGC	T	G	A	C	A	G	C	C	G	G	T	A	TTAATAGCTAAGATTACTATATCGACG	probe6049_PBM7.1_every6mer1049_1049_rc	TGACAGCCGGTA	CAGCCG	TGA	GTA	12.0681	0.124748	4383.67	1.1116	0.274377	0.246831
CCGGC	T	G	A	A	C	A	G	G	A	G	T	A	TTAATAGCTAAGATTACTATATCGACG	probe7403_PBM7.1_every6mer2403_2403_rc	TGAACAGGAGTA	ACAGGA	TGA	GTA	12.4349	0.124474	5657.33	1.10749	0.249463	0.225251
CCGGC	T	G	A	A	T	G	T	T	G	G	T	A	TTAATAGCTAAGATTACTATATCGACG	probe7015_PBM7.1_every6mer2015_2015_rc	TGAATGTTGGTA	ATGTTG	TGA	GTA	12.1825	0.124365	4662.67	1.09511	0.130906	0.119537
CCGGC	T	G	A	T	G	G	T	A	G	G	T	A	TTAATAGCTAAGATTACTATATCGACG	probe6752_PBM7.1_every6mer1752_1752_rc	TGATGGTAGGTA	TGGTAG	TGA	GTA	12.3003	0.124118	5057	1.09235	0.0907776	0.0831033
CCGGC	T	G	A	A	C	G	A	G	T	G	T	A	TTAATAGCTAAGATTACTATATCGACG	probe8475_PBM7.1_every6mer3475_3475_rc	TGAACGAGTGTA	ACGAGT	TGA	GTA	12.2862	0.121886	5000.33	1.09237	0.118958	0.108899
CCGGC	T	G	A	C	C	A	A	T	G	G	T	A	TTAATAGCTAAGATTACTATATCGACG	probe6953_PBM7.1_every6mer1953_1953_rc	TGACCAATGGTA	CCAATG	TGA	GTA	12.243	0.121388	4883.33	1.12045	0.312504	0.278908
CCGGC	T	G	A	C	C	T	G	T	T	G	T	A	TTAATAGCTAAGATTACTATATCGACG	probe8953_PBM7.1_every6mer3953_3953_rc	TGACCTGTTGTA	CCTGTT	TGA	GTA	12.208	0.121254	4766	1.08893	0.0632064	0.0580445
CCGGC	T	G	A	C	A	C	C	G	A	G	T	A	TTAATAGCTAAGATTACTATATCGACG	probe7313_PBM7.1_every6mer2313_2313_rc	TGACACCGAGTA	CACCGA	TGA	GTA	12.1536	0.119738	4702.67	1.11463	0.319301	0.286464
CCGGC	T	G	A	T	G	C	T	C	G	G	T	A	TTAATAGCTAAGATTACTATATCGACG	probe6224_PBM7.1_every6mer1224_1224_rc	TGATGCTCGGTA	TGCTCG	TGA	GTA	12.1389	0.118577	4570.33	1.09639	0.18141	0.165461
CCGGC	T	G	A	C	T	T	G	A	G	G	T	A	TTAATAGCTAAGATTACTATATCGACG	probe6661_PBM7.1_every6mer1661_1661_rc	TGACTTGAGGTA	CTTGAG	TGA	GTA	12.276	0.11768	5142.67	1.09757	0.209761	0.191114
CCGGC	T	G	A	C	A	C	T	T	G	G	A	A	TTAATAGCTAAGATTACTATATCGACG	probe9711_PBM7.1_mutant387_4711_rc	TGACACTTGGAA	CACTTG	TGA	GAA	12.2749	0.117577	4987	1.0892	0.120341	0.110485
CCGGC	T	G	A	T	G	C	T	G	C	G	T	A	TTAATAGCTAAGATTACTATATCGACG	probe5456_PBM7.1_every6mer456_456_rc	TGATGCTGCGTA	TGCTGC	TGA	GTA	12.1311	0.116582	4487.67	1.08527	0.0594912	0.054817
CCGGC	T	G	A	C	C	A	T	C	C	G	T	A	TTAATAGCTAAGATTACTATATCGACG	probe5225_PBM7.1_every6mer225_225_rc	TGACCATCCGTA	CCATCC	TGA	GTA	12.2206	0.115795	4784.67	1.08419	0.0453703	0.041847
CCGGC	T	G	A	C	T	C	G	T	T	G	A	A	TTAATAGCTAAGATTACTATATCGACG	probe9708_PBM7.1_mutant384_4708_rc	TGACTCGTTGAA	CTCGTT	TGA	GAA	12.2392	0.115123	4853.67	1.08677	0.111661	0.102746
CCGGC	T	G	A	C	G	A	T	G	C	G	T	A	TTAATAGCTAAGATTACTATATCGACG	probe5485_PBM7.1_every6mer485_485_rc	TGACGATGCGTA	CGATGC	TGA	GTA	12.2808	0.115022	5031.33	1.09813	0.23037	0.209785
CCGGC	T	G	T	C	A	C	T	T	G	A	T	A	TTAATAGCTAAGATTACTATATCGACG	probe9915_PBM7.1_mutant802_4915_rc	TGTCACTTGATA	CACTTG	TGT	ATA	12.1964	0.114305	4866.33	1.09698	0.221996	0.20237
CCGGC	T	G	A	C	T	C	G	C	T	G	T	A	TTAATAGCTAAGATTACTATATCGACG	probe8149_PBM7.1_every6mer3149_3149_rc	TGACTCGCTGTA	CTCGCT	TGA	GTA	12.332	0.113861	5160.33	1.08244	0.0319026	0.029473
CCGGC	T	G	A	C	C	T	G	C	A	G	T	A	TTAATAGCTAAGATTACTATATCGACG	probe7161_PBM7.1_every6mer2161_2161_rc	TGACCTGCAGTA	CCTGCA	TGA	GTA	12.2311	0.113595	4818	1.08392	0.0807408	0.0744897
CCGGC	T	G	A	A	A	G	G	G	T	G	T	A	TTAATAGCTAAGATTACTATATCGACG	probe8419_PBM7.1_every6mer3419_3419_rc	TGAAAGGGTGTA	AAGGGT	TGA	GTA	12.0685	0.112681	4306.33	1.08789	0.143356	0.131774
CCGGC	T	G	A	T	G	C	G	C	T	G	T	A	TTAATAGCTAAGATTACTATATCGACG	probe8144_PBM7.1_every6mer3144_3144_rc	TGATGCGCTGTA	TGCGCT	TGA	GTA	12.2546	0.112429	4895.33	1.08225	0.0621564	0.0574326
CCGGC	T	G	A	T	G	A	C	C	C	G	T	A	TTAATAGCTAAGATTACTATATCGACG	probe5040_PBM7.1_every6mer40_40_rc	TGATGACCCGTA	TGACCC	TGA	GTA	12.201	0.111508	4710.67	1.09318	0.198634	0.181704
CCGGC	T	G	A	C	C	A	C	T	C	G	T	A	TTAATAGCTAAGATTACTATATCGACG	probe801_PBM7.1_every6mer801_801_rc	TGACCACTCGTA	CCACTC	TGA	GTA	12.299	0.109061	5060.67	1.09262	0.206422	0.188924
CCGGC	T	G	A	G	T	G	C	G	G	G	T	A	TTAATAGCTAAGATTACTATATCGACG	probe6310_PBM7.1_every6mer1310_1310_rc	TGAGTGCGGGTA	GTGCGG	TGA	GTA	12.2031	0.108675	4718.33	1.08366	0.129486	0.119489
CCGGC	T	G	A	G	T	G	A	C	C	G	T	A	TTAATAGCTAAGATTACTATATCGACG	probe5158_PBM7.1_every6mer158_158_rc	TGAGTGACCGTA	GTGACC	TGA	GTA	12.2612	0.108652	4984	1.0923	0.217129	0.198782
CCGGC	T	G	A	T	G	T	T	T	A	G	T	A	TTAATAGCTAAGATTACTATATCGACG	probe8064_PBM7.1_every6mer3064_3064_rc	TGATGTTTAGTA	TGTTTA	TGA	GTA	12.189	0.10811	4693	1.08823	0.187921	0.172685
CCGGC	T	G	A	A	C	A	C	C	C	G	T	A	TTAATAGCTAAGATTACTATATCGACG	probe5035_PBM7.1_every6mer35_35_rc	TGAACACCCGTA	ACACCC	TGA	GTA	12.1569	0.10783	4743	1.09182	0.208148	0.190644
CCGGC	T	G	A	C	T	T	C	A	C	G	T	A	TTAATAGCTAAGATTACTATATCGACG	probe573_PBM7.1_every6mer573_573_rc	TGACTTCACGTA	CTTCAC	TGA	GTA	12.0057	0.107753	4122.67	1.08148	0.111114	0.102742
CCGGC	T	G	A	A	T	G	A	C	C	G	T	A	TTAATAGCTAAGATTACTATATCGACG	probe5159_PBM7.1_every6mer159_159_rc	TGAATGACCGTA	ATGACC	TGA	GTA	12.293	0.107099	5022.33	1.07787	0.0511422	0.0474473
CCGGC	T	G	A	C	G	C	G	A	C	G	T	A	TTAATAGCTAAGATTACTATATCGACG	probe581_PBM7.1_every6mer581_581_rc	TGACGCGACGTA	CGCGAC	TGA	GTA	12.1531	0.105094	4633	1.0839	0.169015	0.155933
CCGGC	T	G	A	C	C	C	G	T	T	G	T	A	TTAATAGCTAAGATTACTATATCGACG	probe8905_PBM7.1_every6mer3905_3905_rc	TGACCCGTTGTA	CCCGTT	TGA	GTA	12.3444	0.100968	5306	1.08838	0.224726	0.206477
CCGGC	T	G	A	T	G	G	G	A	C	G	T	A	TTAATAGCTAAGATTACTATATCGACG	probe600_PBM7.1_every6mer600_600_rc	TGATGGGACGTA	TGGGAC	TGA	GTA	12.1418	0.100749	4566.33	1.07388	0.0715378	0.0666161
CCGGC	T	G	A	G	T	G	G	C	T	G	T	A	TTAATAGCTAAGATTACTATATCGACG	probe8166_PBM7.1_every6mer3166_3166_rc	TGAGTGGCTGTA	GTGGCT	TGA	GTA	12.2537	0.100303	4888.67	1.07991	0.16073	0.148837
CCGGC	T	G	A	A	C	G	T	T	T	G	T	A	TTAATAGCTAAGATTACTATATCGACG	probe9051_PBM7.1_every6mer4051_4051_rc	TGAACGTTTGTA	ACGTTT	TGA	GTA	12.2734	0.0999473	4998.33	1.08247	0.19158	0.176984
CCGGC	T	G	A	A	A	T	G	C	C	G	T	A	TTAATAGCTAAGATTACTATATCGACG	probe5123_PBM7.1_every6mer123_123_rc	TGAAATGCCGTA	AATGCC	TGA	GTA	12.1491	0.0999206	4550.67	1.07277	0.0588278	0.0548374
CCGGC	T	G	A	T	G	G	G	A	T	G	T	A	TTAATAGCTAAGATTACTATATCGACG	probe8672_PBM7.1_every6mer3672_3672_rc	TGATGGGATGTA	TGGGAT	TGA	GTA	12.2512	0.0993931	4966.33	1.07411	0.0962019	0.0895646
CCGGC	T	G	A	C	A	T	T	C	T	G	T	A	TTAATAGCTAAGATTACTATATCGACG	probe8321_PBM7.1_every6mer3321_3321_rc	TGACATTCTGTA	CATTCT	TGA	GTA	12.3511	0.09841	5439.33	1.07783	0.156622	0.145313
CCGGC	T	G	A	T	C	A	G	C	G	G	T	A	TTAATAGCTAAGATTACTATATCGACG	probe6124_PBM7.1_every6mer1124_1124_rc	TGATCAGCGGTA	TCAGCG	TGA	GTA	12.24	0.0982128	4947	1.08002	0.170362	0.15774
CCGGC	T	G	A	T	G	T	G	G	C	G	T	A	TTAATAGCTAAGATTACTATATCGACG	probe5376_PBM7.1_every6mer376_376_rc	TGATGTGGCGTA	TGTGGC	TGA	GTA	12.4457	0.0971911	5588	1.07426	0.121477	0.113079
CCGGC	T	G	A	G	G	C	A	A	G	G	T	A	TTAATAGCTAAGATTACTATATCGACG	probe6670_PBM7.1_every6mer1670_1670_rc	TGAGGCAAGGTA	GGCAAG	TGA	GTA	12.2544	0.0956701	4919	1.07057	0.0797888	0.0745293
CCGGC	T	G	A	C	A	A	G	C	T	G	T	A	TTAATAGCTAAGATTACTATATCGACG	probe8177_PBM7.1_every6mer3177_3177_rc	TGACAAGCTGTA	CAAGCT	TGA	GTA	12.2952	0.0954532	5069.67	1.08342	0.212797	0.196413
CCGGC	T	G	A	C	C	T	C	G	G	G	T	A	TTAATAGCTAAGATTACTATATCGACG	probe6329_PBM7.1_every6mer1329_1329_rc	TGACCTCGGGTA	CCTCGG	TGA	GTA	12.2141	0.0954299	4795.33	1.07339	0.124599	0.11608
CCGGC	T	G	A	A	C	A	A	G	T	G	T	A	TTAATAGCTAAGATTACTATATCGACG	probe8491_PBM7.1_every6mer3491_3491_rc	TGAACAAGTGTA	ACAAGT	TGA	GTA	12.3493	0.0942107	5232.67	1.07086	0.105998	0.0989837
CCGGC	T	G	A	A	A	C	A	T	T	G	T	A	TTAATAGCTAAGATTACTATATCGACG	probe8979_PBM7.1_every6mer3979_3979_rc	TGAAACATTGTA	AACATT	TGA	GTA	12.2277	0.0939702	4858.67	1.06742	0.018944	0.0177476
CCGGC	T	G	A	T	T	C	C	A	C	G	T	A	TTAATAGCTAAGATTACTATATCGACG	probe5528_PBM7.1_every6mer528_528_rc	TGATTCCACGTA	TTCCAC	TGA	GTA	12.2577	0.0936744	4912.67	1.07592	0.166342	0.154605
CCGGC	T	G	A	C	A	T	T	T	G	G	T	A	TTAATAGCTAAGATTACTATATCGACG	probe7041_PBM7.1_every6mer2041_2041_rc	TGACATTTGGTA	CATTTG	TGA	GTA	12.2406	0.0917302	4891.33	1.06575	0.0180627	0.0169483
CCGGC	T	G	A	C	G	C	G	G	C	G	T	A	TTAATAGCTAAGATTACTATATCGACG	probe5325_PBM7.1_every6mer325_325_rc	TGACGCGGCGTA	CGCGGC	TGA	GTA	12.1139	0.090071	4472	1.07547	0.185473	0.172457
CCGGC	T	G	A	A	C	G	T	T	C	G	T	A	TTAATAGCTAAGATTACTATATCGACG	probe979_PBM7.1_every6mer979_979_rc	TGAACGTTCGTA	ACGTTC	TGA	GTA	12.1046	0.0899844	4416	1.06974	0.130004	0.121529
CCGGC	T	G	A	C	A	G	C	C	A	G	T	A	TTAATAGCTAAGATTACTATATCGACG	probe7073_PBM7.1_every6mer2073_2073_rc	TGACAGCCAGTA	CAGCCA	TGA	GTA	12.3207	0.0891033	5288	1.09006	0.297535	0.272954
CCGGC	T	G	A	C	A	T	C	G	C	G	T	A	TTAATAGCTAAGATTACTATATCGACG	probe5313_PBM7.1_every6mer313_313_rc	TGACATCGCGTA	CATCGC	TGA	GTA	12.2102	0.0881076	4773.67	1.06701	0.113696	0.106556
CCGGC	T	G	A	C	C	C	C	G	C	G	T	A	TTAATAGCTAAGATTACTATATCGACG	probe5257_PBM7.1_every6mer257_257_rc	TGACCCCGCGTA	CCCCGC	TGA	GTA	12.3348	0.087794	5221.67	1.06482	0.0812417	0.0762962
CCGGC	T	G	A	A	G	G	G	G	C	G	T	A	TTAATAGCTAAGATTACTATATCGACG	probe5343_PBM7.1_every6mer343_343_rc	TGAAGGGGCGTA	AGGGGC	TGA	GTA	12.2894	0.087585	5007	1.06665	0.116	0.108752
CCGGC	T	G	A	C	A	T	A	A	C	G	T	A	TTAATAGCTAAGATTACTATATCGACG	probe697_PBM7.1_every6mer697_697_rc	TGACATAACGTA	CATAAC	TGA	GTA	12.0052	0.0875268	4130.67	1.06759	0.129867	0.121645
CCGGC	T	G	A	G	G	G	A	T	G	G	T	A	TTAATAGCTAAGATTACTATATCGACG	probe6942_PBM7.1_every6mer1942_1942_rc	TGAGGGATGGTA	GGGATG	TGA	GTA	12.1752	0.0855022	4653	1.06156	0.0397653	0.0374593
CCGGC	T	G	A	C	A	C	C	A	A	G	T	A	TTAATAGCTAAGATTACTATATCGACG	probe7569_PBM7.1_every6mer2569_2569_rc	TGACACCAAGTA	CACCAA	TGA	GTA	12.1956	0.085015	4735.33	1.07766	0.230736	0.214108
CCGGC	T	G	A	C	A	C	T	A	T	G	T	A	TTAATAGCTAAGATTACTATATCGACG	probe8785_PBM7.1_every6mer3785_3785_rc	TGACACTATGTA	CACTAT	TGA	GTA	12.2615	0.0839192	4915.33	1.06546	0.133862	0.125638
CCGGC	T	G	A	A	G	C	A	T	C	G	T	A	TTAATAGCTAAGATTACTATATCGACG	probe903_PBM7.1_every6mer903_903_rc	TGAAGCATCGTA	AGCATC	TGA	GTA	12.1414	0.0822165	4686	1.0785	0.258803	0.239965
CCGGC	T	G	A	C	T	C	G	C	C	G	T	A	TTAATAGCTAAGATTACTATATCGACG	probe77_PBM7.1_every6mer77_77_rc	TGACTCGCCGTA	CTCGCC	TGA	GTA	12.1201	0.0811443	4585.67	1.06492	0.147642	0.138641
CCGGC	T	G	A	C	C	C	G	G	G	G	T	A	TTAATAGCTAAGATTACTATATCGACG	probe6345_PBM7.1_every6mer1345_1345_rc	TGACCCGGGGTA	CCCGGG	TGA	GTA	12.0606	0.0807667	4280	1.05802	0.0373257	0.035279
CCGGC	T	G	A	A	G	T	G	C	T	G	T	A	TTAATAGCTAAGATTACTATATCGACG	probe8191_PBM7.1_every6mer3191_3191_rc	TGAAGTGCTGTA	AGTGCT	TGA	GTA	12.317	0.0803389	5105.33	1.05802	0.0492252	0.0465259
CCGGC	T	G	A	A	C	G	C	T	T	G	T	A	TTAATAGCTAAGATTACTATATCGACG	probe8859_PBM7.1_every6mer3859_3859_rc	TGAACGCTTGTA	ACGCTT	TGA	GTA	12.2106	0.079969	4748.67	1.0739	0.223969	0.208557
CCGGC	T	G	A	A	G	A	G	T	G	G	T	A	TTAATAGCTAAGATTACTATATCGACG	probe6895_PBM7.1_every6mer1895_1895_rc	TGAAGAGTGGTA	AGAGTG	TGA	GTA	12.312	0.0782554	5149.67	1.0662	0.177185	0.166185
CCGGC	T	G	A	T	G	T	T	C	A	G	T	A	TTAATAGCTAAGATTACTATATCGACG	probe7296_PBM7.1_every6mer2296_2296_rc	TGATGTTCAGTA	TGTTCA	TGA	GTA	12.2245	0.0777323	4849.67	1.06117	0.132668	0.125021
CCGGC	T	G	A	C	T	C	C	G	T	G	T	A	TTAATAGCTAAGATTACTATATCGACG	probe8341_PBM7.1_every6mer3341_3341_rc	TGACTCCGTGTA	CTCCGT	TGA	GTA	12.1053	0.0760802	4412	1.05942	0.128744	0.121524
CCGGC	T	G	A	G	T	G	C	C	T	G	T	A	TTAATAGCTAAGATTACTATATCGACG	probe8102_PBM7.1_every6mer3102_3102_rc	TGAGTGCCTGTA	GTGCCT	TGA	GTA	12.1551	0.0743023	4594.67	1.05426	0.0673277	0.0638625
CCGGC	T	G	A	A	T	G	A	G	G	G	T	A	TTAATAGCTAAGATTACTATATCGACG	probe6439_PBM7.1_every6mer1439_1439_rc	TGAATGAGGGTA	ATGAGG	TGA	GTA	11.845	0.0742862	3705.67	1.07096	0.246711	0.230365
CCGGC	T	G	A	G	T	G	T	A	T	G	T	A	TTAATAGCTAAGATTACTATATCGACG	probe8806_PBM7.1_every6mer3806_3806_rc	TGAGTGTATGTA	GTGTAT	TGA	GTA	12.1562	0.0740229	4577	1.05847	0.136284	0.128756
CCGGC	T	G	A	A	A	C	C	T	G	G	T	A	TTAATAGCTAAGATTACTATATCGACG	probe6803_PBM7.1_every6mer1803_1803_rc	TGAAACCTGGTA	AACCTG	TGA	GTA	12.2651	0.0730445	4974	1.0633	0.196047	0.184376
CCGGC	T	G	A	A	G	T	G	A	G	G	T	A	TTAATAGCTAAGATTACTATATCGACG	probe6655_PBM7.1_every6mer1655_1655_rc	TGAAGTGAGGTA	AGTGAG	TGA	GTA	12.115	0.0729403	4440.33	1.05392	0.0802082	0.0761044
CCGGC	T	G	A	G	T	G	A	C	A	G	T	A	TTAATAGCTAAGATTACTATATCGACG	probe7206_PBM7.1_every6mer2206_2206_rc	TGAGTGACAGTA	GTGACA	TGA	GTA	12.1848	0.0728232	4669.67	1.0524	0.0441664	0.0419673
CCGGC	T	G	A	G	G	C	C	A	T	G	T	A	TTAATAGCTAAGATTACTATATCGACG	probe8590_PBM7.1_every6mer3590_3590_rc	TGAGGCCATGTA	GGCCAT	TGA	GTA	12.1304	0.0723496	4526	1.05936	0.159977	0.151013
CCGGC	T	G	A	C	T	G	T	C	A	G	T	A	TTAATAGCTAAGATTACTATATCGACG	probe7269_PBM7.1_every6mer2269_2269_rc	TGACTGTCAGTA	CTGTCA	TGA	GTA	12.1992	0.0714826	4789.33	1.06514	0.216792	0.203533
CCGGC	T	G	A	T	G	T	T	C	G	G	T	A	TTAATAGCTAAGATTACTATATCGACG	probe6272_PBM7.1_every6mer1272_1272_rc	TGATGTTCGGTA	TGTTCG	TGA	GTA	12.1408	0.0714425	4540	1.05164	0.0522957	0.0497276
CCGGC	T	G	A	C	G	C	G	C	A	G	T	A	TTAATAGCTAAGATTACTATATCGACG	probe7117_PBM7.1_every6mer2117_2117_rc	TGACGCGCAGTA	CGCGCA	TGA	GTA	12.2114	0.0706431	4765.67	1.05239	0.0846303	0.0804173
CCGGC	T	G	A	C	G	T	T	G	T	G	T	A	TTAATAGCTAAGATTACTATATCGACG	probe8573_PBM7.1_every6mer3573_3573_rc	TGACGTTGTGTA	CGTTGT	TGA	GTA	12.1629	0.0702864	4586.67	1.05071	0.0494143	0.0470294
CCGGC	T	G	A	G	T	G	T	C	T	G	T	A	TTAATAGCTAAGATTACTATATCGACG	probe8294_PBM7.1_every6mer3294_3294_rc	TGAGTGTCTGTA	GTGTCT	TGA	GTA	12.2275	0.0692647	4864.33	1.05383	0.119018	0.112939
CCGGC	T	G	A	C	T	G	C	G	C	G	T	A	TTAATAGCTAAGATTACTATATCGACG	probe5285_PBM7.1_every6mer285_285_rc	TGACTGCGCGTA	CTGCGC	TGA	GTA	12.0916	0.0686326	4375.33	1.05304	0.119146	0.113145
CCGGC	T	G	A	A	T	G	A	T	C	G	T	A	TTAATAGCTAAGATTACTATATCGACG	probe927_PBM7.1_every6mer927_927_rc	TGAATGATCGTA	ATGATC	TGA	GTA	12.0095	0.0685371	4145.67	1.05088	0.085018	0.0809015
CCGGC	T	G	A	G	T	G	T	C	C	G	T	A	TTAATAGCTAAGATTACTATATCGACG	probe5222_PBM7.1_every6mer222_222_rc	TGAGTGTCCGTA	GTGTCC	TGA	GTA	11.9846	0.0672164	4085.67	1.0539	0.143447	0.136111
CCGGC	T	G	A	G	T	G	G	A	C	G	T	A	TTAATAGCTAAGATTACTATATCGACG	probe606_PBM7.1_every6mer606_606_rc	TGAGTGGACGTA	GTGGAC	TGA	GTA	12.2307	0.0655405	4814.33	1.0476	0.0600433	0.0573151
CCGGC	T	G	A	A	C	A	T	T	T	G	T	A	TTAATAGCTAAGATTACTATATCGACG	probe9067_PBM7.1_every6mer4067_4067_rc	TGAACATTTGTA	ACATTT	TGA	GTA	12.2015	0.0635276	4921.33	1.07127	0.303926	0.283707
CCGGC	T	G	G	G	C	A	C	C	C	A	T	T	TTAATAGCTAAGATTACTATATCGACG	probe9423_PBM7.1_randomseq41_4423_rc	TGGGCACCCATT	GCACCC	TGG	ATT	12.0626	0.0618392	4300.33	1.05077	0.144022	0.137063
CCGGC	A	A	T	T	C	G	G	A	A	C	A	G	TTAATAGCTAAGATTACTATATCGACG	probe9452_PBM7.1_randomseq70_4452_rc	AATTCGGAACAG	TCGGAA	AAT	CAG	12.0634	0.0609863	4341.33	1.04534	0.0831826	0.0795747
CCGGC	T	G	A	T	G	T	C	C	C	G	T	A	TTAATAGCTAAGATTACTATATCGACG	probe56_PBM7.1_every6mer56_56_rc	TGATGTCCCGTA	TGTCCC	TGA	GTA	12.2745	0.0598312	5130	1.05703	0.222186	0.210198
CCGGC	T	G	A	G	C	A	C	C	A	G	T	A	TTAATAGCTAAGATTACTATATCGACG	probe7082_PBM7.1_every6mer2082_2082_rc	TGAGCACCAGTA	GCACCA	TGA	GTA	12.2109	0.0594352	4745	1.04393	0.0774927	0.0742318
CCGGC	T	G	T	C	A	C	T	T	G	G	T	A	TTAATAGCTAAGATTACTATATCGACG	probe9817_PBM7.1_mutant545_4817_rc	TGTCACTTGGTA	CACTTG	TGT	GTA	11.986	0.0592141	4063	1.04207	0.0234003	0.0224556
CCGGC	T	G	A	G	T	G	C	A	A	G	T	A	TTAATAGCTAAGATTACTATATCGACG	probe7590_PBM7.1_every6mer2590_2590_rc	TGAGTGCAAGTA	GTGCAA	TGA	GTA	11.9676	0.059076	4013.33	1.0476	0.131559	0.125582
CCGGC	T	G	A	T	G	A	C	C	G	G	T	A	TTAATAGCTAAGATTACTATATCGACG	probe6064_PBM7.1_every6mer1064_1064_rc	TGATGACCGGTA	TGACCG	TGA	GTA	12.0437	0.0584718	4255.33	1.04811	0.144789	0.138143
CCGGC	T	G	A	G	A	G	T	G	T	G	T	A	TTAATAGCTAAGATTACTATATCGACG	probe8546_PBM7.1_every6mer3546_3546_rc	TGAGAGTGTGTA	GAGTGT	TGA	GTA	12.2054	0.0581091	4754.67	1.04184	0.04842	0.0464755
CCGGC	T	G	A	A	G	C	G	C	T	G	T	A	TTAATAGCTAAGATTACTATATCGACG	probe8143_PBM7.1_every6mer3143_3143_rc	TGAAGCGCTGTA	AGCGCT	TGA	GTA	12.2156	0.0579422	4764.33	1.04251	0.0695202	0.0666856
CCGGC	T	G	A	C	A	A	A	C	A	G	T	A	TTAATAGCTAAGATTACTATATCGACG	probe7217_PBM7.1_every6mer2217_2217_rc	TGACAAACAGTA	CAAACA	TGA	GTA	12.029	0.0575454	4394.67	1.0547	0.202992	0.192464
CCGGC	T	G	A	C	C	A	G	T	G	G	T	A	TTAATAGCTAAGATTACTATATCGACG	probe6889_PBM7.1_every6mer1889_1889_rc	TGACCAGTGGTA	CCAGTG	TGA	GTA	12.3296	0.0575127	5246	1.07345	0.308527	0.287416
CCGGC	T	G	A	A	T	G	A	T	T	G	T	A	TTAATAGCTAAGATTACTATATCGACG	probe8999_PBM7.1_every6mer3999_3999_rc	TGAATGATTGTA	ATGATT	TGA	GTA	12.1174	0.0572312	4608.33	1.05721	0.238648	0.225734
CCGGC	T	G	A	A	C	G	G	T	G	G	T	A	TTAATAGCTAAGATTACTATATCGACG	probe6875_PBM7.1_every6mer1875_1875_rc	TGAACGGTGGTA	ACGGTG	TGA	GTA	12.247	0.0564091	4879	1.04386	0.111895	0.107194
CCGGC	T	G	A	T	G	G	T	T	T	G	T	A	TTAATAGCTAAGATTACTATATCGACG	probe9056_PBM7.1_every6mer4056_4056_rc	TGATGGTTTGTA	TGGTTT	TGA	GTA	12.1376	0.0544271	4519.67	1.03887	0.036553	0.0351854
CCGGC	T	G	A	G	G	G	G	A	A	G	T	A	TTAATAGCTAAGATTACTATATCGACG	probe7646_PBM7.1_every6mer2646_2646_rc	TGAGGGGAAGTA	GGGGAA	TGA	GTA	11.8881	0.0523611	3803.67	1.03755	0.0430886	0.0415292
CCGGC	T	G	A	A	A	C	G	C	C	G	T	A	TTAATAGCTAAGATTACTATATCGACG	probe75_PBM7.1_every6mer75_75_rc	TGAAACGCCGTA	AACGCC	TGA	GTA	12.0026	0.0516344	4106.67	1.03879	0.0866176	0.0833831
CCGGC	T	G	A	G	A	G	T	G	C	G	T	A	TTAATAGCTAAGATTACTATATCGACG	probe5474_PBM7.1_every6mer474_474_rc	TGAGAGTGCGTA	GAGTGC	TGA	GTA	12.0018	0.0500357	4142.67	1.04966	0.207169	0.197368
CCGGC	T	G	A	C	T	G	C	C	T	G	T	A	TTAATAGCTAAGATTACTATATCGACG	probe8101_PBM7.1_every6mer3101_3101_rc	TGACTGCCTGTA	CTGCCT	TGA	GTA	11.9659	0.0499128	4021.67	1.03802	0.0923932	0.089009
CCGGC	T	G	A	A	A	T	A	T	G	G	T	A	TTAATAGCTAAGATTACTATATCGACG	probe6979_PBM7.1_every6mer1979_1979_rc	TGAAATATGGTA	AATATG	TGA	GTA	12.1219	0.049165	4463	1.03814	0.105918	0.102027
CCGGC	T	G	A	G	T	G	G	C	G	G	T	A	TTAATAGCTAAGATTACTATATCGACG	probe6118_PBM7.1_every6mer1118_1118_rc	TGAGTGGCGGTA	GTGGCG	TGA	GTA	12.1884	0.0490235	4829	1.04155	0.151478	0.145436
CCGGC	T	G	A	A	T	G	A	A	T	G	T	A	TTAATAGCTAAGATTACTATATCGACG	probe8743_PBM7.1_every6mer3743_3743_rc	TGAATGAATGTA	ATGAAT	TGA	GTA	11.9557	0.0478437	4000.33	1.03416	0.0371254	0.0358992
CCGGC	T	G	A	A	T	C	C	A	T	G	T	A	TTAATAGCTAAGATTACTATATCGACG	probe8599_PBM7.1_every6mer3599_3599_rc	TGAATCCATGTA	ATCCAT	TGA	GTA	12.061	0.04728	4338.67	1.03377	0.0371416	0.0359284
CCGGC	T	G	A	C	G	C	A	T	C	G	T	A	TTAATAGCTAAGATTACTATATCGACG	probe901_PBM7.1_every6mer901_901_rc	TGACGCATCGTA	CGCATC	TGA	GTA	12.2194	0.0461775	4784.67	1.0421	0.177001	0.169851
CCGGC	T	G	A	G	T	G	G	A	T	G	T	A	TTAATAGCTAAGATTACTATATCGACG	probe8678_PBM7.1_every6mer3678_3678_rc	TGAGTGGATGTA	GTGGAT	TGA	GTA	12.1541	0.0422795	4561.67	1.03056	0.0498321	0.0483545
CCGGC	T	G	A	C	A	T	C	T	T	G	T	A	TTAATAGCTAAGATTACTATATCGACG	probe8897_PBM7.1_every6mer3897_3897_rc	TGACATCTTGTA	CATCTT	TGA	GTA	12.0645	0.0418837	4327	1.03295	0.102777	0.0994979
CCGGC	T	G	A	A	A	G	T	A	T	G	T	A	TTAATAGCTAAGATTACTATATCGACG	probe8803_PBM7.1_every6mer3803_3803_rc	TGAAAGTATGTA	AAGTAT	TGA	GTA	12.2263	0.0414254	4830	1.03796	0.161	0.155112
CCGGC	T	G	A	C	T	T	C	A	T	G	T	A	TTAATAGCTAAGATTACTATATCGACG	probe8645_PBM7.1_every6mer3645_3645_rc	TGACTTCATGTA	CTTCAT	TGA	GTA	12.2232	0.0412441	4789.33	1.0346	0.130243	0.125887
CCGGC	T	G	A	A	C	C	T	G	C	G	T	A	TTAATAGCTAAGATTACTATATCGACG	probe5451_PBM7.1_every6mer451_451_rc	TGAACCTGCGTA	ACCTGC	TGA	GTA	12.1779	0.0407461	4641.33	1.03053	0.0752807	0.0730502
CCGGC	C	A	A	T	G	T	C	T	T	A	A	C	TTAATAGCTAAGATTACTATATCGACG	probe9438_PBM7.1_randomseq56_4438_rc	CAATGTCTTAAC	TGTCTT	CAA	AAC	12.0312	0.0404323	4265.33	1.03742	0.168294	0.162224
CCGGC	T	G	A	T	A	T	G	G	G	G	T	A	TTAATAGCTAAGATTACTATATCGACG	probe6404_PBM7.1_every6mer1404_1404_rc	TGATATGGGGTA	TATGGG	TGA	GTA	12.153	0.0376849	4556.67	1.03508	0.166448	0.160807
CCGGC	T	G	A	G	T	G	G	T	A	G	T	A	TTAATAGCTAAGATTACTATATCGACG	probe7910_PBM7.1_every6mer2910_2910_rc	TGAGTGGTAGTA	GTGGTA	TGA	GTA	12.0788	0.0366559	4334.33	1.03177	0.136634	0.132427
CCGGC	T	G	A	A	G	C	C	A	T	G	T	A	TTAATAGCTAAGATTACTATATCGACG	probe8591_PBM7.1_every6mer3591_3591_rc	TGAAGCCATGTA	AGCCAT	TGA	GTA	12.2281	0.0354575	4822.67	1.02596	0.0580918	0.0566219
CCGGC	T	G	A	T	G	T	A	G	G	G	T	A	TTAATAGCTAAGATTACTATATCGACG	probe6464_PBM7.1_every6mer1464_1464_rc	TGATGTAGGGTA	TGTAGG	TGA	GTA	12.0247	0.035188	4173.33	1.02748	0.0942307	0.0917108
CCGGC	T	G	A	G	A	A	C	G	C	G	T	A	TTAATAGCTAAGATTACTATATCGACG	probe5298_PBM7.1_every6mer298_298_rc	TGAGAACGCGTA	GAACGC	TGA	GTA	12.0882	0.0350747	4371.33	1.02949	0.119934	0.116498
CCGGC	T	G	A	A	C	T	C	C	T	G	T	A	TTAATAGCTAAGATTACTATATCGACG	probe8123_PBM7.1_every6mer3123_3123_rc	TGAACTCCTGTA	ACTCCT	TGA	GTA	12.2592	0.0348464	5071.67	1.03683	0.200517	0.193395
CCGGC	T	G	A	G	C	G	C	G	G	G	T	A	TTAATAGCTAAGATTACTATATCGACG	probe6298_PBM7.1_every6mer1298_1298_rc	TGAGCGCGGGTA	GCGCGG	TGA	GTA	12.1243	0.0344435	4465.33	1.03245	0.155526	0.150638
CCGGC	T	G	A	T	G	G	A	A	T	G	T	A	TTAATAGCTAAGATTACTATATCGACG	probe8736_PBM7.1_every6mer3736_3736_rc	TGATGGAATGTA	TGGAAT	TGA	GTA	12.0007	0.0341553	4101.67	1.02832	0.117949	0.114701
CCGGC	T	T	G	C	A	T	A	T	T	T	A	C	TTAATAGCTAAGATTACTATATCGACG	probe9439_PBM7.1_randomseq57_4439_rc	TTGCATATTTAC	CATATT	TTG	TAC	12.2459	0.0340927	4929.67	1.03166	0.152533	0.147852
CCGGC	T	G	A	T	G	A	C	G	C	G	T	A	TTAATAGCTAAGATTACTATATCGACG	probe5296_PBM7.1_every6mer296_296_rc	TGATGACGCGTA	TGACGC	TGA	GTA	12.0486	0.031206	4326.67	1.03301	0.190488	0.184401
CCGGC	T	G	A	A	G	C	C	G	T	G	T	A	TTAATAGCTAAGATTACTATATCGACG	probe8335_PBM7.1_every6mer3335_3335_rc	TGAAGCCGTGTA	AGCCGT	TGA	GTA	12.0025	0.0309341	4221.33	1.05053	0.310249	0.295327
CCGGC	T	G	A	C	C	T	G	G	G	G	T	A	TTAATAGCTAAGATTACTATATCGACG	probe6393_PBM7.1_every6mer1393_1393_rc	TGACCTGGGGTA	CCTGGG	TGA	GTA	11.8264	0.0286446	3640.33	1.02957	0.170847	0.16594
CCGGC	T	G	A	C	C	T	G	C	C	G	T	A	TTAATAGCTAAGATTACTATATCGACG	probe5113_PBM7.1_every6mer113_113_rc	TGACCTGCCGTA	CCTGCC	TGA	GTA	12.1246	0.0280607	4497.33	1.03926	0.251388	0.24189
CCGGC	A	C	T	T	A	C	C	T	C	C	G	G	TTAATAGCTAAGATTACTATATCGACG	probe9426_PBM7.1_randomseq44_4426_rc	ACTTACCTCCGG	TACCTC	ACT	CGG	12.273	0.0277581	4956.67	1.02236	0.0961832	0.0940795
CCGGC	T	G	A	T	G	C	G	T	C	G	T	A	TTAATAGCTAAGATTACTATATCGACG	probe840_PBM7.1_every6mer840_840_rc	TGATGCGTCGTA	TGCGTC	TGA	GTA	12.1602	0.0277383	4579.67	1.02885	0.175067	0.170158
CCGGC	T	G	A	C	C	G	A	A	T	G	T	A	TTAATAGCTAAGATTACTATATCGACG	probe8729_PBM7.1_every6mer3729_3729_rc	TGACCGAATGTA	CCGAAT	TGA	GTA	12.0898	0.0273618	4369.67	1.02471	0.130053	0.126917
CCGGC	T	G	A	T	G	T	A	T	A	G	T	A	TTAATAGCTAAGATTACTATATCGACG	probe8000_PBM7.1_every6mer3000_3000_rc	TGATGTATAGTA	TGTATA	TGA	GTA	12.2566	0.0267244	5203	1.0364	0.233894	0.225679
CCGGC	T	G	A	C	G	T	T	G	C	G	T	A	TTAATAGCTAAGATTACTATATCGACG	probe5501_PBM7.1_every6mer501_501_rc	TGACGTTGCGTA	CGTTGC	TGA	GTA	12.1333	0.0260204	4533.33	1.01854	0.0325036	0.0319119
CCGGC	T	G	A	C	C	T	G	A	G	G	T	A	TTAATAGCTAAGATTACTATATCGACG	probe6649_PBM7.1_every6mer1649_1649_rc	TGACCTGAGGTA	CCTGAG	TGA	GTA	12.04	0.0241434	4234.67	1.02301	0.139183	0.136052
CCGGC	T	G	A	G	T	G	C	T	C	G	T	A	TTAATAGCTAAGATTACTATATCGACG	probe798_PBM7.1_every6mer798_798_rc	TGAGTGCTCGTA	GTGCTC	TGA	GTA	12.2143	0.0236753	4773.33	1.02198	0.126399	0.12368
CCGGC	T	G	A	A	A	G	C	G	C	G	T	A	TTAATAGCTAAGATTACTATATCGACG	probe5283_PBM7.1_every6mer283_283_rc	TGAAAGCGCGTA	AAGCGC	TGA	GTA	12.0943	0.0230733	4380	1.01687	0.048136	0.0473374
CCGGC	T	G	A	C	A	C	T	C	G	G	G	A	TTAATAGCTAAGATTACTATATCGACG	probe9940_PBM7.1_mutant844_4940_rc	TGACACTCGGGA	CACTCG	TGA	GGA	11.975	0.022957	4028.67	1.01673	0.0456261	0.0448752
CCGGC	T	G	A	C	A	T	T	A	C	G	T	A	TTAATAGCTAAGATTACTATATCGACG	probe761_PBM7.1_every6mer761_761_rc	TGACATTACGTA	CATTAC	TGA	GTA	12.0941	0.0224598	4453.67	1.02068	0.126186	0.123629
CCGGC	T	G	A	A	G	A	G	G	G	G	T	A	TTAATAGCTAAGATTACTATATCGACG	probe6383_PBM7.1_every6mer1383_1383_rc	TGAAGAGGGGTA	AGAGGG	TGA	GTA	12.1038	0.0221574	4402.67	1.01793	0.0871848	0.0856493
CCGGC	A	T	A	G	T	A	T	A	C	A	A	T	TTAATAGCTAAGATTACTATATCGACG	probe9417_PBM7.1_randomseq35_4417_rc	ATAGTATACAAT	GTATAC	ATA	AAT	12.1263	0.0214225	4471	1.01658	0.0704516	0.0693023
CCGGC	T	G	A	A	A	C	C	A	A	G	T	A	TTAATAGCTAAGATTACTATATCGACG	probe7571_PBM7.1_every6mer2571_2571_rc	TGAAACCAAGTA	AACCAA	TGA	GTA	12.09	0.0213025	4555.33	1.0333	0.227802	0.220461
CCGGC	T	G	A	G	C	G	G	G	T	G	T	A	TTAATAGCTAAGATTACTATATCGACG	probe8410_PBM7.1_every6mer3410_3410_rc	TGAGCGGGTGTA	GCGGGT	TGA	GTA	12.0808	0.020996	4340.67	1.02338	0.167916	0.16408
CCGGC	T	G	A	C	T	G	C	T	G	G	T	A	TTAATAGCTAAGATTACTATATCGACG	probe6821_PBM7.1_every6mer1821_1821_rc	TGACTGCTGGTA	CTGCTG	TGA	GTA	12.1105	0.0200678	4441.67	1.02457	0.175996	0.171776
CCGGC	T	G	A	T	C	A	G	T	T	G	T	A	TTAATAGCTAAGATTACTATATCGACG	probe8940_PBM7.1_every6mer3940_3940_rc	TGATCAGTTGTA	TCAGTT	TGA	GTA	12.1346	0.0195778	4533.33	1.0146	0.0537552	0.0529819
CCGGC	T	G	A	C	A	G	G	T	C	G	T	A	TTAATAGCTAAGATTACTATATCGACG	probe857_PBM7.1_every6mer857_857_rc	TGACAGGTCGTA	CAGGTC	TGA	GTA	12.1267	0.0186426	4514.67	1.01539	0.0865086	0.0851975
CCGGC	T	G	A	C	G	T	A	A	G	G	T	A	TTAATAGCTAAGATTACTATATCGACG	probe6717_PBM7.1_every6mer1717_1717_rc	TGACGTAAGGTA	CGTAAG	TGA	GTA	12.0938	0.0182569	4625.33	1.02869	0.227772	0.22142
CCGGC	T	G	A	G	C	G	A	G	G	G	T	A	TTAATAGCTAAGATTACTATATCGACG	probe6426_PBM7.1_every6mer1426_1426_rc	TGAGCGAGGGTA	GCGAGG	TGA	GTA	12.2207	0.0181544	4792.33	1.02297	0.175264	0.171328
CCGGC	T	G	A	T	C	A	C	C	A	G	T	A	TTAATAGCTAAGATTACTATATCGACG	probe7084_PBM7.1_every6mer2084_2084_rc	TGATCACCAGTA	TCACCA	TGA	GTA	12.1039	0.0177752	4407.67	1.02019	0.149779	0.146814
CCGGC	T	G	A	G	C	G	T	A	T	G	T	A	TTAATAGCTAAGATTACTATATCGACG	probe8794_PBM7.1_every6mer3794_3794_rc	TGAGCGTATGTA	GCGTAT	TGA	GTA	12.0665	0.0170773	4374.33	1.02846	0.234682	0.228189
CCGGC	T	G	A	T	G	C	A	A	C	G	T	A	TTAATAGCTAAGATTACTATATCGACG	probe648_PBM7.1_every6mer648_648_rc	TGATGCAACGTA	TGCAAC	TGA	GTA	12.1245	0.0167751	4495.67	1.02126	0.167217	0.163736
CCGGC	T	G	A	C	A	A	T	G	G	G	T	A	TTAATAGCTAAGATTACTATATCGACG	probe6513_PBM7.1_every6mer1513_1513_rc	TGACAATGGGTA	CAATGG	TGA	GTA	12.1755	0.0163762	4693.33	1.01385	0.0846492	0.0834926
CCGGC	T	G	A	G	A	T	G	T	G	G	T	A	TTAATAGCTAAGATTACTATATCGACG	probe6914_PBM7.1_every6mer1914_1914_rc	TGAGATGTGGTA	GATGTG	TGA	GTA	12.2018	0.0153721	4742.67	1.01813	0.146541	0.143932
CCGGC	T	G	A	A	C	C	C	T	C	G	T	A	TTAATAGCTAAGATTACTATATCGACG	probe771_PBM7.1_every6mer771_771_rc	TGAACCCTCGTA	ACCCTC	TGA	GTA	12.1367	0.0153046	4541.33	1.03818	0.275566	0.265431
CCGGC	T	G	A	T	G	T	G	G	A	G	T	A	TTAATAGCTAAGATTACTATATCGACG	probe7424_PBM7.1_every6mer2424_2424_rc	TGATGTGGAGTA	TGTGGA	TGA	GTA	12.0081	0.0147723	4148	1.01062	0.0316146	0.0312822
CCGGC	T	G	A	A	C	A	C	C	A	G	T	A	TTAATAGCTAAGATTACTATATCGACG	probe7083_PBM7.1_every6mer2083_2083_rc	TGAACACCAGTA	ACACCA	TGA	GTA	12.3566	0.0132278	5254.67	1.00938	0.0224216	0.0222133
CCGGC	T	G	A	T	G	G	C	T	G	G	T	A	TTAATAGCTAAGATTACTATATCGACG	probe6816_PBM7.1_every6mer1816_1816_rc	TGATGGCTGGTA	TGGCTG	TGA	GTA	11.9799	0.0130029	4046.67	1.00916	0.0182031	0.0180378
CCGGC	T	G	A	T	G	T	T	A	G	G	T	A	TTAATAGCTAAGATTACTATATCGACG	probe6784_PBM7.1_every6mer1784_1784_rc	TGATGTTAGGTA	TGTTAG	TGA	GTA	12.0456	0.0129098	4257	1.01592	0.148205	0.145882
CCGGC	T	G	A	T	G	T	T	T	G	G	T	A	TTAATAGCTAAGATTACTATATCGACG	probe7040_PBM7.1_every6mer2040_2040_rc	TGATGTTTGGTA	TGTTTG	TGA	GTA	12.0007	0.0122695	4306.33	1.03206	0.281347	0.272608
CCGGC	T	G	A	G	C	T	G	C	A	G	T	A	TTAATAGCTAAGATTACTATATCGACG	probe7162_PBM7.1_every6mer2162_2162_rc	TGAGCTGCAGTA	GCTGCA	TGA	GTA	12.1007	0.0120907	4474.67	1.01876	0.172472	0.169295
CCGGC	T	G	A	A	A	T	G	C	A	G	T	A	TTAATAGCTAAGATTACTATATCGACG	probe7171_PBM7.1_every6mer2171_2171_rc	TGAAATGCAGTA	AATGCA	TGA	GTA	12.2642	0.0119728	5010	1.02406	0.224495	0.219221
CCGGC	T	G	A	C	A	T	C	C	G	G	T	A	TTAATAGCTAAGATTACTATATCGACG	probe6081_PBM7.1_every6mer1081_1081_rc	TGACATCCGGTA	CATCCG	TGA	GTA	12.1356	0.0105551	4505.67	1.00896	0.0692067	0.0685923
CCGGC	T	G	A	G	T	A	T	G	C	G	T	A	TTAATAGCTAAGATTACTATATCGACG	probe5494_PBM7.1_every6mer494_494_rc	TGAGTATGCGTA	GTATGC	TGA	GTA	12.173	0.00996789	4644.67	1.01344	0.137498	0.135674
CCGGC	T	G	A	T	G	C	T	G	A	G	T	A	TTAATAGCTAAGATTACTATATCGACG	probe7504_PBM7.1_every6mer2504_2504_rc	TGATGCTGAGTA	TGCTGA	TGA	GTA	11.9423	0.00914813	4107.67	1.02285	0.233582	0.228365
CCGGC	T	G	A	A	T	G	A	A	C	G	T	A	TTAATAGCTAAGATTACTATATCGACG	probe671_PBM7.1_every6mer671_671_rc	TGAATGAACGTA	ATGAAC	TGA	GTA	11.9633	0.00913224	4148.33	1.01465	0.160471	0.158154
CCGGC	T	G	A	A	G	G	C	C	T	G	T	A	TTAATAGCTAAGATTACTATATCGACG	probe8095_PBM7.1_every6mer3095_3095_rc	TGAAGGCCTGTA	AGGCCT	TGA	GTA	12.0228	0.00897834	4241.33	1.01049	0.115505	0.114306
CCGGC	T	G	A	C	A	G	C	T	C	G	T	A	TTAATAGCTAAGATTACTATATCGACG	probe793_PBM7.1_every6mer793_793_rc	TGACAGCTCGTA	CAGCTC	TGA	GTA	12.2274	0.00848021	4804	1.00875	0.0920097	0.0912116
CCGGC	T	G	A	A	G	G	T	A	C	G	T	A	TTAATAGCTAAGATTACTATATCGACG	probe727_PBM7.1_every6mer727_727_rc	TGAAGGTACGTA	AGGTAC	TGA	GTA	12.0692	0.00793727	4350.33	1.0059	0.0340437	0.033844
CCGGC	T	G	A	T	G	G	A	C	T	G	T	A	TTAATAGCTAAGATTACTATATCGACG	probe8224_PBM7.1_every6mer3224_3224_rc	TGATGGACTGTA	TGGACT	TGA	GTA	12.1401	0.00744911	4573.33	1.01943	0.215422	0.211316
CCGGC	T	G	A	A	A	C	C	T	C	G	T	A	TTAATAGCTAAGATTACTATATCGACG	probe779_PBM7.1_every6mer779_779_rc	TGAAACCTCGTA	AACCTC	TGA	GTA	12.0625	0.0071004	4292.67	1.00497	0.0109727	0.0109184
CCGGC	T	G	A	A	C	A	A	A	T	G	T	A	TTAATAGCTAAGATTACTATATCGACG	probe8747_PBM7.1_every6mer3747_3747_rc	TGAACAAATGTA	ACAAAT	TGA	GTA	12.1809	0.00639292	4652	1.02261	0.242728	0.237361
CCGGC	T	G	A	C	T	G	G	C	A	G	T	A	TTAATAGCTAAGATTACTATATCGACG	probe7141_PBM7.1_every6mer2141_2141_rc	TGACTGGCAGTA	CTGGCA	TGA	GTA	12.0809	0.00632641	4469	1.0093	0.124227	0.123081
CCGGC	T	G	A	G	T	G	G	G	A	G	T	A	TTAATAGCTAAGATTACTATATCGACG	probe7398_PBM7.1_every6mer2398_2398_rc	TGAGTGGGAGTA	GTGGGA	TGA	GTA	12.1487	0.00596566	4552	1.00446	0.0312356	0.0310967
CCGGC	T	G	A	C	C	T	A	G	T	G	T	A	TTAATAGCTAAGATTACTATATCGACG	probe8505_PBM7.1_every6mer3505_3505_rc	TGACCTAGTGTA	CCTAGT	TGA	GTA	12.0258	0.00558487	4286.67	1.02778	0.279309	0.27176
CCGGC	T	G	A	C	A	G	T	C	A	G	T	A	TTAATAGCTAAGATTACTATATCGACG	probe7265_PBM7.1_every6mer2265_2265_rc	TGACAGTCAGTA	CAGTCA	TGA	GTA	12.0856	0.00471227	4349.33	1.01084	0.147074	0.145497
CCGGC	T	G	A	C	C	G	C	A	G	G	T	A	TTAATAGCTAAGATTACTATATCGACG	probe6553_PBM7.1_every6mer1553_1553_rc	TGACCGCAGGTA	CCGCAG	TGA	GTA	11.9497	0.00405304	3962	1.0032	0.0336801	0.0335728
CCGGC	T	G	A	A	C	A	C	T	C	G	T	A	TTAATAGCTAAGATTACTATATCGACG	probe803_PBM7.1_every6mer803_803_rc	TGAACACTCGTA	ACACTC	TGA	GTA	12.1693	0.00339845	4606.67	1.00618	0.109467	0.108794
CCGGC	T	G	A	G	C	G	A	G	T	G	T	A	TTAATAGCTAAGATTACTATATCGACG	probe8474_PBM7.1_every6mer3474_3474_rc	TGAGCGAGTGTA	GCGAGT	TGA	GTA	12.1786	0.00324952	4723.67	1.00858	0.139455	0.138268
CCGGC	T	G	A	T	G	C	C	G	C	G	T	A	TTAATAGCTAAGATTACTATATCGACG	probe5264_PBM7.1_every6mer264_264_rc	TGATGCCGCGTA	TGCCGC	TGA	GTA	11.9947	0.00246099	4155	1.00635	0.118761	0.118011
CCGGC	T	G	A	C	A	G	G	T	A	G	T	A	TTAATAGCTAAGATTACTATATCGACG	probe7905_PBM7.1_every6mer2905_2905_rc	TGACAGGTAGTA	CAGGTA	TGA	GTA	12.0848	0.00138383	4344.67	1.00302	0.0796085	0.0793691
CCGGC	T	G	A	C	C	A	G	G	A	G	T	A	TTAATAGCTAAGATTACTATATCGACG	probe7401_PBM7.1_every6mer2401_2401_rc	TGACCAGGAGTA	CCAGGA	TGA	GTA	12.077	0.00122784	4346.67	1.0212	0.236906	0.231989
CCGGC	T	G	A	T	G	A	T	G	T	G	T	A	TTAATAGCTAAGATTACTATATCGACG	probe8560_PBM7.1_every6mer3560_3560_rc	TGATGATGTGTA	TGATGT	TGA	GTA	11.9376	0.000903944	3924.67	1.00689	0.139119	0.138168
CCGGC	A	C	T	A	T	C	T	T	T	G	T	T	TTAATAGCTAAGATTACTATATCGACG	probe9394_PBM7.1_randomseq12_4394_rc	ACTATCTTTGTT	ATCTTT	ACT	GTT	12.0102	0.000850174	4125	1.00249	0.076411	0.0762214
CCGGC	T	G	A	T	T	C	A	C	G	G	T	A	TTAATAGCTAAGATTACTATATCGACG	probe6168_PBM7.1_every6mer1168_1168_rc	TGATTCACGGTA	TTCACG	TGA	GTA	12.2307	0.000807115	4841	1.01014	0.170669	0.168956
CCGGC	T	G	A	T	G	C	G	G	T	G	T	A	TTAATAGCTAAGATTACTATATCGACG	probe8400_PBM7.1_every6mer3400_3400_rc	TGATGCGGTGTA	TGCGGT	TGA	GTA	12.0771	0.000801259	4366	1.02409	0.28083	0.274223
CCGGC	T	G	A	A	T	G	C	A	A	G	T	A	TTAATAGCTAAGATTACTATATCGACG	probe7591_PBM7.1_every6mer2591_2591_rc	TGAATGCAAGTA	ATGCAA	TGA	GTA	12.2241	0.000124389	4786.33	1.00283	0.0924438	0.0921825
CCGGC	T	G	A	C	G	G	C	C	T	G	T	A	TTAATAGCTAAGATTACTATATCGACG	probe8093_PBM7.1_every6mer3093_3093_rc	TGACGGCCTGTA	CGGCCT	TGA	GTA	12.1985	-0.000250409	4734.33	1.00154	0.0726855	0.0725737
CCGGC	T	G	G	C	A	C	T	T	G	G	T	A	TTAATAGCTAAGATTACTATATCGACG	probe9584_PBM7.1_mutant132_4584_rc	TGGCACTTGGTA	CACTTG	TGG	GTA	12.1328	-0.00109251	4518	1.0249	0.281881	0.275033
CCGGC	T	G	A	A	A	C	A	C	A	G	T	A	TTAATAGCTAAGATTACTATATCGACG	probe7187_PBM7.1_every6mer2187_2187_rc	TGAAACACAGTA	AACACA	TGA	GTA	12.1449	-0.00175684	4660.33	1.00311	0.116436	0.116075
CCGGC	T	G	A	C	A	A	C	A	A	G	T	A	TTAATAGCTAAGATTACTATATCGACG	probe7601_PBM7.1_every6mer2601_2601_rc	TGACAACAAGTA	CAACAA	TGA	GTA	11.9835	-0.00212236	4053	1.00727	0.165959	0.164761
CCGGC	T	G	A	A	A	A	G	G	T	G	T	A	TTAATAGCTAAGATTACTATATCGACG	probe8435_PBM7.1_every6mer3435_3435_rc	TGAAAAGGTGTA	AAAGGT	TGA	GTA	12.2302	-0.00249349	4878.33	1.00293	0.117263	0.11692
CCGGC	T	G	A	T	G	G	C	T	C	G	T	A	TTAATAGCTAAGATTACTATATCGACG	probe792_PBM7.1_every6mer792_792_rc	TGATGGCTCGTA	TGGCTC	TGA	GTA	12.2242	-0.00279993	4789.33	0.998341	0.0289919	0.0290401
CCGGC	T	G	A	C	A	T	T	C	G	G	T	A	TTAATAGCTAAGATTACTATATCGACG	probe6273_PBM7.1_every6mer1273_1273_rc	TGACATTCGGTA	CATTCG	TGA	GTA	12.1474	-0.00292738	4546	1.0037	0.128648	0.128174
CCGGC	T	G	A	A	G	G	G	C	G	G	T	A	TTAATAGCTAAGATTACTATATCGACG	probe6111_PBM7.1_every6mer1111_1111_rc	TGAAGGGCGGTA	AGGGCG	TGA	GTA	12.0763	-0.00457027	4553	1.01717	0.257797	0.253444
CCGGC	T	G	A	T	G	T	C	T	C	G	T	A	TTAATAGCTAAGATTACTATATCGACG	probe824_PBM7.1_every6mer824_824_rc	TGATGTCTCGTA	TGTCTC	TGA	GTA	12.155	-0.00586274	4580.67	0.999274	0.100367	0.10044
CCGGC	T	G	A	A	C	A	G	C	A	G	T	A	TTAATAGCTAAGATTACTATATCGACG	probe7147_PBM7.1_every6mer2147_2147_rc	TGAACAGCAGTA	ACAGCA	TGA	GTA	12.0238	-0.00690455	4165.33	0.99535	0.0192615	0.0193515
CCGGC	T	G	A	T	G	T	A	C	A	G	T	A	TTAATAGCTAAGATTACTATATCGACG	probe7232_PBM7.1_every6mer2232_2232_rc	TGATGTACAGTA	TGTACA	TGA	GTA	12.2847	-0.00798211	5046	0.99892	0.11776	0.117888
CCGGC	T	G	A	C	T	A	C	G	A	G	T	A	TTAATAGCTAAGATTACTATATCGACG	probe7349_PBM7.1_every6mer2349_2349_rc	TGACTACGAGTA	CTACGA	TGA	GTA	12.1255	-0.00923382	4553.67	1.01946	0.279884	0.274542
CCGGC	T	G	A	A	C	G	C	C	G	G	T	A	TTAATAGCTAAGATTACTATATCGACG	probe6043_PBM7.1_every6mer1043_1043_rc	TGAACGCCGGTA	ACGCCG	TGA	GTA	12.2353	-0.00954481	4895.33	1.01873	0.288138	0.282841
CCGGC	T	G	A	C	A	T	T	A	G	G	T	A	TTAATAGCTAAGATTACTATATCGACG	probe6785_PBM7.1_every6mer1785_1785_rc	TGACATTAGGTA	CATTAG	TGA	GTA	12.1076	-0.00998577	4450.33	0.99403	0.0529906	0.0533088
CCGGC	T	G	A	G	G	T	C	A	T	G	T	A	TTAATAGCTAAGATTACTATATCGACG	probe8638_PBM7.1_every6mer3638_3638_rc	TGAGGTCATGTA	GGTCAT	TGA	GTA	12.256	-0.0100858	4899.67	0.994923	0.0739826	0.0743601
CCGGC	T	G	A	C	A	C	T	C	C	G	T	A	TTAATAGCTAAGATTACTATATCGACG	probe5201_PBM7.1_every6mer201_201_rc	TGACACTCCGTA	CACTCC	TGA	GTA	12.2301	-0.0103251	4806	0.995034	0.080857	0.0812605
CCGGC	T	G	A	T	A	C	A	T	C	G	T	A	TTAATAGCTAAGATTACTATATCGACG	probe908_PBM7.1_every6mer908_908_rc	TGATACATCGTA	TACATC	TGA	GTA	12.2522	-0.0107343	5041.33	1.01039	0.221684	0.219405
CCGGC	T	G	A	C	A	C	A	A	A	G	T	A	TTAATAGCTAAGATTACTATATCGACG	probe7697_PBM7.1_every6mer2697_2697_rc	TGACACAAAGTA	CACAAA	TGA	GTA	12.1598	-0.0109259	4615.67	0.993395	0.0527795	0.0531304
CCGGC	T	G	A	C	G	T	T	A	C	G	T	A	TTAATAGCTAAGATTACTATATCGACG	probe757_PBM7.1_every6mer757_757_rc	TGACGTTACGTA	CGTTAC	TGA	GTA	12.1508	-0.0121744	4698	1.0165	0.288106	0.283429
CCGGC	T	G	A	G	T	G	C	T	A	G	T	A	TTAATAGCTAAGATTACTATATCGACG	probe7846_PBM7.1_every6mer2846_2846_rc	TGAGTGCTAGTA	GTGCTA	TGA	GTA	12.1112	-0.0126484	4521.33	1.01464	0.275403	0.271429
CCGGC	T	G	A	A	A	G	C	C	T	G	T	A	TTAATAGCTAAGATTACTATATCGACG	probe8099_PBM7.1_every6mer3099_3099_rc	TGAAAGCCTGTA	AAGCCT	TGA	GTA	12.2097	-0.0129356	4769	0.99241	0.0625652	0.0630437
CCGGC	T	G	A	T	T	G	T	G	C	G	T	A	TTAATAGCTAAGATTACTATATCGACG	probe5480_PBM7.1_every6mer480_480_rc	TGATTGTGCGTA	TTGTGC	TGA	GTA	12.1448	-0.0130538	4591	1.00702	0.211628	0.210152
CCGGC	T	G	A	T	G	G	A	G	G	G	T	A	TTAATAGCTAAGATTACTATATCGACG	probe6432_PBM7.1_every6mer1432_1432_rc	TGATGGAGGGTA	TGGAGG	TGA	GTA	12.065	-0.0144897	4337.67	0.994315	0.114394	0.115048
CCGGC	T	G	A	C	T	C	A	A	C	G	T	A	TTAATAGCTAAGATTACTATATCGACG	probe653_PBM7.1_every6mer653_653_rc	TGACTCAACGTA	CTCAAC	TGA	GTA	11.9561	-0.0146895	3995.67	0.997022	0.147011	0.14745
CCGGC	T	G	A	G	G	G	G	C	C	G	T	A	TTAATAGCTAAGATTACTATATCGACG	probe86_PBM7.1_every6mer86_86_rc	TGAGGGGCCGTA	GGGGCC	TGA	GTA	12.1899	-0.0149451	4766.33	0.999498	0.170177	0.170262
CCGGC	T	G	A	T	A	A	T	G	C	G	T	A	TTAATAGCTAAGATTACTATATCGACG	probe5492_PBM7.1_every6mer492_492_rc	TGATAATGCGTA	TAATGC	TGA	GTA	11.9673	-0.0149953	4023.33	0.995959	0.133366	0.133907
CCGGC	T	G	A	A	C	G	C	A	G	G	T	A	TTAATAGCTAAGATTACTATATCGACG	probe6555_PBM7.1_every6mer1555_1555_rc	TGAACGCAGGTA	ACGCAG	TGA	GTA	12.1418	-0.0155077	4547	0.989614	0.0299489	0.0302632
CCGGC	T	G	A	T	G	A	T	A	C	G	T	A	TTAATAGCTAAGATTACTATATCGACG	probe744_PBM7.1_every6mer744_744_rc	TGATGATACGTA	TGATAC	TGA	GTA	12.2072	-0.0181712	4855.67	0.991343	0.109241	0.110195
CCGGC	T	G	A	A	T	G	C	C	A	G	T	A	TTAATAGCTAAGATTACTATATCGACG	probe7079_PBM7.1_every6mer2079_2079_rc	TGAATGCCAGTA	ATGCCA	TGA	GTA	11.9286	-0.0192917	3898.67	0.987633	0.0516889	0.0523361
CCGGC	T	G	A	C	T	G	C	A	G	G	T	A	TTAATAGCTAAGATTACTATATCGACG	probe6565_PBM7.1_every6mer1565_1565_rc	TGACTGCAGGTA	CTGCAG	TGA	GTA	12.3362	-0.0197484	5189.67	0.988085	0.0702719	0.0711193
CCGGC	T	T	A	C	A	G	G	T	A	G	T	A	TTAATAGCTAAGATTACTATATCGACG	probe9651_PBM7.1_mutant307_4651_rc	TTACAGGTAGTA	CAGGTA	TTA	GTA	12.0555	-0.0209004	4331.67	1.00826	0.268894	0.266692
CCGGC	T	G	G	C	A	C	T	T	G	G	T	T	TTAATAGCTAAGATTACTATATCGACG	probe9724_PBM7.1_mutant404_4724_rc	TGGCACTTGGTT	CACTTG	TGG	GTT	12.08	-0.0227069	4386	0.984899	0.0393107	0.0399135
CCGGC	T	G	A	C	A	C	C	T	A	C	T	A	TTAATAGCTAAGATTACTATATCGACG	probe9914_PBM7.1_mutant801_4914_rc	TGACACCTACTA	CACCTA	TGA	CTA	12.1009	-0.0238258	4421.33	0.989277	0.129419	0.130822
CCGGC	T	G	A	T	G	C	A	G	G	G	T	A	TTAATAGCTAAGATTACTATATCGACG	probe6416_PBM7.1_every6mer1416_1416_rc	TGATGCAGGGTA	TGCAGG	TGA	GTA	12.1829	-0.026339	4677.67	0.989461	0.152813	0.15444
CCGGC	T	G	A	C	A	G	A	C	T	G	T	A	TTAATAGCTAAGATTACTATATCGACG	probe8225_PBM7.1_every6mer3225_3225_rc	TGACAGACTGTA	CAGACT	TGA	GTA	12.1086	-0.0268738	4513.67	0.990221	0.15535	0.156884
CCGGC	T	G	A	T	G	G	T	T	G	G	T	A	TTAATAGCTAAGATTACTATATCGACG	probe7008_PBM7.1_every6mer2008_2008_rc	TGATGGTTGGTA	TGGTTG	TGA	GTA	12.1914	-0.0271784	4677.33	0.983068	0.0722261	0.0734701
CCGGC	T	G	A	C	T	G	T	G	A	G	T	A	TTAATAGCTAAGATTACTATATCGACG	probe7525_PBM7.1_every6mer2525_2525_rc	TGACTGTGAGTA	CTGTGA	TGA	GTA	12.103	-0.0272793	4500.67	0.989148	0.152909	0.154587
CCGGC	T	G	A	C	T	G	A	C	T	G	T	A	TTAATAGCTAAGATTACTATATCGACG	probe8229_PBM7.1_every6mer3229_3229_rc	TGACTGACTGTA	CTGACT	TGA	GTA	12.0632	-0.0275906	4300.67	0.983374	0.0814781	0.0828557
CCGGC	T	G	G	T	C	C	G	T	G	G	T	A	TTAATAGCTAAGATTACTATATCGACG	probe9250_PBM7.1_3adj462_4250_rc	TGGTCCGTGGTA	TCCGTG	TGG	GTA	12.0637	-0.0275984	4354.33	0.990034	0.166532	0.168208
CCGGC	T	G	A	C	C	C	A	T	T	G	T	A	TTAATAGCTAAGATTACTATATCGACG	probe8969_PBM7.1_every6mer3969_3969_rc	TGACCCATTGTA	CCCATT	TGA	GTA	12.1898	-0.0277517	4681	0.983022	0.0790138	0.0803785
CCGGC	T	G	A	T	C	G	T	A	T	G	T	A	TTAATAGCTAAGATTACTATATCGACG	probe8796_PBM7.1_every6mer3796_3796_rc	TGATCGTATGTA	TCGTAT	TGA	GTA	12.1482	-0.0280765	4678	1.00093	0.252325	0.25209
CCGGC	T	G	A	C	A	C	T	C	A	G	T	A	TTAATAGCTAAGATTACTATATCGACG	probe7249_PBM7.1_every6mer2249_2249_rc	TGACACTCAGTA	CACTCA	TGA	GTA	12.1183	-0.0283931	4521	0.983073	0.0862822	0.0877678
CCGGC	T	G	A	T	C	A	T	C	T	G	T	A	TTAATAGCTAAGATTACTATATCGACG	probe8300_PBM7.1_every6mer3300_3300_rc	TGATCATCTGTA	TCATCT	TGA	GTA	12.2098	-0.0291826	4738	0.980599	0.0425535	0.0433954
CCGGC	T	G	A	C	C	C	A	C	A	G	T	A	TTAATAGCTAAGATTACTATATCGACG	probe7177_PBM7.1_every6mer2177_2177_rc	TGACCCACAGTA	CCCACA	TGA	GTA	12.0089	-0.0296919	4142.67	0.986782	0.148363	0.15035
CCGGC	T	G	A	A	G	G	A	T	G	G	T	A	TTAATAGCTAAGATTACTATATCGACG	probe6943_PBM7.1_every6mer1943_1943_rc	TGAAGGATGGTA	AGGATG	TGA	GTA	12.1846	-0.0297587	4681.67	0.979779	0.0240024	0.0244977
CCGGC	T	G	A	C	G	G	C	G	A	G	T	A	TTAATAGCTAAGATTACTATATCGACG	probe7325_PBM7.1_every6mer2325_2325_rc	TGACGGCGAGTA	CGGCGA	TGA	GTA	11.9688	-0.0301881	4046	0.984284	0.122831	0.124792
CCGGC	T	G	A	G	C	A	T	A	A	G	T	A	TTAATAGCTAAGATTACTATATCGACG	probe7786_PBM7.1_every6mer2786_2786_rc	TGAGCATAAGTA	GCATAA	TGA	GTA	12.0742	-0.0306236	4327.67	0.983791	0.12156	0.123563
CCGGC	T	G	A	T	G	C	T	T	C	G	T	A	TTAATAGCTAAGATTACTATATCGACG	probe968_PBM7.1_every6mer968_968_rc	TGATGCTTCGTA	TGCTTC	TGA	GTA	12.23	-0.03117	4816	0.980667	0.077921	0.0794572
CCGGC	T	G	A	C	A	T	T	G	G	G	T	T	TTAATAGCTAAGATTACTATATCGACG	probe9988_PBM7.1_mutant913_4988_rc	TGACATTGGGTT	CATTGG	TGA	GTT	12.0722	-0.0320659	4375.33	0.978642	0.0429884	0.0439266
CCGGC	T	G	A	T	G	C	C	A	G	G	T	A	TTAATAGCTAAGATTACTATATCGACG	probe6544_PBM7.1_every6mer1544_1544_rc	TGATGCCAGGTA	TGCCAG	TGA	GTA	12.0483	-0.0325562	4333.67	0.988502	0.183416	0.18555
CCGGC	T	G	A	C	A	T	A	T	C	G	T	A	TTAATAGCTAAGATTACTATATCGACG	probe953_PBM7.1_every6mer953_953_rc	TGACATATCGTA	CATATC	TGA	GTA	12.0687	-0.0326966	4316.33	0.977692	0.017148	0.0175393
CCGGC	T	G	A	A	C	G	T	C	T	G	T	A	TTAATAGCTAAGATTACTATATCGACG	probe8283_PBM7.1_every6mer3283_3283_rc	TGAACGTCTGTA	ACGTCT	TGA	GTA	12.0586	-0.033061	4320	0.982917	0.129955	0.132214
CCGGC	T	G	A	C	G	A	A	T	G	G	T	A	TTAATAGCTAAGATTACTATATCGACG	probe6957_PBM7.1_every6mer1957_1957_rc	TGACGAATGGTA	CGAATG	TGA	GTA	12.0705	-0.033347	4303.67	0.983401	0.13912	0.141468
CCGGC	T	G	A	C	G	T	A	C	A	G	T	A	TTAATAGCTAAGATTACTATATCGACG	probe7229_PBM7.1_every6mer2229_2229_rc	TGACGTACAGTA	CGTACA	TGA	GTA	12.158	-0.0345948	4613	0.977346	0.0557392	0.0570312
CCGGC	T	G	A	T	G	G	A	A	C	G	T	A	TTAATAGCTAAGATTACTATATCGACG	probe664_PBM7.1_every6mer664_664_rc	TGATGGAACGTA	TGGAAC	TGA	GTA	12.1017	-0.035615	4397.33	0.975761	0.0206548	0.0211679
CCGGC	T	G	A	A	A	C	A	C	C	G	T	A	TTAATAGCTAAGATTACTATATCGACG	probe5139_PBM7.1_every6mer139_139_rc	TGAAACACCGTA	AACACC	TGA	GTA	12.0262	-0.0366208	4182.33	0.97786	0.0935791	0.0956979
CCGGC	T	G	A	C	C	C	A	C	C	G	T	A	TTAATAGCTAAGATTACTATATCGACG	probe5129_PBM7.1_every6mer129_129_rc	TGACCCACCGTA	CCCACC	TGA	GTA	12.0193	-0.0368872	4161.33	0.982877	0.156014	0.158732
CCGGC	T	G	A	T	G	T	A	A	C	G	T	A	TTAATAGCTAAGATTACTATATCGACG	probe696_PBM7.1_every6mer696_696_rc	TGATGTAACGTA	TGTAAC	TGA	GTA	12.019	-0.0371543	4154	0.984749	0.168637	0.171249
CCGGC	T	G	A	T	C	T	C	A	C	G	T	A	TTAATAGCTAAGATTACTATATCGACG	probe564_PBM7.1_every6mer564_564_rc	TGATCTCACGTA	TCTCAC	TGA	GTA	11.9193	-0.0379964	3880.33	0.975872	0.0743541	0.0761924
CCGGC	T	G	A	A	G	G	G	G	A	G	T	A	TTAATAGCTAAGATTACTATATCGACG	probe7391_PBM7.1_every6mer2391_2391_rc	TGAAGGGGAGTA	AGGGGA	TGA	GTA	12.0293	-0.0380401	4194.67	0.976157	0.0806631	0.0826334
CCGGC	T	G	A	C	C	C	C	T	C	G	T	A	TTAATAGCTAAGATTACTATATCGACG	probe769_PBM7.1_every6mer769_769_rc	TGACCCCTCGTA	CCCCTC	TGA	GTA	12.0536	-0.0392952	4284.33	0.992903	0.252928	0.254736
CCGGC	T	G	A	A	C	G	T	C	G	G	T	A	TTAATAGCTAAGATTACTATATCGACG	probe6235_PBM7.1_every6mer1235_1235_rc	TGAACGTCGGTA	ACGTCG	TGA	GTA	12.1568	-0.0407797	4675	0.99165	0.251152	0.253267
CCGGC	T	G	A	C	C	C	G	C	C	G	T	A	TTAATAGCTAAGATTACTATATCGACG	probe65_PBM7.1_every6mer65_65_rc	TGACCCGCCGTA	CCCGCC	TGA	GTA	12.1822	-0.0413457	4708.67	0.972372	0.0424748	0.0436817
CCGGC	T	G	A	T	G	A	C	T	T	G	T	A	TTAATAGCTAAGATTACTATATCGACG	probe8880_PBM7.1_every6mer3880_3880_rc	TGATGACTTGTA	TGACTT	TGA	GTA	11.9543	-0.041875	4011	0.974933	0.102663	0.105303
CCGGC	T	G	A	T	G	G	A	C	C	G	T	A	TTAATAGCTAAGATTACTATATCGACG	probe5152_PBM7.1_every6mer152_152_rc	TGATGGACCGTA	TGGACC	TGA	GTA	12.0794	-0.043016	4348.33	0.970851	0.0258696	0.0266463
CCGGC	T	G	A	C	T	G	A	G	T	G	T	A	TTAATAGCTAAGATTACTATATCGACG	probe8485_PBM7.1_every6mer3485_3485_rc	TGACTGAGTGTA	CTGAGT	TGA	GTA	12.1075	-0.0431173	4474	0.976854	0.137279	0.140532
CCGGC	T	G	A	G	G	G	C	G	C	G	T	A	TTAATAGCTAAGATTACTATATCGACG	probe5278_PBM7.1_every6mer278_278_rc	TGAGGGCGCGTA	GGGCGC	TGA	GTA	12.2176	-0.0439041	4867.67	0.971226	0.0597195	0.0614888
CCGGC	T	G	A	C	G	A	G	A	T	G	T	A	TTAATAGCTAAGATTACTATATCGACG	probe8685_PBM7.1_every6mer3685_3685_rc	TGACGAGATGTA	CGAGAT	TGA	GTA	12.0043	-0.0441226	4188	0.976069	0.13132	0.134539
CCGGC	T	G	A	C	A	C	T	T	T	G	T	A	TTAATAGCTAAGATTACTATATCGACG	probe9041_PBM7.1_every6mer4041_4041_rc	TGACACTTTGTA	CACTTT	TGA	GTA	12.1155	-0.0444181	4570.67	0.979129	0.17168	0.175339
CCGGC	T	G	A	T	G	G	A	T	G	G	T	A	TTAATAGCTAAGATTACTATATCGACG	probe6944_PBM7.1_every6mer1944_1944_rc	TGATGGATGGTA	TGGATG	TGA	GTA	12.1862	-0.0451066	4666.67	0.969743	0.0388632	0.0400757
CCGGC	T	G	A	T	G	A	C	T	G	G	T	A	TTAATAGCTAAGATTACTATATCGACG	probe6832_PBM7.1_every6mer1832_1832_rc	TGATGACTGGTA	TGACTG	TGA	GTA	11.9805	-0.0453076	4072.67	0.988626	0.247521	0.250369
CCGGC	T	G	A	A	T	T	C	G	T	G	T	A	TTAATAGCTAAGATTACTATATCGACG	probe8391_PBM7.1_every6mer3391_3391_rc	TGAATTCGTGTA	ATTCGT	TGA	GTA	12.1028	-0.0457093	4423	0.972197	0.100855	0.103739
CCGGC	T	G	A	C	C	T	A	T	G	G	T	A	TTAATAGCTAAGATTACTATATCGACG	probe6969_PBM7.1_every6mer1969_1969_rc	TGACCTATGGTA	CCTATG	TGA	GTA	12.157	-0.0465481	4585.33	0.982134	0.209614	0.213427
CCGGC	T	G	A	C	C	G	G	A	G	G	T	A	TTAATAGCTAAGATTACTATATCGACG	probe6617_PBM7.1_every6mer1617_1617_rc	TGACCGGAGGTA	CCGGAG	TGA	GTA	12.0093	-0.0470174	4145	0.970323	0.0846499	0.0872389
CCGGC	T	G	A	C	C	G	G	A	T	G	T	A	TTAATAGCTAAGATTACTATATCGACG	probe8665_PBM7.1_every6mer3665_3665_rc	TGACCGGATGTA	CCGGAT	TGA	GTA	12.0862	-0.0482186	4373.67	0.967797	0.0441949	0.0456655
CCGGC	T	G	A	A	A	T	G	A	T	G	T	A	TTAATAGCTAAGATTACTATATCGACG	probe8707_PBM7.1_every6mer3707_3707_rc	TGAAATGATGTA	AATGAT	TGA	GTA	12.0867	-0.0490172	4355.33	0.966752	0.0214159	0.0221524
CCGGC	C	G	A	C	T	C	G	G	G	G	T	T	TTAATAGCTAAGATTACTATATCGACG	probe9991_PBM7.1_mutant916_4991_rc	CGACTCGGGGTT	CTCGGG	CGA	GTT	12.0026	-0.049853	4173	0.97032	0.11385	0.117332
CCGGC	C	A	A	A	T	G	A	G	A	G	C	C	TTAATAGCTAAGATTACTATATCGACG	probe9413_PBM7.1_randomseq31_4413_rc	CAAATGAGAGCC	ATGAGA	CAA	GCC	12.1723	-0.0498826	4623	0.970516	0.115936	0.119459
CCGGC	C	G	T	T	A	C	C	C	T	G	T	G	TTAATAGCTAAGATTACTATATCGACG	probe9479_PBM7.1_randomseq97_4479_rc	CGTTACCCTGTG	TACCCT	CGT	GTG	12.1157	-0.0502141	4513.67	0.970495	0.117532	0.121105
CCGGC	T	G	A	C	C	G	A	G	T	G	T	A	TTAATAGCTAAGATTACTATATCGACG	probe8473_PBM7.1_every6mer3473_3473_rc	TGACCGAGTGTA	CCGAGT	TGA	GTA	12.0693	-0.0503704	4318.33	0.966912	0.0594625	0.0614973
CCGGC	T	G	A	C	G	A	C	C	T	G	T	A	TTAATAGCTAAGATTACTATATCGACG	probe8109_PBM7.1_every6mer3109_3109_rc	TGACGACCTGTA	CGACCT	TGA	GTA	12.0502	-0.0510205	4241.33	0.965796	0.0393342	0.0407273
CCGGC	T	G	A	A	A	C	G	A	T	G	T	A	TTAATAGCTAAGATTACTATATCGACG	probe8659_PBM7.1_every6mer3659_3659_rc	TGAAACGATGTA	AACGAT	TGA	GTA	11.9502	-0.0527709	4005.33	0.975944	0.180356	0.184801
CCGGC	T	G	A	T	G	G	T	T	A	G	T	A	TTAATAGCTAAGATTACTATATCGACG	probe8032_PBM7.1_every6mer3032_3032_rc	TGATGGTTAGTA	TGGTTA	TGA	GTA	12.0287	-0.0547663	4195	0.967333	0.117845	0.121824
CCGGC	T	G	A	T	G	C	T	A	C	G	T	A	TTAATAGCTAAGATTACTATATCGACG	probe712_PBM7.1_every6mer712_712_rc	TGATGCTACGTA	TGCTAC	TGA	GTA	11.9596	-0.0564103	4000	0.96696	0.122788	0.126984
CCGGC	T	G	A	T	G	A	C	G	G	G	T	A	TTAATAGCTAAGATTACTATATCGACG	probe6320_PBM7.1_every6mer1320_1320_rc	TGATGACGGGTA	TGACGG	TGA	GTA	11.9602	-0.0565391	4013	0.978916	0.214825	0.219452
CCGGC	T	G	A	T	G	T	T	C	C	G	T	A	TTAATAGCTAAGATTACTATATCGACG	probe5248_PBM7.1_every6mer248_248_rc	TGATGTTCCGTA	TGTTCC	TGA	GTA	12.127	-0.0579799	4535.33	0.973853	0.201944	0.207366
CCGGC	T	G	A	A	A	G	C	A	A	G	T	A	TTAATAGCTAAGATTACTATATCGACG	probe7587_PBM7.1_every6mer2587_2587_rc	TGAAAGCAAGTA	AAGCAA	TGA	GTA	12.198	-0.0584064	4703	0.977275	0.231821	0.237211
CCGGC	T	G	A	C	A	G	T	A	A	G	T	A	TTAATAGCTAAGATTACTATATCGACG	probe7777_PBM7.1_every6mer2777_2777_rc	TGACAGTAAGTA	CAGTAA	TGA	GTA	11.994	-0.0584472	4126.33	0.972267	0.18176	0.186944
CCGGC	T	G	A	T	G	A	G	T	G	G	T	A	TTAATAGCTAAGATTACTATATCGACG	probe6896_PBM7.1_every6mer1896_1896_rc	TGATGAGTGGTA	TGAGTG	TGA	GTA	11.8302	-0.0584713	3688	0.973409	0.202287	0.207813
CCGGC	T	G	A	A	A	C	C	A	G	G	T	A	TTAATAGCTAAGATTACTATATCGACG	probe6547_PBM7.1_every6mer1547_1547_rc	TGAAACCAGGTA	AACCAG	TGA	GTA	12.1318	-0.0585929	4658	0.981998	0.251742	0.256357
CCGGC	T	G	A	C	G	A	G	T	T	G	T	A	TTAATAGCTAAGATTACTATATCGACG	probe8941_PBM7.1_every6mer3941_3941_rc	TGACGAGTTGTA	CGAGTT	TGA	GTA	12.2253	-0.0589027	4798.33	0.961135	0.0579831	0.0603278
CCGGC	T	G	A	G	C	C	T	G	C	G	T	A	TTAATAGCTAAGATTACTATATCGACG	probe5450_PBM7.1_every6mer450_450_rc	TGAGCCTGCGTA	GCCTGC	TGA	GTA	12.1577	-0.0594232	4589.33	0.965729	0.129814	0.134421
CCGGC	T	G	A	C	G	G	T	A	T	G	T	A	TTAATAGCTAAGATTACTATATCGACG	probe8797_PBM7.1_every6mer3797_3797_rc	TGACGGTATGTA	CGGTAT	TGA	GTA	12.1324	-0.0601425	4504.67	0.961191	0.0774736	0.0806017
CCGGC	T	G	A	A	G	C	A	G	G	G	T	A	TTAATAGCTAAGATTACTATATCGACG	probe6415_PBM7.1_every6mer1415_1415_rc	TGAAGCAGGGTA	AGCAGG	TGA	GTA	11.8792	-0.060332	3776.67	0.960819	0.0725305	0.0754882
CCGGC	T	G	A	G	T	G	A	G	G	G	T	A	TTAATAGCTAAGATTACTATATCGACG	probe6438_PBM7.1_every6mer1438_1438_rc	TGAGTGAGGGTA	GTGAGG	TGA	GTA	11.881	-0.0605258	3878	0.962563	0.103767	0.107803
CCGGC	T	G	A	T	G	T	A	C	T	G	T	A	TTAATAGCTAAGATTACTATATCGACG	probe8256_PBM7.1_every6mer3256_3256_rc	TGATGTACTGTA	TGTACT	TGA	GTA	11.9874	-0.0626396	4061.33	0.968164	0.181616	0.187589
CCGGC	T	G	A	A	A	C	A	C	T	G	T	A	TTAATAGCTAAGATTACTATATCGACG	probe8211_PBM7.1_every6mer3211_3211_rc	TGAAACACTGTA	AACACT	TGA	GTA	11.8876	-0.0627741	3859.67	0.961243	0.104469	0.108682
CCGGC	T	G	A	C	C	A	T	T	G	G	T	A	TTAATAGCTAAGATTACTATATCGACG	probe7017_PBM7.1_every6mer2017_2017_rc	TGACCATTGGTA	CCATTG	TGA	GTA	11.9983	-0.0631998	4138.33	0.963527	0.132446	0.13746
CCGGC	T	G	A	G	G	T	G	G	T	G	T	A	TTAATAGCTAAGATTACTATATCGACG	probe8446_PBM7.1_every6mer3446_3446_rc	TGAGGTGGTGTA	GGTGGT	TGA	GTA	11.9537	-0.063587	3971.67	0.958853	0.0742567	0.0774433
CCGGC	T	G	A	G	T	G	T	T	A	G	T	A	TTAATAGCTAAGATTACTATATCGACG	probe8038_PBM7.1_every6mer3038_3038_rc	TGAGTGTTAGTA	GTGTTA	TGA	GTA	12.0805	-0.0639277	4344.67	0.958191	0.0668668	0.0697844
CCGGC	A	G	A	T	A	C	G	C	G	G	T	A	TTAATAGCTAAGATTACTATATCGACG	probe9872_PBM7.1_mutant712_4872_rc	AGATACGCGGTA	TACGCG	AGA	GTA	12.0367	-0.0650009	4238.67	0.963609	0.152545	0.158306
CCGGC	T	G	A	G	G	G	A	A	T	G	T	A	TTAATAGCTAAGATTACTATATCGACG	probe8734_PBM7.1_every6mer3734_3734_rc	TGAGGGAATGTA	GGGAAT	TGA	GTA	11.9483	-0.0661294	3989.33	0.96254	0.148812	0.154603
CCGGC	T	G	A	C	A	G	A	C	G	G	T	A	TTAATAGCTAAGATTACTATATCGACG	probe6177_PBM7.1_every6mer1177_1177_rc	TGACAGACGGTA	CAGACG	TGA	GTA	11.94	-0.0666225	3939	0.955647	0.0468989	0.0490756
CCGGC	T	G	A	C	C	A	C	T	G	G	T	A	TTAATAGCTAAGATTACTATATCGACG	probe6825_PBM7.1_every6mer1825_1825_rc	TGACCACTGGTA	CCACTG	TGA	GTA	12.1186	-0.067147	4506.33	0.974366	0.245456	0.251913
CCGGC	T	G	A	C	C	C	A	A	G	G	T	A	TTAATAGCTAAGATTACTATATCGACG	probe6665_PBM7.1_every6mer1665_1665_rc	TGACCCAAGGTA	CCCAAG	TGA	GTA	11.9866	-0.0672542	4088.67	0.958088	0.10183	0.106285
CCGGC	T	G	A	G	G	A	A	T	G	G	T	A	TTAATAGCTAAGATTACTATATCGACG	probe6958_PBM7.1_every6mer1958_1958_rc	TGAGGAATGGTA	GGAATG	TGA	GTA	11.9349	-0.0673398	3916.33	0.956892	0.0834902	0.0872514
CCGGC	T	G	A	A	C	A	G	C	G	G	T	A	TTAATAGCTAAGATTACTATATCGACG	probe6123_PBM7.1_every6mer1123_1123_rc	TGAACAGCGGTA	ACAGCG	TGA	GTA	11.902	-0.0678338	3843.67	0.954734	0.043227	0.0452765
CCGGC	T	G	A	A	A	G	G	A	T	G	T	A	TTAATAGCTAAGATTACTATATCGACG	probe8675_PBM7.1_every6mer3675_3675_rc	TGAAAGGATGTA	AAGGAT	TGA	GTA	12.0198	-0.068238	4174.67	0.954636	0.0491193	0.0514535
CCGGC	T	G	A	T	G	T	A	T	T	G	T	A	TTAATAGCTAAGATTACTATATCGACG	probe9024_PBM7.1_every6mer4024_4024_rc	TGATGTATTGTA	TGTATT	TGA	GTA	12.0844	-0.0682946	4447	0.962902	0.161314	0.167529
CCGGC	T	G	A	C	A	C	A	G	C	G	T	A	TTAATAGCTAAGATTACTATATCGACG	probe5393_PBM7.1_every6mer393_393_rc	TGACACAGCGTA	CACAGC	TGA	GTA	12.005	-0.0688125	4111.67	0.953623	0.0238142	0.0249724
CCGGC	T	G	A	T	T	T	C	A	T	G	T	A	TTAATAGCTAAGATTACTATATCGACG	probe8648_PBM7.1_every6mer3648_3648_rc	TGATTTCATGTA	TTTCAT	TGA	GTA	12.0833	-0.0703225	4393.33	0.952543	0.0182828	0.0191937
CCGGC	T	G	A	T	G	A	T	C	G	G	T	A	TTAATAGCTAAGATTACTATATCGACG	probe6256_PBM7.1_every6mer1256_1256_rc	TGATGATCGGTA	TGATCG	TGA	GTA	11.9255	-0.0714165	3911.67	0.954455	0.0874495	0.0916224
CCGGC	T	G	A	T	G	G	A	G	T	G	T	A	TTAATAGCTAAGATTACTATATCGACG	probe8480_PBM7.1_every6mer3480_3480_rc	TGATGGAGTGTA	TGGAGT	TGA	GTA	11.9261	-0.0718512	3921	0.952749	0.0613398	0.0643819
CCGGC	T	G	A	C	G	A	G	G	C	G	T	A	TTAATAGCTAAGATTACTATATCGACG	probe5357_PBM7.1_every6mer357_357_rc	TGACGAGGCGTA	CGAGGC	TGA	GTA	11.92	-0.0720728	3876	0.961801	0.179902	0.187047
CCGGC	T	G	A	C	C	A	A	G	T	G	T	A	TTAATAGCTAAGATTACTATATCGACG	probe8489_PBM7.1_every6mer3489_3489_rc	TGACCAAGTGTA	CCAAGT	TGA	GTA	12.2192	-0.0729552	4840	0.957278	0.135507	0.141555
CCGGC	T	G	A	C	T	G	G	G	T	G	T	A	TTAATAGCTAAGATTACTATATCGACG	probe8421_PBM7.1_every6mer3421_3421_rc	TGACTGGGTGTA	CTGGGT	TGA	GTA	12.0361	-0.0734205	4296.33	0.964997	0.208737	0.216309
CCGGC	T	G	A	T	G	C	T	C	T	G	T	A	TTAATAGCTAAGATTACTATATCGACG	probe8272_PBM7.1_every6mer3272_3272_rc	TGATGCTCTGTA	TGCTCT	TGA	GTA	11.8672	-0.0738697	3738.67	0.950886	0.0481403	0.0506268
CCGGC	T	G	A	G	T	A	G	G	G	G	T	A	TTAATAGCTAAGATTACTATATCGACG	probe6390_PBM7.1_every6mer1390_1390_rc	TGAGTAGGGGTA	GTAGGG	TGA	GTA	11.9854	-0.0749443	4095.67	0.954134	0.115025	0.120554
CCGGC	T	G	A	C	C	T	G	A	C	G	T	A	TTAATAGCTAAGATTACTATATCGACG	probe625_PBM7.1_every6mer625_625_rc	TGACCTGACGTA	CCTGAC	TGA	GTA	11.9815	-0.0753243	4052	0.951436	0.0804851	0.0845933
CCGGC	T	G	A	A	G	C	A	C	A	G	T	A	TTAATAGCTAAGATTACTATATCGACG	probe7183_PBM7.1_every6mer2183_2183_rc	TGAAGCACAGTA	AGCACA	TGA	GTA	12.0811	-0.0754452	4333.33	0.950131	0.0557538	0.0586801
CCGGC	T	G	A	A	T	G	A	C	A	G	T	A	TTAATAGCTAAGATTACTATATCGACG	probe7207_PBM7.1_every6mer2207_2207_rc	TGAATGACAGTA	ATGACA	TGA	GTA	12.3447	-0.0755193	5221.33	0.955449	0.139107	0.145593
CCGGC	T	G	A	A	T	T	C	A	T	G	T	A	TTAATAGCTAAGATTACTATATCGACG	probe8647_PBM7.1_every6mer3647_3647_rc	TGAATTCATGTA	ATTCAT	TGA	GTA	11.8946	-0.0757887	3918.33	0.9506	0.0702618	0.0739131
CCGGC	T	G	A	G	T	G	A	C	T	G	T	A	TTAATAGCTAAGATTACTATATCGACG	probe8230_PBM7.1_every6mer3230_3230_rc	TGAGTGACTGTA	GTGACT	TGA	GTA	11.9422	-0.0763804	3988.33	0.956228	0.153011	0.160015
CCGGC	A	G	A	C	T	C	G	T	C	G	T	A	TTAATAGCTAAGATTACTATATCGACG	probe9883_PBM7.1_mutant745_4883_rc	AGACTCGTCGTA	CTCGTC	AGA	GTA	11.904	-0.0778247	3835.67	0.950471	0.0907671	0.0954969
CCGGC	T	G	A	C	A	A	C	T	C	G	T	A	TTAATAGCTAAGATTACTATATCGACG	probe809_PBM7.1_every6mer809_809_rc	TGACAACTCGTA	CAACTC	TGA	GTA	12.1623	-0.0789056	4687.33	0.968677	0.263309	0.271824
CCGGC	T	G	A	T	G	T	T	C	T	G	T	A	TTAATAGCTAAGATTACTATATCGACG	probe8320_PBM7.1_every6mer3320_3320_rc	TGATGTTCTGTA	TGTTCT	TGA	GTA	12.0917	-0.0796394	4391.33	0.950449	0.110246	0.115994
CCGGC	T	G	A	A	C	T	T	A	T	G	T	A	TTAATAGCTAAGATTACTATATCGACG	probe8827_PBM7.1_every6mer3827_3827_rc	TGAACTTATGTA	ACTTAT	TGA	GTA	11.9541	-0.0804129	4006.67	0.956341	0.179053	0.187227
CCGGC	T	G	A	C	C	C	G	G	C	G	T	A	TTAATAGCTAAGATTACTATATCGACG	probe5321_PBM7.1_every6mer321_321_rc	TGACCCGGCGTA	CCCGGC	TGA	GTA	12.0363	-0.0807095	4296.67	0.958012	0.186961	0.195156
CCGGC	T	G	A	G	T	G	A	T	G	G	T	A	TTAATAGCTAAGATTACTATATCGACG	probe6950_PBM7.1_every6mer1950_1950_rc	TGAGTGATGGTA	GTGATG	TGA	GTA	11.9511	-0.0812389	3962	0.945829	0.0407998	0.0431366
CCGGC	T	G	A	T	G	T	A	C	G	G	T	A	TTAATAGCTAAGATTACTATATCGACG	probe6208_PBM7.1_every6mer1208_1208_rc	TGATGTACGGTA	TGTACG	TGA	GTA	11.98	-0.0814914	4043.67	0.949289	0.106948	0.112661
CCGGC	T	G	A	T	G	T	T	A	T	G	T	A	TTAATAGCTAAGATTACTATATCGACG	probe8832_PBM7.1_every6mer3832_3832_rc	TGATGTTATGTA	TGTTAT	TGA	GTA	12.1984	-0.0820565	4713	0.945952	0.0596459	0.0630538
CCGGC	T	G	A	C	A	G	T	C	G	G	T	A	TTAATAGCTAAGATTACTATATCGACG	probe6241_PBM7.1_every6mer1241_1241_rc	TGACAGTCGGTA	CAGTCG	TGA	GTA	11.9822	-0.0820703	4080	0.961537	0.210309	0.218722
CCGGC	T	G	A	A	C	C	G	G	G	G	T	A	TTAATAGCTAAGATTACTATATCGACG	probe6347_PBM7.1_every6mer1347_1347_rc	TGAACCGGGGTA	ACCGGG	TGA	GTA	11.8938	-0.0822097	3805.67	0.946168	0.0655894	0.0693211
CCGGC	T	G	A	G	T	C	C	A	T	G	T	A	TTAATAGCTAAGATTACTATATCGACG	probe8598_PBM7.1_every6mer3598_3598_rc	TGAGTCCATGTA	GTCCAT	TGA	GTA	12.0021	-0.0823432	4146	0.946822	0.0818601	0.0864578
CCGGC	T	G	A	T	G	G	A	A	G	G	T	A	TTAATAGCTAAGATTACTATATCGACG	probe6688_PBM7.1_every6mer1688_1688_rc	TGATGGAAGGTA	TGGAAG	TGA	GTA	12.0754	-0.0823784	4345	0.949606	0.123213	0.129752
CCGGC	T	G	A	C	C	C	A	G	T	G	T	A	TTAATAGCTAAGATTACTATATCGACG	probe8457_PBM7.1_every6mer3457_3457_rc	TGACCCAGTGTA	CCCAGT	TGA	GTA	12.0968	-0.0825652	4493.33	0.966935	0.261398	0.270336
CCGGC	T	G	A	C	T	T	G	C	C	G	T	A	TTAATAGCTAAGATTACTATATCGACG	probe5125_PBM7.1_every6mer125_125_rc	TGACTTGCCGTA	CTTGCC	TGA	GTA	11.8978	-0.0826599	3824	0.946021	0.0701662	0.0741697
CCGGC	T	G	A	A	C	T	G	C	T	G	T	A	TTAATAGCTAAGATTACTATATCGACG	probe8187_PBM7.1_every6mer3187_3187_rc	TGAACTGCTGTA	ACTGCT	TGA	GTA	11.8802	-0.083384	3877	0.965845	0.258494	0.267635
CCGGC	T	G	A	C	G	C	C	C	G	G	T	A	TTAATAGCTAAGATTACTATATCGACG	probe6029_PBM7.1_every6mer1029_1029_rc	TGACGCCCGGTA	CGCCCG	TGA	GTA	12.0849	-0.0842674	4539	0.956491	0.196514	0.205453
CCGGC	T	G	A	A	G	G	T	A	T	G	T	A	TTAATAGCTAAGATTACTATATCGACG	probe8799_PBM7.1_every6mer3799_3799_rc	TGAAGGTATGTA	AGGTAT	TGA	GTA	12.1218	-0.0847187	4479	0.945029	0.0775256	0.0820351
CCGGC	T	G	A	A	C	A	T	T	C	G	T	A	TTAATAGCTAAGATTACTATATCGACG	probe995_PBM7.1_every6mer995_995_rc	TGAACATTCGTA	ACATTC	TGA	GTA	12.0508	-0.0864084	4246.33	0.95622	0.204571	0.213937
CCGGC	T	G	A	T	G	A	C	C	A	G	T	A	TTAATAGCTAAGATTACTATATCGACG	probe7088_PBM7.1_every6mer2088_2088_rc	TGATGACCAGTA	TGACCA	TGA	GTA	11.9874	-0.0893394	4066.67	0.942294	0.0800085	0.0849082
CCGGC	T	G	A	C	T	G	C	A	A	G	T	A	TTAATAGCTAAGATTACTATATCGACG	probe7589_PBM7.1_every6mer2589_2589_rc	TGACTGCAAGTA	CTGCAA	TGA	GTA	11.9458	-0.0915233	3948.67	0.948575	0.1721	0.181431
CCGGC	T	G	A	G	T	G	T	C	A	G	T	A	TTAATAGCTAAGATTACTATATCGACG	probe7270_PBM7.1_every6mer2270_2270_rc	TGAGTGTCAGTA	GTGTCA	TGA	GTA	12.0132	-0.0924288	4147	0.939741	0.07074	0.0752761
CCGGC	T	G	A	A	G	G	G	A	G	G	T	A	TTAATAGCTAAGATTACTATATCGACG	probe6623_PBM7.1_every6mer1623_1623_rc	TGAAGGGAGGTA	AGGGAG	TGA	GTA	12.148	-0.093394	4561.67	0.950957	0.199398	0.209681
CCGGC	T	G	A	C	A	C	T	G	C	G	T	A	TTAATAGCTAAGATTACTATATCGACG	probe5457_PBM7.1_every6mer457_457_rc	TGACACTGCGTA	CACTGC	TGA	GTA	12.083	-0.0943673	4357	0.938554	0.0725477	0.0772973
CCGGC	T	G	A	G	G	G	A	A	G	G	T	A	TTAATAGCTAAGATTACTATATCGACG	probe6686_PBM7.1_every6mer1686_1686_rc	TGAGGGAAGGTA	GGGAAG	TGA	GTA	11.8491	-0.0959565	3787	0.964743	0.285755	0.296198
CCGGC	T	G	A	A	T	G	C	T	A	G	T	A	TTAATAGCTAAGATTACTATATCGACG	probe7847_PBM7.1_every6mer2847_2847_rc	TGAATGCTAGTA	ATGCTA	TGA	GTA	12.0125	-0.0964841	4161	0.936345	0.0538279	0.0574873
CCGGC	T	G	A	C	T	A	C	G	C	G	T	A	TTAATAGCTAAGATTACTATATCGACG	probe5301_PBM7.1_every6mer301_301_rc	TGACTACGCGTA	CTACGC	TGA	GTA	11.9891	-0.0968071	4141.33	0.945743	0.168826	0.178512
CCGGC	T	G	A	C	C	C	C	T	G	G	T	A	TTAATAGCTAAGATTACTATATCGACG	probe6793_PBM7.1_every6mer1793_1793_rc	TGACCCCTGGTA	CCCCTG	TGA	GTA	12.1343	-0.0977985	4589.33	0.937297	0.0900254	0.0960479
CCGGC	T	G	A	T	C	T	T	G	T	G	T	A	TTAATAGCTAAGATTACTATATCGACG	probe8572_PBM7.1_every6mer3572_3572_rc	TGATCTTGTGTA	TCTTGT	TGA	GTA	11.9229	-0.0979922	3884.33	0.937015	0.0852786	0.0910109
CCGGC	T	G	A	T	G	C	A	T	A	G	T	A	TTAATAGCTAAGATTACTATATCGACG	probe7952_PBM7.1_every6mer2952_2952_rc	TGATGCATAGTA	TGCATA	TGA	GTA	12.0917	-0.098053	4375.33	0.955497	0.257362	0.269349
CCGGC	T	G	A	C	A	C	T	G	G	G	T	A	TTAATAGCTAAGATTACTATATCGACG	probe6481_PBM7.1_every6mer1481_1481_rc	TGACACTGGGTA	CACTGG	TGA	GTA	12.0921	-0.098114	4375.33	0.936012	0.0696884	0.0744525
CCGGC	T	G	A	A	T	A	T	G	C	G	T	A	TTAATAGCTAAGATTACTATATCGACG	probe5495_PBM7.1_every6mer495_495_rc	TGAATATGCGTA	ATATGC	TGA	GTA	11.9718	-0.0985408	4033.67	0.936207	0.0789914	0.0843738
CCGGC	T	G	A	T	G	C	A	G	C	G	T	A	TTAATAGCTAAGATTACTATATCGACG	probe5392_PBM7.1_every6mer392_392_rc	TGATGCAGCGTA	TGCAGC	TGA	GTA	12.0562	-0.0989116	4290.67	0.938302	0.11093	0.118224
CCGGC	T	G	A	G	G	T	C	G	T	G	T	A	TTAATAGCTAAGATTACTATATCGACG	probe8382_PBM7.1_every6mer3382_3382_rc	TGAGGTCGTGTA	GGTCGT	TGA	GTA	11.9288	-0.0990029	3923.67	0.93414	0.0362455	0.0388009
CCGGC	T	G	A	C	G	G	C	A	A	G	T	A	TTAATAGCTAAGATTACTATATCGACG	probe7581_PBM7.1_every6mer2581_2581_rc	TGACGGCAAGTA	CGGCAA	TGA	GTA	12.0321	-0.0996657	4190.33	0.937238	0.103918	0.110876
CCGGC	T	G	A	C	G	G	G	G	A	G	T	A	TTAATAGCTAAGATTACTATATCGACG	probe7389_PBM7.1_every6mer2389_2389_rc	TGACGGGGAGTA	CGGGGA	TGA	GTA	12.0019	-0.0997655	4104.67	0.934485	0.0598622	0.064059
CCGGC	T	G	A	C	A	A	T	A	C	G	T	A	TTAATAGCTAAGATTACTATATCGACG	probe745_PBM7.1_every6mer745_745_rc	TGACAATACGTA	CAATAC	TGA	GTA	11.8932	-0.100222	3819.67	0.933129	0.0257462	0.0275912
CCGGC	T	G	A	C	A	G	T	A	C	G	T	A	TTAATAGCTAAGATTACTATATCGACG	probe729_PBM7.1_every6mer729_729_rc	TGACAGTACGTA	CAGTAC	TGA	GTA	12.176	-0.101371	4654.67	0.941592	0.167325	0.177704
CCGGC	T	G	A	A	C	G	C	C	C	G	T	A	TTAATAGCTAAGATTACTATATCGACG	probe5019_PBM7.1_every6mer19_19_rc	TGAACGCCCGTA	ACGCCC	TGA	GTA	12.0757	-0.102257	4316.67	0.934748	0.0950766	0.101714
CCGGC	T	G	A	G	G	C	G	C	C	G	T	A	TTAATAGCTAAGATTACTATATCGACG	probe70_PBM7.1_every6mer70_70_rc	TGAGGCGCCGTA	GGCGCC	TGA	GTA	11.797	-0.102487	3568.67	0.950299	0.229593	0.241601
CCGGC	T	G	A	C	C	C	C	A	G	G	T	A	TTAATAGCTAAGATTACTATATCGACG	probe6537_PBM7.1_every6mer1537_1537_rc	TGACCCCAGGTA	CCCCAG	TGA	GTA	11.9974	-0.103431	4192.67	0.936637	0.128958	0.137682
CCGGC	T	G	A	C	G	C	A	G	G	G	T	A	TTAATAGCTAAGATTACTATATCGACG	probe6413_PBM7.1_every6mer1413_1413_rc	TGACGCAGGGTA	CGCAGG	TGA	GTA	12.0964	-0.104441	4392.33	0.930999	0.0479882	0.0515449
CCGGC	T	G	A	T	G	T	T	T	C	G	T	A	TTAATAGCTAAGATTACTATATCGACG	probe6016_PBM7.1_every6mer1016_1016_rc	TGATGTTTCGTA	TGTTTC	TGA	GTA	12.0703	-0.104755	4391	0.938596	0.160096	0.17057
CCGGC	T	G	A	T	G	T	C	A	G	G	T	A	TTAATAGCTAAGATTACTATATCGACG	probe6592_PBM7.1_every6mer1592_1592_rc	TGATGTCAGGTA	TGTCAG	TGA	GTA	12.1022	-0.105673	4408	0.933179	0.102815	0.110177
CCGGC	T	G	A	T	G	T	G	A	A	G	T	A	TTAATAGCTAAGATTACTATATCGACG	probe7680_PBM7.1_every6mer2680_2680_rc	TGATGTGAAGTA	TGTGAA	TGA	GTA	12.1231	-0.106391	4485	0.92955	0.0422835	0.0454881
CCGGC	T	G	A	T	G	C	A	A	T	G	T	A	TTAATAGCTAAGATTACTATATCGACG	probe8720_PBM7.1_every6mer3720_3720_rc	TGATGCAATGTA	TGCAAT	TGA	GTA	11.9883	-0.106792	4091	0.938799	0.163177	0.173814
CCGGC	T	G	A	C	A	A	G	A	C	G	T	A	TTAATAGCTAAGATTACTATATCGACG	probe617_PBM7.1_every6mer617_617_rc	TGACAAGACGTA	CAAGAC	TGA	GTA	11.9523	-0.107284	3999.67	0.931043	0.0864744	0.0928791
CCGGC	T	G	A	C	T	G	G	T	C	G	T	A	TTAATAGCTAAGATTACTATATCGACG	probe861_PBM7.1_every6mer861_861_rc	TGACTGGTCGTA	CTGGTC	TGA	GTA	12.0706	-0.10752	4457	0.954212	0.278825	0.292205
CCGGC	T	G	A	T	G	G	G	C	A	G	T	A	TTAATAGCTAAGATTACTATATCGACG	probe7136_PBM7.1_every6mer2136_2136_rc	TGATGGGCAGTA	TGGGCA	TGA	GTA	11.9702	-0.10799	4014.33	0.93413	0.135477	0.14503
CCGGC	T	G	A	C	A	C	T	A	C	G	T	A	TTAATAGCTAAGATTACTATATCGACG	probe713_PBM7.1_every6mer713_713_rc	TGACACTACGTA	CACTAC	TGA	GTA	11.8607	-0.109823	3800	0.937435	0.167218	0.178379
CCGGC	T	G	A	G	T	G	G	A	G	G	T	A	TTAATAGCTAAGATTACTATATCGACG	probe6630_PBM7.1_every6mer1630_1630_rc	TGAGTGGAGGTA	GTGGAG	TGA	GTA	11.9564	-0.110357	3975.67	0.928341	0.0731508	0.0787973
CCGGC	T	G	A	T	T	C	C	G	T	G	T	A	TTAATAGCTAAGATTACTATATCGACG	probe8344_PBM7.1_every6mer3344_3344_rc	TGATTCCGTGTA	TTCCGT	TGA	GTA	12.0179	-0.110363	4181.67	0.947822	0.257392	0.271562
CCGGC	T	G	A	A	C	G	C	C	A	G	T	A	TTAATAGCTAAGATTACTATATCGACG	probe7067_PBM7.1_every6mer2067_2067_rc	TGAACGCCAGTA	ACGCCA	TGA	GTA	11.702	-0.110971	3355.33	0.926832	0.0492793	0.0531696
CCGGC	T	G	A	C	C	A	T	T	T	G	T	A	TTAATAGCTAAGATTACTATATCGACG	probe9065_PBM7.1_every6mer4065_4065_rc	TGACCATTTGTA	CCATTT	TGA	GTA	12.0705	-0.111141	4323.67	0.926624	0.0457882	0.049414
CCGGC	T	G	A	C	A	A	A	A	C	G	T	A	TTAATAGCTAAGATTACTATATCGACG	probe681_PBM7.1_every6mer681_681_rc	TGACAAAACGTA	CAAAAC	TGA	GTA	12.0786	-0.111836	4367.33	0.952596	0.27244	0.285997
CCGGC	T	G	A	T	G	C	G	G	C	G	T	A	TTAATAGCTAAGATTACTATATCGACG	probe5328_PBM7.1_every6mer328_328_rc	TGATGCGGCGTA	TGCGGC	TGA	GTA	12.0575	-0.112317	4393.67	0.943527	0.23344	0.247412
CCGGC	T	G	A	A	A	G	A	A	T	G	T	A	TTAATAGCTAAGATTACTATATCGACG	probe8739_PBM7.1_every6mer3739_3739_rc	TGAAAGAATGTA	AAGAAT	TGA	GTA	11.916	-0.112324	3910.67	0.925234	0.0195314	0.0211096
CCGGC	T	G	A	C	T	G	T	A	C	G	T	A	TTAATAGCTAAGATTACTATATCGACG	probe733_PBM7.1_every6mer733_733_rc	TGACTGTACGTA	CTGTAC	TGA	GTA	11.7448	-0.112477	3440.67	0.929012	0.10795	0.116199
CCGGC	T	G	A	C	T	A	G	T	G	G	T	A	TTAATAGCTAAGATTACTATATCGACG	probe6901_PBM7.1_every6mer1901_1901_rc	TGACTAGTGGTA	CTAGTG	TGA	GTA	12.1043	-0.112529	4488.33	0.944923	0.241667	0.255753
CCGGC	T	G	A	C	C	T	A	C	T	G	T	A	TTAATAGCTAAGATTACTATATCGACG	probe8249_PBM7.1_every6mer3249_3249_rc	TGACCTACTGTA	CCTACT	TGA	GTA	11.8181	-0.112536	3626.67	0.930551	0.121545	0.130616
CCGGC	T	G	A	T	G	G	T	T	C	G	T	A	TTAATAGCTAAGATTACTATATCGACG	probe984_PBM7.1_every6mer984_984_rc	TGATGGTTCGTA	TGGTTC	TGA	GTA	11.989	-0.113646	4150.33	0.949561	0.259278	0.27305
CCGGC	T	G	A	C	T	G	C	G	G	G	T	A	TTAATAGCTAAGATTACTATATCGACG	probe6309_PBM7.1_every6mer1309_1309_rc	TGACTGCGGGTA	CTGCGG	TGA	GTA	11.9343	-0.114547	3915	0.935884	0.17801	0.190205
CCGGC	T	G	A	G	G	T	G	A	G	G	T	A	TTAATAGCTAAGATTACTATATCGACG	probe6654_PBM7.1_every6mer1654_1654_rc	TGAGGTGAGGTA	GGTGAG	TGA	GTA	12.0967	-0.1152	4389	0.924046	0.047301	0.051189
CCGGC	T	G	A	T	G	T	T	A	A	G	T	A	TTAATAGCTAAGATTACTATATCGACG	probe7808_PBM7.1_every6mer2808_2808_rc	TGATGTTAAGTA	TGTTAA	TGA	GTA	11.7883	-0.115774	3540.67	0.92357	0.0432742	0.0468554
CCGGC	T	G	A	C	C	A	C	T	A	G	T	A	TTAATAGCTAAGATTACTATATCGACG	probe7849_PBM7.1_every6mer2849_2849_rc	TGACCACTAGTA	CCACTA	TGA	GTA	11.8207	-0.116152	3889.67	0.951336	0.273233	0.28721
CCGGC	T	G	A	C	A	T	C	C	A	G	T	A	TTAATAGCTAAGATTACTATATCGACG	probe7105_PBM7.1_every6mer2105_2105_rc	TGACATCCAGTA	CATCCA	TGA	GTA	12.0437	-0.117196	4269.33	0.924022	0.0750001	0.081167
CCGGC	T	G	A	C	T	T	G	G	G	G	T	A	TTAATAGCTAAGATTACTATATCGACG	probe6405_PBM7.1_every6mer1405_1405_rc	TGACTTGGGGTA	CTTGGG	TGA	GTA	12.2703	-0.117444	4955.33	0.922969	0.0569926	0.0617492
CCGGC	T	G	A	T	A	C	G	A	G	G	T	G	TTAATAGCTAAGATTACTATATCGACG	probe9520_PBM7.1_mutant46_4520_rc	TGATACGAGGTG	TACGAG	TGA	GTG	11.9699	-0.118376	4031.33	0.925346	0.108293	0.11703
CCGGC	T	G	A	C	C	T	C	A	G	G	T	A	TTAATAGCTAAGATTACTATATCGACG	probe6585_PBM7.1_every6mer1585_1585_rc	TGACCTCAGGTA	CCTCAG	TGA	GTA	12.0526	-0.119319	4416.67	0.931755	0.181612	0.194914
CCGGC	T	G	A	T	G	T	C	G	C	G	T	A	TTAATAGCTAAGATTACTATATCGACG	probe5312_PBM7.1_every6mer312_312_rc	TGATGTCGCGTA	TGTCGC	TGA	GTA	11.9242	-0.120201	3931.67	0.9246	0.114257	0.123575
CCGGC	T	G	A	A	C	A	T	C	G	G	T	A	TTAATAGCTAAGATTACTATATCGACG	probe6251_PBM7.1_every6mer1251_1251_rc	TGAACATCGGTA	ACATCG	TGA	GTA	11.8389	-0.120824	3727.33	0.925548	0.129079	0.139462
CCGGC	T	G	A	T	G	G	G	T	A	G	T	A	TTAATAGCTAAGATTACTATATCGACG	probe7904_PBM7.1_every6mer2904_2904_rc	TGATGGGTAGTA	TGGGTA	TGA	GTA	11.9877	-0.120828	4087.67	0.920553	0.0499223	0.0542308
CCGGC	T	G	A	T	C	A	G	C	A	G	T	A	TTAATAGCTAAGATTACTATATCGACG	probe7148_PBM7.1_every6mer2148_2148_rc	TGATCAGCAGTA	TCAGCA	TGA	GTA	12.0266	-0.120884	4196.33	0.921456	0.0710731	0.0771313
CCGGC	T	G	A	C	G	G	A	G	T	G	T	A	TTAATAGCTAAGATTACTATATCGACG	probe8477_PBM7.1_every6mer3477_3477_rc	TGACGGAGTGTA	CGGAGT	TGA	GTA	12.0394	-0.121096	4286.67	0.929298	0.169849	0.182771
CCGGC	T	G	A	G	C	A	C	T	C	G	T	A	TTAATAGCTAAGATTACTATATCGACG	probe802_PBM7.1_every6mer802_802_rc	TGAGCACTCGTA	GCACTC	TGA	GTA	11.9209	-0.12114	3931.67	0.922345	0.0909379	0.0985942
CCGGC	T	G	A	A	C	A	T	T	A	G	T	A	TTAATAGCTAAGATTACTATATCGACG	probe8043_PBM7.1_every6mer3043_3043_rc	TGAACATTAGTA	ACATTA	TGA	GTA	11.8475	-0.1222	3759.33	0.940293	0.256047	0.272305
CCGGC	T	G	A	T	G	A	T	C	C	G	T	A	TTAATAGCTAAGATTACTATATCGACG	probe5232_PBM7.1_every6mer232_232_rc	TGATGATCCGTA	TGATCC	TGA	GTA	12.0592	-0.12292	4282	0.926737	0.152451	0.164502
CCGGC	T	G	A	A	A	G	G	C	G	G	T	A	TTAATAGCTAAGATTACTATATCGACG	probe6115_PBM7.1_every6mer1115_1115_rc	TGAAAGGCGGTA	AAGGCG	TGA	GTA	11.9654	-0.123648	4106.67	0.927644	0.170169	0.183443
CCGGC	T	G	A	C	G	G	G	A	G	G	T	A	TTAATAGCTAAGATTACTATATCGACG	probe6621_PBM7.1_every6mer1621_1621_rc	TGACGGGAGGTA	CGGGAG	TGA	GTA	11.9496	-0.124174	3961.67	0.921046	0.0985891	0.10704
CCGGC	T	G	A	G	C	A	C	T	T	G	T	A	TTAATAGCTAAGATTACTATATCGACG	probe8874_PBM7.1_every6mer3874_3874_rc	TGAGCACTTGTA	GCACTT	TGA	GTA	12.0675	-0.124636	4324	0.929142	0.1749	0.188238
CCGGC	T	G	A	C	T	G	T	A	T	G	T	A	TTAATAGCTAAGATTACTATATCGACG	probe8805_PBM7.1_every6mer3805_3805_rc	TGACTGTATGTA	CTGTAT	TGA	GTA	11.9335	-0.127029	3912.67	0.919362	0.0981946	0.106807
CCGGC	T	G	A	T	G	G	A	G	C	G	T	A	TTAATAGCTAAGATTACTATATCGACG	probe5408_PBM7.1_every6mer408_408_rc	TGATGGAGCGTA	TGGAGC	TGA	GTA	11.9533	-0.127336	4009.33	0.919664	0.104727	0.113876
CCGGC	T	G	A	A	G	T	G	A	T	G	T	A	TTAATAGCTAAGATTACTATATCGACG	probe8703_PBM7.1_every6mer3703_3703_rc	TGAAGTGATGTA	AGTGAT	TGA	GTA	12.118	-0.128458	4484.33	0.92382	0.152505	0.165081
CCGGC	T	G	A	C	G	C	A	G	C	G	T	A	TTAATAGCTAAGATTACTATATCGACG	probe5389_PBM7.1_every6mer389_389_rc	TGACGCAGCGTA	CGCAGC	TGA	GTA	11.9139	-0.130151	3914	0.927104	0.186319	0.200968
CCGGC	T	G	A	A	G	T	G	A	C	G	T	A	TTAATAGCTAAGATTACTATATCGACG	probe631_PBM7.1_every6mer631_631_rc	TGAAGTGACGTA	AGTGAC	TGA	GTA	12.0299	-0.13091	4226.67	0.921039	0.150258	0.16314
CCGGC	T	G	A	A	A	C	G	T	C	G	T	A	TTAATAGCTAAGATTACTATATCGACG	probe843_PBM7.1_every6mer843_843_rc	TGAAACGTCGTA	AACGTC	TGA	GTA	11.8607	-0.131486	3765.33	0.929996	0.227282	0.244391
CCGGC	T	G	A	A	C	A	T	T	G	G	T	A	TTAATAGCTAAGATTACTATATCGACG	probe7019_PBM7.1_every6mer2019_2019_rc	TGAACATTGGTA	ACATTG	TGA	GTA	11.9027	-0.131757	3865.67	0.912921	0.023404	0.0256364
CCGGC	T	G	A	A	C	T	G	A	T	G	T	A	TTAATAGCTAAGATTACTATATCGACG	probe8699_PBM7.1_every6mer3699_3699_rc	TGAACTGATGTA	ACTGAT	TGA	GTA	11.8743	-0.132638	3813.67	0.935148	0.243209	0.260075
CCGGC	T	G	A	A	C	C	C	C	C	G	T	A	TTAATAGCTAAGATTACTATATCGACG	probe5003_PBM7.1_every6mer3_3_rc	TGAACCCCCGTA	ACCCCC	TGA	GTA	12.2748	-0.132732	5189.33	0.933441	0.248697	0.266431
CCGGC	T	G	A	A	C	C	A	G	G	G	T	A	TTAATAGCTAAGATTACTATATCGACG	probe6411_PBM7.1_every6mer1411_1411_rc	TGAACCAGGGTA	ACCAGG	TGA	GTA	12.0447	-0.134135	4327.67	0.930126	0.238346	0.256252
CCGGC	T	G	A	C	G	A	C	G	C	G	T	A	TTAATAGCTAAGATTACTATATCGACG	probe5293_PBM7.1_every6mer293_293_rc	TGACGACGCGTA	CGACGC	TGA	GTA	11.988	-0.134242	4088.33	0.911731	0.0395856	0.043418
CCGGC	T	G	A	A	T	G	A	C	G	G	T	A	TTAATAGCTAAGATTACTATATCGACG	probe6183_PBM7.1_every6mer1183_1183_rc	TGAATGACGGTA	ATGACG	TGA	GTA	12.0272	-0.136274	4183.33	0.92081	0.179322	0.194744
CCGGC	T	G	A	A	A	A	C	C	T	G	T	A	TTAATAGCTAAGATTACTATATCGACG	probe8115_PBM7.1_every6mer3115_3115_rc	TGAAAACCTGTA	AAACCT	TGA	GTA	12.0211	-0.139848	4160.67	0.910261	0.084179	0.0924778
CCGGC	T	G	A	T	G	C	T	G	T	G	T	A	TTAATAGCTAAGATTACTATATCGACG	probe8528_PBM7.1_every6mer3528_3528_rc	TGATGCTGTGTA	TGCTGT	TGA	GTA	11.8564	-0.139877	3709.33	0.916411	0.157336	0.171687
CCGGC	T	G	A	T	T	T	C	A	C	G	T	A	TTAATAGCTAAGATTACTATATCGACG	probe576_PBM7.1_every6mer576_576_rc	TGATTTCACGTA	TTTCAC	TGA	GTA	11.9243	-0.14135	3915	0.906769	0.016319	0.0179969
CCGGC	T	G	A	C	C	G	A	T	G	G	T	A	TTAATAGCTAAGATTACTATATCGACG	probe6937_PBM7.1_every6mer1937_1937_rc	TGACCGATGGTA	CCGATG	TGA	GTA	11.9089	-0.141721	3873.67	0.911151	0.11188	0.12279
CCGGC	T	G	A	T	G	G	G	T	T	G	T	A	TTAATAGCTAAGATTACTATATCGACG	probe8928_PBM7.1_every6mer3928_3928_rc	TGATGGGTTGTA	TGGGTT	TGA	GTA	11.9949	-0.141759	4093.33	0.906548	0.019229	0.0212112
CCGGC	T	G	A	T	C	A	A	C	T	G	T	A	TTAATAGCTAAGATTACTATATCGACG	probe8236_PBM7.1_every6mer3236_3236_rc	TGATCAACTGTA	TCAACT	TGA	GTA	11.9682	-0.142575	4070.67	0.917896	0.186964	0.203687
CCGGC	T	G	A	C	C	T	G	G	C	G	T	A	TTAATAGCTAAGATTACTATATCGACG	probe5369_PBM7.1_every6mer369_369_rc	TGACCTGGCGTA	CCTGGC	TGA	GTA	12.0398	-0.142915	4213.67	0.907427	0.0696434	0.0767482
CCGGC	T	G	A	A	A	A	G	G	G	G	T	A	TTAATAGCTAAGATTACTATATCGACG	probe6387_PBM7.1_every6mer1387_1387_rc	TGAAAAGGGGTA	AAAGGG	TGA	GTA	12.0521	-0.143311	4246.67	0.919888	0.203011	0.220691
CCGGC	T	G	A	T	A	G	C	G	C	G	T	A	TTAATAGCTAAGATTACTATATCGACG	probe5284_PBM7.1_every6mer284_284_rc	TGATAGCGCGTA	TAGCGC	TGA	GTA	11.7124	-0.14405	3399.67	0.915024	0.167351	0.182892
CCGGC	T	G	A	C	C	C	T	G	C	G	T	A	TTAATAGCTAAGATTACTATATCGACG	probe5449_PBM7.1_every6mer449_449_rc	TGACCCTGCGTA	CCCTGC	TGA	GTA	12.0278	-0.144865	4176.33	0.906028	0.0650602	0.0718081
CCGGC	T	G	A	C	C	T	C	C	A	G	T	A	TTAATAGCTAAGATTACTATATCGACG	probe7097_PBM7.1_every6mer2097_2097_rc	TGACCTCCAGTA	CCTCCA	TGA	GTA	11.9328	-0.144991	4068	0.921143	0.22379	0.242948
CCGGC	T	G	A	C	T	G	G	A	G	G	T	A	TTAATAGCTAAGATTACTATATCGACG	probe6629_PBM7.1_every6mer1629_1629_rc	TGACTGGAGGTA	CTGGAG	TGA	GTA	11.9753	-0.145182	4078	0.913394	0.162973	0.178426
CCGGC	T	G	G	C	A	C	T	G	G	G	T	A	TTAATAGCTAAGATTACTATATCGACG	probe9862_PBM7.1_mutant685_4862_rc	TGGCACTGGGTA	CACTGG	TGG	GTA	11.9253	-0.145828	3938.33	0.903984	0.0183845	0.0203372
CCGGC	T	G	A	G	C	T	C	A	G	G	T	A	TTAATAGCTAAGATTACTATATCGACG	probe6586_PBM7.1_every6mer1586_1586_rc	TGAGCTCAGGTA	GCTCAG	TGA	GTA	12.07	-0.1463	4319.67	0.903829	0.0267619	0.0296095
CCGGC	T	G	A	T	G	C	T	G	G	G	T	A	TTAATAGCTAAGATTACTATATCGACG	probe6480_PBM7.1_every6mer1480_1480_rc	TGATGCTGGGTA	TGCTGG	TGA	GTA	11.8474	-0.1469	3693.33	0.905115	0.0720662	0.0796211
CCGGC	T	G	A	G	A	G	G	T	G	T	T	A	TTAATAGCTAAGATTACTATATCGACG	probe9560_PBM7.1_mutant93_4560_rc	TGAGAGGTGTTA	GAGGTG	TGA	TTA	12.0342	-0.146983	4194.67	0.905012	0.0719797	0.0795346
CCGGC	T	G	A	A	C	A	C	T	A	G	T	A	TTAATAGCTAAGATTACTATATCGACG	probe7851_PBM7.1_every6mer2851_2851_rc	TGAACACTAGTA	ACACTA	TGA	GTA	11.957	-0.147462	3979	0.909979	0.141155	0.155118
CCGGC	T	G	A	C	G	T	T	A	T	G	T	A	TTAATAGCTAAGATTACTATATCGACG	probe8829_PBM7.1_every6mer3829_3829_rc	TGACGTTATGTA	CGTTAT	TGA	GTA	12.0004	-0.147603	4107.33	0.903431	0.0426655	0.0472261
CCGGC	T	G	A	G	T	G	T	T	T	G	T	A	TTAATAGCTAAGATTACTATATCGACG	probe9062_PBM7.1_every6mer4062_4062_rc	TGAGTGTTTGTA	GTGTTT	TGA	GTA	11.9359	-0.150847	3927	0.910328	0.163278	0.179362
CCGGC	T	G	A	G	T	T	C	G	T	G	T	A	TTAATAGCTAAGATTACTATATCGACG	probe8390_PBM7.1_every6mer3390_3390_rc	TGAGTTCGTGTA	GTTCGT	TGA	GTA	12.082	-0.150867	4366	0.904871	0.104642	0.115643
CCGGC	T	G	A	T	G	T	G	T	A	G	T	A	TTAATAGCTAAGATTACTATATCGACG	probe7936_PBM7.1_every6mer2936_2936_rc	TGATGTGTAGTA	TGTGTA	TGA	GTA	11.8283	-0.151043	3639	0.900632	0.00949566	0.0105433
CCGGC	T	G	A	T	A	A	A	T	G	G	T	A	TTAATAGCTAAGATTACTATATCGACG	probe6964_PBM7.1_every6mer1964_1964_rc	TGATAAATGGTA	TAAATG	TGA	GTA	12.0451	-0.15105	4262.67	0.917742	0.2157	0.235033
CCGGC	T	G	A	T	G	T	C	A	A	G	T	A	TTAATAGCTAAGATTACTATATCGACG	probe7616_PBM7.1_every6mer2616_2616_rc	TGATGTCAAGTA	TGTCAA	TGA	GTA	11.9924	-0.151068	4152.67	0.917589	0.216337	0.235766
CCGGC	T	G	A	T	A	A	C	C	T	G	T	A	TTAATAGCTAAGATTACTATATCGACG	probe8116_PBM7.1_every6mer3116_3116_rc	TGATAACCTGTA	TAACCT	TGA	GTA	11.8941	-0.151942	3810	0.90395	0.100656	0.111351
CCGGC	T	G	A	C	A	T	A	G	T	G	T	A	TTAATAGCTAAGATTACTATATCGACG	probe8513_PBM7.1_every6mer3513_3513_rc	TGACATAGTGTA	CATAGT	TGA	GTA	11.8794	-0.152269	3773.33	0.901173	0.0595706	0.0661034
CCGGC	T	G	A	C	A	C	T	A	A	G	T	A	TTAATAGCTAAGATTACTATATCGACG	probe7761_PBM7.1_every6mer2761_2761_rc	TGACACTAAGTA	CACTAA	TGA	GTA	11.8861	-0.152382	3788	0.902748	0.0915486	0.101411
CCGGC	T	G	A	A	G	G	G	T	T	G	T	A	TTAATAGCTAAGATTACTATATCGACG	probe8927_PBM7.1_every6mer3927_3927_rc	TGAAGGGTTGTA	AGGGTT	TGA	GTA	11.8832	-0.152838	4008	0.925874	0.271854	0.293619
CCGGC	T	G	A	C	G	C	A	G	T	G	T	A	TTAATAGCTAAGATTACTATATCGACG	probe8461_PBM7.1_every6mer3461_3461_rc	TGACGCAGTGTA	CGCAGT	TGA	GTA	11.9182	-0.152961	3932	0.903173	0.0988019	0.109394
CCGGC	T	G	A	A	C	G	A	A	T	G	T	A	TTAATAGCTAAGATTACTATATCGACG	probe8731_PBM7.1_every6mer3731_3731_rc	TGAACGAATGTA	ACGAAT	TGA	GTA	11.9066	-0.153077	3875.33	0.900902	0.0642463	0.0713133
CCGGC	T	G	A	A	A	T	G	G	T	G	T	A	TTAATAGCTAAGATTACTATATCGACG	probe8451_PBM7.1_every6mer3451_3451_rc	TGAAATGGTGTA	AATGGT	TGA	GTA	12.2004	-0.153767	4708.67	0.90405	0.119122	0.131765
CCGGC	T	G	A	C	A	A	G	C	G	G	G	A	TTAATAGCTAAGATTACTATATCGACG	probe9691_PBM7.1_mutant361_4691_rc	TGACAAGCGGGA	CAAGCG	TGA	GGA	11.9513	-0.153769	3967.33	0.900457	0.064825	0.0719911
CCGGC	T	G	A	G	A	T	G	G	G	G	T	A	TTAATAGCTAAGATTACTATATCGACG	probe6402_PBM7.1_every6mer1402_1402_rc	TGAGATGGGGTA	GATGGG	TGA	GTA	11.9464	-0.15399	4003.33	0.918736	0.233328	0.253966
CCGGC	T	G	A	T	G	G	G	T	C	G	T	A	TTAATAGCTAAGATTACTATATCGACG	probe856_PBM7.1_every6mer856_856_rc	TGATGGGTCGTA	TGGGTC	TGA	GTA	12.0026	-0.154055	4155.67	0.902703	0.105766	0.117165
CCGGC	T	G	A	C	A	G	A	G	T	G	T	A	TTAATAGCTAAGATTACTATATCGACG	probe8481_PBM7.1_every6mer3481_3481_rc	TGACAGAGTGTA	CAGAGT	TGA	GTA	11.9742	-0.154248	4029	0.90868	0.163689	0.180139
CCGGC	T	G	A	G	A	A	G	G	T	G	T	A	TTAATAGCTAAGATTACTATATCGACG	probe8434_PBM7.1_every6mer3434_3434_rc	TGAGAAGGTGTA	GAAGGT	TGA	GTA	11.988	-0.154326	4097	0.902239	0.0985401	0.109217
CCGGC	T	G	A	C	T	G	T	C	T	G	T	A	TTAATAGCTAAGATTACTATATCGACG	probe8293_PBM7.1_every6mer3293_3293_rc	TGACTGTCTGTA	CTGTCT	TGA	GTA	11.9372	-0.154736	3970.33	0.905008	0.132584	0.1465
CCGGC	T	G	A	G	T	T	C	A	T	G	T	A	TTAATAGCTAAGATTACTATATCGACG	probe8646_PBM7.1_every6mer3646_3646_rc	TGAGTTCATGTA	GTTCAT	TGA	GTA	11.9313	-0.155523	3905.67	0.900007	0.0758852	0.0843162
CCGGC	T	G	A	C	A	A	C	A	G	G	T	A	TTAATAGCTAAGATTACTATATCGACG	probe6577_PBM7.1_every6mer1577_1577_rc	TGACAACAGGTA	CAACAG	TGA	GTA	11.9606	-0.156484	3986.67	0.905794	0.150373	0.166013
CCGGC	T	G	A	A	C	A	T	A	G	G	T	A	TTAATAGCTAAGATTACTATATCGACG	probe6763_PBM7.1_every6mer1763_1763_rc	TGAACATAGGTA	ACATAG	TGA	GTA	11.9312	-0.156602	3908.67	0.907199	0.169284	0.1866
CCGGC	T	G	A	A	A	G	C	A	G	G	T	A	TTAATAGCTAAGATTACTATATCGACG	probe6563_PBM7.1_every6mer1563_1563_rc	TGAAAGCAGGTA	AAGCAG	TGA	GTA	11.9083	-0.156912	3880.67	0.908002	0.17195	0.189371
CCGGC	T	G	A	C	G	A	G	A	G	G	T	A	TTAATAGCTAAGATTACTATATCGACG	probe6637_PBM7.1_every6mer1637_1637_rc	TGACGAGAGGTA	CGAGAG	TGA	GTA	11.9604	-0.158058	4080.33	0.908668	0.190585	0.209741
CCGGC	T	G	A	T	G	C	A	G	T	G	T	A	TTAATAGCTAAGATTACTATATCGACG	probe8464_PBM7.1_every6mer3464_3464_rc	TGATGCAGTGTA	TGCAGT	TGA	GTA	11.9646	-0.15817	4025	0.903025	0.132959	0.147237
CCGGC	T	G	A	C	A	T	A	A	A	G	T	A	TTAATAGCTAAGATTACTATATCGACG	probe7745_PBM7.1_every6mer2745_2745_rc	TGACATAAAGTA	CATAAA	TGA	GTA	12.0515	-0.158395	4285	0.897923	0.0720434	0.0802333
CCGGC	T	G	A	A	C	G	A	C	C	G	T	A	TTAATAGCTAAGATTACTATATCGACG	probe5147_PBM7.1_every6mer147_147_rc	TGAACGACCGTA	ACGACC	TGA	GTA	11.9868	-0.158928	4282.67	0.918852	0.262341	0.285509
CCGGC	T	G	A	C	G	G	C	A	G	G	T	A	TTAATAGCTAAGATTACTATATCGACG	probe6557_PBM7.1_every6mer1557_1557_rc	TGACGGCAGGTA	CGGCAG	TGA	GTA	12.0408	-0.158997	4227	0.908169	0.177392	0.195329
CCGGC	T	G	A	T	G	G	C	T	A	G	T	A	TTAATAGCTAAGATTACTATATCGACG	probe7840_PBM7.1_every6mer2840_2840_rc	TGATGGCTAGTA	TGGCTA	TGA	GTA	12.1304	-0.159452	4488.67	0.897476	0.074252	0.0827342
CCGGC	T	G	A	C	G	G	C	G	G	G	T	A	TTAATAGCTAAGATTACTATATCGACG	probe6301_PBM7.1_every6mer1301_1301_rc	TGACGGCGGGTA	CGGCGG	TGA	GTA	12.1837	-0.159797	4686	0.905683	0.163094	0.180079
CCGGC	T	G	A	G	C	G	C	A	A	G	T	A	TTAATAGCTAAGATTACTATATCGACG	probe7578_PBM7.1_every6mer2578_2578_rc	TGAGCGCAAGTA	GCGCAA	TGA	GTA	12.0723	-0.162081	4355.67	0.894059	0.0293799	0.0328613
CCGGC	T	G	A	T	G	T	A	G	T	G	T	A	TTAATAGCTAAGATTACTATATCGACG	probe8512_PBM7.1_every6mer3512_3512_rc	TGATGTAGTGTA	TGTAGT	TGA	GTA	11.7923	-0.162456	3557.67	0.902903	0.15501	0.171679
CCGGC	T	G	A	A	T	C	C	G	T	G	T	A	TTAATAGCTAAGATTACTATATCGACG	probe8343_PBM7.1_every6mer3343_3343_rc	TGAATCCGTGTA	ATCCGT	TGA	GTA	11.8424	-0.16298	3681.67	0.89589	0.0839395	0.093694
CCGGC	T	G	A	C	G	C	C	C	T	G	T	A	TTAATAGCTAAGATTACTATATCGACG	probe8077_PBM7.1_every6mer3077_3077_rc	TGACGCCCTGTA	CGCCCT	TGA	GTA	11.9657	-0.163437	4059	0.894574	0.0680601	0.0760811
CCGGC	T	G	A	T	G	T	T	G	A	G	T	A	TTAATAGCTAAGATTACTATATCGACG	probe7552_PBM7.1_every6mer2552_2552_rc	TGATGTTGAGTA	TGTTGA	TGA	GTA	11.9107	-0.163444	3851.67	0.895375	0.0808857	0.0903373
CCGGC	T	G	A	G	A	T	G	A	G	G	T	A	TTAATAGCTAAGATTACTATATCGACG	probe6658_PBM7.1_every6mer1658_1658_rc	TGAGATGAGGTA	GATGAG	TGA	GTA	12.0908	-0.16444	4465.67	0.916987	0.265847	0.289913
CCGGC	T	G	A	T	G	A	C	T	A	G	T	A	TTAATAGCTAAGATTACTATATCGACG	probe7856_PBM7.1_every6mer2856_2856_rc	TGATGACTAGTA	TGACTA	TGA	GTA	11.8683	-0.165053	3766.33	0.892642	0.0446607	0.0500321
CCGGC	T	G	A	A	G	G	A	G	T	G	T	A	TTAATAGCTAAGATTACTATATCGACG	probe8479_PBM7.1_every6mer3479_3479_rc	TGAAGGAGTGTA	AGGAGT	TGA	GTA	11.8267	-0.16518	3694	0.892342	0.0376721	0.0422171
CCGGC	T	G	A	A	A	G	G	A	G	G	T	A	TTAATAGCTAAGATTACTATATCGACG	probe6627_PBM7.1_every6mer1627_1627_rc	TGAAAGGAGGTA	AAGGAG	TGA	GTA	11.7558	-0.166246	3463.33	0.893085	0.0728941	0.0816206
CCGGC	T	G	A	C	G	T	A	T	C	G	T	A	TTAATAGCTAAGATTACTATATCGACG	probe949_PBM7.1_every6mer949_949_rc	TGACGTATCGTA	CGTATC	TGA	GTA	11.9516	-0.16685	4061	0.912667	0.249333	0.273192
CCGGC	T	G	A	C	A	G	A	A	G	G	T	A	TTAATAGCTAAGATTACTATATCGACG	probe6689_PBM7.1_every6mer1689_1689_rc	TGACAGAAGGTA	CAGAAG	TGA	GTA	11.8555	-0.166924	3723.67	0.893156	0.0796359	0.0891624
CCGGC	T	G	A	C	C	G	A	G	G	G	T	A	TTAATAGCTAAGATTACTATATCGACG	probe6425_PBM7.1_every6mer1425_1425_rc	TGACCGAGGGTA	CCGAGG	TGA	GTA	12.0126	-0.167297	4189	0.899431	0.155803	0.173224
CCGGC	T	G	A	T	G	C	A	G	A	G	T	A	TTAATAGCTAAGATTACTATATCGACG	probe7440_PBM7.1_every6mer2440_2440_rc	TGATGCAGAGTA	TGCAGA	TGA	GTA	11.8964	-0.167321	3865	0.905575	0.20494	0.226309
CCGGC	T	G	A	A	C	T	G	T	G	G	T	A	TTAATAGCTAAGATTACTATATCGACG	probe6907_PBM7.1_every6mer1907_1907_rc	TGAACTGTGGTA	ACTGTG	TGA	GTA	11.8681	-0.167357	3770	0.908205	0.229054	0.252205
CCGGC	T	G	A	C	A	G	G	A	C	G	T	A	TTAATAGCTAAGATTACTATATCGACG	probe601_PBM7.1_every6mer601_601_rc	TGACAGGACGTA	CAGGAC	TGA	GTA	12.0031	-0.168028	4112.67	0.890383	0.0292855	0.0328909
CCGGC	T	G	A	C	G	G	G	C	T	G	T	A	TTAATAGCTAAGATTACTATATCGACG	probe8157_PBM7.1_every6mer3157_3157_rc	TGACGGGCTGTA	CGGGCT	TGA	GTA	11.9314	-0.168742	3909.33	0.890803	0.0561789	0.0630655
CCGGC	T	G	A	C	C	T	T	G	A	G	T	A	TTAATAGCTAAGATTACTATATCGACG	probe7545_PBM7.1_every6mer2545_2545_rc	TGACCTTGAGTA	CCTTGA	TGA	GTA	11.8182	-0.168851	3625.67	0.891549	0.0729798	0.0818573
CCGGC	T	G	A	T	G	T	A	A	T	G	T	A	TTAATAGCTAAGATTACTATATCGACG	probe8768_PBM7.1_every6mer3768_3768_rc	TGATGTAATGTA	TGTAAT	TGA	GTA	12.0144	-0.16986	4174	0.889096	0.0211044	0.0237369
CCGGC	T	G	A	T	G	T	A	A	A	G	T	A	TTAATAGCTAAGATTACTATATCGACG	probe7744_PBM7.1_every6mer2744_2744_rc	TGATGTAAAGTA	TGTAAA	TGA	GTA	12.1289	-0.169938	4625.67	0.901406	0.184854	0.205073
CCGGC	T	G	A	T	C	C	T	G	T	G	T	A	TTAATAGCTAAGATTACTATATCGACG	probe8524_PBM7.1_every6mer3524_3524_rc	TGATCCTGTGTA	TCCTGT	TGA	GTA	12.0069	-0.170395	4175.67	0.895692	0.133764	0.149341
CCGGC	T	G	A	A	G	T	A	C	A	C	T	T	TTAATAGCTAAGATTACTATATCGACG	probe9458_PBM7.1_randomseq76_4458_rc	TGAAGTACACTT	AGTACA	TGA	CTT	12.0432	-0.17047	4308.67	0.913131	0.271884	0.297749
CCGGC	T	G	A	A	C	T	T	G	C	G	T	A	TTAATAGCTAAGATTACTATATCGACG	probe5499_PBM7.1_every6mer499_499_rc	TGAACTTGCGTA	ACTTGC	TGA	GTA	12.1176	-0.170836	4447.67	0.888421	0.0158048	0.0177898
CCGGC	T	G	A	C	T	C	G	A	G	C	T	A	TTAATAGCTAAGATTACTATATCGACG	probe9913_PBM7.1_mutant800_4913_rc	TGACTCGAGCTA	CTCGAG	TGA	CTA	11.7603	-0.171534	3585	0.89237	0.108579	0.121675
CCGGC	T	G	T	C	C	C	C	T	G	G	T	A	TTAATAGCTAAGATTACTATATCGACG	probe9851_PBM7.1_mutant668_4851_rc	TGTCCCCTGGTA	CCCCTG	TGT	GTA	11.8634	-0.171908	3743.67	0.888747	0.0531996	0.0598591
CCGGC	T	G	A	C	C	C	A	A	T	G	T	A	TTAATAGCTAAGATTACTATATCGACG	probe8713_PBM7.1_every6mer3713_3713_rc	TGACCCAATGTA	CCCAAT	TGA	GTA	12.1414	-0.172823	4608.67	0.892241	0.118929	0.133293
CCGGC	T	G	A	A	G	G	A	A	T	G	T	A	TTAATAGCTAAGATTACTATATCGACG	probe8735_PBM7.1_every6mer3735_3735_rc	TGAAGGAATGTA	AGGAAT	TGA	GTA	11.8985	-0.173631	3825.67	0.886876	0.0265123	0.029894
CCGGC	T	G	A	A	C	C	T	G	G	G	T	A	TTAATAGCTAAGATTACTATATCGACG	probe6475_PBM7.1_every6mer1475_1475_rc	TGAACCTGGGTA	ACCTGG	TGA	GTA	11.8841	-0.173933	3888	0.90905	0.257838	0.283635
CCGGC	T	G	A	A	T	T	G	C	T	G	T	A	TTAATAGCTAAGATTACTATATCGACG	probe8199_PBM7.1_every6mer3199_3199_rc	TGAATTGCTGTA	ATTGCT	TGA	GTA	11.5635	-0.17427	3028.67	0.886488	0.0269393	0.0303887
CCGGC	T	G	A	C	C	T	T	A	C	G	T	A	TTAATAGCTAAGATTACTATATCGACG	probe753_PBM7.1_every6mer753_753_rc	TGACCTTACGTA	CCTTAC	TGA	GTA	12.1287	-0.174659	4521.33	0.894865	0.1531	0.171087
CCGGC	T	G	A	T	G	A	G	G	T	G	T	A	TTAATAGCTAAGATTACTATATCGACG	probe8432_PBM7.1_every6mer3432_3432_rc	TGATGAGGTGTA	TGAGGT	TGA	GTA	11.9101	-0.175187	3940	0.903385	0.22732	0.251631
CCGGC	T	G	A	A	C	C	C	G	C	G	T	A	TTAATAGCTAAGATTACTATATCGACG	probe5259_PBM7.1_every6mer259_259_rc	TGAACCCGCGTA	ACCCGC	TGA	GTA	12.072	-0.175372	4308	0.892585	0.140139	0.157004
CCGGC	T	G	A	C	T	G	C	C	C	G	T	A	TTAATAGCTAAGATTACTATATCGACG	probe5029_PBM7.1_every6mer29_29_rc	TGACTGCCCGTA	CTGCCC	TGA	GTA	11.8271	-0.175673	3675	0.887808	0.0799021	0.0899993
CCGGC	T	G	A	C	A	T	C	T	C	G	T	A	TTAATAGCTAAGATTACTATATCGACG	probe825_PBM7.1_every6mer825_825_rc	TGACATCTCGTA	CATCTC	TGA	GTA	11.8557	-0.176143	3710.33	0.893532	0.155199	0.173692
CCGGC	T	G	A	G	G	T	A	C	C	G	T	A	TTAATAGCTAAGATTACTATATCGACG	probe5182_PBM7.1_every6mer182_182_rc	TGAGGTACCGTA	GGTACC	TGA	GTA	11.9949	-0.177486	4097.67	0.890433	0.131934	0.148169
CCGGC	T	G	A	C	C	G	T	C	T	G	T	A	TTAATAGCTAAGATTACTATATCGACG	probe8281_PBM7.1_every6mer3281_3281_rc	TGACCGTCTGTA	CCGTCT	TGA	GTA	12.1542	-0.177934	4621.33	0.884187	0.0241621	0.0273269
CCGGC	T	G	A	C	G	T	A	C	G	G	T	A	TTAATAGCTAAGATTACTATATCGACG	probe6205_PBM7.1_every6mer1205_1205_rc	TGACGTACGGTA	CGTACG	TGA	GTA	11.9028	-0.178594	3858	0.901109	0.217179	0.241013
CCGGC	T	G	A	C	T	T	G	C	A	G	T	A	TTAATAGCTAAGATTACTATATCGACG	probe7173_PBM7.1_every6mer2173_2173_rc	TGACTTGCAGTA	CTTGCA	TGA	GTA	11.8347	-0.17981	3653.67	0.884818	0.0735367	0.0831094
CCGGC	T	G	A	A	T	A	T	G	T	G	T	A	TTAATAGCTAAGATTACTATATCGACG	probe8567_PBM7.1_every6mer3567_3567_rc	TGAATATGTGTA	ATATGT	TGA	GTA	11.769	-0.180512	3617	0.900384	0.213713	0.237357
CCGGC	T	G	A	G	C	A	C	T	G	G	T	A	TTAATAGCTAAGATTACTATATCGACG	probe6826_PBM7.1_every6mer1826_1826_rc	TGAGCACTGGTA	GCACTG	TGA	GTA	11.8733	-0.180528	3801.33	0.896351	0.196776	0.21953
CCGGC	T	G	A	T	G	A	T	G	C	G	T	A	TTAATAGCTAAGATTACTATATCGACG	probe5488_PBM7.1_every6mer488_488_rc	TGATGATGCGTA	TGATGC	TGA	GTA	11.9606	-0.181396	3991.67	0.883109	0.0570585	0.0646109
CCGGC	T	G	A	A	C	C	C	A	A	G	T	A	TTAATAGCTAAGATTACTATATCGACG	probe7563_PBM7.1_every6mer2563_2563_rc	TGAACCCAAGTA	ACCCAA	TGA	GTA	12.0553	-0.1816	4456.67	0.892472	0.173255	0.19413
CCGGC	T	G	A	T	C	T	C	G	A	G	T	A	TTAATAGCTAAGATTACTATATCGACG	probe7356_PBM7.1_every6mer2356_2356_rc	TGATCTCGAGTA	TCTCGA	TGA	GTA	11.81	-0.182181	3597	0.883903	0.0804614	0.0910297
CCGGC	T	G	A	C	G	G	T	A	C	G	T	A	TTAATAGCTAAGATTACTATATCGACG	probe725_PBM7.1_every6mer725_725_rc	TGACGGTACGTA	CGGTAC	TGA	GTA	11.9424	-0.182611	3952.33	0.883571	0.0816371	0.0923944
CCGGC	T	G	A	C	A	A	C	C	G	G	T	A	TTAATAGCTAAGATTACTATATCGACG	probe6065_PBM7.1_every6mer1065_1065_rc	TGACAACCGGTA	CAACCG	TGA	GTA	12.1251	-0.182891	4491.67	0.882673	0.0687866	0.07793
CCGGC	T	G	A	T	A	G	T	G	C	G	T	A	TTAATAGCTAAGATTACTATATCGACG	probe5476_PBM7.1_every6mer476_476_rc	TGATAGTGCGTA	TAGTGC	TGA	GTA	11.9031	-0.183392	3840	0.882497	0.0707987	0.0802254
CCGGC	T	G	A	A	C	C	G	C	G	G	T	A	TTAATAGCTAAGATTACTATATCGACG	probe6091_PBM7.1_every6mer1091_1091_rc	TGAACCGCGGTA	ACCGCG	TGA	GTA	11.7677	-0.184037	3511.33	0.884721	0.111549	0.126084
CCGGC	T	G	A	C	C	C	C	C	G	G	T	A	TTAATAGCTAAGATTACTATATCGACG	probe6025_PBM7.1_every6mer1025_1025_rc	TGACCCCCGGTA	CCCCCG	TGA	GTA	11.8777	-0.184099	3843.33	0.89638	0.215986	0.240954
CCGGC	T	G	A	A	C	G	G	A	T	G	T	A	TTAATAGCTAAGATTACTATATCGACG	probe8667_PBM7.1_every6mer3667_3667_rc	TGAACGGATGTA	ACGGAT	TGA	GTA	11.8715	-0.184277	3793.33	0.882485	0.0795412	0.0901332
CCGGC	T	G	A	A	T	C	A	G	G	G	T	A	TTAATAGCTAAGATTACTATATCGACG	probe6423_PBM7.1_every6mer1423_1423_rc	TGAATCAGGGTA	ATCAGG	TGA	GTA	11.846	-0.184372	3689.67	0.893994	0.184916	0.206843
CCGGC	T	G	A	G	T	G	A	G	T	G	T	A	TTAATAGCTAAGATTACTATATCGACG	probe8486_PBM7.1_every6mer3486_3486_rc	TGAGTGAGTGTA	GTGAGT	TGA	GTA	11.8412	-0.184449	3678.33	0.891527	0.16921	0.189798
CCGGC	T	G	A	T	G	G	A	A	A	G	T	A	TTAATAGCTAAGATTACTATATCGACG	probe7712_PBM7.1_every6mer2712_2712_rc	TGATGGAAAGTA	TGGAAA	TGA	GTA	11.9005	-0.184455	3824	0.880904	0.0498679	0.0566099
CCGGC	T	G	A	C	T	A	C	C	T	G	T	A	TTAATAGCTAAGATTACTATATCGACG	probe8117_PBM7.1_every6mer3117_3117_rc	TGACTACCTGTA	CTACCT	TGA	GTA	11.9604	-0.184713	4002.33	0.8836	0.101867	0.115287
CCGGC	T	G	G	C	A	A	C	T	G	G	T	A	TTAATAGCTAAGATTACTATATCGACG	probe9854_PBM7.1_mutant674_4854_rc	TGGCAACTGGTA	CAACTG	TGG	GTA	11.7886	-0.185361	3550.67	0.882314	0.0865251	0.0980661
CCGGC	T	G	A	A	G	A	C	A	G	G	T	A	TTAATAGCTAAGATTACTATATCGACG	probe6575_PBM7.1_every6mer1575_1575_rc	TGAAGACAGGTA	AGACAG	TGA	GTA	11.908	-0.186265	3880.33	0.888099	0.151062	0.170096
CCGGC	T	G	A	C	T	G	A	C	A	G	T	A	TTAATAGCTAAGATTACTATATCGACG	probe7205_PBM7.1_every6mer2205_2205_rc	TGACTGACAGTA	CTGACA	TGA	GTA	11.9248	-0.187208	3895.33	0.878516	0.0237288	0.0270101
CCGGC	T	G	A	C	G	C	T	G	C	G	T	A	TTAATAGCTAAGATTACTATATCGACG	probe5453_PBM7.1_every6mer453_453_rc	TGACGCTGCGTA	CGCTGC	TGA	GTA	11.9482	-0.187216	3955.67	0.885474	0.133758	0.151058
CCGGC	T	G	A	A	G	T	G	G	T	G	T	A	TTAATAGCTAAGATTACTATATCGACG	probe8447_PBM7.1_every6mer3447_3447_rc	TGAAGTGGTGTA	AGTGGT	TGA	GTA	11.7804	-0.187824	3523.33	0.883174	0.116442	0.131845
CCGGC	T	G	A	C	C	C	C	A	A	G	T	A	TTAATAGCTAAGATTACTATATCGACG	probe7561_PBM7.1_every6mer2561_2561_rc	TGACCCCAAGTA	CCCCAA	TGA	GTA	11.994	-0.188155	4143.67	0.894145	0.215586	0.241108
CCGGC	T	G	A	C	C	A	A	A	T	G	T	A	TTAATAGCTAAGATTACTATATCGACG	probe8745_PBM7.1_every6mer3745_3745_rc	TGACCAAATGTA	CCAAAT	TGA	GTA	11.9185	-0.188473	3872.67	0.88099	0.0935047	0.106136
CCGGC	T	G	A	C	T	C	A	C	A	G	T	A	TTAATAGCTAAGATTACTATATCGACG	probe7189_PBM7.1_every6mer2189_2189_rc	TGACTCACAGTA	CTCACA	TGA	GTA	11.792	-0.188485	3570.33	0.87784	0.0285756	0.0325522
CCGGC	T	G	A	C	T	G	C	T	C	G	T	A	TTAATAGCTAAGATTACTATATCGACG	probe797_PBM7.1_every6mer797_797_rc	TGACTGCTCGTA	CTGCTC	TGA	GTA	11.8254	-0.189576	3673.33	0.878769	0.07066	0.0804079
CCGGC	T	G	A	A	T	C	A	G	A	G	T	A	TTAATAGCTAAGATTACTATATCGACG	probe7447_PBM7.1_every6mer2447_2447_rc	TGAATCAGAGTA	ATCAGA	TGA	GTA	11.7527	-0.189675	3461.67	0.886141	0.151805	0.17131
CCGGC	T	G	A	A	A	C	G	C	A	G	T	A	TTAATAGCTAAGATTACTATATCGACG	probe7123_PBM7.1_every6mer2123_2123_rc	TGAAACGCAGTA	AACGCA	TGA	GTA	11.9882	-0.189972	4098.33	0.880232	0.0973817	0.110632
CCGGC	T	G	A	G	A	C	G	G	G	G	T	A	TTAATAGCTAAGATTACTATATCGACG	probe6354_PBM7.1_every6mer1354_1354_rc	TGAGACGGGGTA	GACGGG	TGA	GTA	11.9736	-0.190149	4037.33	0.877334	0.0469002	0.0534576
CCGGC	T	G	A	C	T	C	A	T	C	G	T	A	TTAATAGCTAAGATTACTATATCGACG	probe909_PBM7.1_every6mer909_909_rc	TGACTCATCGTA	CTCATC	TGA	GTA	11.7344	-0.190987	3417.33	0.877599	0.065522	0.0746605
CCGGC	T	G	A	A	A	C	G	A	C	G	T	A	TTAATAGCTAAGATTACTATATCGACG	probe587_PBM7.1_every6mer587_587_rc	TGAAACGACGTA	AACGAC	TGA	GTA	11.8572	-0.19136	3740	0.886985	0.168486	0.189954
CCGGC	T	G	A	C	C	A	G	A	C	G	T	A	TTAATAGCTAAGATTACTATATCGACG	probe609_PBM7.1_every6mer609_609_rc	TGACCAGACGTA	CCAGAC	TGA	GTA	12.0183	-0.192187	4158.33	0.876432	0.0548208	0.06255
CCGGC	T	G	A	T	C	A	A	C	G	G	T	A	TTAATAGCTAAGATTACTATATCGACG	probe6188_PBM7.1_every6mer1188_1188_rc	TGATCAACGGTA	TCAACG	TGA	GTA	11.7936	-0.192656	3575.33	0.891712	0.20221	0.226766
CCGGC	T	G	A	C	A	A	T	C	T	G	T	A	TTAATAGCTAAGATTACTATATCGACG	probe8305_PBM7.1_every6mer3305_3305_rc	TGACAATCTGTA	CAATCT	TGA	GTA	11.8549	-0.193086	3887	0.899099	0.266499	0.296406
CCGGC	T	G	A	C	T	G	C	T	T	G	T	A	TTAATAGCTAAGATTACTATATCGACG	probe8869_PBM7.1_every6mer3869_3869_rc	TGACTGCTTGTA	CTGCTT	TGA	GTA	12.0457	-0.193468	4271.67	0.87577	0.0573665	0.065504
CCGGC	T	T	G	G	T	G	T	A	C	A	C	T	TTAATAGCTAAGATTACTATATCGACG	probe9431_PBM7.1_randomseq49_4431_rc	TTGGTGTACACT	GTGTAC	TTG	ACT	11.8242	-0.193619	3655	0.882452	0.149531	0.169449
CCGGC	T	G	A	C	G	G	A	A	T	G	T	A	TTAATAGCTAAGATTACTATATCGACG	probe8733_PBM7.1_every6mer3733_3733_rc	TGACGGAATGTA	CGGAAT	TGA	GTA	11.8567	-0.194239	3721.67	0.891704	0.216838	0.243172
CCGGC	T	G	A	G	A	C	A	C	C	G	T	A	TTAATAGCTAAGATTACTATATCGACG	probe5138_PBM7.1_every6mer138_138_rc	TGAGACACCGTA	GACACC	TGA	GTA	12.0208	-0.194264	4168.67	0.887232	0.192937	0.21746
CCGGC	T	G	A	C	G	C	G	G	A	G	T	A	TTAATAGCTAAGATTACTATATCGACG	probe7373_PBM7.1_every6mer2373_2373_rc	TGACGCGGAGTA	CGCGGA	TGA	GTA	11.823	-0.194386	3647	0.875645	0.0676361	0.0772414
CCGGC	T	G	A	C	G	A	C	C	C	G	T	A	TTAATAGCTAAGATTACTATATCGACG	probe5037_PBM7.1_every6mer37_37_rc	TGACGACCCGTA	CGACCC	TGA	GTA	11.7935	-0.196935	3575	0.894577	0.252777	0.282566
CCGGC	T	G	A	T	G	T	C	C	G	G	T	A	TTAATAGCTAAGATTACTATATCGACG	probe6080_PBM7.1_every6mer1080_1080_rc	TGATGTCCGGTA	TGTCCG	TGA	GTA	11.9357	-0.196953	3921	0.874297	0.0696088	0.0796169
CCGGC	T	G	A	T	G	T	C	G	A	G	T	A	TTAATAGCTAAGATTACTATATCGACG	probe7360_PBM7.1_every6mer2360_2360_rc	TGATGTCGAGTA	TGTCGA	TGA	GTA	11.7831	-0.196988	3530.33	0.873879	0.0626221	0.0716599
CCGGC	T	G	A	C	T	C	C	T	G	A	T	A	TTAATAGCTAAGATTACTATATCGACG	probe9922_PBM7.1_mutant815_4922_rc	TGACTCCTGATA	CTCCTG	TGA	ATA	12.0018	-0.197075	4108	0.872521	0.0231878	0.0265756
CCGGC	T	G	A	G	G	C	T	G	C	G	T	A	TTAATAGCTAAGATTACTATATCGACG	probe5454_PBM7.1_every6mer454_454_rc	TGAGGCTGCGTA	GGCTGC	TGA	GTA	11.6792	-0.197367	3346	0.885829	0.195904	0.221153
CCGGC	T	G	A	C	A	C	T	T	C	G	T	A	TTAATAGCTAAGATTACTATATCGACG	probe969_PBM7.1_every6mer969_969_rc	TGACACTTCGTA	CACTTC	TGA	GTA	11.8644	-0.198035	3738.67	0.871964	0.0241979	0.0277511
CCGGC	T	G	A	C	T	A	A	C	G	G	T	A	TTAATAGCTAAGATTACTATATCGACG	probe6197_PBM7.1_every6mer1197_1197_rc	TGACTAACGGTA	CTAACG	TGA	GTA	11.9571	-0.199183	4092	0.8997	0.263027	0.292349
CCGGC	T	G	A	G	T	G	G	A	A	G	T	A	TTAATAGCTAAGATTACTATATCGACG	probe7654_PBM7.1_every6mer2654_2654_rc	TGAGTGGAAGTA	GTGGAA	TGA	GTA	11.9586	-0.199398	4000	0.879539	0.155422	0.176708
CCGGC	T	G	A	A	A	G	G	C	T	G	T	A	TTAATAGCTAAGATTACTATATCGACG	probe8163_PBM7.1_every6mer3163_3163_rc	TGAAAGGCTGTA	AAGGCT	TGA	GTA	11.8843	-0.199925	3890.67	0.883769	0.181282	0.205123
CCGGC	T	G	A	G	C	A	G	G	A	G	T	A	TTAATAGCTAAGATTACTATATCGACG	probe7402_PBM7.1_every6mer2402_2402_rc	TGAGCAGGAGTA	GCAGGA	TGA	GTA	12.0035	-0.200562	4141.33	0.872171	0.0711457	0.0815731
CCGGC	T	G	A	A	C	G	A	G	C	G	T	A	TTAATAGCTAAGATTACTATATCGACG	probe5403_PBM7.1_every6mer403_403_rc	TGAACGAGCGTA	ACGAGC	TGA	GTA	11.701	-0.201848	3377.33	0.871914	0.0805825	0.0924202
CCGGC	T	G	A	C	G	G	G	C	G	G	T	A	TTAATAGCTAAGATTACTATATCGACG	probe6109_PBM7.1_every6mer1109_1109_rc	TGACGGGCGGTA	CGGGCG	TGA	GTA	11.9122	-0.201878	3872.67	0.875265	0.120352	0.137503
CCGGC	T	G	A	C	T	G	G	A	T	G	T	A	TTAATAGCTAAGATTACTATATCGACG	probe8677_PBM7.1_every6mer3677_3677_rc	TGACTGGATGTA	CTGGAT	TGA	GTA	11.8587	-0.202004	3814.67	0.876199	0.135475	0.154616
CCGGC	T	G	T	C	G	C	G	T	C	G	T	A	TTAATAGCTAAGATTACTATATCGACG	probe9884_PBM7.1_mutant746_4884_rc	TGTCGCGTCGTA	CGCGTC	TGT	GTA	11.9082	-0.202352	3872	0.870504	0.0602931	0.0692623
CCGGC	T	G	A	C	G	T	C	A	A	G	T	A	TTAATAGCTAAGATTACTATATCGACG	probe7613_PBM7.1_every6mer2613_2613_rc	TGACGTCAAGTA	CGTCAA	TGA	GTA	11.9493	-0.202626	3958.67	0.870463	0.0619049	0.0711171
CCGGC	T	G	A	C	C	T	C	C	C	G	T	A	TTAATAGCTAAGATTACTATATCGACG	probe5049_PBM7.1_every6mer49_49_rc	TGACCTCCCGTA	CCTCCC	TGA	GTA	12.0561	-0.202701	4300	0.871446	0.0826139	0.0948009
CCGGC	T	G	A	T	G	T	A	T	C	G	T	A	TTAATAGCTAAGATTACTATATCGACG	probe952_PBM7.1_every6mer952_952_rc	TGATGTATCGTA	TGTATC	TGA	GTA	11.7868	-0.202817	3577.67	0.874578	0.119674	0.136836
CCGGC	C	G	A	C	C	C	G	G	G	G	T	A	TTAATAGCTAAGATTACTATATCGACG	probe9628_PBM7.1_mutant248_4628_rc	CGACCCGGGGTA	CCCGGG	CGA	GTA	11.7978	-0.203248	3584.67	0.870724	0.0757377	0.0869825
CCGGC	T	G	A	C	C	G	C	T	G	G	T	A	TTAATAGCTAAGATTACTATATCGACG	probe6809_PBM7.1_every6mer1809_1809_rc	TGACCGCTGGTA	CCGCTG	TGA	GTA	11.8582	-0.203446	3743.33	0.869034	0.0380911	0.0438316
CCGGC	T	G	A	C	T	A	T	G	T	G	T	A	TTAATAGCTAAGATTACTATATCGACG	probe8565_PBM7.1_every6mer3565_3565_rc	TGACTATGTGTA	CTATGT	TGA	GTA	11.9283	-0.203516	3927.67	0.873314	0.110136	0.126112
CCGGC	T	G	A	C	G	G	G	T	T	G	T	A	TTAATAGCTAAGATTACTATATCGACG	probe8925_PBM7.1_every6mer3925_3925_rc	TGACGGGTTGTA	CGGGTT	TGA	GTA	12.0095	-0.203769	4266.67	0.882191	0.199219	0.225823
CCGGC	T	G	A	C	G	C	T	G	T	G	T	A	TTAATAGCTAAGATTACTATATCGACG	probe8525_PBM7.1_every6mer3525_3525_rc	TGACGCTGTGTA	CGCTGT	TGA	GTA	12.0951	-0.203865	4823.67	0.892489	0.267165	0.299348
CCGGC	T	G	A	T	G	C	G	A	T	G	T	A	TTAATAGCTAAGATTACTATATCGACG	probe8656_PBM7.1_every6mer3656_3656_rc	TGATGCGATGTA	TGCGAT	TGA	GTA	11.7903	-0.204763	3549.67	0.86868	0.0509585	0.0586619
CCGGC	T	G	A	G	T	G	A	T	T	G	T	A	TTAATAGCTAAGATTACTATATCGACG	probe8998_PBM7.1_every6mer3998_3998_rc	TGAGTGATTGTA	GTGATT	TGA	GTA	12.0453	-0.205652	4239.67	0.868357	0.0559062	0.0643816
CCGGC	T	G	A	T	G	C	T	T	G	G	T	A	TTAATAGCTAAGATTACTATATCGACG	probe6992_PBM7.1_every6mer1992_1992_rc	TGATGCTTGGTA	TGCTTG	TGA	GTA	11.9956	-0.206255	4086.33	0.868001	0.0557951	0.0642799
CCGGC	T	G	A	A	C	A	A	C	G	G	T	A	TTAATAGCTAAGATTACTATATCGACG	probe6187_PBM7.1_every6mer1187_1187_rc	TGAACAACGGTA	ACAACG	TGA	GTA	11.6759	-0.207366	3284.33	0.867746	0.0642928	0.0740917
CCGGC	T	G	A	C	A	G	C	T	T	G	T	A	TTAATAGCTAAGATTACTATATCGACG	probe8865_PBM7.1_every6mer3865_3865_rc	TGACAGCTTGTA	CAGCTT	TGA	GTA	11.8511	-0.207977	3713.67	0.866188	0.033655	0.0388542
CCGGC	T	G	A	C	T	C	A	C	T	G	T	A	TTAATAGCTAAGATTACTATATCGACG	probe8213_PBM7.1_every6mer3213_3213_rc	TGACTCACTGTA	CTCACT	TGA	GTA	11.9398	-0.208989	3943	0.867867	0.0834731	0.0961818
CCGGC	T	G	A	C	C	G	A	C	T	G	T	A	TTAATAGCTAAGATTACTATATCGACG	probe8217_PBM7.1_every6mer3217_3217_rc	TGACCGACTGTA	CCGACT	TGA	GTA	11.9449	-0.209088	3972	0.876308	0.170634	0.194719
CCGGC	T	G	A	A	T	T	G	C	G	G	T	A	TTAATAGCTAAGATTACTATATCGACG	probe6151_PBM7.1_every6mer1151_1151_rc	TGAATTGCGGTA	ATTGCG	TGA	GTA	12.0521	-0.210024	4291.67	0.872463	0.148452	0.170152
CCGGC	T	G	A	G	A	G	G	T	G	G	T	A	TTAATAGCTAAGATTACTATATCGACG	probe6882_PBM7.1_every6mer1882_1882_rc	TGAGAGGTGGTA	GAGGTG	TGA	GTA	12.022	-0.210034	4160.67	0.867323	0.0868406	0.100125
CCGGC	T	G	A	A	C	A	T	C	A	G	T	A	TTAATAGCTAAGATTACTATATCGACG	probe7275_PBM7.1_every6mer2275_2275_rc	TGAACATCAGTA	ACATCA	TGA	GTA	12.0665	-0.210904	4310	0.866206	0.0756285	0.0873101
CCGGC	T	T	A	A	A	G	G	A	G	C	A	C	TTAATAGCTAAGATTACTATATCGACG	probe9442_PBM7.1_randomseq60_4442_rc	TTAAAGGAGCAC	AAGGAG	TTA	CAC	11.8648	-0.211764	3752.33	0.873595	0.167925	0.192223
CCGGC	T	G	A	C	G	G	G	A	C	G	T	A	TTAATAGCTAAGATTACTATATCGACG	probe597_PBM7.1_every6mer597_597_rc	TGACGGGACGTA	CGGGAC	TGA	GTA	11.8186	-0.21183	3649.33	0.864805	0.0595678	0.0688801
CCGGC	G	T	T	C	A	G	C	A	A	A	A	A	TTAATAGCTAAGATTACTATATCGACG	probe9386_PBM7.1_randomseq4_4386_rc	GTTCAGCAAAAA	CAGCAA	GTT	AAA	12.0517	-0.212655	4376	0.874902	0.181159	0.207062
CCGGC	T	G	A	C	A	G	A	G	A	G	T	A	TTAATAGCTAAGATTACTATATCGACG	probe7457_PBM7.1_every6mer2457_2457_rc	TGACAGAGAGTA	CAGAGA	TGA	GTA	12.0265	-0.212694	4273	0.875879	0.191163	0.218253
CCGGC	T	G	A	T	G	C	T	A	T	G	T	A	TTAATAGCTAAGATTACTATATCGACG	probe8784_PBM7.1_every6mer3784_3784_rc	TGATGCTATGTA	TGCTAT	TGA	GTA	11.8848	-0.213113	3814.33	0.864129	0.0606405	0.0701754
CCGGC	T	G	A	T	T	G	C	A	G	G	T	A	TTAATAGCTAAGATTACTATATCGACG	probe6568_PBM7.1_every6mer1568_1568_rc	TGATTGCAGGTA	TTGCAG	TGA	GTA	12.0057	-0.213979	4156	0.873154	0.166562	0.190759
CCGGC	T	G	A	C	C	A	T	C	G	G	T	A	TTAATAGCTAAGATTACTATATCGACG	probe6249_PBM7.1_every6mer1249_1249_rc	TGACCATCGGTA	CCATCG	TGA	GTA	11.8176	-0.214055	3625.33	0.873901	0.18148	0.207667
CCGGC	T	G	A	C	A	A	G	C	G	G	T	A	TTAATAGCTAAGATTACTATATCGACG	probe6129_PBM7.1_every6mer1129_1129_rc	TGACAAGCGGTA	CAAGCG	TGA	GTA	11.9295	-0.214143	3902.5	0.862262	0.0265154	0.030751
CCGGC	T	G	A	T	G	G	G	C	C	G	T	A	TTAATAGCTAAGATTACTATATCGACG	probe88_PBM7.1_every6mer88_88_rc	TGATGGGCCGTA	TGGGCC	TGA	GTA	11.9529	-0.214825	4003.33	0.865308	0.0972456	0.112383
CCGGC	T	G	A	C	T	T	A	A	C	G	T	A	TTAATAGCTAAGATTACTATATCGACG	probe701_PBM7.1_every6mer701_701_rc	TGACTTAACGTA	CTTAAC	TGA	GTA	12.0084	-0.215446	4175.33	0.868453	0.135784	0.156351
CCGGC	G	C	T	G	A	C	G	C	G	G	T	T	TTAATAGCTAAGATTACTATATCGACG	probe9995_PBM7.1_mutant920_4995_rc	GCTGACGCGGTT	GACGCG	GCT	GTT	11.8739	-0.215612	3758.33	0.863706	0.0812709	0.0940955
CCGGC	T	G	A	T	G	C	G	C	A	G	T	A	TTAATAGCTAAGATTACTATATCGACG	probe7120_PBM7.1_every6mer2120_2120_rc	TGATGCGCAGTA	TGCGCA	TGA	GTA	11.8782	-0.216661	3773.33	0.861586	0.0513742	0.0596275
CCGGC	T	G	A	A	G	T	G	T	T	G	T	A	TTAATAGCTAAGATTACTATATCGACG	probe8959_PBM7.1_every6mer3959_3959_rc	TGAAGTGTTGTA	AGTGTT	TGA	GTA	11.7159	-0.216785	3401	0.860726	0.0250777	0.0291355
CCGGC	T	G	A	G	G	G	A	C	A	G	T	A	TTAATAGCTAAGATTACTATATCGACG	probe7198_PBM7.1_every6mer2198_2198_rc	TGAGGGACAGTA	GGGACA	TGA	GTA	11.8913	-0.217152	3802.67	0.876126	0.200688	0.229063
CCGGC	T	G	A	T	A	C	G	A	G	G	T	C	TTAATAGCTAAGATTACTATATCGACG	probe9551_PBM7.1_mutant82_4551_rc	TGATACGAGGTC	TACGAG	TGA	GTC	11.8269	-0.218773	3664.33	0.859536	0.0248743	0.0289392
CCGGC	T	G	A	A	T	C	G	A	G	G	T	A	TTAATAGCTAAGATTACTATATCGACG	probe6615_PBM7.1_every6mer1615_1615_rc	TGAATCGAGGTA	ATCGAG	TGA	GTA	11.7042	-0.219081	3337	0.861858	0.0839848	0.0974462
[truncated: 2,465 more rows]

## Sheet: C. gr1_random
Probe Seq	Random 12-mers	Probe ID	avg_LogMean_before	avg_LogMean_after	avg_Mean_before	avg_Mean_after	stdev	cv
CCGGCGCGTGCTAGTGATTAATAGCTAAGATTACTATATCGACG	GCGTGCTAGTGA	probe9390_PBM7.1_randomseq8_4390_rc	15.4855	3.05963	45880.3	8.38469	1.1067	0.131991
CCGGCCCCCGTGGTTACTTAATAGCTAAGATTACTATATCGACG	CCCCGTGGTTAC	probe9395_PBM7.1_randomseq13_4395_rc	15.2605	2.97772	39604.7	8.07616	2.16268	0.267786
CCGGCCATGCCCGAAACTTAATAGCTAAGATTACTATATCGACG	CATGCCCGAAAC	probe9449_PBM7.1_randomseq67_4449_rc	15.1705	2.97681	37291.3	8.0658	2.06805	0.256397
CCGGCCACACCGTATATTTAATAGCTAAGATTACTATATCGACG	CACACCGTATAT	probe9397_PBM7.1_randomseq15_4397_rc	15.0874	2.93886	34838.3	7.72905	1.21846	0.157647
CCGGCATGAGTATTCGCTTAATAGCTAAGATTACTATATCGACG	ATGAGTATTCGC	probe9392_PBM7.1_randomseq10_4392_rc	15.0637	2.71334	34569.3	6.60474	0.935624	0.14166
CCGGCTCACGATGGGGCTTAATAGCTAAGATTACTATATCGACG	TCACGATGGGGC	probe9466_PBM7.1_randomseq84_4466_rc	15.037	2.64185	34415	6.33135	1.30548	0.206193
CCGGCTACGTGCCGCGATTAATAGCTAAGATTACTATATCGACG	TACGTGCCGCGA	probe9448_PBM7.1_randomseq66_4448_rc	14.5645	2.46646	24411.3	5.58106	0.929737	0.166588
CCGGCGTGACGATCAGCTTAATAGCTAAGATTACTATATCGACG	GTGACGATCAGC	probe9398_PBM7.1_randomseq16_4398_rc	14.4369	2.36019	22249	5.15049	0.49512	0.0961308
CCGGCACTTAGGGGGGTTTAATAGCTAAGATTACTATATCGACG	ACTTAGGGGGGT	probe9444_PBM7.1_randomseq62_4444_rc	14.3518	2.23316	21009	4.75424	0.853941	0.179617
CCGGCATAATGCGCTTATTAATAGCTAAGATTACTATATCGACG	ATAATGCGCTTA	probe9475_PBM7.1_randomseq93_4475_rc	14.1772	1.95746	18587.7	3.89705	0.397396	0.101973
CCGGCCCTGTGCTGAGCTTAATAGCTAAGATTACTATATCGACG	CCTGTGCTGAGC	probe9416_PBM7.1_randomseq34_4416_rc	14.1253	1.86841	17882.7	3.67275	0.482169	0.131283
CCGGCAGGGTGTACTGGTTAATAGCTAAGATTACTATATCGACG	AGGGTGTACTGG	probe9389_PBM7.1_randomseq7_4389_rc	13.8196	1.65974	14529	3.24985	0.966943	0.297534
CCGGCAATGCATTTTTTTTAATAGCTAAGATTACTATATCGACG	AATGCATTTTTT	probe9472_PBM7.1_randomseq90_4472_rc	13.87	1.65326	14976	3.16525	0.44003	0.139019
CCGGCAGCGGGTCGCACTTAATAGCTAAGATTACTATATCGACG	AGCGGGTCGCAC	probe9476_PBM7.1_randomseq94_4476_rc	13.7534	1.5028	13849	2.84997	0.377062	0.132304
CCGGCAAGTAGCGCACATTAATAGCTAAGATTACTATATCGACG	AAGTAGCGCACA	probe9415_PBM7.1_randomseq33_4415_rc	13.6062	1.39979	12758	2.69189	0.656943	0.244045
CCGGCAGCTGGATACTCTTAATAGCTAAGATTACTATATCGACG	AGCTGGATACTC	probe9434_PBM7.1_randomseq52_4434_rc	13.4114	1.39267	10934.7	2.68498	0.656291	0.244431
CCGGCTTCTTTATCACGTTAATAGCTAAGATTACTATATCGACG	TTCTTTATCACG	probe9387_PBM7.1_randomseq5_4387_rc	13.3919	1.15896	10937.7	2.24545	0.296445	0.13202
CCGGCCTTACCACCCAGTTAATAGCTAAGATTACTATATCGACG	CTTACCACCCAG	probe9481_PBM7.1_randomseq99_4481_rc	12.7795	0.889877	7080.67	1.85657	0.138631	0.0746705
CCGGCGATGCGCGACCATTAATAGCTAAGATTACTATATCGACG	GATGCGCGACCA	probe9447_PBM7.1_randomseq65_4447_rc	13.0842	0.870847	8740.67	1.83747	0.220599	0.120056
CCGGCTACAGTCATGGATTAATAGCTAAGATTACTATATCGACG	TACAGTCATGGA	probe9445_PBM7.1_randomseq63_4445_rc	12.6343	0.645256	6396	1.5835	0.310539	0.19611
CCGGCCTCATCGCGCCTTTAATAGCTAAGATTACTATATCGACG	CTCATCGCGCCT	probe9453_PBM7.1_randomseq71_4453_rc	12.6545	0.579046	6478.67	1.50411	0.213664	0.142053
CCGGCATTTACAAAGCATTAATAGCTAAGATTACTATATCGACG	ATTTACAAAGCA	probe9406_PBM7.1_randomseq24_4406_rc	12.7489	0.560726	6946.33	1.47784	0.112356	0.0760271
CCGGCAGGTTTCACCGGTTAATAGCTAAGATTACTATATCGACG	AGGTTTCACCGG	probe9396_PBM7.1_randomseq14_4396_rc	12.4994	0.535222	5807	1.45262	0.124526	0.0857251
CCGGCATTACTAGATGATTAATAGCTAAGATTACTATATCGACG	ATTACTAGATGA	probe9420_PBM7.1_randomseq38_4420_rc	12.7258	0.50268	6921.67	1.42998	0.243546	0.170314
CCGGCTACTATGCCATGTTAATAGCTAAGATTACTATATCGACG	TACTATGCCATG	probe9400_PBM7.1_randomseq18_4400_rc	12.6597	0.457291	6480	1.38316	0.205056	0.148252
CCGGCAGAGAACGATGTTTAATAGCTAAGATTACTATATCGACG	AGAGAACGATGT	probe9385_PBM7.1_randomseq3_4385_rc	12.5268	0.454941	5902.33	1.37958	0.196216	0.142229
CCGGCAGTAGGGTTGACTTAATAGCTAAGATTACTATATCGACG	AGTAGGGTTGAC	probe9422_PBM7.1_randomseq40_4422_rc	12.4546	0.440775	5630.67	1.36354	0.162789	0.119387
CCGGCATCAGGGAATAGTTAATAGCTAAGATTACTATATCGACG	ATCAGGGAATAG	probe9482_PBM7.1_randomseq100_4482_rc	12.6438	0.438291	6431.67	1.36658	0.211088	0.154464
CCGGCACCCAATAAGAATTAATAGCTAAGATTACTATATCGACG	ACCCAATAAGAA	probe9383_PBM7.1_randomseq1_4383_rc	12.6442	0.402464	6407.33	1.32439	0.100912	0.0761945
CCGGCAATACAGCTTACTTAATAGCTAAGATTACTATATCGACG	AATACAGCTTAC	probe9411_PBM7.1_randomseq29_4411_rc	12.4884	0.358848	5881.67	1.3142	0.336873	0.256333
CCGGCCCAAGGCGGAACTTAATAGCTAAGATTACTATATCGACG	CCAAGGCGGAAC	probe9410_PBM7.1_randomseq28_4410_rc	12.3117	0.277329	5093	1.21212	0.0247143	0.0203894
CCGGCATTTACAGGCTATTAATAGCTAAGATTACTATATCGACG	ATTTACAGGCTA	probe9461_PBM7.1_randomseq79_4461_rc	12.2302	0.204053	4807	1.15517	0.104537	0.090495
CCGGCTAGCAGCCATGGTTAATAGCTAAGATTACTATATCGACG	TAGCAGCCATGG	probe9436_PBM7.1_randomseq54_4436_rc	12.2338	0.194956	4857.67	1.14801	0.10547	0.0918717
CCGGCCCGCCAAAGCATTTAATAGCTAAGATTACTATATCGACG	CCGCCAAAGCAT	probe9440_PBM7.1_randomseq58_4440_rc	12.5025	0.154029	5837.67	1.12293	0.187238	0.16674
CCGGCGAACCCACTGCTTTAATAGCTAAGATTACTATATCGACG	GAACCCACTGCT	probe9462_PBM7.1_randomseq80_4462_rc	12.3136	0.141033	5094	1.10465	0.0796095	0.0720674
CCGGCTGGGCACCCATTTTAATAGCTAAGATTACTATATCGACG	TGGGCACCCATT	probe9423_PBM7.1_randomseq41_4423_rc	12.0626	0.0618392	4300.33	1.05077	0.144022	0.137063
CCGGCAATTCGGAACAGTTAATAGCTAAGATTACTATATCGACG	AATTCGGAACAG	probe9452_PBM7.1_randomseq70_4452_rc	12.0634	0.0609863	4341.33	1.04534	0.0831826	0.0795747
CCGGCCAATGTCTTAACTTAATAGCTAAGATTACTATATCGACG	CAATGTCTTAAC	probe9438_PBM7.1_randomseq56_4438_rc	12.0312	0.0404323	4265.33	1.03742	0.168294	0.162224
CCGGCTTGCATATTTACTTAATAGCTAAGATTACTATATCGACG	TTGCATATTTAC	probe9439_PBM7.1_randomseq57_4439_rc	12.2459	0.0340927	4929.67	1.03166	0.152533	0.147852
CCGGCACTTACCTCCGGTTAATAGCTAAGATTACTATATCGACG	ACTTACCTCCGG	probe9426_PBM7.1_randomseq44_4426_rc	12.273	0.0277581	4956.67	1.02236	0.0961832	0.0940795
CCGGCATAGTATACAATTTAATAGCTAAGATTACTATATCGACG	ATAGTATACAAT	probe9417_PBM7.1_randomseq35_4417_rc	12.1263	0.0214225	4471	1.01658	0.0704516	0.0693023
CCGGCACTATCTTTGTTTTAATAGCTAAGATTACTATATCGACG	ACTATCTTTGTT	probe9394_PBM7.1_randomseq12_4394_rc	12.0102	0.000850174	4125	1.00249	0.076411	0.0762214
CCGGCCAAATGAGAGCCTTAATAGCTAAGATTACTATATCGACG	CAAATGAGAGCC	probe9413_PBM7.1_randomseq31_4413_rc	12.1723	-0.0498826	4623	0.970516	0.115936	0.119459
CCGGCCGTTACCCTGTGTTAATAGCTAAGATTACTATATCGACG	CGTTACCCTGTG	probe9479_PBM7.1_randomseq97_4479_rc	12.1157	-0.0502141	4513.67	0.970495	0.117532	0.121105
CCGGCTGAAGTACACTTTTAATAGCTAAGATTACTATATCGACG	TGAAGTACACTT	probe9458_PBM7.1_randomseq76_4458_rc	12.0432	-0.17047	4308.67	0.913131	0.271884	0.297749
CCGGCTTGGTGTACACTTTAATAGCTAAGATTACTATATCGACG	TTGGTGTACACT	probe9431_PBM7.1_randomseq49_4431_rc	11.8242	-0.193619	3655	0.882452	0.149531	0.169449
CCGGCTTAAAGGAGCACTTAATAGCTAAGATTACTATATCGACG	TTAAAGGAGCAC	probe9442_PBM7.1_randomseq60_4442_rc	11.8648	-0.211764	3752.33	0.873595	0.167925	0.192223
CCGGCGTTCAGCAAAAATTAATAGCTAAGATTACTATATCGACG	GTTCAGCAAAAA	probe9386_PBM7.1_randomseq4_4386_rc	12.0517	-0.212655	4376	0.874902	0.181159	0.207062
CCGGCCGACCTTAAGGCTTAATAGCTAAGATTACTATATCGACG	CGACCTTAAGGC	probe9430_PBM7.1_randomseq48_4430_rc	11.9367	-0.248162	3926.67	0.844905	0.0845449	0.100064
CCGGCATAAAATTCAGCTTAATAGCTAAGATTACTATATCGACG	ATAAAATTCAGC	probe9391_PBM7.1_randomseq9_4391_rc	11.8549	-0.248167	3710	0.84522	0.0903636	0.106911
CCGGCTAAGATACCACTTTAATAGCTAAGATTACTATATCGACG	TAAGATACCACT	probe9450_PBM7.1_randomseq68_4450_rc	11.7259	-0.252799	3409.67	0.846689	0.133161	0.157272
CCGGCAAGGGTTTTCTATTAATAGCTAAGATTACTATATCGACG	AAGGGTTTTCTA	probe9421_PBM7.1_randomseq39_4421_rc	11.8169	-0.272984	3618.67	0.830295	0.0804255	0.0968638
CCGGCACTTATAGATTTTTAATAGCTAAGATTACTATATCGACG	ACTTATAGATTT	probe9433_PBM7.1_randomseq51_4433_rc	11.6799	-0.452902	3281.67	0.733419	0.0798289	0.108845
CCGGCTACGAATATGGTTTAATAGCTAAGATTACTATATCGACG	TACGAATATGGT	probe9480_PBM7.1_randomseq98_4480_rc	11.6093	-0.457072	3134	0.734135	0.108349	0.147587
CCGGCCCCAAACTTCGATTAATAGCTAAGATTACTATATCGACG	CCCAAACTTCGA	probe9468_PBM7.1_randomseq86_4468_rc	11.7307	-0.48422	3431.33	0.715045	0.0186348	0.026061
CCGGCAGATTTCGGACATTAATAGCTAAGATTACTATATCGACG	AGATTTCGGACA	probe9419_PBM7.1_randomseq37_4419_rc	11.6217	-0.526439	3156.67	0.697418	0.0825442	0.118357
CCGGCATAGCTAAGATTTTAATAGCTAAGATTACTATATCGACG	ATAGCTAAGATT	probe9401_PBM7.1_randomseq19_4401_rc	11.4888	-0.556395	2878.67	0.681327	0.0528231	0.0775298
CCGGCTTCGATCCTGCATTAATAGCTAAGATTACTATATCGACG	TTCGATCCTGCA	probe9425_PBM7.1_randomseq43_4425_rc	11.5397	-0.566536	3036.67	0.682468	0.121061	0.177388
CCGGCTAAGTGACGTAGTTAATAGCTAAGATTACTATATCGACG	TAAGTGACGTAG	probe9465_PBM7.1_randomseq83_4465_rc	11.5847	-0.575023	3119.67	0.678128	0.121151	0.178655
CCGGCTTTACATATAATTTAATAGCTAAGATTACTATATCGACG	TTTACATATAAT	probe9384_PBM7.1_randomseq2_4384_rc	11.4677	-0.608266	2838.33	0.658046	0.062704	0.0952881
CCGGCCAAATACAGAGCTTAATAGCTAAGATTACTATATCGACG	CAAATACAGAGC	probe9402_PBM7.1_randomseq20_4402_rc	11.338	-0.627552	2593.67	0.647344	0.0116349	0.0179733
CCGGCAATCTAGTCTACTTAATAGCTAAGATTACTATATCGACG	AATCTAGTCTAC	probe9446_PBM7.1_randomseq64_4446_rc	11.3735	-0.667232	2657.33	0.629733	0.00604219	0.00959485
CCGGCTCAGAGACGTTGTTAATAGCTAAGATTACTATATCGACG	TCAGAGACGTTG	probe9455_PBM7.1_randomseq73_4455_rc	11.5174	-0.69827	2940	0.616786	0.0294156	0.0476917
CCGGCTCTCTGAATGATTTAATAGCTAAGATTACTATATCGACG	TCTCTGAATGAT	probe9414_PBM7.1_randomseq32_4414_rc	11.1622	-0.699692	2299	0.616451	0.0369916	0.0600074
CCGGCTATGATTACGTCTTAATAGCTAAGATTACTATATCGACG	TATGATTACGTC	probe9469_PBM7.1_randomseq87_4469_rc	11.3998	-0.716854	2704.67	0.608455	0.00763958	0.0125557
CCGGCTCGTCCCCTGACTTAATAGCTAAGATTACTATATCGACG	TCGTCCCCTGAC	probe9454_PBM7.1_randomseq72_4454_rc	11.5618	-0.730442	3070.33	0.608553	0.10036	0.164916
CCGGCCAAGTTACTAAATTAATAGCTAAGATTACTATATCGACG	CAAGTTACTAAA	probe9477_PBM7.1_randomseq95_4477_rc	11.3137	-0.747707	2545.67	0.596532	0.0419531	0.0703283
CCGGCTGACGAAGAATCTTAATAGCTAAGATTACTATATCGACG	TGACGAAGAATC	probe9471_PBM7.1_randomseq89_4471_rc	11.2056	-0.77955	2377	0.584969	0.0664507	0.113597
CCGGCAAGTTTAAGCCGTTAATAGCTAAGATTACTATATCGACG	AAGTTTAAGCCG	probe9424_PBM7.1_randomseq42_4424_rc	11.2102	-0.82919	2372.33	0.563611	0.0357878	0.0634974
CCGGCTCAAAGGCCTTATTAATAGCTAAGATTACTATATCGACG	TCAAAGGCCTTA	probe9405_PBM7.1_randomseq23_4405_rc	11.1851	-0.861163	2340	0.55883	0.120918	0.216378
CCGGCGCCTAGTTGTGCTTAATAGCTAAGATTACTATATCGACG	GCCTAGTTGTGC	probe9432_PBM7.1_randomseq50_4432_rc	11.2069	-0.920723	2396.67	0.534112	0.0990766	0.185498
CCGGCGCTGGTAGCGCCTTAATAGCTAAGATTACTATATCGACG	GCTGGTAGCGCC	probe9428_PBM7.1_randomseq46_4428_rc	11.1149	-0.949079	2233.67	0.521091	0.0689265	0.132273
CCGGCCCGCTTAATTTCTTAATAGCTAAGATTACTATATCGACG	CCGCTTAATTTC	probe9467_PBM7.1_randomseq85_4467_rc	10.941	-1.01745	1966.67	0.494189	0.0171884	0.0347809
CCGGCGCCGATTACCCTTTAATAGCTAAGATTACTATATCGACG	GCCGATTACCCT	probe9399_PBM7.1_randomseq17_4399_rc	10.9752	-1.0416	2016	0.488207	0.0606285	0.124186
CCGGCTTCGTCCAAGGCTTAATAGCTAAGATTACTATATCGACG	TTCGTCCAAGGC	probe9464_PBM7.1_randomseq82_4464_rc	10.9239	-1.14234	2000.33	0.457601	0.0799223	0.174655
CCGGCGAAGCTTTGGTGTTAATAGCTAAGATTACTATATCGACG	GAAGCTTTGGTG	probe9437_PBM7.1_randomseq55_4437_rc	10.6952	-1.17547	1663	0.444875	0.0521595	0.117246
CCGGCCCTAATTATCAATTAATAGCTAAGATTACTATATCGACG	CCTAATTATCAA	probe9403_PBM7.1_randomseq21_4403_rc	10.9898	-1.19986	2045.67	0.435668	0.0213203	0.048937
CCGGCTTCTACGAAGGATTAATAGCTAAGATTACTATATCGACG	TTCTACGAAGGA	probe9418_PBM7.1_randomseq36_4418_rc	10.829	-1.20282	1827	0.438916	0.0750118	0.170902
CCGGCTCGATCTTGTTCTTAATAGCTAAGATTACTATATCGACG	TCGATCTTGTTC	probe9429_PBM7.1_randomseq47_4429_rc	10.869	-1.22726	1881	0.428479	0.0423587	0.0988582
CCGGCTAGGTCAGAGCCTTAATAGCTAAGATTACTATATCGACG	TAGGTCAGAGCC	probe9388_PBM7.1_randomseq6_4388_rc	10.6971	-1.3232	1705.33	0.401586	0.0471492	0.117408
CCGGCTTTGGTAAGTAGTTAATAGCTAAGATTACTATATCGACG	TTTGGTAAGTAG	probe9474_PBM7.1_randomseq92_4474_rc	10.8155	-1.41822	1824.67	0.378006	0.0668338	0.176806
CCGGCTCCTATTCGCGATTAATAGCTAAGATTACTATATCGACG	TCCTATTCGCGA	probe9412_PBM7.1_randomseq30_4412_rc	10.8439	-1.4533	1860.67	0.366701	0.0410642	0.111983
CCGGCCTTCTCTGTCTCTTAATAGCTAAGATTACTATATCGACG	CTTCTCTGTCTC	probe9409_PBM7.1_randomseq27_4409_rc	10.5547	-1.47094	1504.33	0.364184	0.0616554	0.169298
CCGGCTAGAGTTTACCGTTAATAGCTAAGATTACTATATCGACG	TAGAGTTTACCG	probe9470_PBM7.1_randomseq88_4470_rc	10.5528	-1.50356	1512	0.354245	0.0409005	0.115458
CCGGCCTATTTGGACCCTTAATAGCTAAGATTACTATATCGACG	CTATTTGGACCC	probe9459_PBM7.1_randomseq77_4459_rc	10.3004	-1.69007	1268	0.310868	0.0295692	0.0951183
CCGGCTCGGTCTTCCTCTTAATAGCTAAGATTACTATATCGACG	TCGGTCTTCCTC	probe9451_PBM7.1_randomseq69_4451_rc	10.2435	-1.70727	1215	0.307274	0.0307116	0.0999487
CCGGCTTCGCTCTTTGATTAATAGCTAAGATTACTATATCGACG	TTCGCTCTTTGA	probe9463_PBM7.1_randomseq81_4463_rc	10.4524	-1.72708	1419.67	0.305981	0.0576246	0.188327
CCGGCCTAGTCTAGAATTTAATAGCTAAGATTACTATATCGACG	CTAGTCTAGAAT	probe9427_PBM7.1_randomseq45_4427_rc	10.1413	-1.86996	1130	0.274517	0.0273424	0.0996022

## Sheet: D. gr3_MycMax
Probe Seq	6-mer	Probe ID	avg_LogMean_before	avg_LogMean_after	avg_Mean_before	avg_Mean_after	stdev	cv		Description
CCGGCCGACACGTGGTATTAATAGCTAAGATTACTATATCGACG	CACGTG	probe9362_PBM7.1_3adj613_4362_rc	14.9493	1.06863	31844.3	2.10604	0.228541	0.108517		Orange highlight: avg_LogMean scores of probes above 95 quantile (or >2 standard deviation) of random sequences
CCGGCTTACACGTGTTATTAATAGCTAAGATTACTATATCGACG	CACGTG	probe9563_PBM7.1_mutant96_4563_rc	14.9019	1.05026	30641.7	2.07687	0.189928	0.0914492		Yellow highlight: CACGTG motifs
CCGGCTGACACGCGGTCTTAATAGCTAAGATTACTATATCGACG	CACGCG	probe9547_PBM7.1_mutant78_4547_rc	14.866	1.02511	29864.3	2.03618	0.0811617	0.0398599		Blue highlight: CATGTG/CACATG motifs
CCGGCTGACACGTGGTCTTAATAGCTAAGATTACTATATCGACG	CACGTG	probe9110_PBM7.1_3adj14_4110_rc	14.9971	1.02415	32839	2.04001	0.196208	0.0961801		Pink highlight: Non-E box AACGTT motif
CCGGCTTACACGTGCTATTAATAGCTAAGATTACTATATCGACG	CACGTG	probe9905_PBM7.1_mutant787_4905_rc	15.0345	1.02254	33570.3	2.03177	0.0416613	0.0205049
CCGGCAAACACGTGGTATTAATAGCTAAGATTACTATATCGACG	CACGTG	probe9367_PBM7.1_3adj619_4367_rc	14.9723	1.02054	32145.7	2.0299	0.0867468	0.0427345
CCGGCTTGCACGTGGTATTAATAGCTAAGATTACTATATCGACG	CACGTG	probe9292_PBM7.1_3adj520_4292_rc	14.9124	1.0101	31218.7	2.01816	0.156057	0.0773262
CCGGCTAACACGTGGTTTTAATAGCTAAGATTACTATATCGACG	CACGTG	probe9490_PBM7.1_mutant9_4490_rc	14.8688	1.00967	29984.7	2.0189	0.179464	0.088892
CCGGCTGACACGTGCCATTAATAGCTAAGATTACTATATCGACG	CACGTG	probe9129_PBM7.1_3adj33_4129_rc	14.9177	1.00327	31369	2.0079	0.142463	0.0709514
CCGGCTGACACGTGGGGTTAATAGCTAAGATTACTATATCGACG	CACGTG	probe9118_PBM7.1_3adj22_4118_rc	14.9327	1.00276	31475	2.01562	0.26709	0.13251
CCGGCCGACACGTGTTATTAATAGCTAAGATTACTATATCGACG	CACGTG	probe9564_PBM7.1_mutant98_4564_rc	14.9249	0.99946	31456.3	2.00303	0.150982	0.0753768
CCGGCTCACACGTGGTATTAATAGCTAAGATTACTATATCGACG	CACGTG	probe9293_PBM7.1_3adj521_4293_rc	14.8805	0.997939	30218	2.0042	0.207037	0.103301
CCGGCAGTCACATGGTATTAATAGCTAAGATTACTATATCGACG	CACATG	probe9857_PBM7.1_mutant678_4857_rc	14.7947	0.99501	28654.3	2.01025	0.326874	0.162604
CCGGCAGACACGTGTTATTAATAGCTAAGATTACTATATCGACG	CACGTG	probe9565_PBM7.1_mutant99_4565_rc	14.8906	0.992747	30515.3	2.00293	0.277826	0.13871
CCGGCGGACACGTGGTATTAATAGCTAAGATTACTATATCGACG	CACGTG	probe9363_PBM7.1_3adj614_4363_rc	14.9725	0.989999	32185	1.99038	0.1607	0.0807381
CCGGCGGGCACGTGGGATTAATAGCTAAGATTACTATATCGACG	CACGTG	probe9933_PBM7.1_mutant831_4933_rc	14.9283	0.986058	31489.3	2.01465	0.460632	0.228642
CCGGCCACCACGTGGTATTAATAGCTAAGATTACTATATCGACG	CACGTG	probe9341_PBM7.1_3adj585_4341_rc	14.9757	0.975033	32599.3	1.97614	0.252991	0.128023
CCGGCTGCCACGTGTTATTAATAGCTAAGATTACTATATCGACG	CACGTG	probe9794_PBM7.1_mutant499_4794_rc	14.8581	0.968578	29871.3	1.96373	0.204144	0.103958
CCGGCTAACACGTGCTTTTAATAGCTAAGATTACTATATCGACG	CACGTG	probe9504_PBM7.1_mutant24_4504_rc	15.006	0.968562	33106	1.95895	0.111069	0.0566983
CCGGCATTCACGTGGTATTAATAGCTAAGATTACTATATCGACG	CACGTG	probe9382_PBM7.1_3adj639_4382_rc	14.8407	0.957547	29429.7	1.94666	0.162359	0.0834039
CCGGCTGGCACGTGGTGTTAATAGCTAAGATTACTATATCGACG	CACGTG	probe9511_PBM7.1_mutant33_4511_rc	14.9172	0.954371	31031.3	1.94612	0.219044	0.112554
CCGGCTGACACGTGTCGTTAATAGCTAAGATTACTATATCGACG	CACGTG	probe9116_PBM7.1_3adj20_4116_rc	14.8772	0.946532	30299	1.93713	0.244782	0.126363
CCGGCGATCACGTGGTATTAATAGCTAAGATTACTATATCGACG	CACGTG	probe9378_PBM7.1_3adj634_4378_rc	14.8178	0.946033	29149.7	1.93393	0.205691	0.106359
CCGGCTAACACGTGGTATTAATAGCTAAGATTACTATATCGACG	CACGTG	probe9294_PBM7.1_3adj523_4294_rc	14.8832	0.945922	30339.7	1.93224	0.184504	0.0954872
CCGGCCCACACGTGGTATTAATAGCTAAGATTACTATATCGACG	CACGTG	probe9359_PBM7.1_3adj609_4359_rc	14.9905	0.944589	32601.3	1.92877	0.156543	0.0811621
CCGGCCAACACGTGGTATTAATAGCTAAGATTACTATATCGACG	CACGTG	probe9365_PBM7.1_3adj617_4365_rc	15.0186	0.937004	33295.3	1.91849	0.148235	0.0772667
CCGGCAGACACGAGGTATTAATAGCTAAGATTACTATATCGACG	CACGAG	probe9639_PBM7.1_mutant275_4639_rc	14.8399	0.930465	29367.7	1.90868	0.126514	0.0662836
CCGGCGGGCACGTGGTCTTAATAGCTAAGATTACTATATCGACG	CACGTG	probe9536_PBM7.1_mutant62_4536_rc	14.9036	0.929397	31033.7	1.94185	0.476197	0.245228
CCGGCCGACACGTGATATTAATAGCTAAGATTACTATATCGACG	CACGTG	probe9919_PBM7.1_mutant812_4919_rc	14.8715	0.926518	30036.7	1.90073	0.016172	0.00850834
CCGGCTGACACGTGTCCTTAATAGCTAAGATTACTATATCGACG	CACGTG	probe9100_PBM7.1_3adj4_4100_rc	14.8661	0.925702	30070.3	1.90523	0.177231	0.0930236
CCGGCTGACACGTGGAGTTAATAGCTAAGATTACTATATCGACG	CACGTG	probe9122_PBM7.1_3adj26_4122_rc	14.93	0.923141	31452.7	1.90303	0.193843	0.10186
CCGGCTCACATGTGGTATTAATAGCTAAGATTACTATATCGACG	CATGTG	probe9826_PBM7.1_mutant560_4826_rc	14.837	0.918229	29510	1.89874	0.230212	0.121245
CCGGCTAGCACGTGGTATTAATAGCTAAGATTACTATATCGACG	CACGTG	probe9291_PBM7.1_3adj519_4291_rc	14.9448	0.917419	31844	1.89257	0.145932	0.077108
CCGGCAGCCACGTGGTATTAATAGCTAAGATTACTATATCGACG	CACGTG	probe9340_PBM7.1_3adj583_4340_rc	14.8319	0.907526	29175.3	1.87972	0.147533	0.0784867
CCGGCGCACACGTGGTATTAATAGCTAAGATTACTATATCGACG	CACGTG	probe9360_PBM7.1_3adj610_4360_rc	14.8442	0.905791	29428.7	1.87931	0.178384	0.0949197
CCGGCAGACACGTGGTCTTAATAGCTAAGATTACTATATCGACG	CACGTG	probe9539_PBM7.1_mutant69_4539_rc	14.8445	0.904338	29463.3	1.87762	0.179482	0.0955899
CCGGCTGCCATGTGGGATTAATAGCTAAGATTACTATATCGACG	CATGTG	probe9684_PBM7.1_mutant351_4684_rc	14.8651	0.898859	30329.3	1.89121	0.37485	0.198206
CCGGCTGACACGTGGCCTTAATAGCTAAGATTACTATATCGACG	CACGTG	probe9098_PBM7.1_3adj2_4098_rc	14.887	0.897046	30601.3	1.89609	0.425735	0.224533
CCGGCTGACACGTGCATTTAATAGCTAAGATTACTATATCGACG	CACGTG	probe9151_PBM7.1_3adj57_4151_rc	14.8796	0.894376	30321.7	1.86751	0.218742	0.11713
CCGGCTGACACGTGGATTTAATAGCTAAGATTACTATATCGACG	CACGTG	probe9152_PBM7.1_3adj58_4152_rc	14.7742	0.893211	28552.3	1.87547	0.3189	0.170037
CCGGCAGTCACGTGGTATTAATAGCTAAGATTACTATATCGACG	CACGTG	probe9376_PBM7.1_3adj631_4376_rc	14.6967	0.893092	26731.7	1.86608	0.226179	0.121205
CCGGCCGACACGTGGGCTTAATAGCTAAGATTACTATATCGACG	CACGTG	probe9782_PBM7.1_mutant486_4782_rc	14.9392	0.892989	31633.7	1.87983	0.360211	0.191619
CCGGCTCTCACGTGGTATTAATAGCTAAGATTACTATATCGACG	CACGTG	probe9296_PBM7.1_3adj525_4296_rc	14.7305	0.890959	27198.7	1.8662	0.253672	0.13593
CCGGCGTACACGTGGTCTTAATAGCTAAGATTACTATATCGACG	CACGTG	probe9538_PBM7.1_mutant65_4538_rc	14.9048	0.890046	30793.7	1.87522	0.340196	0.181417
CCGGCCGCCACGTGGTCTTAATAGCTAAGATTACTATATCGACG	CACGTG	probe9770_PBM7.1_mutant469_4770_rc	14.8227	0.884286	29539.3	1.88208	0.450221	0.239215
CCGGCTGCCACGTGATATTAATAGCTAAGATTACTATATCGACG	CACGTG	probe9918_PBM7.1_mutant808_4918_rc	14.7716	0.881321	28255	1.85008	0.21544	0.116449
CCGGCTGACACGTGCACTTAATAGCTAAGATTACTATATCGACG	CACGTG	probe9105_PBM7.1_3adj9_4105_rc	14.9426	0.880445	32238.7	1.84963	0.214528	0.115985
CCGGCCGCCACGTGGTATTAATAGCTAAGATTACTATATCGACG	CACGTG	probe9338_PBM7.1_3adj581_4338_rc	14.8442	0.879958	29433.3	1.84251	0.109405	0.0593786
CCGGCTTACACGTGGCGTTAATAGCTAAGATTACTATATCGACG	CACGTG	probe9762_PBM7.1_mutant459_4762_rc	14.861	0.877739	30067	1.86066	0.360711	0.193862
CCGGCATGCACGTGGTATTAATAGCTAAGATTACTATATCGACG	CACGTG	probe9358_PBM7.1_3adj607_4358_rc	14.7845	0.876588	28288	1.83791	0.102168	0.0555892
CCGGCGCACACGTGCTATTAATAGCTAAGATTACTATATCGACG	CACGTG	probe9907_PBM7.1_mutant792_4907_rc	14.8344	0.875473	29524.3	1.83658	0.103044	0.0561064
CCGGCCTGCACGTGGTATTAATAGCTAAGATTACTATATCGACG	CACGTG	probe9356_PBM7.1_3adj605_4356_rc	14.8654	0.875335	29904	1.83867	0.153407	0.0834337
CCGGCTGCCACGTGGAATTAATAGCTAAGATTACTATATCGACG	CACGTG	probe9967_PBM7.1_mutant880_4967_rc	15.0082	0.873267	33103.3	1.84825	0.291916	0.157942
CCGGCTGACACGTGTGATTAATAGCTAAGATTACTATATCGACG	CACGTG	probe9135_PBM7.1_3adj40_4135_rc	14.8141	0.872237	28814.7	1.83482	0.1535	0.0836594
CCGGCTGACACGTGCTATTAATAGCTAAGATTACTATATCGACG	CACGTG	probe9140_PBM7.1_3adj45_4140_rc	14.8766	0.869097	30097	1.8359	0.222751	0.121331
CCGGCTCACACGAGGTTTTAATAGCTAAGATTACTATATCGACG	CACGAG	probe9737_PBM7.1_mutant423_4737_rc	14.8197	0.866335	28994	1.83171	0.223132	0.121816
CCGGCACTCACGTGGTATTAATAGCTAAGATTACTATATCGACG	CACGTG	probe9373_PBM7.1_3adj627_4373_rc	14.8638	0.862486	30561.3	1.83301	0.278937	0.152174
CCGGCGCCCACGTGGTATTAATAGCTAAGATTACTATATCGACG	CACGTG	probe9336_PBM7.1_3adj578_4336_rc	14.7989	0.862416	28552	1.83744	0.3245	0.176605
CCGGCGTGCACGTGGTATTAATAGCTAAGATTACTATATCGACG	CACGTG	probe9357_PBM7.1_3adj606_4357_rc	14.8239	0.856201	29007	1.81117	0.0704322	0.0388876
CCGGCTGAAGGGGGGTATTAATAGCTAAGATTACTATATCGACG	AGGGGG	probe6367_PBM7.1_every6mer1367_1367_rc	14.8404	0.854796	29391.3	1.80968	0.0792187	0.043775
CCGGCCCCCACGTGGTATTAATAGCTAAGATTACTATATCGACG	CACGTG	probe9335_PBM7.1_3adj577_4335_rc	14.8971	0.854404	30776	1.82768	0.328496	0.179734
CCGGCCGACACGTGCTTTTAATAGCTAAGATTACTATATCGACG	CACGTG	probe9738_PBM7.1_mutant425_4738_rc	14.7935	0.852327	28479	1.81011	0.157461	0.0869898
CCGGCTGACACGTGATGTTAATAGCTAAGATTACTATATCGACG	CACGTG	probe9127_PBM7.1_3adj31_4127_rc	14.8523	0.851453	29919.7	1.82172	0.301133	0.165302
CCGGCAGACACGTGATATTAATAGCTAAGATTACTATATCGACG	CACGTG	probe9920_PBM7.1_mutant813_4920_rc	14.7336	0.850619	27334.7	1.80344	0.0302066	0.0167494
CCGGCTGTCACGTGTTCTTAATAGCTAAGATTACTATATCGACG	CACGTG	probe9530_PBM7.1_mutant56_4530_rc	14.6818	0.848054	26287.3	1.80466	0.155001	0.085889
CCGGCTGACACGTGTTTTTAATAGCTAAGATTACTATATCGACG	CACGTG	probe9158_PBM7.1_3adj64_4158_rc	14.7958	0.847248	28622.7	1.80421	0.167973	0.0931003
CCGGCTTACACGTGGTATTAATAGCTAAGATTACTATATCGACG	CACGTG	probe9295_PBM7.1_3adj524_4295_rc	14.8247	0.847043	29187.7	1.81539	0.301971	0.16634
CCGGCTTTCACGTGGTATTAATAGCTAAGATTACTATATCGACG	CACGTG	probe9298_PBM7.1_3adj528_4298_rc	14.6805	0.846589	26410.7	1.80865	0.231722	0.128119
CCGGCACCCACGTGGTATTAATAGCTAAGATTACTATATCGACG	CACGTG	probe9337_PBM7.1_3adj579_4337_rc	14.7403	0.845129	27438	1.79812	0.095479	0.0530994
CCGGCATACACGTGGTATTAATAGCTAAGATTACTATATCGACG	CACGTG	probe9370_PBM7.1_3adj623_4370_rc	14.8268	0.841814	29108.3	1.79617	0.146391	0.0815016
CCGGCGGACACGTGCTATTAATAGCTAAGATTACTATATCGACG	CACGTG	probe9664_PBM7.1_mutant326_4664_rc	14.7964	0.838863	28459	1.78955	0.0705077	0.0393996
CCGGCACGCACGTGGTATTAATAGCTAAGATTACTATATCGACG	CACGTG	probe9349_PBM7.1_3adj595_4349_rc	14.821	0.837626	29033	1.79441	0.200196	0.111566
CCGGCTCTCACGTGGTCTTAATAGCTAAGATTACTATATCGACG	CACGTG	probe9769_PBM7.1_mutant467_4769_rc	14.8253	0.835641	29279.7	1.78506	0.0466047	0.0261082
CCGGCTGACACGTGGCATTAATAGCTAAGATTACTATATCGACG	CACGTG	probe9130_PBM7.1_3adj34_4130_rc	14.7961	0.835284	28892.3	1.8035	0.312641	0.173352
CCGGCAAGCACGTGGTATTAATAGCTAAGATTACTATATCGACG	CACGTG	probe9355_PBM7.1_3adj603_4355_rc	14.8557	0.835236	29651	1.78672	0.117525	0.0657771
CCGGCTGACACGTGTAGTTAATAGCTAAGATTACTATATCGACG	CACGTG	probe9124_PBM7.1_3adj28_4124_rc	14.7658	0.833768	28221.7	1.79971	0.308263	0.171285
CCGGCAGACACATGGTATTAATAGCTAAGATTACTATATCGACG	CACATG	probe9859_PBM7.1_mutant681_4859_rc	14.7472	0.833669	27551	1.78615	0.143319	0.080239
CCGGCTCACACGTGGGCTTAATAGCTAAGATTACTATATCGACG	CACGTG	probe9783_PBM7.1_mutant487_4783_rc	14.9148	0.831754	31089.3	1.80482	0.376159	0.208419
CCGGCCGACACGTGGAATTAATAGCTAAGATTACTATATCGACG	CACGTG	probe9969_PBM7.1_mutant889_4969_rc	14.9172	0.831683	31186	1.80986	0.414142	0.228825
CCGGCTGAAAGGGGGTATTAATAGCTAAGATTACTATATCGACG	AAGGGG	probe6371_PBM7.1_every6mer1371_1371_rc	14.6058	0.830484	24934.7	1.77941	0.0770457	0.0432984
CCGGCTGACACGTGTTGTTAATAGCTAAGATTACTATATCGACG	CACGTG	probe9128_PBM7.1_3adj32_4128_rc	14.8823	0.829787	30253.3	1.77891	0.0882122	0.0495878
CCGGCCCTCACGTGGTATTAATAGCTAAGATTACTATATCGACG	CACGTG	probe9371_PBM7.1_3adj625_4371_rc	14.9739	0.827726	32475.7	1.79651	0.34355	0.191232
CCGGCTCACACGTGTTATTAATAGCTAAGATTACTATATCGACG	CACGTG	probe9566_PBM7.1_mutant101_4566_rc	14.8248	0.827223	29108	1.77983	0.174571	0.0980828
CCGGCAAACACGATGTTTTAATAGCTAAGATTACTATATCGACG	CACGAT	probe9984_PBM7.1_mutant909_4984_rc	14.6883	0.827058	26411.7	1.77445	0.0451434	0.0254408
CCGGCTTACACGTGGTGTTAATAGCTAAGATTACTATATCGACG	CACGTG	probe9753_PBM7.1_mutant450_4753_rc	14.7402	0.827044	27538	1.78076	0.191934	0.107782
CCGGCTGACACGTGAGATTAATAGCTAAGATTACTATATCGACG	CACGTG	probe9134_PBM7.1_3adj39_4134_rc	14.7973	0.826145	28570.7	1.78043	0.196097	0.11014
CCGGCAGACACGTGGTGTTAATAGCTAAGATTACTATATCGACG	CACGTG	probe9514_PBM7.1_mutant40_4514_rc	14.6819	0.825634	26299.3	1.78837	0.301952	0.168842
CCGGCTGACACGTGGTATTAATAGCTAAGATTACTATATCGACG	CACGTG	probe6865_PBM7.1_every6mer1865_1865_rc	14.9181	0.825031	31201.3	1.78197	0.239288	0.134283
CCGGCTGAGGGGGAGTATTAATAGCTAAGATTACTATATCGACG	GGGGGA	probe7390_PBM7.1_every6mer2390_2390_rc	14.7276	0.823398	27158	1.77653	0.196324	0.11051
CCGGCTGAACACGTGTATTAATAGCTAAGATTACTATATCGACG	ACACGT	probe8363_PBM7.1_every6mer3363_3363_rc	14.8419	0.822587	29661.7	1.77364	0.166887	0.094093
CCGGCTGACACGTGTACTTAATAGCTAAGATTACTATATCGACG	CACGTG	probe9108_PBM7.1_3adj12_4108_rc	14.8085	0.822579	29033.3	1.78396	0.289506	0.162283
CCGGCTCACACGCGGTTTTAATAGCTAAGATTACTATATCGACG	CACGCG	probe9500_PBM7.1_mutant20_4500_rc	14.6849	0.821937	26457.7	1.78283	0.290927	0.163183
CCGGCCGACACGCGGTTTTAATAGCTAAGATTACTATATCGACG	CACGCG	probe9499_PBM7.1_mutant19_4499_rc	14.593	0.82044	24798.7	1.76619	0.0364886	0.0206595
CCGGCTGCCACGTGGTATTAATAGCTAAGATTACTATATCGACG	CACGTG	probe9264_PBM7.1_3adj481_4264_rc	14.7796	0.820068	28328.3	1.78355	0.303636	0.170243
CCGGCTAACACGCGGTATTAATAGCTAAGATTACTATATCGACG	CACGCG	probe9876_PBM7.1_mutant717_4876_rc	14.574	0.819124	24503	1.76823	0.144148	0.0815208
CCGGCTGACACGTGTGCTTAATAGCTAAGATTACTATATCGACG	CACGTG	probe9104_PBM7.1_3adj8_4104_rc	14.7824	0.818206	28773	1.77132	0.212025	0.119699
CCGGCTGACACATGGTTTTAATAGCTAAGATTACTATATCGACG	CACATG	probe9495_PBM7.1_mutant14_4495_rc	14.6904	0.816732	26440.3	1.76599	0.153078	0.0866812
CCGGCAGGCACGTGGTATTAATAGCTAAGATTACTATATCGACG	CACGTG	probe9352_PBM7.1_3adj599_4352_rc	14.8271	0.815164	29208.7	1.77727	0.297593	0.167444
CCGGCGCTCACGTGGTATTAATAGCTAAGATTACTATATCGACG	CACGTG	probe9372_PBM7.1_3adj626_4372_rc	14.7807	0.814878	28438.7	1.77237	0.271817	0.153364
CCGGCTAGCACGTGTTTTTAATAGCTAAGATTACTATATCGACG	CACGTG	probe9977_PBM7.1_mutant902_4977_rc	14.8855	0.813499	30293.7	1.76576	0.211185	0.1196
CCGGCTGACACGTGCTCTTAATAGCTAAGATTACTATATCGACG	CACGTG	probe9109_PBM7.1_3adj13_4109_rc	14.8018	0.812913	28594.3	1.75759	0.0667886	0.038
CCGGCGCGCACGTGGTATTAATAGCTAAGATTACTATATCGACG	CACGTG	probe9348_PBM7.1_3adj594_4348_rc	14.9416	0.812833	31636.3	1.76561	0.212892	0.120577
CCGGCTTACACATGCTATTAATAGCTAAGATTACTATATCGACG	CACATG	probe9666_PBM7.1_mutant329_4666_rc	14.6391	0.812318	25522	1.75682	0.0644033	0.0366591
CCGGCTAACACGTGGAATTAATAGCTAAGATTACTATATCGACG	CACGTG	probe9970_PBM7.1_mutant890_4970_rc	14.7639	0.812003	27890.3	1.75603	0.0448719	0.025553
CCGGCTGACACGCGCTATTAATAGCTAAGATTACTATATCGACG	CACGCG	probe9207_PBM7.1_3adj133_4207_rc	14.8605	0.811495	29870	1.75629	0.0813712	0.0463313
CCGGCTTACACGTGGGATTAATAGCTAAGATTACTATATCGACG	CACGTG	probe9934_PBM7.1_mutant832_4934_rc	14.6793	0.810081	26564.7	1.76055	0.193779	0.110068
CCGGCCGTCACGTGGTATTAATAGCTAAGATTACTATATCGACG	CACGTG	probe9374_PBM7.1_3adj629_4374_rc	14.8181	0.809264	29479.7	1.76886	0.301784	0.17061
CCGGCTGAGGGGGTGTATTAATAGCTAAGATTACTATATCGACG	GGGGGT	probe8414_PBM7.1_every6mer3414_3414_rc	14.7766	0.808858	28070.7	1.7521	0.0376777	0.0215044
CCGGCTGGCACGTGGTATTAATAGCTAAGATTACTATATCGACG	CACGTG	probe9265_PBM7.1_3adj482_4265_rc	14.797	0.808513	28518	1.75151	0.0229	0.0130744
CCGGCGTCCACGTGGTATTAATAGCTAAGATTACTATATCGACG	CACGTG	probe9345_PBM7.1_3adj590_4345_rc	14.8166	0.80848	29037.3	1.75941	0.205525	0.116815
CCGGCTGACCACGTGTATTAATAGCTAAGATTACTATATCGACG	CCACGT	probe8361_PBM7.1_every6mer3361_3361_rc	14.6872	0.807493	26477.3	1.75065	0.0503378	0.0287537
CCGGCGGACACGCGGTATTAATAGCTAAGATTACTATATCGACG	CACGCG	probe9874_PBM7.1_mutant715_4874_rc	14.8627	0.807397	30132	1.76739	0.302389	0.171093
CCGGCGGTCACGTGGTATTAATAGCTAAGATTACTATATCGACG	CACGTG	probe9375_PBM7.1_3adj630_4375_rc	14.7179	0.805148	26979.3	1.75439	0.195263	0.1113
CCGGCCTACACGTGGTATTAATAGCTAAGATTACTATATCGACG	CACGTG	probe9368_PBM7.1_3adj621_4368_rc	14.8964	0.804877	30742.7	1.75574	0.211172	0.120276
CCGGCTATCACGTGGGATTAATAGCTAAGATTACTATATCGACG	CACGTG	probe9931_PBM7.1_mutant829_4931_rc	14.734	0.804376	27895.7	1.76426	0.314805	0.178434
CCGGCACACACGTGGTATTAATAGCTAAGATTACTATATCGACG	CACGTG	probe9361_PBM7.1_3adj611_4361_rc	14.7037	0.804256	26870	1.75681	0.229564	0.130671
CCGGCTGACGCATGGTATTAATAGCTAAGATTACTATATCGACG	CGCATG	probe6925_PBM7.1_every6mer1925_1925_rc	14.6922	0.80335	26539	1.74635	0.0801486	0.0458948
CCGGCTAGCACGTGGCATTAATAGCTAAGATTACTATATCGACG	CACGTG	probe9699_PBM7.1_mutant370_4699_rc	14.6427	0.80297	25618.7	1.74679	0.103974	0.0595229
CCGGCTGACCGCGTGTATTAATAGCTAAGATTACTATATCGACG	CCGCGT	probe8345_PBM7.1_every6mer3345_3345_rc	14.748	0.802206	27850	1.75564	0.256493	0.146096
CCGGCTACAACGTGGTATTAATAGCTAAGATTACTATATCGACG	AACGTG	probe9312_PBM7.1_3adj547_4312_rc	14.7276	0.799791	27196	1.74423	0.132451	0.0759364
CCGGCAGACACGCGGTCTTAATAGCTAAGATTACTATATCGACG	CACGCG	probe9548_PBM7.1_mutant79_4548_rc	14.8386	0.799715	29419	1.74958	0.218694	0.124998
CCGGCAGACACGTGGTATTAATAGCTAAGATTACTATATCGACG	CACGTG	probe9364_PBM7.1_3adj615_4364_rc	14.6447	0.798142	25832.7	1.75102	0.250592	0.143112
CCGGCTGCCTCGTGGTATTAATAGCTAAGATTACTATATCGACG	CTCGTG	probe9276_PBM7.1_3adj497_4276_rc	14.7784	0.796816	28238.7	1.74929	0.257522	0.147215
CCGGCTGACACGTGAACTTAATAGCTAAGATTACTATATCGACG	CACGTG	probe9107_PBM7.1_3adj11_4107_rc	14.6323	0.795719	25440	1.74171	0.176647	0.101422
CCGGCTGACACGTGGTTTTAATAGCTAAGATTACTATATCGACG	CACGTG	probe9156_PBM7.1_3adj62_4156_rc	14.6656	0.795457	26252.7	1.73732	0.0947519	0.054539
CCGGCTGTCACGTGGCATTAATAGCTAAGATTACTATATCGACG	CACGTG	probe9698_PBM7.1_mutant369_4698_rc	14.8188	0.794991	29627.7	1.75205	0.297818	0.169982
CCGGCTGACACGTGAGTTTAATAGCTAAGATTACTATATCGACG	CACGTG	probe9149_PBM7.1_3adj55_4149_rc	14.6259	0.793224	25309.7	1.73352	0.05518	0.0318311
CCGGCCAGCACGTGGTATTAATAGCTAAGATTACTATATCGACG	CACGTG	probe9353_PBM7.1_3adj601_4353_rc	14.9219	0.792734	31091.7	1.73288	0.052724	0.0304256
CCGGCTAACTCGTGGTATTAATAGCTAAGATTACTATATCGACG	CTCGTG	probe9835_PBM7.1_mutant575_4835_rc	14.6432	0.792207	25674.7	1.73625	0.151944	0.0875128
CCGGCTGACACGTTGCATTAATAGCTAAGATTACTATATCGACG	CACGTT	probe9164_PBM7.1_3adj72_4164_rc	14.7919	0.79177	28415.7	1.73418	0.123441	0.071181
CCGGCTGACACGTGTGGTTAATAGCTAAGATTACTATATCGACG	CACGTG	probe9120_PBM7.1_3adj24_4120_rc	14.7283	0.791724	27177.7	1.73683	0.175382	0.100978
CCGGCTGTCACGAGGTATTAATAGCTAAGATTACTATATCGACG	CACGAG	probe9638_PBM7.1_mutant273_4638_rc	14.5516	0.786545	24069	1.7255	0.0540262	0.0313104
CCGGCTGACACGTGCGATTAATAGCTAAGATTACTATATCGACG	CACGTG	probe9132_PBM7.1_3adj37_4132_rc	14.7317	0.786253	27208	1.73001	0.166654	0.0963315
CCGGCTGGCACGCGGTCTTAATAGCTAAGATTACTATATCGACG	CACGCG	probe9546_PBM7.1_mutant77_4546_rc	14.6143	0.783582	25083.3	1.72455	0.129429	0.0750507
CCGGCTGAGGGGGGGTATTAATAGCTAAGATTACTATATCGACG	GGGGGG	probe6366_PBM7.1_every6mer1366_1366_rc	14.841	0.783506	29455.3	1.73488	0.264812	0.15264
CCGGCTGACACGTGCCGTTAATAGCTAAGATTACTATATCGACG	CACGTG	probe9113_PBM7.1_3adj17_4113_rc	14.7621	0.782702	27956	1.72683	0.185464	0.107402
CCGGCTAACGCGTGGTATTAATAGCTAAGATTACTATATCGACG	CGCGTG	probe9598_PBM7.1_mutant161_4598_rc	14.6379	0.782644	25581.7	1.72566	0.164967	0.0955966
CCGGCGGCCACGTGGTATTAATAGCTAAGATTACTATATCGACG	CACGTG	probe9339_PBM7.1_3adj582_4339_rc	14.8553	0.782515	29715	1.72561	0.170961	0.0990727
CCGGCTCACACGTGGTTTTAATAGCTAAGATTACTATATCGACG	CACGTG	probe9489_PBM7.1_mutant8_4489_rc	14.6441	0.780327	25632.3	1.72049	0.12529	0.0728226
CCGGCGGACACGTGTGATTAATAGCTAAGATTACTATATCGACG	CACGTG	probe9683_PBM7.1_mutant350_4683_rc	14.6942	0.779322	26629	1.72115	0.156392	0.0908647
CCGGCTGACACGTGCAATTAATAGCTAAGATTACTATATCGACG	CACGTG	probe9136_PBM7.1_3adj41_4136_rc	14.761	0.778866	27827.7	1.72004	0.150239	0.0873465
CCGGCCTACACGTGGTGTTAATAGCTAAGATTACTATATCGACG	CACGTG	probe9513_PBM7.1_mutant35_4513_rc	14.6829	0.778845	27234.3	1.73723	0.335102	0.192894
CCGGCTAACACGAGGTATTAATAGCTAAGATTACTATATCGACG	CACGAG	probe9640_PBM7.1_mutant276_4640_rc	14.5594	0.775737	24196	1.71999	0.202047	0.11747
CCGGCGCGTGCTAGTGATTAATAGCTAAGATTACTATATCGACG	TGCTAG	probe9390_PBM7.1_randomseq8_4390_rc	14.7943	0.774252	28902.7	1.72302	0.261603	0.151828
CCGGCTGACACGTGCTTTTAATAGCTAAGATTACTATATCGACG	CACGTG	probe9155_PBM7.1_3adj61_4155_rc	14.7428	0.771078	27491.3	1.70729	0.0622152	0.0364409
CCGGCTGACATGTGGTATTAATAGCTAAGATTACTATATCGACG	CATGTG	probe6913_PBM7.1_every6mer1913_1913_rc	14.6534	0.769693	25849.3	1.70792	0.125217	0.0733154
CCGGCTGAGCACGTGTATTAATAGCTAAGATTACTATATCGACG	GCACGT	probe8362_PBM7.1_every6mer3362_3362_rc	14.6282	0.76913	25409.7	1.72218	0.293616	0.170491
CCGGCGGACACGTTGTTTTAATAGCTAAGATTACTATATCGACG	CACGTT	probe9722_PBM7.1_mutant402_4722_rc	14.5808	0.767693	24559.7	1.71666	0.261433	0.152292
CCGGCTCACACATGCTATTAATAGCTAAGATTACTATATCGACG	CACATG	probe9912_PBM7.1_mutant797_4912_rc	14.7117	0.766628	26840	1.70704	0.173013	0.101353
CCGGCTGACACGTGTATTTAATAGCTAAGATTACTATATCGACG	CACGTG	probe9154_PBM7.1_3adj60_4154_rc	14.6482	0.766104	25850	1.71007	0.214725	0.125565
CCGGCTGTCACGTGGAATTAATAGCTAAGATTACTATATCGACG	CACGTG	probe9965_PBM7.1_mutant878_4965_rc	14.6867	0.765868	26478.7	1.7047	0.147557	0.086559
CCGGCCTTCACGTGGTATTAATAGCTAAGATTACTATATCGACG	CACGTG	probe9380_PBM7.1_3adj637_4380_rc	14.7929	0.764613	28493.7	1.69931	0.0451117	0.0265471
CCGGCCATCACGTGGTATTAATAGCTAAGATTACTATATCGACG	CACGTG	probe9377_PBM7.1_3adj633_4377_rc	14.6601	0.764284	25931	1.70571	0.195721	0.114744
CCGGCTGCCGCGTGGTATTAATAGCTAAGATTACTATATCGACG	CGCGTG	probe9252_PBM7.1_3adj465_4252_rc	14.6081	0.763706	25458.3	1.71851	0.315803	0.183765
CCGGCTCCCACGTGGTATTAATAGCTAAGATTACTATATCGACG	CACGTG	probe9288_PBM7.1_3adj513_4288_rc	14.7638	0.762965	27996.7	1.71997	0.330262	0.192016
CCGGCTGCCACGTGGTGTTAATAGCTAAGATTACTATATCGACG	CACGTG	probe9752_PBM7.1_mutant449_4752_rc	14.6421	0.762799	25582.3	1.7003	0.134663	0.0791995
CCGGCGAACACGTGGTATTAATAGCTAAGATTACTATATCGACG	CACGTG	probe9366_PBM7.1_3adj618_4366_rc	14.7994	0.760442	28552.3	1.6975	0.131192	0.0772853
CCGGCTCACATGTGTTATTAATAGCTAAGATTACTATATCGACG	CATGTG	probe9559_PBM7.1_mutant92_4559_rc	14.7924	0.76008	28396.3	1.69688	0.128497	0.0757255
CCGGCAGACACGATGTATTAATAGCTAAGATTACTATATCGACG	CACGAT	probe9814_PBM7.1_mutant539_4814_rc	14.5881	0.757614	24702.3	1.69345	0.117613	0.0694519
CCGGCTGACACGTGACATTAATAGCTAAGATTACTATATCGACG	CACGTG	probe9131_PBM7.1_3adj35_4131_rc	14.8211	0.756345	29163.3	1.69023	0.0715499	0.0423316
CCGGCTGACACGCGTTATTAATAGCTAAGATTACTATATCGACG	CACGCG	probe9231_PBM7.1_3adj181_4231_rc	14.5877	0.755267	24721.7	1.69221	0.144965	0.0856664
CCGGCAGACACGTGATCTTAATAGCTAAGATTACTATATCGACG	CACGTG	probe9555_PBM7.1_mutant86_4555_rc	14.7717	0.750755	28493.3	1.70218	0.325655	0.191317
CCGGCTTACACGTGATATTAATAGCTAAGATTACTATATCGACG	CACGTG	probe9679_PBM7.1_mutant343_4679_rc	14.749	0.750223	27795.3	1.68971	0.192913	0.114169
CCGGCTCACACGTGATATTAATAGCTAAGATTACTATATCGACG	CACGTG	probe9921_PBM7.1_mutant814_4921_rc	14.7809	0.750085	28152	1.69736	0.271959	0.160224
CCGGCAATCACGTGGTATTAATAGCTAAGATTACTATATCGACG	CACGTG	probe9379_PBM7.1_3adj635_4379_rc	14.7562	0.750012	27697.3	1.69752	0.27354	0.161141
CCGGCCCGCACGTGGTATTAATAGCTAAGATTACTATATCGACG	CACGTG	probe9347_PBM7.1_3adj593_4347_rc	14.7588	0.749155	27923.3	1.70228	0.342466	0.201181
CCGGCTGAGAGGGGGTATTAATAGCTAAGATTACTATATCGACG	GAGGGG	probe6370_PBM7.1_every6mer1370_1370_rc	14.7946	0.748534	28423.3	1.68061	0.0512826	0.0305143
CCGGCTGACACATGGTGTTAATAGCTAAGATTACTATATCGACG	CACATG	probe9755_PBM7.1_mutant452_4755_rc	14.7354	0.747918	27280	1.68225	0.11902	0.0707501
CCGGCTGAACGCATGTATTAATAGCTAAGATTACTATATCGACG	ACGCAT	probe8603_PBM7.1_every6mer3603_3603_rc	14.6225	0.747247	25335.7	1.6879	0.220862	0.13085
CCGGCTGACACGTGCAGTTAATAGCTAAGATTACTATATCGACG	CACGTG	probe9121_PBM7.1_3adj25_4121_rc	14.863	0.746098	29832.3	1.68901	0.242452	0.143546
CCGGCGGACACGTGGAGTTAATAGCTAAGATTACTATATCGACG	CACGTG	probe9763_PBM7.1_mutant460_4763_rc	14.6863	0.744585	26426.7	1.67634	0.0651856	0.0388857
CCGGCTGACACGTGATCTTAATAGCTAAGATTACTATATCGACG	CACGTG	probe9111_PBM7.1_3adj15_4111_rc	14.7627	0.743731	28522	1.70417	0.377025	0.221236
CCGGCTGACACGTGCTGTTAATAGCTAAGATTACTATATCGACG	CACGTG	probe9125_PBM7.1_3adj29_4125_rc	14.6469	0.743253	26045.7	1.6937	0.326849	0.192979
CCGGCAACCACGTGGTATTAATAGCTAAGATTACTATATCGACG	CACGTG	probe9343_PBM7.1_3adj587_4343_rc	14.6972	0.741714	26624.7	1.67693	0.154614	0.0922007
CCGGCGACCACGTGGTATTAATAGCTAAGATTACTATATCGACG	CACGTG	probe9342_PBM7.1_3adj586_4342_rc	14.7586	0.740901	27834.7	1.67355	0.107915	0.0644829
CCGGCTGAAACGTGCTATTAATAGCTAAGATTACTATATCGACG	AACGTG	probe9908_PBM7.1_mutant793_4908_rc	14.6038	0.740344	24953	1.67529	0.151276	0.0902984
CCGGCCGTCACGTGGTTTTAATAGCTAAGATTACTATATCGACG	CACGTG	probe9730_PBM7.1_mutant410_4730_rc	14.6089	0.740286	25154	1.68946	0.298746	0.176829
CCGGCTGACACGTGGGCTTAATAGCTAAGATTACTATATCGACG	CACGTG	probe9102_PBM7.1_3adj6_4102_rc	14.8732	0.740223	30039.7	1.6847	0.272901	0.161988
CCGGCTGAGCGGGGGTATTAATAGCTAAGATTACTATATCGACG	GCGGGG	probe6362_PBM7.1_every6mer1362_1362_rc	14.62	0.740045	25347.7	1.68712	0.294525	0.174573
CCGGCTGAAACGTGGTCTTAATAGCTAAGATTACTATATCGACG	AACGTG	probe9540_PBM7.1_mutant70_4540_rc	14.5658	0.739876	24346.7	1.67091	0.0658254	0.039395
CCGGCTGAGGGGGCGTATTAATAGCTAAGATTACTATATCGACG	GGGGGC	probe5342_PBM7.1_every6mer342_342_rc	14.7119	0.73977	26975.7	1.67265	0.117659	0.0703428
CCGGCTAACACGCGGTCTTAATAGCTAAGATTACTATATCGACG	CACGCG	probe9549_PBM7.1_mutant80_4549_rc	14.8444	0.739448	29450	1.69368	0.356546	0.210515
CCGGCTGACACATGGAATTAATAGCTAAGATTACTATATCGACG	CACATG	probe9717_PBM7.1_mutant396_4717_rc	14.58	0.73876	24614.7	1.67342	0.153817	0.0919179
CCGGCTGACACGTGTTCTTAATAGCTAAGATTACTATATCGACG	CACGTG	probe9112_PBM7.1_3adj16_4112_rc	14.6654	0.738016	26038.7	1.67623	0.203754	0.121555
CCGGCGGGCACGTGGTATTAATAGCTAAGATTACTATATCGACG	CACGTG	probe9351_PBM7.1_3adj598_4351_rc	14.7727	0.738001	28066	1.68359	0.275082	0.16339
CCGGCTGATCGGGGGTATTAATAGCTAAGATTACTATATCGACG	TCGGGG	probe6364_PBM7.1_every6mer1364_1364_rc	14.651	0.737482	25750	1.66849	0.0776554	0.0465424
CCGGCTGAGCATGTGTATTAATAGCTAAGATTACTATATCGACG	GCATGT	probe8554_PBM7.1_every6mer3554_3554_rc	14.6011	0.736803	24869.3	1.66802	0.0885748	0.0531019
CCGGCCTCCACGTGGTATTAATAGCTAAGATTACTATATCGACG	CACGTG	probe9344_PBM7.1_3adj589_4344_rc	14.6212	0.736611	25228.3	1.67184	0.166715	0.0997191
CCGGCTGACACGTGTCTTTAATAGCTAAGATTACTATATCGACG	CACGTG	probe9146_PBM7.1_3adj52_4146_rc	14.6765	0.735343	26434	1.69229	0.383176	0.226425
CCGGCGGACACATGGTATTAATAGCTAAGATTACTATATCGACG	CACATG	probe9858_PBM7.1_mutant680_4858_rc	14.8246	0.734439	29112.7	1.6691	0.165947	0.0994227
CCGGCTGACACGTGGACTTAATAGCTAAGATTACTATATCGACG	CACGTG	probe9106_PBM7.1_3adj10_4106_rc	14.6544	0.734382	25864.7	1.66396	0.0368504	0.0221462
CCGGCAGACATGTGGTGTTAATAGCTAAGATTACTATATCGACG	CATGTG	probe9748_PBM7.1_mutant444_4748_rc	14.7367	0.734129	27317.7	1.67408	0.232353	0.138794
CCGGCTGACACGTGAAATTAATAGCTAAGATTACTATATCGACG	CACGTG	probe9138_PBM7.1_3adj43_4138_rc	14.7482	0.733765	27531	1.66499	0.0995648	0.059799
CCGGCTGACACGTTGGATTAATAGCTAAGATTACTATATCGACG	CACGTT	probe9176_PBM7.1_3adj88_4176_rc	14.7209	0.728363	27054.7	1.65918	0.110669	0.066701
CCGGCTGTCTCGTGGTATTAATAGCTAAGATTACTATATCGACG	CTCGTG	probe9278_PBM7.1_3adj500_4278_rc	14.676	0.72725	26253.7	1.66032	0.153565	0.0924909
CCGGCTGACACGTGGGTTTAATAGCTAAGATTACTATATCGACG	CACGTG	probe9148_PBM7.1_3adj54_4148_rc	14.7779	0.724684	28127.3	1.65993	0.194652	0.117265
CCGGCCGGCACGTGGTATTAATAGCTAAGATTACTATATCGACG	CACGTG	probe9350_PBM7.1_3adj597_4350_rc	14.625	0.723341	25571.3	1.66662	0.274819	0.164896
CCGGCTGGCACGTGCTATTAATAGCTAAGATTACTATATCGACG	CACGTG	probe9663_PBM7.1_mutant324_4663_rc	14.6842	0.722232	26384	1.65443	0.150114	0.0907343
CCGGCTGACACGTGCCTTTAATAGCTAAGATTACTATATCGACG	CACGTG	probe9143_PBM7.1_3adj49_4143_rc	14.6981	0.72219	26696.7	1.65132	0.089092	0.053952
CCGGCTGACACGTGTTATTAATAGCTAAGATTACTATATCGACG	CACGTG	probe9142_PBM7.1_3adj48_4142_rc	14.7081	0.721897	26825.3	1.66134	0.238418	0.143509
CCGGCCGACACGTGCTATTAATAGCTAAGATTACTATATCGACG	CACGTG	probe9906_PBM7.1_mutant791_4906_rc	14.6197	0.721666	25192.7	1.652	0.119305	0.0722183
CCGGCTGGCACGTGGCATTAATAGCTAAGATTACTATATCGACG	CACGTG	probe9954_PBM7.1_mutant860_4954_rc	14.66	0.721206	26770	1.68272	0.426562	0.253495
CCGGCTTACACGTGGTTTTAATAGCTAAGATTACTATATCGACG	CACGTG	probe9733_PBM7.1_mutant413_4733_rc	14.7845	0.720723	28253	1.65251	0.148304	0.0897445
CCGGCTGAAGCGTGTTATTAATAGCTAAGATTACTATATCGACG	AGCGTG	probe9791_PBM7.1_mutant496_4791_rc	14.5645	0.718906	24321	1.64646	0.0509646	0.030954
CCGGCTGATCACGTGTATTAATAGCTAAGATTACTATATCGACG	TCACGT	probe8364_PBM7.1_every6mer3364_3364_rc	14.6105	0.717357	25120.7	1.64938	0.162518	0.0985327
CCGGCTTGCACGTGGTTTTAATAGCTAAGATTACTATATCGACG	CACGTG	probe9731_PBM7.1_mutant411_4731_rc	14.6427	0.716118	25631.7	1.65124	0.201886	0.122264
CCGGCTGACCGCATGTATTAATAGCTAAGATTACTATATCGACG	CCGCAT	probe8601_PBM7.1_every6mer3601_3601_rc	14.5489	0.715689	24042.3	1.65428	0.237472	0.143549
CCGGCTGACACGTGAGCTTAATAGCTAAGATTACTATATCGACG	CACGTG	probe9103_PBM7.1_3adj7_4103_rc	14.6336	0.713104	25636.3	1.65857	0.317005	0.191132
CCGGCTGAACACATGTATTAATAGCTAAGATTACTATATCGACG	ACACAT	probe8619_PBM7.1_every6mer3619_3619_rc	14.652	0.712793	25745.7	1.63937	0.0440999	0.0269006
CCGGCTGACACGTGAATTTAATAGCTAAGATTACTATATCGACG	CACGTG	probe9153_PBM7.1_3adj59_4153_rc	14.6879	0.711567	26452	1.63857	0.0702087	0.0428474
CCGGCTATCACGTGGTATTAATAGCTAAGATTACTATATCGACG	CACGTG	probe9297_PBM7.1_3adj527_4297_rc	14.6918	0.710261	26611.7	1.6468	0.228998	0.139057
CCGGCTGACACGCGGAATTAATAGCTAAGATTACTATATCGACG	CACGCG	probe9973_PBM7.1_mutant895_4973_rc	14.6009	0.7093	24877.7	1.64183	0.182329	0.111052
CCGGCTGGCACGTGGGATTAATAGCTAAGATTACTATATCGACG	CACGTG	probe9932_PBM7.1_mutant830_4932_rc	14.6773	0.708285	26318	1.65843	0.362597	0.218639
CCGGCTGACACGTGTAATTAATAGCTAAGATTACTATATCGACG	CACGTG	probe9139_PBM7.1_3adj44_4139_rc	14.747	0.707953	27669.3	1.63859	0.157982	0.0964132
CCGGCTGACACGTGCGGTTAATAGCTAAGATTACTATATCGACG	CACGTG	probe9117_PBM7.1_3adj21_4117_rc	14.6283	0.707274	25346	1.6328	0.0203396	0.0124569
CCGGCTTCCACGTGGTATTAATAGCTAAGATTACTATATCGACG	CACGTG	probe9289_PBM7.1_3adj516_4289_rc	14.7657	0.707216	28757.3	1.64231	0.222136	0.135258
CCGGCTGACATGTGGAATTAATAGCTAAGATTACTATATCGACG	CATGTG	probe9713_PBM7.1_mutant390_4713_rc	14.7084	0.70704	27113.3	1.64173	0.209446	0.127576
CCGGCTGCCACGAGGAATTAATAGCTAAGATTACTATATCGACG	CACGAG	probe9720_PBM7.1_mutant399_4720_rc	14.6283	0.706751	25577.7	1.6395	0.188335	0.114874
CCGGCTGTCACGTGGTATTAATAGCTAAGATTACTATATCGACG	CACGTG	probe9266_PBM7.1_3adj484_4266_rc	14.5251	0.705884	23761	1.657	0.372113	0.22457
CCGGCCCACACGTGGTGTTAATAGCTAAGATTACTATATCGACG	CACGTG	probe9515_PBM7.1_mutant41_4515_rc	14.619	0.705357	25274.7	1.63519	0.149155	0.0912152
CCGGCTGATCACATGTATTAATAGCTAAGATTACTATATCGACG	TCACAT	probe8620_PBM7.1_every6mer3620_3620_rc	14.7345	0.704434	27346	1.63159	0.101021	0.0619155
CCGGCGAACATGTGGTATTAATAGCTAAGATTACTATATCGACG	CATGTG	probe9827_PBM7.1_mutant561_4827_rc	14.5969	0.703402	24790.3	1.62903	0.0580236	0.0356186
CCGGCTGACACGTGAGGTTAATAGCTAAGATTACTATATCGACG	CACGTG	probe9119_PBM7.1_3adj23_4119_rc	14.6423	0.70243	26199.7	1.6465	0.318308	0.193324
CCGGCTTACGCGTGGTCTTAATAGCTAAGATTACTATATCGACG	CGCGTG	probe9766_PBM7.1_mutant464_4766_rc	14.6345	0.702053	25845.3	1.63844	0.232008	0.141603
CCGGCTGCAACGTGGTATTAATAGCTAAGATTACTATATCGACG	AACGTG	probe9270_PBM7.1_3adj489_4270_rc	14.7739	0.700989	28417.7	1.62914	0.129009	0.0791885
CCGGCTGACACGTGCCCTTAATAGCTAAGATTACTATATCGACG	CACGTG	probe9097_PBM7.1_3adj1_4097_rc	14.8609	0.700486	30222	1.67372	0.476738	0.284837
CCGGCTGACACGTGTGTTTAATAGCTAAGATTACTATATCGACG	CACGTG	probe9150_PBM7.1_3adj56_4150_rc	14.7377	0.699897	27366.3	1.6254	0.0708752	0.0436047
CCGGCAGACGCATGGTATTAATAGCTAAGATTACTATATCGACG	CGCATG	probe9623_PBM7.1_mutant237_4623_rc	14.6296	0.699687	25828.7	1.64008	0.281735	0.171782
CCGGCTGACACGTGGAATTAATAGCTAAGATTACTATATCGACG	CACGTG	probe9137_PBM7.1_3adj42_4137_rc	14.571	0.697721	24381.7	1.62359	0.0902979	0.0556163
CCGGCTGGCACGAGGTTTTAATAGCTAAGATTACTATATCGACG	CACGAG	probe9735_PBM7.1_mutant421_4735_rc	14.6507	0.697313	25792.3	1.62641	0.152453	0.0937356
CCGGCCGACACGCGGTATTAATAGCTAAGATTACTATATCGACG	CACGCG	probe9875_PBM7.1_mutant716_4875_rc	14.6439	0.696785	25617	1.62295	0.100161	0.0617151
CCGGCTTACATGTGGAATTAATAGCTAAGATTACTATATCGACG	CATGTG	probe9712_PBM7.1_mutant389_4712_rc	14.6359	0.695824	25527.3	1.62293	0.122802	0.0756667
CCGGCTGCCACGTGCGATTAATAGCTAAGATTACTATATCGACG	CACGTG	probe9946_PBM7.1_mutant851_4946_rc	14.815	0.694981	28870	1.62826	0.219051	0.134531
CCGGCTGACATGTGATATTAATAGCTAAGATTACTATATCGACG	CATGTG	probe9669_PBM7.1_mutant333_4669_rc	14.5436	0.694031	23913.7	1.62273	0.157781	0.0972313
CCGGCTAAAACGTGGTATTAATAGCTAAGATTACTATATCGACG	AACGTG	probe9318_PBM7.1_3adj555_4318_rc	14.7611	0.688291	27861	1.61724	0.166425	0.102907
CCGGCACTTAGGGGGGTTTAATAGCTAAGATTACTATATCGACG	TAGGGG	probe9444_PBM7.1_randomseq62_4444_rc	14.5551	0.686263	24312	1.62005	0.234486	0.14474
CCGGCTGCCATGCGGTATTAATAGCTAAGATTACTATATCGACG	CATGCG	probe9635_PBM7.1_mutant259_4635_rc	14.5825	0.684347	24919.3	1.61835	0.230556	0.142464
CCGGCAAACACGTTGTATTAATAGCTAAGATTACTATATCGACG	CACGTT	probe9809_PBM7.1_mutant527_4809_rc	14.6864	0.679795	26530	1.60399	0.100048	0.0623748
CCGGCTTACACGTGGTCTTAATAGCTAAGATTACTATATCGACG	CACGTG	probe9537_PBM7.1_mutant64_4537_rc	14.6641	0.679069	25977	1.61472	0.249254	0.154364
CCGGCTGAAACGTGTTATTAATAGCTAAGATTACTATATCGACG	AACGTG	probe9568_PBM7.1_mutant103_4568_rc	14.5686	0.678318	24432.3	1.60514	0.150749	0.0939163
CCGGCTGATGGGGGGTATTAATAGCTAAGATTACTATATCGACG	TGGGGG	probe6368_PBM7.1_every6mer1368_1368_rc	14.4929	0.67616	23097.7	1.61287	0.275944	0.171089
CCGGCTGACGCGTGATATTAATAGCTAAGATTACTATATCGACG	CGCGTG	probe9673_PBM7.1_mutant337_4673_rc	14.6149	0.674508	25477.7	1.60879	0.250531	0.155726
CCGGCTGACACATGATATTAATAGCTAAGATTACTATATCGACG	CACATG	probe9923_PBM7.1_mutant816_4923_rc	14.4317	0.672363	22127	1.59669	0.120713	0.0756018
CCGGCTGACGGGGGGTATTAATAGCTAAGATTACTATATCGACG	CGGGGG	probe6365_PBM7.1_every6mer1365_1365_rc	14.5883	0.672205	24753.3	1.60165	0.194678	0.121549
CCGGCTGATACGGGGGATTAATAGCTAAGATTACTATATCGACG	TACGGG	probe9939_PBM7.1_mutant843_4939_rc	14.6065	0.6717	25027	1.59685	0.137112	0.0858635
CCGGCGTACACGTGGTATTAATAGCTAAGATTACTATATCGACG	CACGTG	probe9369_PBM7.1_3adj622_4369_rc	14.7922	0.670783	28442.3	1.59237	0.0455457	0.0286024
CCGGCTCGCACGTGGAATTAATAGCTAAGATTACTATATCGACG	CACGTG	probe9966_PBM7.1_mutant879_4966_rc	14.7331	0.670479	27294	1.62089	0.359848	0.222007
CCGGCAGACTCGTGGTATTAATAGCTAAGATTACTATATCGACG	CTCGTG	probe9594_PBM7.1_mutant154_4594_rc	14.6335	0.669896	25508.3	1.59625	0.160051	0.100267
CCGGCTGGCACGTGGTTTTAATAGCTAAGATTACTATATCGACG	CACGTG	probe9732_PBM7.1_mutant412_4732_rc	14.7063	0.669625	26805.7	1.59289	0.104511	0.065611
CCGGCCAACACGTTGTATTAATAGCTAAGATTACTATATCGACG	CACGTT	probe9808_PBM7.1_mutant526_4808_rc	14.6771	0.66885	26465	1.60782	0.303391	0.188697
[truncated: 4,728 more rows]

## Sheet: E. gr3_random
Probe Seq	Probe ID	avg_LogMean_before	avg_LogMean_after	avg_Mean_before	avg_Mean_after	stdev	cv
[truncated: 100 more rows]

## Sheet: F. Top gr1 and gr3
Top motifs Gr3_MYC:MAX	Guo et al.	Perna et al.		Top motifs Gr1_MAX:MAX	Guo et al.	Perna et al.			DESCRIPTION (Related to Fig.1E)
[truncated: 26 more rows]
