# Supplementary material for: Sequence-specific DNA binding by MYC/MAX to low-affinity non-E-box motifs
Source: PLoS One. 2017 Jul 18;12(7):e0180147. doi: 10.1371/journal.pone.0180147 (PMC5515408; doi:10.1371/journal.pone.0180147)
Supplement: S2 Table — (XLSX) [file pone.0180147.s012.xlsx]

## Sheet: Info
Metascape Gene Ontology Results
MYC ChIP-seq in P493-6 cells (Dataset from Sabo et al., 2014)
High MYC
Genes with CME or NE promoter summits
Ref. Sabo A, Kress TR, Pelizzola M, de Pretis S, Gorski MM, Tesi A, et al. Selective transcriptional regulation by Myc in cellular growth control and lymphomagenesis. Nature. 2014;511(7510):488-92. doi: 10.1038/nature13537.

## Sheet: CME Annotation
Input ID	Gene ID	Type	Tax ID	Homologene Gene ID	Homologene Gene Tax ID	Gene Symbol	Description	Biological Process (GO)	GO:0042254 ribosome biogenesis	GO:0044265 cellular macromolecule catabol	GO:0010608 posttranscriptional regulation	GO:0007005 mitochondrion organization	GO:0051186 cofactor metabolic process	GO:0006914 autophagy	GO:0042274 ribosomal small subunit biogen	GO:1901605 alpha-amino acid metabolic pro	GO:0046700 heterocycle catabolic process	GO:0006974 cellular response to DNA damag	GO:0034599 cellular response to oxidative	GO:0044403 symbiosis, encompassing mutual	GO:0051726 regulation of cell cycle	GO:0009451 RNA modification	GO:0055114 oxidation-reduction process	GO:0032269 negative regulation of cellula	GO:0006457 protein folding	GO:0035966 response to topologically inco	GO:0080135 regulation of cellular respons	GO:0097193 intrinsic apoptotic signaling
NM_198175	4830	RefSeq_RNAs	H. sapiens	4830	H. sapiens	NME1	NME/NM23 nucleoside diphosphate kinase 1	GO:0006183 GTP biosynthetic process;GO:0006228 UTP biosynthetic process;GO:0006241 CTP biosynthetic process	0.0	0.0	0.0	0.0	0.0	0.0	0.0	0.0	0.0	1.0	0.0	0.0	0.0	0.0	0.0	0.0	0.0	0.0	0.0	0.0
NM_001282688	79048	RefSeq_RNAs	H. sapiens	79048	H. sapiens	SECISBP2	SECIS binding protein 2	GO:2000623 negative regulation of nuclear-transcribed mRNA catabolic process, nonsense-mediated decay;GO:2000622 regulation of nuclear-transcribed mRNA catabolic process, nonsense-mediated decay;GO:1902373 negative regulation of mRNA catabolic process	0.0	1.0	1.0	0.0	0.0	0.0	0.0	0.0	1.0	0.0	0.0	0.0	0.0	0.0	0.0	0.0	0.0	0.0	0.0	0.0
NM_021828	60495	RefSeq_RNAs	H. sapiens	60495	H. sapiens	HPSE2	heparanase 2 (inactive)	GO:0006027 glycosaminoglycan catabolic process;GO:0006026 aminoglycan catabolic process;GO:0030203 glycosaminoglycan metabolic process	0.0	0.0	0.0	0.0	0.0	0.0	0.0	0.0	0.0	0.0	0.0	0.0	0.0	0.0	0.0	0.0	0.0	0.0	0.0	0.0
NR_103874	6838	RefSeq_RNAs	H. sapiens	6838	H. sapiens	SURF6	surfeit 6	GO:0042273 ribosomal large subunit biogenesis;GO:0042274 ribosomal small subunit biogenesis;GO:0042254 ribosome biogenesis	1.0	0.0	0.0	0.0	0.0	0.0	1.0	0.0	0.0	0.0	0.0	0.0	0.0	0.0	0.0	0.0	0.0	0.0	0.0	0.0
NR_003697	285958	RefSeq_RNAs	H. sapiens	285958	H. sapiens	SNHG15	small nucleolar RNA host gene 15		0.0	0.0	0.0	0.0	0.0	0.0	0.0	0.0	0.0	0.0	0.0	0.0	0.0	0.0	0.0	0.0	0.0	0.0	0.0	0.0
NM_138387	92579	RefSeq_RNAs	H. sapiens	92579	H. sapiens	G6PC3	glucose-6-phosphatase catalytic subunit 3	GO:0015760 glucose-6-phosphate transport;GO:0015712 hexose phosphate transport;GO:0006094 gluconeogenesis	0.0	0.0	0.0	0.0	0.0	0.0	0.0	1.0	0.0	0.0	0.0	0.0	0.0	0.0	0.0	0.0	0.0	0.0	0.0	0.0
NM_001098524	199786	RefSeq_RNAs	H. sapiens	199786	H. sapiens	FAM129C	family with sequence similarity 129 member C		0.0	0.0	0.0	0.0	0.0	0.0	0.0	0.0	0.0	0.0	0.0	0.0	0.0	0.0	0.0	0.0	0.0	0.0	0.0	0.0
NR_003051	6023	RefSeq_RNAs	H. sapiens	6023	H. sapiens	RMRP	RNA component of mitochondrial RNA processing endoribonuclease		0.0	0.0	0.0	0.0	0.0	0.0	0.0	0.0	0.0	0.0	0.0	0.0	0.0	0.0	0.0	0.0	0.0	0.0	0.0	0.0
NM_001017964	150223	RefSeq_RNAs	H. sapiens	150223	H. sapiens	YDJC	YdjC homolog (bacterial)	GO:0005975 carbohydrate metabolic process;GO:0044238 primary metabolic process;GO:0071704 organic substance metabolic process	0.0	0.0	0.0	0.0	0.0	0.0	0.0	0.0	0.0	0.0	0.0	0.0	0.0	0.0	0.0	0.0	0.0	0.0	0.0	0.0
NM_020158	56915	RefSeq_RNAs	H. sapiens	56915	H. sapiens	EXOSC5	exosome component 5	GO:0034427 nuclear-transcribed mRNA catabolic process, exonucleolytic, 3'-5';GO:0071051 polyadenylation-dependent snoRNA 3'-end processing;GO:0043928 exonucleolytic nuclear-transcribed mRNA catabolic process involved in deadenylation-dependent decay	1.0	1.0	1.0	0.0	0.0	0.0	1.0	0.0	1.0	1.0	0.0	1.0	0.0	0.0	0.0	0.0	0.0	0.0	0.0	0.0
NM_015062	23082	RefSeq_RNAs	H. sapiens	23082	H. sapiens	PPRC1	peroxisome proliferator-activated receptor gamma, coactivator-related 1	GO:0051091 positive regulation of sequence-specific DNA binding transcription factor activity;GO:0051090 regulation of sequence-specific DNA binding transcription factor activity;GO:0045944 positive regulation of transcription from RNA polymerase II promoter	0.0	0.0	0.0	1.0	0.0	0.0	0.0	0.0	0.0	0.0	0.0	0.0	0.0	0.0	0.0	0.0	0.0	0.0	0.0	0.0
NM_020175	56931	RefSeq_RNAs	H. sapiens	56931	H. sapiens	DUS3L	dihydrouridine synthase 3 like	GO:0002943 tRNA dihydrouridine synthesis;GO:0006400 tRNA modification;GO:0008033 tRNA processing	1.0	0.0	0.0	0.0	0.0	0.0	0.0	0.0	0.0	0.0	0.0	0.0	0.0	1.0	1.0	0.0	0.0	0.0	0.0	0.0
NM_005381	4691	RefSeq_RNAs	H. sapiens	4691	H. sapiens	NCL	nucleolin	GO:1901838 positive regulation of transcription of nuclear large rRNA transcript from RNA polymerase I promoter;GO:1901836 regulation of transcription of nuclear large rRNA transcript from RNA polymerase I promoter;GO:0042790 transcription of nuclear large rRNA transcript from RNA polymerase I promoter	1.0	0.0	0.0	0.0	0.0	0.0	0.0	0.0	0.0	0.0	0.0	0.0	0.0	0.0	0.0	0.0	0.0	0.0	0.0	0.0
NM_020198	57003	RefSeq_RNAs	H. sapiens	57003	H. sapiens	CCDC47	coiled-coil domain containing 47	GO:0006983 ER overload response;GO:0030433 ubiquitin-dependent ERAD pathway;GO:0006984 ER-nucleus signaling pathway	0.0	1.0	0.0	0.0	0.0	0.0	0.0	0.0	0.0	0.0	0.0	0.0	0.0	0.0	0.0	0.0	0.0	1.0	0.0	0.0
NM_002161	3376	RefSeq_RNAs	H. sapiens	3376	H. sapiens	IARS	isoleucyl-tRNA synthetase	GO:0006428 isoleucyl-tRNA aminoacylation;GO:0006450 regulation of translational fidelity;GO:0006418 tRNA aminoacylation for protein translation	1.0	0.0	1.0	0.0	0.0	0.0	0.0	1.0	0.0	0.0	0.0	0.0	0.0	1.0	0.0	0.0	0.0	0.0	0.0	0.0
NM_003223	7023	RefSeq_RNAs	H. sapiens	7023	H. sapiens	TFAP4	transcription factor AP-4	GO:0043922 negative regulation by host of viral transcription;GO:0043923 positive regulation by host of viral transcription;GO:2001269 positive regulation of cysteine-type endopeptidase activity involved in apoptotic signaling pathway	0.0	0.0	0.0	0.0	0.0	0.0	0.0	0.0	0.0	1.0	0.0	1.0	1.0	0.0	0.0	1.0	0.0	0.0	0.0	1.0
NM_032226	84186	RefSeq_RNAs	H. sapiens	84186	H. sapiens	ZCCHC7	zinc finger CCHC-type containing 7		0.0	0.0	0.0	0.0	0.0	0.0	0.0	0.0	0.0	0.0	0.0	0.0	0.0	0.0	0.0	0.0	0.0	0.0	0.0	0.0
NM_025000	80067	RefSeq_RNAs	H. sapiens	80067	H. sapiens	DCAF17	DDB1 and CUL4 associated factor 17	GO:0016567 protein ubiquitination;GO:0032446 protein modification by small protein conjugation;GO:0070647 protein modification by small protein conjugation or removal	0.0	0.0	0.0	0.0	0.0	0.0	0.0	0.0	0.0	0.0	0.0	0.0	0.0	0.0	0.0	0.0	0.0	0.0	0.0	0.0
NM_207344	283377	RefSeq_RNAs	H. sapiens	283377	H. sapiens	SPRYD4	SPRY domain containing 4	GO:0008150 biological_process	0.0	0.0	0.0	0.0	0.0	0.0	0.0	0.0	0.0	0.0	0.0	0.0	0.0	0.0	0.0	0.0	0.0	0.0	0.0	0.0
NR_027447	100289341	RefSeq_RNAs	H. sapiens	100289341	H. sapiens	MAN1B1-AS1	MAN1B1 antisense RNA 1 (head to head)		0.0	0.0	0.0	0.0	0.0	0.0	0.0	0.0	0.0	0.0	0.0	0.0	0.0	0.0	0.0	0.0	0.0	0.0	0.0	0.0
NR_104038	54617	RefSeq_RNAs	H. sapiens	54617	H. sapiens	INO80	INO80 complex subunit	GO:0010571 positive regulation of nuclear cell cycle DNA replication;GO:0033262 regulation of nuclear cell cycle DNA replication;GO:0070914 UV-damage excision repair	0.0	0.0	0.0	0.0	0.0	0.0	0.0	0.0	0.0	1.0	0.0	0.0	1.0	0.0	0.0	0.0	0.0	0.0	0.0	0.0
NM_001282922	5998	RefSeq_RNAs	H. sapiens	5998	H. sapiens	RGS3	regulator of G-protein signaling 3	GO:0000188 inactivation of MAPK activity;GO:0043407 negative regulation of MAP kinase activity;GO:0071901 negative regulation of protein serine/threonine kinase activity	0.0	0.0	0.0	0.0	0.0	0.0	0.0	0.0	0.0	0.0	0.0	0.0	0.0	0.0	0.0	1.0	0.0	0.0	0.0	0.0
NM_003021	6449	RefSeq_RNAs	H. sapiens	6449	H. sapiens	SGTA	small glutamine rich tetratricopeptide repeat containing alpha	GO:1903070 negative regulation of ER-associated ubiquitin-dependent protein catabolic process;GO:1903071 positive regulation of ER-associated ubiquitin-dependent protein catabolic process;GO:1903069 regulation of ER-associated ubiquitin-dependent protein catabolic process	0.0	1.0	0.0	0.0	0.0	0.0	0.0	0.0	0.0	0.0	0.0	1.0	0.0	0.0	0.0	1.0	0.0	1.0	1.0	0.0
NM_001416	1973	RefSeq_RNAs	H. sapiens	1973	H. sapiens	EIF4A1	eukaryotic translation initiation factor 4A1	GO:0000289 nuclear-transcribed mRNA poly(A) tail shortening;GO:0000288 nuclear-transcribed mRNA catabolic process, deadenylation-dependent decay;GO:0000956 nuclear-transcribed mRNA catabolic process	0.0	1.0	1.0	0.0	0.0	0.0	0.0	0.0	1.0	0.0	0.0	1.0	0.0	0.0	0.0	0.0	0.0	0.0	0.0	0.0
NM_014878	9933	RefSeq_RNAs	H. sapiens	9933	H. sapiens	PUM3	pumilio RNA binding family member 3	GO:0010835 regulation of protein ADP-ribosylation;GO:0060049 regulation of protein glycosylation;GO:0006471 protein ADP-ribosylation	0.0	0.0	1.0	0.0	0.0	0.0	0.0	0.0	0.0	0.0	0.0	0.0	0.0	0.0	0.0	0.0	0.0	0.0	0.0	0.0
NM_017948	55035	RefSeq_RNAs	H. sapiens	55035	H. sapiens	NOL8	nucleolar protein 8	GO:1902570 protein localization to nucleolus;GO:0034504 protein localization to nucleus;GO:0006364 rRNA processing	1.0	0.0	0.0	1.0	0.0	0.0	0.0	0.0	0.0	0.0	0.0	0.0	0.0	0.0	0.0	0.0	0.0	0.0	0.0	0.0
NM_001111307	5141	RefSeq_RNAs	H. sapiens	5141	H. sapiens	PDE4A	phosphodiesterase 4A	GO:0006198 cAMP catabolic process;GO:0009154 purine ribonucleotide catabolic process;GO:0009214 cyclic nucleotide catabolic process	0.0	0.0	0.0	0.0	0.0	0.0	0.0	0.0	1.0	0.0	0.0	0.0	0.0	0.0	0.0	0.0	0.0	0.0	0.0	0.0
NM_018352	55319	RefSeq_RNAs	H. sapiens	55319	H. sapiens	TMA16	translation machinery associated 16 homolog		0.0	0.0	0.0	0.0	0.0	0.0	0.0	0.0	0.0	0.0	0.0	0.0	0.0	0.0	0.0	0.0	0.0	0.0	0.0	0.0
NM_001278546	2649	RefSeq_RNAs	H. sapiens	2649	H. sapiens	NR6A1	nuclear receptor subfamily 6 group A member 1	GO:0030518 intracellular steroid hormone receptor signaling pathway;GO:0006367 transcription initiation from RNA polymerase II promoter;GO:0043401 steroid hormone mediated signaling pathway	0.0	0.0	0.0	0.0	0.0	0.0	0.0	0.0	0.0	0.0	0.0	0.0	0.0	0.0	0.0	0.0	0.0	0.0	0.0	0.0
NM_002520	4869	RefSeq_RNAs	H. sapiens	4869	H. sapiens	NPM1	nucleophosmin	GO:0060735 regulation of eIF2 alpha phosphorylation by dsRNA;GO:0006977 DNA damage response, signal transduction by p53 class mediator resulting in cell cycle arrest;GO:0072431 signal transduction involved in mitotic G1 DNA damage checkpoint	1.0	0.0	1.0	0.0	0.0	0.0	0.0	0.0	0.0	1.0	0.0	1.0	1.0	0.0	0.0	1.0	0.0	0.0	1.0	0.0
NM_014426	27131	RefSeq_RNAs	H. sapiens	27131	H. sapiens	SNX5	sorting nexin 5	GO:0006907 pinocytosis;GO:0016241 regulation of macroautophagy;GO:0042147 retrograde transport, endosome to Golgi	0.0	1.0	0.0	0.0	0.0	1.0	0.0	0.0	0.0	0.0	0.0	0.0	0.0	0.0	0.0	0.0	0.0	0.0	0.0	0.0
NM_023033	4234	RefSeq_RNAs	H. sapiens	4234	H. sapiens	METTL1	methyltransferase like 1	GO:0036265 RNA (guanine-N7)-methylation;GO:0009452 7-methylguanosine RNA capping;GO:0036260 RNA capping	1.0	0.0	0.0	0.0	0.0	0.0	0.0	0.0	0.0	0.0	0.0	0.0	0.0	1.0	0.0	0.0	0.0	0.0	0.0	0.0
NM_182505	138241	RefSeq_RNAs	H. sapiens	138241	H. sapiens	C9orf85	chromosome 9 open reading frame 85		0.0	0.0	0.0	0.0	0.0	0.0	0.0	0.0	0.0	0.0	0.0	0.0	0.0	0.0	0.0	0.0	0.0	0.0	0.0	0.0
NM_024662	55226	RefSeq_RNAs	H. sapiens	55226	H. sapiens	NAT10	N-acetyltransferase 10	GO:1904812 rRNA acetylation involved in maturation of SSU-rRNA;GO:0002101 tRNA wobble cytosine modification;GO:1990882 rRNA acetylation	1.0	0.0	0.0	0.0	0.0	0.0	1.0	0.0	0.0	1.0	0.0	0.0	0.0	1.0	0.0	0.0	0.0	0.0	0.0	0.0
NM_020143	56902	RefSeq_RNAs	H. sapiens	56902	H. sapiens	PNO1	partner of NOB1 homolog	GO:0006364 rRNA processing;GO:0016072 rRNA metabolic process;GO:0034470 ncRNA processing	1.0	0.0	0.0	0.0	0.0	0.0	0.0	0.0	0.0	0.0	0.0	0.0	0.0	0.0	0.0	0.0	0.0	0.0	0.0	0.0
NM_015131	23160	RefSeq_RNAs	H. sapiens	23160	H. sapiens	WDR43	WD repeat domain 43	GO:0006364 rRNA processing;GO:0016072 rRNA metabolic process;GO:0034470 ncRNA processing	1.0	0.0	0.0	0.0	0.0	0.0	0.0	0.0	0.0	0.0	0.0	0.0	0.0	0.0	0.0	0.0	0.0	0.0	0.0	0.0
NM_015041	23059	RefSeq_RNAs	H. sapiens	23059	H. sapiens	CLUAP1	clusterin associated protein 1	GO:0035735 intraciliary transport involved in cilium assembly;GO:0042073 intraciliary transport;GO:0098840 protein transport along microtubule	0.0	0.0	0.0	0.0	0.0	0.0	0.0	0.0	0.0	0.0	0.0	0.0	0.0	0.0	0.0	0.0	0.0	0.0	0.0	0.0
NM_007208	11222	RefSeq_RNAs	H. sapiens	11222	H. sapiens	MRPL3	mitochondrial ribosomal protein L3	GO:0070126 mitochondrial translational termination;GO:0070125 mitochondrial translational elongation;GO:0006415 translational termination	0.0	0.0	1.0	0.0	0.0	0.0	0.0	0.0	0.0	0.0	0.0	0.0	0.0	0.0	0.0	0.0	0.0	0.0	0.0	0.0
NM_001267045	10197	RefSeq_RNAs	H. sapiens	10197	H. sapiens	PSME3	proteasome activator subunit 3	GO:0051437 positive regulation of ubiquitin-protein ligase activity involved in regulation of mitotic cell cycle transition;GO:0051436 negative regulation of ubiquitin-protein ligase activity involved in mitotic cell cycle;GO:1904667 negative regulation of ubiquitin protein ligase activity	0.0	1.0	1.0	0.0	0.0	0.0	0.0	1.0	0.0	0.0	0.0	0.0	1.0	0.0	0.0	1.0	0.0	0.0	0.0	1.0
NM_016172	10422	RefSeq_RNAs	H. sapiens	10422	H. sapiens	UBAC1	UBA domain containing 1	GO:0016567 protein ubiquitination;GO:0032446 protein modification by small protein conjugation;GO:0070647 protein modification by small protein conjugation or removal	0.0	0.0	0.0	0.0	0.0	0.0	0.0	0.0	0.0	0.0	0.0	0.0	0.0	0.0	0.0	0.0	0.0	0.0	0.0	0.0
NM_024098	79080	RefSeq_RNAs	H. sapiens	79080	H. sapiens	CCDC86	coiled-coil domain containing 86	GO:0016032 viral process;GO:0044403 symbiosis, encompassing mutualism through parasitism;GO:0044764 multi-organism cellular process	0.0	0.0	0.0	0.0	0.0	0.0	0.0	0.0	0.0	0.0	0.0	1.0	0.0	0.0	0.0	0.0	0.0	0.0	0.0	0.0
NM_001382	1798	RefSeq_RNAs	H. sapiens	1798	H. sapiens	DPAGT1	dolichyl-phosphate N-acetylglucosaminephosphotransferase 1	GO:0006489 dolichyl diphosphate biosynthetic process;GO:0046465 dolichyl diphosphate metabolic process;GO:0019348 dolichol metabolic process	0.0	0.0	0.0	0.0	0.0	0.0	0.0	0.0	0.0	0.0	0.0	0.0	0.0	0.0	0.0	0.0	0.0	0.0	0.0	0.0
NM_012204	9329	RefSeq_RNAs	H. sapiens	9329	H. sapiens	GTF3C4	general transcription factor IIIC subunit 4	GO:0042791 5S class rRNA transcription from RNA polymerase III type 1 promoter;GO:0042797 tRNA transcription from RNA polymerase III promoter;GO:0009304 tRNA transcription	1.0	0.0	0.0	0.0	0.0	0.0	0.0	0.0	0.0	0.0	0.0	0.0	0.0	1.0	0.0	0.0	0.0	0.0	0.0	0.0
NM_006391	10527	RefSeq_RNAs	H. sapiens	10527	H. sapiens	IPO7	importin 7	GO:0006606 protein import into nucleus;GO:1902593 single-organism nuclear import;GO:0044744 protein targeting to nucleus	0.0	0.0	0.0	1.0	0.0	0.0	0.0	0.0	0.0	0.0	0.0	1.0	0.0	0.0	0.0	0.0	0.0	0.0	0.0	0.0
NM_001144875	79930	RefSeq_RNAs	H. sapiens	79930	H. sapiens	DOK3	docking protein 3	GO:0043312 neutrophil degranulation;GO:0002283 neutrophil activation involved in immune response;GO:0043299 leukocyte degranulation	0.0	0.0	0.0	0.0	0.0	0.0	0.0	0.0	0.0	0.0	0.0	0.0	0.0	0.0	0.0	0.0	0.0	0.0	0.0	0.0
NM_152540	152579	RefSeq_RNAs	H. sapiens	152579	H. sapiens	SCFD2	sec1 family domain containing 2	GO:0006904 vesicle docking involved in exocytosis;GO:0048278 vesicle docking;GO:0022406 membrane docking	0.0	0.0	0.0	0.0	0.0	0.0	0.0	0.0	0.0	0.0	0.0	0.0	0.0	0.0	0.0	0.0	0.0	0.0	0.0	0.0
NM_001267723	729440	RefSeq_RNAs	H. sapiens	729440	H. sapiens	CCDC61	coiled-coil domain containing 61		0.0	0.0	0.0	0.0	0.0	0.0	0.0	0.0	0.0	0.0	0.0	0.0	0.0	0.0	0.0	0.0	0.0	0.0	0.0	0.0
NM_001136203	115098	RefSeq_RNAs	H. sapiens	115098	H. sapiens	CCDC124	coiled-coil domain containing 124	GO:0051301 cell division;GO:0007049 cell cycle;GO:0044763 single-organism cellular process	0.0	0.0	0.0	0.0	0.0	0.0	0.0	0.0	0.0	0.0	0.0	0.0	0.0	0.0	0.0	0.0	0.0	0.0	0.0	0.0
NM_016037	51118	RefSeq_RNAs	H. sapiens	51118	H. sapiens	UTP11	UTP11, small subunit processome component homolog (S. cerevisiae)	GO:0042274 ribosomal small subunit biogenesis;GO:0043065 positive regulation of apoptotic process;GO:0006364 rRNA processing	1.0	0.0	0.0	0.0	0.0	0.0	1.0	0.0	0.0	0.0	0.0	0.0	0.0	0.0	0.0	0.0	0.0	0.0	0.0	0.0
NM_001163735	80179	RefSeq_RNAs	H. sapiens	80179	H. sapiens	MYO19	myosin XIX		0.0	0.0	0.0	0.0	0.0	0.0	0.0	0.0	0.0	0.0	0.0	0.0	0.0	0.0	0.0	0.0	0.0	0.0	0.0	0.0
NM_002386	4157	RefSeq_RNAs	H. sapiens	4157	H. sapiens	MC1R	melanocortin 1 receptor	GO:0030819 positive regulation of cAMP biosynthetic process;GO:0010739 positive regulation of protein kinase A signaling;GO:0090037 positive regulation of protein kinase C signaling	0.0	0.0	0.0	0.0	0.0	0.0	0.0	0.0	0.0	1.0	0.0	0.0	0.0	0.0	0.0	0.0	0.0	0.0	0.0	0.0
NM_017859	54963	RefSeq_RNAs	H. sapiens	54963	H. sapiens	UCKL1	uridine-cytidine kinase 1 like 1	GO:0044211 CTP salvage;GO:0044206 UMP salvage;GO:0010138 pyrimidine ribonucleotide salvage	0.0	0.0	0.0	0.0	0.0	0.0	0.0	0.0	0.0	0.0	0.0	1.0	0.0	0.0	0.0	0.0	0.0	0.0	0.0	0.0
NM_001160134	56479	RefSeq_RNAs	H. sapiens	56479	H. sapiens	KCNQ5	potassium voltage-gated channel subfamily Q member 5	GO:0071805 potassium ion transmembrane transport;GO:0071804 cellular potassium ion transport;GO:0006813 potassium ion transport	0.0	0.0	0.0	0.0	0.0	0.0	0.0	0.0	0.0	0.0	0.0	0.0	0.0	0.0	0.0	0.0	0.0	0.0	0.0	0.0
NM_015703	27341	RefSeq_RNAs	H. sapiens	27341	H. sapiens	RRP7A	ribosomal RNA processing 7 homolog A	GO:0001825 blastocyst formation;GO:0000028 ribosomal small subunit assembly;GO:0001824 blastocyst development	1.0	0.0	0.0	0.0	0.0	0.0	1.0	0.0	0.0	0.0	0.0	0.0	0.0	0.0	0.0	0.0	0.0	0.0	0.0	0.0
NM_002524	4893	RefSeq_RNAs	H. sapiens	4893	H. sapiens	NRAS	NRAS proto-oncogene, GTPase	GO:0002223 stimulatory C-type lectin receptor signaling pathway;GO:0002220 innate immune response activating cell surface receptor signaling pathway;GO:0038128 ERBB2 signaling pathway	0.0	0.0	0.0	1.0	0.0	0.0	0.0	0.0	0.0	0.0	0.0	0.0	0.0	0.0	0.0	0.0	0.0	0.0	0.0	0.0
NM_001165416	3939	RefSeq_RNAs	H. sapiens	3939	H. sapiens	LDHA	lactate dehydrogenase A	GO:0006096 glycolytic process;GO:0006757 ATP generation from ADP;GO:0006089 lactate metabolic process	0.0	0.0	0.0	0.0	1.0	0.0	0.0	1.0	0.0	0.0	1.0	0.0	0.0	0.0	1.0	0.0	0.0	0.0	0.0	0.0
NM_001006941	10195	RefSeq_RNAs	H. sapiens	10195	H. sapiens	ALG3	ALG3, alpha-1,3- mannosyltransferase	GO:0006488 dolichol-linked oligosaccharide biosynthetic process;GO:0006490 oligosaccharide-lipid intermediate biosynthetic process;GO:0097502 mannosylation	0.0	0.0	0.0	0.0	0.0	0.0	0.0	0.0	0.0	0.0	0.0	0.0	0.0	0.0	0.0	0.0	0.0	0.0	0.0	0.0
NR_028444	10954	RefSeq_RNAs	H. sapiens	10954	H. sapiens	PDIA5	protein disulfide isomerase family A member 5	GO:0036498 IRE1-mediated unfolded protein response;GO:0030968 endoplasmic reticulum unfolded protein response;GO:0034620 cellular response to unfolded protein	0.0	0.0	0.0	0.0	0.0	0.0	0.0	0.0	0.0	0.0	0.0	0.0	0.0	0.0	1.0	0.0	1.0	1.0	0.0	0.0
NM_001171993	3242	RefSeq_RNAs	H. sapiens	3242	H. sapiens	HPD	4-hydroxyphenylpyruvate dioxygenase	GO:0006559 L-phenylalanine catabolic process;GO:0006572 tyrosine catabolic process;GO:1902222 erythrose 4-phosphate/phosphoenolpyruvate family amino acid catabolic process	0.0	0.0	0.0	0.0	0.0	0.0	0.0	1.0	1.0	0.0	0.0	0.0	0.0	0.0	1.0	0.0	0.0	0.0	0.0	0.0
NM_001160305	79918	RefSeq_RNAs	H. sapiens	79918	H. sapiens	SETD6	SET domain containing 6	GO:0018026 peptidyl-lysine monomethylation;GO:0032088 negative regulation of NF-kappaB transcription factor activity;GO:0034968 histone lysine methylation	0.0	0.0	0.0	0.0	0.0	0.0	0.0	0.0	0.0	0.0	0.0	0.0	0.0	0.0	0.0	0.0	0.0	0.0	0.0	0.0
NM_017723	54863	RefSeq_RNAs	H. sapiens	54863	H. sapiens	TOR4A	torsin family 4 member A	GO:0002576 platelet degranulation;GO:0045055 regulated exocytosis;GO:0006887 exocytosis	0.0	0.0	0.0	0.0	0.0	0.0	0.0	0.0	0.0	0.0	0.0	0.0	0.0	0.0	0.0	0.0	0.0	0.0	0.0	0.0
NM_024658	79711	RefSeq_RNAs	H. sapiens	79711	H. sapiens	IPO4	importin 4	GO:0006610 ribosomal protein import into nucleus;GO:0006607 NLS-bearing protein import into nucleus;GO:0006335 DNA replication-dependent nucleosome assembly	0.0	0.0	0.0	1.0	0.0	0.0	0.0	0.0	0.0	0.0	0.0	0.0	0.0	0.0	0.0	0.0	0.0	0.0	0.0	0.0
NM_031918	83855	RefSeq_RNAs	H. sapiens	83855	H. sapiens	KLF16	Kruppel like factor 16	GO:0007212 dopamine receptor signaling pathway;GO:0000122 negative regulation of transcription from RNA polymerase II promoter;GO:0045892 negative regulation of transcription, DNA-templated	0.0	0.0	0.0	0.0	0.0	0.0	0.0	0.0	0.0	0.0	0.0	0.0	0.0	0.0	0.0	0.0	0.0	0.0	0.0	0.0
NM_001145860	10940	RefSeq_RNAs	H. sapiens	10940	H. sapiens	POP1	POP1 homolog, ribonuclease P/MRP subunit	GO:0016078 tRNA catabolic process;GO:0001682 tRNA 5'-leader removal;GO:0034661 ncRNA catabolic process	1.0	1.0	0.0	0.0	0.0	0.0	1.0	0.0	1.0	0.0	0.0	0.0	0.0	1.0	0.0	0.0	0.0	0.0	0.0	0.0
NR_002808	319085	RefSeq_RNAs	H. sapiens	319085	H. sapiens	ITPK1-AS1	ITPK1 antisense RNA 1		0.0	0.0	0.0	0.0	0.0	0.0	0.0	0.0	0.0	0.0	0.0	0.0	0.0	0.0	0.0	0.0	0.0	0.0	0.0	0.0
NM_012393	5198	RefSeq_RNAs	H. sapiens	5198	H. sapiens	PFAS	phosphoribosylformylglycinamidine synthase	GO:0006189 'de novo' IMP biosynthetic process;GO:0006188 IMP biosynthetic process;GO:0046040 IMP metabolic process	0.0	0.0	0.0	0.0	0.0	0.0	0.0	1.0	0.0	0.0	0.0	0.0	0.0	0.0	0.0	0.0	0.0	0.0	0.0	0.0
NM_153045	203197	RefSeq_RNAs	H. sapiens	203197	H. sapiens	TMEM268	transmembrane protein 268	GO:0008150 biological_process	0.0	0.0	0.0	0.0	0.0	0.0	0.0	0.0	0.0	0.0	0.0	0.0	0.0	0.0	0.0	0.0	0.0	0.0	0.0	0.0
NM_001079812	1729	RefSeq_RNAs	H. sapiens	1729	H. sapiens	DIAPH1	diaphanous related formin 1	GO:0051279 regulation of release of sequestered calcium ion into cytosol;GO:0051209 release of sequestered calcium ion into cytosol;GO:0097553 calcium ion transmembrane import into cytosol	0.0	0.0	0.0	1.0	0.0	0.0	0.0	0.0	0.0	0.0	0.0	0.0	0.0	0.0	0.0	0.0	0.0	0.0	0.0	0.0
NM_018133	55167	RefSeq_RNAs	H. sapiens	55167	H. sapiens	MSL2	male-specific lethal 2 homolog (Drosophila)	GO:0043984 histone H4-K16 acetylation;GO:0043967 histone H4 acetylation;GO:0016573 histone acetylation	0.0	0.0	0.0	0.0	0.0	0.0	0.0	0.0	0.0	0.0	0.0	0.0	0.0	0.0	0.0	0.0	0.0	0.0	0.0	0.0
NM_016459	51237	RefSeq_RNAs	H. sapiens	51237	H. sapiens	MZB1	marginal zone B and B1 cell specific protein	GO:2001274 negative regulation of glucose import in response to insulin stimulus;GO:0002642 positive regulation of immunoglobulin biosynthetic process;GO:0002640 regulation of immunoglobulin biosynthetic process	0.0	0.0	0.0	0.0	0.0	0.0	0.0	0.0	0.0	0.0	0.0	0.0	0.0	0.0	0.0	0.0	0.0	0.0	0.0	0.0
NM_001033575	285193	RefSeq_RNAs	H. sapiens	285193	H. sapiens	DUSP28	dual specificity phosphatase 28	GO:0035335 peptidyl-tyrosine dephosphorylation;GO:0006470 protein dephosphorylation;GO:0016311 dephosphorylation	0.0	0.0	0.0	0.0	0.0	0.0	0.0	0.0	0.0	0.0	0.0	0.0	0.0	0.0	0.0	0.0	0.0	0.0	0.0	0.0
NM_001173498	4125	RefSeq_RNAs	H. sapiens	4125	H. sapiens	MAN2B1	mannosidase alpha class 2B member 1	GO:0006013 mannose metabolic process;GO:0009313 oligosaccharide catabolic process;GO:0043312 neutrophil degranulation	0.0	0.0	0.0	0.0	0.0	0.0	0.0	0.0	0.0	0.0	0.0	0.0	0.0	0.0	0.0	0.0	0.0	0.0	0.0	0.0
NR_036592	100506710	RefSeq_RNAs	H. sapiens	100506710	H. sapiens	EBLN3P	endogenous Bornavirus-like nucleoprotein 3, pseudogene		0.0	0.0	0.0	0.0	0.0	0.0	0.0	0.0	0.0	0.0	0.0	0.0	0.0	0.0	0.0	0.0	0.0	0.0	0.0	0.0
NM_031209	81890	RefSeq_RNAs	H. sapiens	81890	H. sapiens	QTRT1	queuine tRNA-ribosyltransferase catalytic subunit 1	GO:0101030 tRNA-guanine transglycosylation;GO:0008616 queuosine biosynthetic process;GO:0046116 queuosine metabolic process	1.0	0.0	0.0	0.0	0.0	0.0	0.0	0.0	0.0	0.0	0.0	0.0	0.0	1.0	0.0	0.0	0.0	0.0	0.0	0.0
NM_001202413	10327	RefSeq_RNAs	H. sapiens	10327	H. sapiens	AKR1A1	aldo-keto reductase family 1 member A1	GO:0042840 D-glucuronate catabolic process;GO:0019640 glucuronate catabolic process to xylulose 5-phosphate;GO:0042839 D-glucuronate metabolic process	0.0	0.0	0.0	0.0	1.0	0.0	0.0	1.0	0.0	0.0	0.0	0.0	0.0	0.0	1.0	0.0	0.0	0.0	0.0	0.0
NM_153813	161882	RefSeq_RNAs	H. sapiens	161882	H. sapiens	ZFPM1	zinc finger protein, FOG family member 1	GO:0060377 negative regulation of mast cell differentiation;GO:0002295 T-helper cell lineage commitment;GO:0003195 tricuspid valve formation	0.0	0.0	0.0	0.0	0.0	0.0	0.0	0.0	0.0	0.0	0.0	0.0	0.0	0.0	0.0	0.0	0.0	0.0	0.0	0.0
NM_001042	6517	RefSeq_RNAs	H. sapiens	6517	H. sapiens	SLC2A4	solute carrier family 2 member 4	GO:0044381 glucose import in response to insulin stimulus;GO:0010021 amylopectin biosynthetic process;GO:1904659 glucose transmembrane transport	0.0	0.0	0.0	0.0	0.0	0.0	0.0	0.0	0.0	0.0	0.0	0.0	0.0	0.0	0.0	0.0	0.0	0.0	0.0	0.0
NM_001178092	586	RefSeq_RNAs	H. sapiens	586	H. sapiens	BCAT1	branched chain amino acid transaminase 1	GO:0009099 valine biosynthetic process;GO:0009098 leucine biosynthetic process;GO:0009083 branched-chain amino acid catabolic process	0.0	0.0	0.0	0.0	0.0	0.0	0.0	1.0	0.0	0.0	0.0	0.0	1.0	0.0	0.0	0.0	0.0	0.0	0.0	0.0
NM_004793	9361	RefSeq_RNAs	H. sapiens	9361	H. sapiens	LONP1	lon peptidase 1, mitochondrial	GO:0070407 oxidation-dependent protein catabolic process;GO:0010044 response to aluminum ion;GO:0032042 mitochondrial DNA metabolic process	0.0	1.0	0.0	1.0	0.0	0.0	0.0	0.0	0.0	1.0	1.0	0.0	0.0	0.0	0.0	0.0	0.0	0.0	0.0	0.0
NM_024046	79012	RefSeq_RNAs	H. sapiens	79012	H. sapiens	CAMKV	CaM kinase like vesicle associated	GO:0018107 peptidyl-threonine phosphorylation;GO:0018210 peptidyl-threonine modification;GO:0018105 peptidyl-serine phosphorylation	0.0	0.0	0.0	0.0	0.0	0.0	0.0	0.0	0.0	0.0	0.0	0.0	0.0	0.0	0.0	0.0	0.0	0.0	0.0	0.0
NM_001136195	30000	RefSeq_RNAs	H. sapiens	30000	H. sapiens	TNPO2	transportin 2	GO:0006610 ribosomal protein import into nucleus;GO:0006607 NLS-bearing protein import into nucleus;GO:0000060 protein import into nucleus, translocation	0.0	0.0	0.0	1.0	0.0	0.0	0.0	0.0	0.0	0.0	0.0	0.0	0.0	0.0	0.0	0.0	0.0	0.0	0.0	0.0
NM_003171	6832	RefSeq_RNAs	H. sapiens	6832	H. sapiens	SUPV3L1	Suv3 like RNA helicase	GO:0035945 mitochondrial ncRNA surveillance;GO:0035946 mitochondrial mRNA surveillance;GO:2000827 mitochondrial RNA surveillance	1.0	1.0	0.0	1.0	0.0	0.0	0.0	0.0	1.0	1.0	0.0	0.0	0.0	0.0	0.0	0.0	0.0	0.0	0.0	0.0
NR_024543	84973	RefSeq_RNAs	H. sapiens	84973	H. sapiens	SNHG7	small nucleolar RNA host gene 7		0.0	0.0	0.0	0.0	0.0	0.0	0.0	0.0	0.0	0.0	0.0	0.0	0.0	0.0	0.0	0.0	0.0	0.0	0.0	0.0
NM_002451	4507	RefSeq_RNAs	H. sapiens	4507	H. sapiens	MTAP	methylthioadenosine phosphorylase	GO:0019509 L-methionine salvage from methylthioadenosine;GO:0006738 nicotinamide riboside catabolic process;GO:0071267 L-methionine salvage	0.0	0.0	0.0	0.0	1.0	0.0	0.0	1.0	1.0	0.0	0.0	0.0	0.0	0.0	0.0	0.0	0.0	0.0	0.0	0.0
NM_005436	8030	RefSeq_RNAs	H. sapiens	8030	H. sapiens	CCDC6	coiled-coil domain containing 6	GO:0007010 cytoskeleton organization;GO:0006996 organelle organization;GO:0016043 cellular component organization	0.0	0.0	0.0	0.0	0.0	0.0	0.0	0.0	0.0	0.0	0.0	0.0	0.0	0.0	0.0	0.0	0.0	0.0	0.0	0.0
NM_032276	84236	RefSeq_RNAs	H. sapiens	84236	H. sapiens	RHBDD1	rhomboid domain containing 1	GO:1904211 membrane protein proteolysis involved in retrograde protein transport, ER to cytosol;GO:2000254 regulation of male germ cell proliferation;GO:1905936 regulation of germ cell proliferation	0.0	0.0	0.0	0.0	0.0	0.0	0.0	0.0	0.0	0.0	0.0	0.0	0.0	0.0	0.0	0.0	0.0	1.0	0.0	0.0
NR_033934	653479	RefSeq_RNAs	H. sapiens	653479	H. sapiens	MRPL45P2	mitochondrial ribosomal protein L45 pseudogene 2		0.0	0.0	0.0	0.0	0.0	0.0	0.0	0.0	0.0	0.0	0.0	0.0	0.0	0.0	0.0	0.0	0.0	0.0	0.0	0.0
NM_153353	151827	RefSeq_RNAs	H. sapiens	151827	H. sapiens	LRRC34	leucine rich repeat containing 34	GO:0008150 biological_process	0.0	0.0	0.0	0.0	0.0	0.0	0.0	0.0	0.0	0.0	0.0	0.0	0.0	0.0	0.0	0.0	0.0	0.0	0.0	0.0
NM_014388	27042	RefSeq_RNAs	H. sapiens	27042	H. sapiens	DIEXF	digestive organ expansion factor homolog (zebrafish)	GO:0000462 maturation of SSU-rRNA from tricistronic rRNA transcript (SSU-rRNA, 5.8S rRNA, LSU-rRNA);GO:0030490 maturation of SSU-rRNA;GO:0042274 ribosomal small subunit biogenesis	1.0	0.0	0.0	0.0	0.0	0.0	1.0	0.0	0.0	0.0	0.0	0.0	0.0	0.0	0.0	0.0	0.0	0.0	0.0	0.0
NM_014473	27292	RefSeq_RNAs	H. sapiens	27292	H. sapiens	DIMT1	DIM1 dimethyladenosine transferase 1 homolog	GO:0031167 rRNA methylation;GO:0000154 rRNA modification;GO:0001510 RNA methylation	1.0	0.0	0.0	0.0	0.0	0.0	0.0	0.0	0.0	0.0	0.0	0.0	0.0	1.0	0.0	0.0	0.0	0.0	0.0	0.0
NM_001417	1975	RefSeq_RNAs	H. sapiens	1975	H. sapiens	EIF4B	eukaryotic translation initiation factor 4B	GO:0000289 nuclear-transcribed mRNA poly(A) tail shortening;GO:0097010 eukaryotic translation initiation factor 4F complex assembly;GO:0001731 formation of translation preinitiation complex	1.0	1.0	1.0	0.0	0.0	0.0	0.0	0.0	1.0	0.0	0.0	0.0	0.0	0.0	0.0	0.0	0.0	0.0	0.0	0.0
NM_001568	3646	RefSeq_RNAs	H. sapiens	3646	H. sapiens	EIF3E	eukaryotic translation initiation factor 3 subunit E	GO:1902416 positive regulation of mRNA binding;GO:1905216 positive regulation of RNA binding;GO:1902415 regulation of mRNA binding	0.0	1.0	1.0	0.0	0.0	0.0	0.0	0.0	1.0	0.0	0.0	0.0	0.0	0.0	0.0	1.0	0.0	0.0	0.0	0.0
NM_001243538	283710	RefSeq_RNAs	H. sapiens	283710	H. sapiens	LOC283710	uncharacterized LOC283710		0.0	0.0	0.0	0.0	0.0	0.0	0.0	0.0	0.0	0.0	0.0	0.0	0.0	0.0	0.0	0.0	0.0	0.0	0.0	0.0
NM_001199380	153830	RefSeq_RNAs	H. sapiens	153830	H. sapiens	RNF145	ring finger protein 145	GO:0042787 protein ubiquitination involved in ubiquitin-dependent protein catabolic process;GO:0043161 proteasome-mediated ubiquitin-dependent protein catabolic process;GO:0000209 protein polyubiquitination	0.0	1.0	0.0	0.0	0.0	0.0	0.0	0.0	0.0	0.0	0.0	0.0	0.0	0.0	0.0	0.0	0.0	0.0	0.0	0.0
NM_001243225	23481	RefSeq_RNAs	H. sapiens	23481	H. sapiens	PES1	pescadillo ribosomal biogenesis factor 1	GO:0000463 maturation of LSU-rRNA from tricistronic rRNA transcript (SSU-rRNA, 5.8S rRNA, LSU-rRNA);GO:0007000 nucleolus organization;GO:0000466 maturation of 5.8S rRNA from tricistronic rRNA transcript (SSU-rRNA, 5.8S rRNA, LSU-rRNA)	1.0	0.0	0.0	1.0	0.0	0.0	1.0	0.0	0.0	0.0	0.0	0.0	1.0	0.0	0.0	0.0	0.0	0.0	0.0	0.0
NM_001001790	401505	RefSeq_RNAs	H. sapiens	401505	H. sapiens	TOMM5	translocase of outer mitochondrial membrane 5	GO:0006626 protein targeting to mitochondrion;GO:0072655 establishment of protein localization to mitochondrion;GO:0070585 protein localization to mitochondrion	0.0	0.0	0.0	1.0	0.0	1.0	0.0	0.0	0.0	0.0	0.0	0.0	0.0	0.0	0.0	0.0	0.0	0.0	0.0	0.0
NR_104194	5691	RefSeq_RNAs	H. sapiens	5691	H. sapiens	PSMB3	proteasome subunit beta 3	GO:0051437 positive regulation of ubiquitin-protein ligase activity involved in regulation of mitotic cell cycle transition;GO:0051436 negative regulation of ubiquitin-protein ligase activity involved in mitotic cell cycle;GO:1904667 negative regulation of ubiquitin protein ligase activity	0.0	1.0	1.0	0.0	0.0	0.0	0.0	1.0	0.0	0.0	0.0	1.0	1.0	0.0	0.0	1.0	0.0	0.0	0.0	0.0
NM_013975	3980	RefSeq_RNAs	H. sapiens	3980	H. sapiens	LIG3	DNA ligase 3	GO:0090298 negative regulation of mitochondrial DNA replication;GO:1901859 negative regulation of mitochondrial DNA metabolic process;GO:0006288 base-excision repair, DNA ligation	0.0	0.0	0.0	1.0	0.0	0.0	0.0	0.0	0.0	1.0	0.0	0.0	0.0	0.0	0.0	0.0	0.0	0.0	0.0	0.0
NM_005833	10244	RefSeq_RNAs	H. sapiens	10244	H. sapiens	RABEPK	Rab9 effector protein with kelch motifs	GO:0006904 vesicle docking involved in exocytosis;GO:0048278 vesicle docking;GO:0022406 membrane docking	0.0	0.0	0.0	0.0	0.0	0.0	0.0	0.0	0.0	0.0	0.0	0.0	0.0	0.0	0.0	0.0	0.0	0.0	0.0	0.0
NM_153348	26259	RefSeq_RNAs	H. sapiens	26259	H. sapiens	FBXW8	F-box and WD repeat domain containing 8	GO:0050775 positive regulation of dendrite morphogenesis;GO:0060716 labyrinthine layer blood vessel development;GO:0060712 spongiotrophoblast layer development	0.0	0.0	0.0	0.0	0.0	0.0	0.0	0.0	0.0	0.0	0.0	0.0	0.0	0.0	0.0	0.0	0.0	0.0	0.0	0.0
NM_001300940	144577	RefSeq_RNAs	H. sapiens	144577	H. sapiens	C12orf66	chromosome 12 open reading frame 66		0.0	0.0	0.0	0.0	0.0	0.0	0.0	0.0	0.0	0.0	0.0	0.0	0.0	0.0	0.0	0.0	0.0	0.0	0.0	0.0
NM_001244249	328	RefSeq_RNAs	H. sapiens	328	H. sapiens	APEX1	apurinic/apyrimidinic endodeoxyribonuclease 1	GO:0006286 base-excision repair, base-free sugar-phosphate removal;GO:0098502 DNA dephosphorylation;GO:0014912 negative regulation of smooth muscle cell migration	0.0	0.0	1.0	0.0	0.0	0.0	1.0	0.0	0.0	1.0	1.0	0.0	1.0	0.0	1.0	0.0	0.0	0.0	1.0	0.0
NM_001257408	22806	RefSeq_RNAs	H. sapiens	22806	H. sapiens	IKZF3	IKAROS family zinc finger 3	GO:0045577 regulation of B cell differentiation;GO:0030888 regulation of B cell proliferation;GO:0030183 B cell differentiation	0.0	0.0	0.0	0.0	0.0	0.0	0.0	0.0	0.0	0.0	0.0	0.0	0.0	0.0	0.0	0.0	0.0	0.0	0.0	0.0
NM_001258033	55718	RefSeq_RNAs	H. sapiens	55718	H. sapiens	POLR3E	RNA polymerase III subunit E	GO:0032481 positive regulation of type I interferon production;GO:0032479 regulation of type I interferon production;GO:0051607 defense response to virus	0.0	0.0	0.0	0.0	0.0	0.0	0.0	0.0	0.0	0.0	0.0	1.0	0.0	0.0	0.0	0.0	0.0	0.0	0.0	0.0
NM_017882	54982	RefSeq_RNAs	H. sapiens	54982	H. sapiens	CLN6	ceroid-lipofuscinosis, neuronal 6, late infantile, variant	GO:0007042 lysosomal lumen acidification;GO:0035751 regulation of lysosomal lumen pH;GO:0007035 vacuolar acidification	0.0	1.0	1.0	0.0	0.0	0.0	0.0	0.0	0.0	0.0	0.0	0.0	0.0	0.0	0.0	0.0	0.0	0.0	0.0	0.0
NR_027251	100129726	RefSeq_RNAs	H. sapiens	100129726	H. sapiens	LINC01126	long intergenic non-protein coding RNA 1126		0.0	0.0	0.0	0.0	0.0	0.0	0.0	0.0	0.0	0.0	0.0	0.0	0.0	0.0	0.0	0.0	0.0	0.0	0.0	0.0
NM_001174097	3945	RefSeq_RNAs	H. sapiens	3945	H. sapiens	LDHB	lactate dehydrogenase B	GO:0006089 lactate metabolic process;GO:0019674 NAD metabolic process;GO:0046496 nicotinamide nucleotide metabolic process	0.0	0.0	0.0	0.0	1.0	0.0	0.0	1.0	0.0	0.0	0.0	0.0	0.0	0.0	1.0	0.0	0.0	0.0	0.0	0.0
NM_004341	790	RefSeq_RNAs	H. sapiens	790	H. sapiens	CAD	carbamoyl-phosphate synthetase 2, aspartate transcarbamylase, and dihydroorotase	GO:0044205 'de novo' UMP biosynthetic process;GO:0019240 citrulline biosynthetic process;GO:0006228 UTP biosynthetic process	0.0	0.0	0.0	0.0	0.0	0.0	0.0	1.0	0.0	0.0	0.0	0.0	0.0	0.0	0.0	0.0	0.0	0.0	0.0	0.0
NR_002184	91695	RefSeq_RNAs	H. sapiens	91695	H. sapiens	RRP7BP	ribosomal RNA processing 7 homolog B, pseudogene	GO:0000028 ribosomal small subunit assembly;GO:0042255 ribosome assembly;GO:0042274 ribosomal small subunit biogenesis	1.0	0.0	0.0	0.0	0.0	0.0	1.0	0.0	0.0	0.0	0.0	0.0	0.0	0.0	0.0	0.0	0.0	0.0	0.0	0.0
NM_001002876	79019	RefSeq_RNAs	H. sapiens	79019	H. sapiens	CENPM	centromere protein M	GO:0034080 CENP-A containing nucleosome assembly;GO:0006336 DNA replication-independent nucleosome assembly;GO:0031055 chromatin remodeling at centromere	0.0	0.0	0.0	0.0	0.0	0.0	0.0	0.0	0.0	0.0	0.0	0.0	0.0	0.0	0.0	0.0	0.0	0.0	0.0	0.0
NM_014366	26354	RefSeq_RNAs	H. sapiens	26354	H. sapiens	GNL3	G protein nucleolar 3	GO:1904816 positive regulation of protein localization to chromosome, telomeric region;GO:1904814 regulation of protein localization to chromosome, telomeric region;GO:0033235 positive regulation of protein sumoylation	0.0	1.0	0.0	1.0	0.0	0.0	0.0	0.0	0.0	1.0	0.0	0.0	0.0	0.0	0.0	0.0	0.0	0.0	0.0	0.0
NR_027700	10528	RefSeq_RNAs	H. sapiens	10528	H. sapiens	NOP56	NOP56 ribonucleoprotein	GO:0000154 rRNA modification;GO:0006364 rRNA processing;GO:0009451 RNA modification	1.0	0.0	0.0	0.0	0.0	0.0	0.0	0.0	0.0	0.0	0.0	0.0	0.0	1.0	0.0	0.0	0.0	0.0	0.0	0.0
NM_006824	10969	RefSeq_RNAs	H. sapiens	10969	H. sapiens	EBNA1BP2	EBNA1 binding protein 2	GO:0042273 ribosomal large subunit biogenesis;GO:0006364 rRNA processing;GO:0016072 rRNA metabolic process	1.0	0.0	0.0	0.0	0.0	0.0	0.0	0.0	0.0	0.0	0.0	0.0	0.0	0.0	0.0	0.0	0.0	0.0	0.0	0.0
NM_003259	7087	RefSeq_RNAs	H. sapiens	7087	H. sapiens	ICAM5	intercellular adhesion molecule 5	GO:0030198 extracellular matrix organization;GO:0006909 phagocytosis;GO:0043062 extracellular structure organization	0.0	0.0	0.0	0.0	0.0	0.0	0.0	0.0	0.0	0.0	0.0	0.0	0.0	0.0	0.0	0.0	0.0	0.0	0.0	0.0
NR_030281	693235	RefSeq_RNAs	H. sapiens	693235	H. sapiens	MIR92B	microRNA 92b		0.0	0.0	0.0	0.0	0.0	0.0	0.0	0.0	0.0	0.0	0.0	0.0	0.0	0.0	0.0	0.0	0.0	0.0	0.0	0.0
NM_017793	54913	RefSeq_RNAs	H. sapiens	54913	H. sapiens	RPP25	ribonuclease P and MRP subunit p25	GO:0001682 tRNA 5'-leader removal;GO:0090502 RNA phosphodiester bond hydrolysis, endonucleolytic;GO:0008033 tRNA processing	1.0	0.0	0.0	0.0	0.0	0.0	1.0	0.0	0.0	0.0	0.0	0.0	0.0	1.0	0.0	0.0	0.0	0.0	0.0	0.0
NR_075098	54919	RefSeq_RNAs	H. sapiens	54919	H. sapiens	DNAAF5	dynein axonemal assembly factor 5	GO:0036159 inner dynein arm assembly;GO:0036158 outer dynein arm assembly;GO:0070286 axonemal dynein complex assembly	0.0	0.0	0.0	0.0	0.0	0.0	0.0	0.0	0.0	0.0	0.0	0.0	0.0	0.0	0.0	0.0	0.0	0.0	0.0	0.0
NM_001079525	10606	RefSeq_RNAs	H. sapiens	10606	H. sapiens	PAICS	phosphoribosylaminoimidazole carboxylase and phosphoribosylaminoimidazolesuccinocarboxamide synthase	GO:0006189 'de novo' IMP biosynthetic process;GO:0006188 IMP biosynthetic process;GO:0046040 IMP metabolic process	0.0	0.0	0.0	0.0	0.0	0.0	0.0	0.0	0.0	0.0	0.0	0.0	0.0	0.0	0.0	0.0	0.0	0.0	0.0	0.0
NM_005732	10111	RefSeq_RNAs	H. sapiens	10111	H. sapiens	RAD50	RAD50 double strand break repair protein	GO:1904354 negative regulation of telomere capping;GO:0031860 telomeric 3' overhang formation;GO:0000019 regulation of mitotic recombination	0.0	0.0	0.0	0.0	0.0	0.0	1.0	0.0	0.0	1.0	0.0	1.0	0.0	0.0	0.0	0.0	0.0	0.0	0.0	0.0
NM_001281	1155	RefSeq_RNAs	H. sapiens	1155	H. sapiens	TBCB	tubulin folding cofactor B	GO:0007399 nervous system development;GO:0030154 cell differentiation;GO:0048869 cellular developmental process	0.0	0.0	0.0	0.0	0.0	0.0	0.0	0.0	0.0	0.0	0.0	0.0	0.0	0.0	0.0	0.0	0.0	0.0	0.0	0.0
NR_024492	645644	RefSeq_RNAs	H. sapiens	645644	H. sapiens	FLJ42627	uncharacterized LOC645644		0.0	0.0	0.0	0.0	0.0	0.0	0.0	0.0	0.0	0.0	0.0	0.0	0.0	0.0	0.0	0.0	0.0	0.0	0.0	0.0
NM_018983	54433	RefSeq_RNAs	H. sapiens	54433	H. sapiens	GAR1	GAR1 ribonucleoprotein	GO:0000454 snoRNA guided rRNA pseudouridine synthesis;GO:0031118 rRNA pseudouridine synthesis;GO:0007004 telomere maintenance via telomerase	1.0	0.0	0.0	0.0	0.0	0.0	0.0	0.0	0.0	1.0	0.0	0.0	0.0	1.0	0.0	0.0	0.0	0.0	0.0	0.0
NM_006743	5935	RefSeq_RNAs	H. sapiens	5935	H. sapiens	RBM3	RNA binding motif (RNP1, RRM) protein 3	GO:0045727 positive regulation of translation;GO:0034250 positive regulation of cellular amide metabolic process;GO:0006417 regulation of translation	1.0	0.0	1.0	0.0	0.0	0.0	0.0	0.0	0.0	0.0	0.0	0.0	0.0	0.0	0.0	0.0	0.0	0.0	0.0	0.0
NM_199227	254042	RefSeq_RNAs	H. sapiens	254042	H. sapiens	METAP1D	methionyl aminopeptidase type 1D, mitochondrial	GO:0018206 peptidyl-methionine modification;GO:0031365 N-terminal protein amino acid modification;GO:0018193 peptidyl-amino acid modification	0.0	0.0	0.0	0.0	0.0	0.0	0.0	0.0	0.0	0.0	0.0	0.0	0.0	0.0	0.0	0.0	0.0	0.0	0.0	0.0
NM_005157	25	RefSeq_RNAs	H. sapiens	25	H. sapiens	ABL1	ABL proto-oncogene 1, non-receptor tyrosine kinase	GO:0051281 positive regulation of release of sequestered calcium ion into cytosol;GO:0002333 transitional one stage B cell differentiation;GO:0051279 regulation of release of sequestered calcium ion into cytosol	0.0	1.0	0.0	0.0	0.0	1.0	0.0	0.0	0.0	1.0	1.0	0.0	1.0	0.0	0.0	1.0	0.0	0.0	1.0	1.0
NM_003907	8893	RefSeq_RNAs	H. sapiens	8893	H. sapiens	EIF2B5	eukaryotic translation initiation factor 2B subunit epsilon	GO:0032057 negative regulation of translational initiation in response to stress;GO:0032055 negative regulation of translation in response to stress;GO:0043558 regulation of translational initiation in response to stress	0.0	0.0	1.0	0.0	0.0	0.0	0.0	0.0	0.0	0.0	1.0	0.0	0.0	0.0	0.0	1.0	0.0	1.0	0.0	0.0
NM_001127206	3163	RefSeq_RNAs	H. sapiens	3163	H. sapiens	HMOX2	heme oxygenase 2	GO:0006788 heme oxidation;GO:0042167 heme catabolic process;GO:0006787 porphyrin-containing compound catabolic process	0.0	0.0	0.0	0.0	1.0	0.0	0.0	0.0	1.0	0.0	1.0	0.0	0.0	0.0	1.0	0.0	0.0	0.0	0.0	0.0
NM_001286799	28989	RefSeq_RNAs	H. sapiens	28989	H. sapiens	NTMT1	N-terminal Xaa-Pro-Lys N-methyltransferase 1	GO:0018012 N-terminal peptidyl-alanine trimethylation;GO:0035572 N-terminal peptidyl-serine dimethylation;GO:0035573 N-terminal peptidyl-serine trimethylation	0.0	0.0	0.0	0.0	0.0	0.0	0.0	0.0	0.0	0.0	0.0	0.0	0.0	0.0	0.0	0.0	0.0	0.0	0.0	0.0
NM_001042368	5900	RefSeq_RNAs	H. sapiens	5900	H. sapiens	RALGDS	ral guanine nucleotide dissociation stimulator	GO:0043547 positive regulation of GTPase activity;GO:0007265 Ras protein signal transduction;GO:0043087 regulation of GTPase activity	0.0	0.0	0.0	0.0	0.0	0.0	0.0	0.0	0.0	0.0	0.0	0.0	0.0	0.0	0.0	0.0	0.0	0.0	0.0	0.0
NM_003715	8615	RefSeq_RNAs	H. sapiens	8615	H. sapiens	USO1	USO1 vesicle transport factor	GO:0048208 COPII vesicle coating;GO:0048211 Golgi vesicle docking;GO:0048207 vesicle targeting, rough ER to cis-Golgi	0.0	0.0	0.0	0.0	0.0	0.0	0.0	0.0	0.0	0.0	0.0	0.0	0.0	0.0	0.0	0.0	0.0	0.0	0.0	0.0
NM_002539	4953	RefSeq_RNAs	H. sapiens	4953	H. sapiens	ODC1	ornithine decarboxylase 1	GO:0033387 putrescine biosynthetic process from ornithine;GO:0009446 putrescine biosynthetic process;GO:0009445 putrescine metabolic process	0.0	1.0	0.0	0.0	0.0	0.0	0.0	1.0	0.0	0.0	0.0	1.0	0.0	0.0	0.0	0.0	0.0	0.0	0.0	0.0
NM_001521	2976	RefSeq_RNAs	H. sapiens	2976	H. sapiens	GTF3C2	general transcription factor IIIC subunit 2	GO:0042791 5S class rRNA transcription from RNA polymerase III type 1 promoter;GO:0042797 tRNA transcription from RNA polymerase III promoter;GO:0009304 tRNA transcription	1.0	0.0	0.0	0.0	0.0	0.0	0.0	0.0	0.0	0.0	0.0	0.0	0.0	1.0	0.0	0.0	0.0	0.0	0.0	0.0
NM_198318	3276	RefSeq_RNAs	H. sapiens	3276	H. sapiens	PRMT1	protein arginine methyltransferase 1	GO:0006977 DNA damage response, signal transduction by p53 class mediator resulting in cell cycle arrest;GO:0072431 signal transduction involved in mitotic G1 DNA damage checkpoint;GO:0019919 peptidyl-arginine methylation, to asymmetrical-dimethyl arginine	0.0	0.0	0.0	0.0	0.0	0.0	0.0	0.0	0.0	1.0	0.0	0.0	1.0	0.0	0.0	0.0	0.0	0.0	1.0	0.0
NM_005348	3320	RefSeq_RNAs	H. sapiens	3320	H. sapiens	HSP90AA1	heat shock protein 90 alpha family class A member 1	GO:0045040 protein import into mitochondrial outer membrane;GO:0038096 Fc-gamma receptor signaling pathway involved in phagocytosis;GO:1905323 telomerase holoenzyme complex assembly	1.0	1.0	1.0	1.0	0.0	1.0	0.0	0.0	0.0	1.0	0.0	0.0	1.0	0.0	0.0	0.0	1.0	1.0	1.0	0.0
NM_024953	80018	RefSeq_RNAs	H. sapiens	80018	H. sapiens	NAA25	N(alpha)-acetyltransferase 25, NatB auxiliary subunit	GO:0017196 N-terminal peptidyl-methionine acetylation;GO:0006474 N-terminal protein amino acid acetylation;GO:0018206 peptidyl-methionine modification	0.0	0.0	0.0	0.0	0.0	0.0	0.0	0.0	0.0	0.0	0.0	0.0	0.0	0.0	0.0	0.0	0.0	0.0	0.0	0.0
NM_015934	51602	RefSeq_RNAs	H. sapiens	51602	H. sapiens	NOP58	NOP58 ribonucleoprotein	GO:0006608 snRNP protein import into nucleus;GO:0071167 ribonucleoprotein complex import into nucleus;GO:0006404 RNA import into nucleus	1.0	0.0	0.0	1.0	0.0	0.0	0.0	0.0	0.0	0.0	0.0	0.0	0.0	1.0	0.0	0.0	0.0	0.0	0.0	0.0
NM_032778	84864	RefSeq_RNAs	H. sapiens	84864	H. sapiens	RIOX2	ribosomal oxygenase 2	GO:0070544 histone H3-K36 demethylation;GO:0034720 histone H3-K4 demethylation;GO:0030961 peptidyl-arginine hydroxylation	1.0	0.0	0.0	0.0	0.0	0.0	0.0	0.0	0.0	0.0	0.0	0.0	0.0	0.0	1.0	0.0	0.0	0.0	0.0	0.0
NM_004907	9592	RefSeq_RNAs	H. sapiens	9592	H. sapiens	IER2	immediate early response 2	GO:0071774 response to fibroblast growth factor;GO:0070848 response to growth factor;GO:0030182 neuron differentiation	0.0	0.0	0.0	0.0	0.0	0.0	0.0	0.0	0.0	0.0	0.0	0.0	0.0	0.0	0.0	0.0	0.0	0.0	0.0	0.0
NM_001297721	25912	RefSeq_RNAs	H. sapiens	25912	H. sapiens	C1orf43	chromosome 1 open reading frame 43	GO:0055114 oxidation-reduction process;GO:0044710 single-organism metabolic process;GO:0008152 metabolic process	0.0	0.0	0.0	0.0	0.0	0.0	0.0	0.0	0.0	0.0	0.0	0.0	0.0	0.0	1.0	0.0	0.0	0.0	0.0	0.0
NR_038430	100506054	RefSeq_RNAs	H. sapiens	100506054	H. sapiens	RNASEH1-AS1	RNASEH1 antisense RNA 1		0.0	0.0	0.0	0.0	0.0	0.0	0.0	0.0	0.0	0.0	0.0	0.0	0.0	0.0	0.0	0.0	0.0	0.0	0.0	0.0
NM_144563	22934	RefSeq_RNAs	H. sapiens	22934	H. sapiens	RPIA	ribose 5-phosphate isomerase A	GO:0009052 pentose-phosphate shunt, non-oxidative branch;GO:0006014 D-ribose metabolic process;GO:0006098 pentose-phosphate shunt	0.0	0.0	0.0	0.0	1.0	0.0	0.0	0.0	0.0	0.0	0.0	0.0	0.0	0.0	0.0	0.0	0.0	0.0	0.0	0.0
NM_014681	9704	RefSeq_RNAs	H. sapiens	9704	H. sapiens	DHX34	DExH-box helicase 34	GO:2000623 negative regulation of nuclear-transcribed mRNA catabolic process, nonsense-mediated decay;GO:2000622 regulation of nuclear-transcribed mRNA catabolic process, nonsense-mediated decay;GO:1902373 negative regulation of mRNA catabolic process	1.0	1.0	0.0	0.0	0.0	0.0	0.0	0.0	1.0	0.0	0.0	0.0	0.0	0.0	0.0	0.0	0.0	0.0	0.0	0.0
NM_003286	7150	RefSeq_RNAs	H. sapiens	7150	H. sapiens	TOP1	topoisomerase (DNA) I	GO:0040016 embryonic cleavage;GO:0006265 DNA topological change;GO:0032922 circadian regulation of gene expression	0.0	0.0	0.0	0.0	0.0	0.0	0.0	0.0	0.0	1.0	0.0	1.0	0.0	0.0	0.0	0.0	0.0	0.0	0.0	0.0
NM_181442	23394	RefSeq_RNAs	H. sapiens	23394	H. sapiens	ADNP	activity dependent neuroprotector homeobox	GO:0030828 positive regulation of cGMP biosynthetic process;GO:0010835 regulation of protein ADP-ribosylation;GO:0030826 regulation of cGMP biosynthetic process	0.0	0.0	0.0	0.0	0.0	0.0	0.0	0.0	0.0	0.0	1.0	0.0	0.0	0.0	0.0	0.0	0.0	0.0	0.0	0.0
NM_019606	56257	RefSeq_RNAs	H. sapiens	56257	H. sapiens	MEPCE	methylphosphate capping enzyme	GO:1900087 positive regulation of G1/S transition of mitotic cell cycle;GO:0035562 negative regulation of chromatin binding;GO:0040031 snRNA modification	1.0	0.0	0.0	0.0	0.0	0.0	0.0	0.0	0.0	0.0	0.0	0.0	1.0	1.0	0.0	0.0	0.0	0.0	0.0	0.0
NR_029682	406933	RefSeq_RNAs	H. sapiens	406933	H. sapiens	MIR141	microRNA 141		0.0	0.0	0.0	0.0	0.0	0.0	0.0	0.0	0.0	0.0	0.0	0.0	0.0	0.0	0.0	0.0	0.0	0.0	0.0	0.0
NM_002819	5725	RefSeq_RNAs	H. sapiens	5725	H. sapiens	PTBP1	polypyrimidine tract binding protein 1	GO:0075522 IRES-dependent viral translational initiation;GO:0002192 IRES-dependent translational initiation;GO:0019081 viral translation	1.0	0.0	1.0	0.0	0.0	0.0	0.0	0.0	0.0	0.0	0.0	1.0	0.0	0.0	0.0	0.0	0.0	0.0	0.0	0.0
NM_079421	1032	RefSeq_RNAs	H. sapiens	1032	H. sapiens	CDKN2D	cyclin dependent kinase inhibitor 2D	GO:1902230 negative regulation of intrinsic apoptotic signaling pathway in response to DNA damage;GO:0043154 negative regulation of cysteine-type endopeptidase activity involved in apoptotic process;GO:1902229 regulation of intrinsic apoptotic signaling pathway in response to DNA damage	0.0	0.0	0.0	0.0	0.0	0.0	0.0	0.0	0.0	1.0	0.0	0.0	1.0	0.0	0.0	1.0	0.0	0.0	1.0	1.0
NM_002952	6187	RefSeq_RNAs	H. sapiens	6187	H. sapiens	RPS2	ribosomal protein S2	GO:0006614 SRP-dependent cotranslational protein targeting to membrane;GO:0000184 nuclear-transcribed mRNA catabolic process, nonsense-mediated decay;GO:0006613 cotranslational protein targeting to membrane	1.0	1.0	1.0	1.0	0.0	0.0	0.0	0.0	1.0	0.0	0.0	1.0	0.0	0.0	0.0	0.0	0.0	0.0	0.0	0.0
NM_001194954	9782	RefSeq_RNAs	H. sapiens	9782	H. sapiens	MATR3	matrin 3	GO:0010608 posttranscriptional regulation of gene expression;GO:0010468 regulation of gene expression;GO:0060255 regulation of macromolecule metabolic process	0.0	0.0	1.0	0.0	0.0	0.0	0.0	0.0	0.0	0.0	0.0	0.0	0.0	0.0	0.0	0.0	0.0	0.0	0.0	0.0
NR_110022	1736	RefSeq_RNAs	H. sapiens	1736	H. sapiens	DKC1	dyskerin pseudouridine synthase 1	GO:0000495 box H/ACA snoRNA 3'-end processing;GO:1904851 positive regulation of establishment of protein localization to telomere;GO:0034964 box H/ACA snoRNA processing	1.0	0.0	1.0	1.0	0.0	0.0	0.0	0.0	0.0	1.0	0.0	0.0	0.0	1.0	0.0	0.0	0.0	0.0	0.0	0.0
NM_001286470	80017	RefSeq_RNAs	H. sapiens	80017	H. sapiens	C14orf159	chromosome 14 open reading frame 159	GO:0008150 biological_process	0.0	0.0	0.0	0.0	0.0	0.0	0.0	0.0	0.0	0.0	0.0	0.0	0.0	0.0	0.0	0.0	0.0	0.0	0.0	0.0
NM_002532	4927	RefSeq_RNAs	H. sapiens	4927	H. sapiens	NUP88	nucleoporin 88	GO:0000056 ribosomal small subunit export from nucleus;GO:0000055 ribosomal large subunit export from nucleus;GO:0006409 tRNA export from nucleus	1.0	0.0	0.0	1.0	0.0	0.0	0.0	0.0	0.0	0.0	0.0	1.0	0.0	0.0	0.0	0.0	0.0	0.0	1.0	0.0
NM_001282944	23203	RefSeq_RNAs	H. sapiens	23203	H. sapiens	PMPCA	peptidase, mitochondrial processing alpha subunit	GO:0006627 protein processing involved in protein targeting to mitochondrion;GO:0034982 mitochondrial protein processing;GO:0006626 protein targeting to mitochondrion	0.0	0.0	0.0	1.0	0.0	0.0	0.0	0.0	0.0	0.0	0.0	0.0	0.0	0.0	0.0	0.0	0.0	0.0	0.0	0.0
NM_003006	6404	RefSeq_RNAs	H. sapiens	6404	H. sapiens	SELPLG	selectin P ligand	GO:0050902 leukocyte adhesive activation;GO:0046718 viral entry into host cell;GO:0030260 entry into host cell	0.0	0.0	0.0	0.0	0.0	0.0	0.0	0.0	0.0	0.0	0.0	1.0	0.0	0.0	0.0	0.0	0.0	0.0	0.0	0.0
NM_021129	5464	RefSeq_RNAs	H. sapiens	5464	H. sapiens	PPA1	pyrophosphatase (inorganic) 1	GO:0071344 diphosphate metabolic process;GO:0006418 tRNA aminoacylation for protein translation;GO:0043039 tRNA aminoacylation	1.0	0.0	1.0	0.0	0.0	0.0	0.0	1.0	0.0	0.0	0.0	0.0	0.0	1.0	0.0	0.0	0.0	0.0	0.0	0.0
NM_018096	54475	RefSeq_RNAs	H. sapiens	54475	H. sapiens	NLE1	notchless homolog 1	GO:2001268 negative regulation of cysteine-type endopeptidase activity involved in apoptotic signaling pathway;GO:0001826 inner cell mass cell differentiation;GO:2001267 regulation of cysteine-type endopeptidase activity involved in apoptotic signaling pathway	1.0	0.0	0.0	0.0	0.0	0.0	0.0	0.0	0.0	0.0	0.0	0.0	1.0	0.0	0.0	1.0	0.0	0.0	0.0	1.0
NM_002866	5864	RefSeq_RNAs	H. sapiens	5864	H. sapiens	RAB3A	RAB3A, member RAS oncogene family	GO:0031630 regulation of synaptic vesicle fusion to presynaptic active zone membrane;GO:0061670 evoked neurotransmitter secretion;GO:0048172 regulation of short-term neuronal synaptic plasticity	0.0	0.0	0.0	1.0	0.0	0.0	0.0	0.0	0.0	0.0	0.0	0.0	0.0	0.0	0.0	0.0	0.0	0.0	0.0	0.0
NM_001257335	498	RefSeq_RNAs	H. sapiens	498	H. sapiens	ATP5A1	ATP synthase, H+ transporting, mitochondrial F1 complex, alpha subunit 1, cardiac muscle	GO:0042776 mitochondrial ATP synthesis coupled proton transport;GO:0015986 ATP synthesis coupled proton transport;GO:0006754 ATP biosynthetic process	0.0	0.0	0.0	1.0	0.0	0.0	0.0	0.0	0.0	0.0	0.0	0.0	0.0	0.0	0.0	0.0	0.0	0.0	0.0	0.0
NM_001033930	7311	RefSeq_RNAs	H. sapiens	7311	H. sapiens	UBA52	ubiquitin A-52 residue ribosomal protein fusion product 1	GO:0035666 TRIF-dependent toll-like receptor signaling pathway;GO:0006977 DNA damage response, signal transduction by p53 class mediator resulting in cell cycle arrest;GO:0072431 signal transduction involved in mitotic G1 DNA damage checkpoint	1.0	1.0	1.0	1.0	0.0	1.0	1.0	0.0	1.0	1.0	0.0	1.0	1.0	0.0	1.0	1.0	1.0	0.0	0.0	0.0
NM_001782	971	RefSeq_RNAs	H. sapiens	971	H. sapiens	CD72	CD72 molecule	GO:0007155 cell adhesion;GO:0022610 biological adhesion;GO:0007165 signal transduction	0.0	0.0	0.0	0.0	0.0	0.0	0.0	0.0	0.0	0.0	0.0	0.0	0.0	0.0	0.0	0.0	0.0	0.0	0.0	0.0
NM_002295	3921	RefSeq_RNAs	H. sapiens	3921	H. sapiens	RPSA	ribosomal protein SA	GO:0000461 endonucleolytic cleavage to generate mature 3'-end of SSU-rRNA from (SSU-rRNA, 5.8S rRNA, LSU-rRNA);GO:0006407 rRNA export from nucleus;GO:0000447 endonucleolytic cleavage in ITS1 to separate SSU-rRNA from 5.8S rRNA and LSU-rRNA from tricistronic rRNA transcript (SSU-rRNA, 5.8S rRNA, LSU-rRNA)	1.0	1.0	1.0	1.0	0.0	0.0	1.0	0.0	1.0	0.0	0.0	1.0	0.0	0.0	0.0	0.0	0.0	0.0	0.0	0.0
NM_001145114	23223	RefSeq_RNAs	H. sapiens	23223	H. sapiens	RRP12	ribosomal RNA processing 12 homolog		0.0	0.0	0.0	0.0	0.0	0.0	0.0	0.0	0.0	0.0	0.0	0.0	0.0	0.0	0.0	0.0	0.0	0.0	0.0	0.0
NM_170774	9770	RefSeq_RNAs	H. sapiens	9770	H. sapiens	RASSF2	Ras association domain family member 2	GO:0038168 epidermal growth factor receptor signaling pathway via I-kappaB kinase/NF-kappaB cascade;GO:0038167 epidermal growth factor receptor signaling pathway via positive regulation of NF-kappaB transcription factor activity;GO:1901223 negative regulation of NIK/NF-kappaB signaling	0.0	0.0	0.0	0.0	0.0	0.0	0.0	0.0	0.0	0.0	0.0	0.0	0.0	0.0	0.0	1.0	0.0	0.0	1.0	0.0
NM_001291978	8602	RefSeq_RNAs	H. sapiens	8602	H. sapiens	NOP14	NOP14 nucleolar protein	GO:0000472 endonucleolytic cleavage to generate mature 5'-end of SSU-rRNA from (SSU-rRNA, 5.8S rRNA, LSU-rRNA);GO:0000480 endonucleolytic cleavage in 5'-ETS of tricistronic rRNA transcript (SSU-rRNA, 5.8S rRNA, LSU-rRNA);GO:0000447 endonucleolytic cleavage in ITS1 to separate SSU-rRNA from 5.8S rRNA and LSU-rRNA from tricistronic rRNA transcript (SSU-rRNA, 5.8S rRNA, LSU-rRNA)	1.0	0.0	0.0	0.0	0.0	0.0	1.0	0.0	0.0	0.0	0.0	0.0	0.0	0.0	0.0	0.0	0.0	0.0	0.0	0.0
NM_003651	8531	RefSeq_RNAs	H. sapiens	8531	H. sapiens	YBX3	Y-box binding protein 3	GO:1902219 negative regulation of intrinsic apoptotic signaling pathway in response to osmotic stress;GO:1902218 regulation of intrinsic apoptotic signaling pathway in response to osmotic stress;GO:0060546 negative regulation of necroptotic process	0.0	0.0	1.0	0.0	0.0	0.0	0.0	0.0	0.0	0.0	0.0	0.0	0.0	0.0	0.0	1.0	0.0	0.0	1.0	1.0
NM_014175	29088	RefSeq_RNAs	H. sapiens	29088	H. sapiens	MRPL15	mitochondrial ribosomal protein L15	GO:0070126 mitochondrial translational termination;GO:0070125 mitochondrial translational elongation;GO:0006415 translational termination	0.0	0.0	1.0	0.0	0.0	0.0	0.0	0.0	0.0	0.0	0.0	0.0	0.0	0.0	0.0	0.0	0.0	0.0	0.0	0.0
NM_139235	65083	RefSeq_RNAs	H. sapiens	65083	H. sapiens	NOL6	nucleolar protein 6	GO:0006409 tRNA export from nucleus;GO:0071431 tRNA-containing ribonucleoprotein complex export from nucleus;GO:0051031 tRNA transport	1.0	0.0	0.0	0.0	0.0	0.0	0.0	0.0	0.0	0.0	0.0	0.0	0.0	0.0	0.0	0.0	0.0	0.0	0.0	0.0
NR_110220	101927289	RefSeq_RNAs	H. sapiens	101927289	H. sapiens	LINC01237	long intergenic non-protein coding RNA 1237		0.0	0.0	0.0	0.0	0.0	0.0	0.0	0.0	0.0	0.0	0.0	0.0	0.0	0.0	0.0	0.0	0.0	0.0	0.0	0.0
NM_001282709	23404	RefSeq_RNAs	H. sapiens	23404	H. sapiens	EXOSC2	exosome component 2	GO:0071049 nuclear retention of pre-mRNA with aberrant 3'-ends at the site of transcription;GO:0071038 nuclear polyadenylation-dependent tRNA catabolic process;GO:0071035 nuclear polyadenylation-dependent rRNA catabolic process	1.0	1.0	1.0	0.0	0.0	0.0	1.0	0.0	1.0	0.0	0.0	0.0	0.0	1.0	0.0	0.0	0.0	0.0	0.0	0.0
NM_001098206	3185	RefSeq_RNAs	H. sapiens	3185	H. sapiens	HNRNPF	heterogeneous nuclear ribonucleoprotein F	GO:0008543 fibroblast growth factor receptor signaling pathway;GO:0044344 cellular response to fibroblast growth factor stimulus;GO:0043484 regulation of RNA splicing	1.0	0.0	0.0	0.0	0.0	0.0	0.0	0.0	0.0	0.0	0.0	0.0	0.0	0.0	0.0	0.0	0.0	0.0	0.0	0.0
NM_022767	64782	RefSeq_RNAs	H. sapiens	64782	H. sapiens	AEN	apoptosis enhancing nuclease	GO:0042771 intrinsic apoptotic signaling pathway in response to DNA damage by p53 class mediator;GO:0072332 intrinsic apoptotic signaling pathway by p53 class mediator;GO:0008630 intrinsic apoptotic signaling pathway in response to DNA damage	0.0	0.0	0.0	0.0	0.0	0.0	1.0	0.0	0.0	1.0	0.0	0.0	0.0	0.0	0.0	0.0	0.0	0.0	0.0	1.0
NM_005644	6883	RefSeq_RNAs	H. sapiens	6883	H. sapiens	TAF12	TATA-box binding protein associated factor 12	GO:0043966 histone H3 acetylation;GO:0051123 RNA polymerase II transcriptional preinitiation complex assembly;GO:0070897 DNA-templated transcriptional preinitiation complex assembly	0.0	0.0	0.0	0.0	0.0	0.0	0.0	0.0	0.0	0.0	0.0	0.0	0.0	0.0	0.0	0.0	0.0	0.0	0.0	0.0
NM_015086	23109	RefSeq_RNAs	H. sapiens	23109	H. sapiens	DDN	dendrin	GO:0045944 positive regulation of transcription from RNA polymerase II promoter;GO:0045893 positive regulation of transcription, DNA-templated;GO:1903508 positive regulation of nucleic acid-templated transcription	0.0	0.0	0.0	0.0	0.0	0.0	0.0	0.0	0.0	0.0	0.0	0.0	0.0	0.0	0.0	0.0	0.0	0.0	0.0	0.0
NM_021121	1933	RefSeq_RNAs	H. sapiens	1933	H. sapiens	EEF1B2	eukaryotic translation elongation factor 1 beta 2	GO:0045471 response to ethanol;GO:0006414 translational elongation;GO:0097305 response to alcohol	0.0	0.0	1.0	0.0	0.0	0.0	0.0	0.0	0.0	0.0	0.0	0.0	0.0	0.0	0.0	0.0	0.0	0.0	0.0	0.0
NM_005956	4522	RefSeq_RNAs	H. sapiens	4522	H. sapiens	MTHFD1	methylenetetrahydrofolate dehydrogenase, cyclohydrolase and formyltetrahydrofolate synthetase 1	GO:0009257 10-formyltetrahydrofolate biosynthetic process;GO:0019346 transsulfuration;GO:0000105 histidine biosynthetic process	0.0	0.0	1.0	0.0	1.0	0.0	0.0	1.0	0.0	0.0	0.0	0.0	0.0	0.0	1.0	0.0	0.0	0.0	0.0	0.0
NR_003016	677810	RefSeq_RNAs	H. sapiens	677810	H. sapiens	SNORA26	small nucleolar RNA, H/ACA box 26		0.0	0.0	0.0	0.0	0.0	0.0	0.0	0.0	0.0	0.0	0.0	0.0	0.0	0.0	0.0	0.0	0.0	0.0	0.0	0.0
NM_002201	3669	RefSeq_RNAs	H. sapiens	3669	H. sapiens	ISG20	interferon stimulated exonuclease gene 20	GO:0000738 DNA catabolic process, exonucleolytic;GO:0045071 negative regulation of viral genome replication;GO:0060337 type I interferon signaling pathway	1.0	1.0	0.0	0.0	0.0	0.0	1.0	0.0	1.0	1.0	0.0	1.0	0.0	0.0	0.0	0.0	0.0	0.0	0.0	0.0
NR_002594	387254	RefSeq_RNAs	H. sapiens	387254	H. sapiens	SLC7A5P2	solute carrier family 7 member 5 pseudogene 2	GO:1902475 L-alpha-amino acid transmembrane transport;GO:0015804 neutral amino acid transport;GO:0015807 L-amino acid transport	0.0	0.0	0.0	0.0	0.0	0.0	0.0	0.0	0.0	0.0	0.0	0.0	0.0	0.0	0.0	0.0	0.0	0.0	0.0	0.0
NM_001139466	6907	RefSeq_RNAs	H. sapiens	6907	H. sapiens	TBL1X	transducin beta like 1X-linked	GO:0016575 histone deacetylation;GO:0006476 protein deacetylation;GO:0043161 proteasome-mediated ubiquitin-dependent protein catabolic process	0.0	1.0	0.0	0.0	0.0	0.0	0.0	0.0	0.0	0.0	0.0	0.0	0.0	0.0	0.0	0.0	0.0	0.0	0.0	0.0
NM_030930	81622	RefSeq_RNAs	H. sapiens	81622	H. sapiens	UNC93B1	unc-93 homolog B1 (C. elegans)	GO:0034154 toll-like receptor 7 signaling pathway;GO:0034162 toll-like receptor 9 signaling pathway;GO:0034138 toll-like receptor 3 signaling pathway	0.0	0.0	0.0	0.0	0.0	0.0	0.0	0.0	0.0	0.0	0.0	1.0	0.0	0.0	0.0	0.0	0.0	0.0	0.0	0.0
NR_109990	100507459	RefSeq_RNAs	H. sapiens	100507459	H. sapiens	NRSN2-AS1	NRSN2 antisense RNA 1		0.0	0.0	0.0	0.0	0.0	0.0	0.0	0.0	0.0	0.0	0.0	0.0	0.0	0.0	0.0	0.0	0.0	0.0	0.0	0.0
NM_001143781	51303	RefSeq_RNAs	H. sapiens	51303	H. sapiens	FKBP11	FK506 binding protein 11	GO:0000413 protein peptidyl-prolyl isomerization;GO:0018208 peptidyl-proline modification;GO:0061077 chaperone-mediated protein folding	0.0	0.0	0.0	0.0	0.0	0.0	0.0	0.0	0.0	0.0	0.0	0.0	0.0	0.0	0.0	0.0	1.0	0.0	0.0	0.0
NM_031300	83463	RefSeq_RNAs	H. sapiens	83463	H. sapiens	MXD3	MAX dimerization protein 3	GO:0045892 negative regulation of transcription, DNA-templated;GO:1903507 negative regulation of nucleic acid-templated transcription;GO:1902679 negative regulation of RNA biosynthetic process	0.0	0.0	0.0	0.0	0.0	0.0	0.0	0.0	0.0	0.0	0.0	0.0	0.0	0.0	0.0	0.0	0.0	0.0	0.0	0.0
NM_001130475	168451	RefSeq_RNAs	H. sapiens	168451	H. sapiens	THAP5	THAP domain containing 5	GO:0045786 negative regulation of cell cycle;GO:0051726 regulation of cell cycle;GO:0007049 cell cycle	0.0	0.0	0.0	0.0	0.0	0.0	0.0	0.0	0.0	0.0	0.0	0.0	1.0	0.0	0.0	0.0	0.0	0.0	0.0	0.0
NM_001282873	51366	RefSeq_RNAs	H. sapiens	51366	H. sapiens	UBR5	ubiquitin protein ligase E3 component n-recognin 5	GO:1901315 negative regulation of histone H2A K63-linked ubiquitination;GO:1901314 regulation of histone H2A K63-linked ubiquitination;GO:1900045 negative regulation of protein K63-linked ubiquitination	0.0	1.0	0.0	1.0	0.0	0.0	0.0	0.0	0.0	1.0	0.0	0.0	0.0	0.0	0.0	1.0	0.0	0.0	1.0	0.0
NM_022459	64328	RefSeq_RNAs	H. sapiens	64328	H. sapiens	XPO4	exportin 4	GO:0046827 positive regulation of protein export from nucleus;GO:0046825 regulation of protein export from nucleus;GO:0046824 positive regulation of nucleocytoplasmic transport	0.0	0.0	0.0	1.0	0.0	0.0	0.0	0.0	0.0	0.0	0.0	0.0	0.0	0.0	0.0	0.0	0.0	0.0	0.0	0.0
NR_037592						None	None	None	nan	nan	nan	nan	nan	nan	nan	nan	nan	nan	nan	nan	nan	nan	nan	nan	nan	nan	nan	nan
NM_030912	81603	RefSeq_RNAs	H. sapiens	81603	H. sapiens	TRIM8	tripartite motif containing 8	GO:1902187 negative regulation of viral release from host cell;GO:0046597 negative regulation of viral entry into host cell;GO:1902186 regulation of viral release from host cell	0.0	1.0	0.0	1.0	0.0	1.0	0.0	0.0	0.0	0.0	0.0	1.0	0.0	0.0	0.0	0.0	0.0	0.0	0.0	0.0
NM_017423	51809	RefSeq_RNAs	H. sapiens	51809	H. sapiens	GALNT7	polypeptide N-acetylgalactosaminyltransferase 7	GO:0016266 O-glycan processing;GO:0006493 protein O-linked glycosylation;GO:0006486 protein glycosylation	0.0	0.0	0.0	0.0	0.0	0.0	0.0	0.0	0.0	0.0	0.0	0.0	0.0	0.0	0.0	0.0	0.0	0.0	0.0	0.0
NM_023078	65263	RefSeq_RNAs	H. sapiens	65263	H. sapiens	PYCRL	pyrroline-5-carboxylate reductase-like	GO:0055129 L-proline biosynthetic process;GO:0006561 proline biosynthetic process;GO:0006560 proline metabolic process	0.0	0.0	0.0	0.0	0.0	0.0	0.0	1.0	0.0	0.0	0.0	0.0	0.0	0.0	1.0	0.0	0.0	0.0	0.0	0.0
NR_073565	728489	RefSeq_RNAs	H. sapiens	728489	H. sapiens	DNLZ	DNL-type zinc finger	GO:0030150 protein import into mitochondrial matrix;GO:0044743 protein transmembrane import into intracellular organelle;GO:0065002 intracellular protein transmembrane transport	0.0	0.0	0.0	1.0	0.0	0.0	0.0	0.0	0.0	0.0	0.0	0.0	0.0	0.0	0.0	0.0	1.0	0.0	0.0	0.0
NM_022662	64682	RefSeq_RNAs	H. sapiens	64682	H. sapiens	ANAPC1	anaphase promoting complex subunit 1	GO:0051437 positive regulation of ubiquitin-protein ligase activity involved in regulation of mitotic cell cycle transition;GO:0051436 negative regulation of ubiquitin-protein ligase activity involved in mitotic cell cycle;GO:1904667 negative regulation of ubiquitin protein ligase activity	0.0	1.0	0.0	0.0	0.0	0.0	0.0	0.0	0.0	0.0	0.0	0.0	1.0	0.0	0.0	1.0	0.0	0.0	0.0	0.0
NM_014652	9670	RefSeq_RNAs	H. sapiens	9670	H. sapiens	IPO13	importin 13	GO:0006606 protein import into nucleus;GO:1902593 single-organism nuclear import;GO:0044744 protein targeting to nucleus	0.0	0.0	0.0	1.0	0.0	0.0	0.0	0.0	0.0	0.0	0.0	0.0	0.0	0.0	0.0	0.0	0.0	0.0	0.0	0.0
NR_024265	56983	RefSeq_RNAs	H. sapiens	56983	H. sapiens	POGLUT1	protein O-glucosyltransferase 1	GO:0048318 axial mesoderm development;GO:0048339 paraxial mesoderm development;GO:0045747 positive regulation of Notch signaling pathway	0.0	0.0	0.0	0.0	0.0	0.0	0.0	0.0	0.0	0.0	0.0	0.0	0.0	0.0	0.0	0.0	0.0	0.0	0.0	0.0
NM_016343	1063	RefSeq_RNAs	H. sapiens	1063	H. sapiens	CENPF	centromere protein F	GO:0007094 mitotic spindle assembly checkpoint;GO:0071174 mitotic spindle checkpoint;GO:0045841 negative regulation of mitotic metaphase/anaphase transition	0.0	0.0	0.0	0.0	0.0	0.0	0.0	0.0	0.0	1.0	0.0	0.0	1.0	0.0	0.0	0.0	0.0	0.0	0.0	0.0
NM_016059	51645	RefSeq_RNAs	H. sapiens	51645	H. sapiens	PPIL1	peptidylprolyl isomerase like 1	GO:0000413 protein peptidyl-prolyl isomerization;GO:0018208 peptidyl-proline modification;GO:0000398 mRNA splicing, via spliceosome	1.0	0.0	0.0	0.0	0.0	0.0	0.0	0.0	0.0	0.0	0.0	0.0	0.0	0.0	0.0	0.0	1.0	0.0	0.0	0.0
NM_001205206	6573	RefSeq_RNAs	H. sapiens	6573	H. sapiens	SLC19A1	solute carrier family 19 member 1	GO:0051958 methotrexate transport;GO:0098838 reduced folate transmembrane transport;GO:0015884 folic acid transport	0.0	0.0	1.0	0.0	1.0	0.0	0.0	1.0	0.0	0.0	0.0	0.0	0.0	0.0	0.0	0.0	0.0	0.0	0.0	0.0
NM_001287441	79960	RefSeq_RNAs	H. sapiens	79960	H. sapiens	JADE1	jade family PHD finger 1	GO:0043983 histone H4-K12 acetylation;GO:0043982 histone H4-K8 acetylation;GO:0043981 histone H4-K5 acetylation	0.0	0.0	0.0	0.0	0.0	0.0	0.0	0.0	0.0	0.0	0.0	0.0	1.0	0.0	0.0	0.0	0.0	0.0	0.0	0.0
NR_104593	79682	RefSeq_RNAs	H. sapiens	79682	H. sapiens	CENPU	centromere protein U	GO:0034080 CENP-A containing nucleosome assembly;GO:0006336 DNA replication-independent nucleosome assembly;GO:0031055 chromatin remodeling at centromere	0.0	0.0	0.0	0.0	0.0	0.0	0.0	0.0	0.0	0.0	0.0	1.0	0.0	0.0	0.0	0.0	0.0	0.0	0.0	0.0
NR_120309	102724467	RefSeq_RNAs	H. sapiens	102724467	H. sapiens	LOC102724467	uncharacterized LOC102724467		0.0	0.0	0.0	0.0	0.0	0.0	0.0	0.0	0.0	0.0	0.0	0.0	0.0	0.0	0.0	0.0	0.0	0.0	0.0	0.0
NM_001289398	6595	RefSeq_RNAs	H. sapiens	6595	H. sapiens	SMARCA2	SWI/SNF related, matrix associated, actin dependent regulator of chromatin, subfamily a, member 2	GO:0007286 spermatid development;GO:0048515 spermatid differentiation;GO:0030308 negative regulation of cell growth	0.0	0.0	0.0	0.0	0.0	0.0	0.0	0.0	0.0	0.0	0.0	0.0	0.0	0.0	0.0	0.0	0.0	0.0	0.0	0.0
NM_001145775	2289	RefSeq_RNAs	H. sapiens	2289	H. sapiens	FKBP5	FK506 binding protein 5	GO:0000413 protein peptidyl-prolyl isomerization;GO:0018208 peptidyl-proline modification;GO:0061077 chaperone-mediated protein folding	0.0	0.0	0.0	0.0	0.0	0.0	0.0	0.0	0.0	0.0	0.0	0.0	0.0	0.0	0.0	0.0	1.0	0.0	0.0	0.0
NM_001083614	124454	RefSeq_RNAs	H. sapiens	124454	H. sapiens	EARS2	glutamyl-tRNA synthetase 2, mitochondrial	GO:0006424 glutamyl-tRNA aminoacylation;GO:0070127 tRNA aminoacylation for mitochondrial protein translation;GO:0006418 tRNA aminoacylation for protein translation	1.0	0.0	1.0	0.0	0.0	0.0	0.0	1.0	0.0	0.0	0.0	0.0	0.0	1.0	0.0	0.0	0.0	0.0	0.0	0.0
NM_001178014	5096	RefSeq_RNAs	H. sapiens	5096	H. sapiens	PCCB	propionyl-CoA carboxylase beta subunit	GO:0019626 short-chain fatty acid catabolic process;GO:0006768 biotin metabolic process;GO:0046459 short-chain fatty acid metabolic process	0.0	0.0	1.0	0.0	1.0	0.0	0.0	1.0	0.0	0.0	0.0	0.0	0.0	0.0	0.0	0.0	0.0	0.0	0.0	0.0
NM_152327	122481	RefSeq_RNAs	H. sapiens	122481	H. sapiens	AK7	adenylate kinase 7	GO:0015949 nucleobase-containing small molecule interconversion;GO:0006165 nucleoside diphosphate phosphorylation;GO:0009142 nucleoside triphosphate biosynthetic process	0.0	0.0	0.0	0.0	0.0	0.0	0.0	0.0	0.0	0.0	0.0	0.0	0.0	0.0	0.0	0.0	0.0	0.0	0.0	0.0
NM_006440	10587	RefSeq_RNAs	H. sapiens	10587	H. sapiens	TXNRD2	thioredoxin reductase 2	GO:0000305 response to oxygen radical;GO:0098869 cellular oxidant detoxification;GO:1990748 cellular detoxification	0.0	0.0	0.0	0.0	0.0	0.0	0.0	0.0	0.0	0.0	1.0	0.0	0.0	0.0	1.0	0.0	0.0	0.0	0.0	0.0
NR_125739	101927559	RefSeq_RNAs	H. sapiens	101927559	H. sapiens	CEBPB-AS1	CEBPB antisense RNA 1		0.0	0.0	0.0	0.0	0.0	0.0	0.0	0.0	0.0	0.0	0.0	0.0	0.0	0.0	0.0	0.0	0.0	0.0	0.0	0.0
NR_002944	664709	RefSeq_RNAs	H. sapiens	664709	H. sapiens	HNRNPA1P10	heterogeneous nuclear ribonucleoprotein A1 pseudogene 10		0.0	0.0	0.0	0.0	0.0	0.0	0.0	0.0	0.0	0.0	0.0	0.0	0.0	0.0	0.0	0.0	0.0	0.0	0.0	0.0
NM_017515	54733	RefSeq_RNAs	H. sapiens	54733	H. sapiens	SLC35F2	solute carrier family 35 member F2	GO:0006810 transport;GO:0051234 establishment of localization;GO:0051179 localization	0.0	0.0	0.0	0.0	0.0	0.0	0.0	0.0	0.0	0.0	0.0	0.0	0.0	0.0	0.0	0.0	0.0	0.0	0.0	0.0
NM_138428	113444	RefSeq_RNAs	H. sapiens	113444	H. sapiens	SMIM12	small integral membrane protein 12		0.0	0.0	0.0	0.0	0.0	0.0	0.0	0.0	0.0	0.0	0.0	0.0	0.0	0.0	0.0	0.0	0.0	0.0	0.0	0.0
NM_001284364	25989	RefSeq_RNAs	H. sapiens	25989	H. sapiens	ULK3	unc-51 like kinase 3	GO:0045880 positive regulation of smoothened signaling pathway;GO:0045879 negative regulation of smoothened signaling pathway;GO:0090398 cellular senescence	0.0	0.0	0.0	0.0	0.0	1.0	0.0	0.0	0.0	0.0	0.0	0.0	0.0	0.0	0.0	0.0	0.0	0.0	0.0	0.0
NR_033904	283876	RefSeq_RNAs	H. sapiens	283876	H. sapiens	LINC00921	long intergenic non-protein coding RNA 921		0.0	0.0	0.0	0.0	0.0	0.0	0.0	0.0	0.0	0.0	0.0	0.0	0.0	0.0	0.0	0.0	0.0	0.0	0.0	0.0
NR_046834	100874342	RefSeq_RNAs	H. sapiens	100874342	H. sapiens	RNF216-IT1	RNF216 intronic transcript 1		0.0	0.0	0.0	0.0	0.0	0.0	0.0	0.0	0.0	0.0	0.0	0.0	0.0	0.0	0.0	0.0	0.0	0.0	0.0	0.0
NM_172226	10645	RefSeq_RNAs	H. sapiens	10645	H. sapiens	CAMKK2	calcium/calmodulin dependent protein kinase kinase 2	GO:0061762 CAMKK-AMPK signaling cascade;GO:1903599 positive regulation of mitophagy;GO:0099004 calmodulin dependent kinase signaling pathway	0.0	1.0	0.0	1.0	0.0	1.0	0.0	0.0	0.0	0.0	1.0	0.0	0.0	0.0	0.0	0.0	0.0	0.0	0.0	0.0
NM_198075	115399	RefSeq_RNAs	H. sapiens	115399	H. sapiens	LRRC56	leucine rich repeat containing 56		0.0	0.0	0.0	0.0	0.0	0.0	0.0	0.0	0.0	0.0	0.0	0.0	0.0	0.0	0.0	0.0	0.0	0.0	0.0	0.0
NM_033416	92856	RefSeq_RNAs	H. sapiens	92856	H. sapiens	IMP4	IMP4 homolog, U3 small nucleolar ribonucleoprotein	GO:0006364 rRNA processing;GO:0016072 rRNA metabolic process;GO:0034470 ncRNA processing	1.0	0.0	0.0	0.0	0.0	0.0	0.0	0.0	0.0	0.0	0.0	0.0	0.0	0.0	0.0	0.0	0.0	0.0	0.0	0.0
NM_033428	90871	RefSeq_RNAs	H. sapiens	90871	H. sapiens	TMEM261	transmembrane protein 261		0.0	0.0	0.0	0.0	0.0	0.0	0.0	0.0	0.0	0.0	0.0	0.0	0.0	0.0	0.0	0.0	0.0	0.0	0.0	0.0
NM_001165895	51293	RefSeq_RNAs	H. sapiens	51293	H. sapiens	CD320	CD320 molecule	GO:0015889 cobalamin transport;GO:0009235 cobalamin metabolic process;GO:0030656 regulation of vitamin metabolic process	0.0	0.0	0.0	0.0	0.0	0.0	0.0	0.0	0.0	0.0	0.0	0.0	0.0	0.0	0.0	0.0	0.0	0.0	0.0	0.0
NM_019042	54517	RefSeq_RNAs	H. sapiens	54517	H. sapiens	PUS7	pseudouridylate synthase 7 (putative)	GO:0001522 pseudouridine synthesis;GO:0008033 tRNA processing;GO:0006399 tRNA metabolic process	1.0	0.0	0.0	0.0	0.0	0.0	0.0	0.0	0.0	0.0	0.0	0.0	0.0	1.0	0.0	0.0	0.0	0.0	0.0	0.0
NM_032356	84316	RefSeq_RNAs	H. sapiens	84316	H. sapiens	NAA38	N(alpha)-acetyltransferase 38, NatC auxiliary subunit	GO:0043066 negative regulation of apoptotic process;GO:0043069 negative regulation of programmed cell death;GO:0060548 negative regulation of cell death	0.0	0.0	0.0	0.0	0.0	0.0	0.0	0.0	0.0	0.0	0.0	0.0	0.0	0.0	0.0	0.0	0.0	0.0	0.0	0.0
NM_001257360	271	RefSeq_RNAs	H. sapiens	271	H. sapiens	AMPD2	adenosine monophosphate deaminase 2	GO:0072015 glomerular visceral epithelial cell development;GO:0072310 glomerular epithelial cell development;GO:0032264 IMP salvage	0.0	0.0	0.0	0.0	0.0	0.0	0.0	0.0	0.0	0.0	0.0	0.0	0.0	0.0	0.0	0.0	0.0	0.0	0.0	0.0
NM_198516	374378	RefSeq_RNAs	H. sapiens	374378	H. sapiens	GALNT18	polypeptide N-acetylgalactosaminyltransferase 18	GO:0006486 protein glycosylation;GO:0043413 macromolecule glycosylation;GO:0009101 glycoprotein biosynthetic process	0.0	0.0	0.0	0.0	0.0	0.0	0.0	0.0	0.0	0.0	0.0	0.0	0.0	0.0	0.0	0.0	0.0	0.0	0.0	0.0
NM_152718	220001	RefSeq_RNAs	H. sapiens	220001	H. sapiens	VWCE	von Willebrand factor C and EGF domains	GO:0008284 positive regulation of cell proliferation;GO:0042127 regulation of cell proliferation;GO:0008283 cell proliferation	0.0	0.0	0.0	0.0	0.0	0.0	0.0	0.0	0.0	0.0	0.0	0.0	0.0	0.0	0.0	0.0	0.0	0.0	0.0	0.0
NM_207115	51157	RefSeq_RNAs	H. sapiens	51157	H. sapiens	ZNF580	zinc finger protein 580	GO:0010595 positive regulation of endothelial cell migration;GO:0002690 positive regulation of leukocyte chemotaxis;GO:0032757 positive regulation of interleukin-8 production	0.0	0.0	0.0	0.0	0.0	0.0	0.0	0.0	0.0	0.0	1.0	0.0	0.0	0.0	0.0	0.0	0.0	0.0	0.0	0.0
NM_017755	54888	RefSeq_RNAs	H. sapiens	54888	H. sapiens	NSUN2	NOP2/Sun RNA methyltransferase family member 2	GO:0048820 hair follicle maturation;GO:0033313 meiotic cell cycle checkpoint;GO:0030488 tRNA methylation	1.0	0.0	0.0	0.0	0.0	0.0	0.0	0.0	0.0	0.0	0.0	0.0	1.0	1.0	0.0	0.0	0.0	0.0	0.0	0.0
NM_001420	1995	RefSeq_RNAs	H. sapiens	1995	H. sapiens	ELAVL3	ELAV like RNA binding protein 3	GO:0007399 nervous system development;GO:0030154 cell differentiation;GO:0048869 cellular developmental process	0.0	0.0	0.0	0.0	0.0	0.0	0.0	0.0	0.0	0.0	0.0	0.0	0.0	0.0	0.0	0.0	0.0	0.0	0.0	0.0
NM_001282209	10280	RefSeq_RNAs	H. sapiens	10280	H. sapiens	SIGMAR1	sigma non-opioid intracellular receptor 1	GO:0070207 protein homotrimerization;GO:0038003 opioid receptor signaling pathway;GO:0070206 protein trimerization	0.0	0.0	0.0	0.0	0.0	0.0	0.0	0.0	0.0	0.0	0.0	0.0	0.0	0.0	0.0	0.0	0.0	0.0	0.0	0.0
NM_031485	83743	RefSeq_RNAs	H. sapiens	83743	H. sapiens	GRWD1	glutamate rich WD repeat containing 1	GO:0006337 nucleosome disassembly;GO:0031498 chromatin disassembly;GO:0032986 protein-DNA complex disassembly	0.0	0.0	0.0	0.0	0.0	0.0	0.0	0.0	0.0	1.0	0.0	0.0	0.0	0.0	0.0	0.0	0.0	0.0	0.0	0.0
NM_032786	84872	RefSeq_RNAs	H. sapiens	84872	H. sapiens	ZC3H10	zinc finger CCCH-type containing 10		0.0	0.0	0.0	0.0	0.0	0.0	0.0	0.0	0.0	0.0	0.0	0.0	0.0	0.0	0.0	0.0	0.0	0.0	0.0	0.0
NM_013319	29914	RefSeq_RNAs	H. sapiens	29914	H. sapiens	UBIAD1	UbiA prenyltransferase domain containing 1	GO:0032194 ubiquinone biosynthetic process via 3,4-dihydroxy-5-polyprenylbenzoate;GO:0042371 vitamin K biosynthetic process;GO:0009234 menaquinone biosynthetic process	0.0	0.0	0.0	0.0	1.0	0.0	0.0	1.0	0.0	0.0	0.0	0.0	0.0	0.0	0.0	0.0	0.0	0.0	0.0	0.0
NM_139281	134430	RefSeq_RNAs	H. sapiens	134430	H. sapiens	WDR36	WD repeat domain 36	GO:0030516 regulation of axon extension;GO:0048675 axon extension;GO:0050770 regulation of axonogenesis	1.0	0.0	0.0	0.0	0.0	0.0	0.0	0.0	0.0	0.0	0.0	0.0	0.0	0.0	0.0	0.0	0.0	0.0	0.0	0.0
NM_001245005	4782	RefSeq_RNAs	H. sapiens	4782	H. sapiens	NFIC	nuclear factor I C	GO:0042475 odontogenesis of dentin-containing tooth;GO:0042476 odontogenesis;GO:0000122 negative regulation of transcription from RNA polymerase II promoter	0.0	0.0	0.0	0.0	0.0	0.0	0.0	0.0	0.0	1.0	0.0	0.0	0.0	0.0	0.0	0.0	0.0	0.0	0.0	0.0
NM_006999	11044	RefSeq_RNAs	H. sapiens	11044	H. sapiens	PAPD7	poly(A) RNA polymerase D7, non-canonical	GO:0007076 mitotic chromosome condensation;GO:0030261 chromosome condensation;GO:0007062 sister chromatid cohesion	1.0	0.0	0.0	0.0	0.0	0.0	0.0	0.0	0.0	1.0	0.0	0.0	0.0	0.0	0.0	0.0	0.0	0.0	0.0	0.0
NM_014788	9830	RefSeq_RNAs	H. sapiens	9830	H. sapiens	TRIM14	tripartite motif containing 14	GO:0032897 negative regulation of viral transcription;GO:0046782 regulation of viral transcription;GO:1903901 negative regulation of viral life cycle	0.0	0.0	0.0	0.0	0.0	0.0	0.0	0.0	0.0	0.0	0.0	1.0	0.0	0.0	0.0	0.0	0.0	0.0	0.0	0.0
NM_001080125	841	RefSeq_RNAs	H. sapiens	841	H. sapiens	CASP8	caspase 8	GO:0039650 suppression by virus of host cysteine-type endopeptidase activity involved in apoptotic process;GO:0039513 suppression by virus of host catalytic activity;GO:0039516 modulation by virus of host catalytic activity	0.0	1.0	0.0	1.0	0.0	0.0	0.0	0.0	0.0	0.0	1.0	1.0	0.0	0.0	0.0	1.0	0.0	0.0	0.0	1.0
NM_003938	8943	RefSeq_RNAs	H. sapiens	8943	H. sapiens	AP3D1	adaptor related protein complex 3 delta 1 subunit	GO:0016182 synaptic vesicle budding from endosome;GO:0051138 positive regulation of NK T cell differentiation;GO:0036466 synaptic vesicle recycling via endosome	0.0	0.0	0.0	1.0	0.0	0.0	0.0	0.0	0.0	0.0	0.0	0.0	0.0	0.0	0.0	0.0	0.0	0.0	0.0	0.0
NR_034160	100499227	RefSeq_RNAs	H. sapiens	100499227	H. sapiens	USP2-AS1	USP2 antisense RNA 1 (head to head)		0.0	0.0	0.0	0.0	0.0	0.0	0.0	0.0	0.0	0.0	0.0	0.0	0.0	0.0	0.0	0.0	0.0	0.0	0.0	0.0
NM_025182	80256	RefSeq_RNAs	H. sapiens	80256	H. sapiens	FAM214B	family with sequence similarity 214 member B		0.0	0.0	0.0	0.0	0.0	0.0	0.0	0.0	0.0	0.0	0.0	0.0	0.0	0.0	0.0	0.0	0.0	0.0	0.0	0.0
NM_001134476	23507	RefSeq_RNAs	H. sapiens	23507	H. sapiens	LRRC8B	leucine rich repeat containing 8 family member B	GO:0044070 regulation of anion transport;GO:0098656 anion transmembrane transport;GO:0043269 regulation of ion transport	0.0	0.0	0.0	0.0	0.0	0.0	0.0	0.0	0.0	0.0	0.0	0.0	0.0	0.0	0.0	0.0	0.0	0.0	0.0	0.0
NM_004053	705	RefSeq_RNAs	H. sapiens	705	H. sapiens	BYSL	bystin like	GO:0001829 trophectodermal cell differentiation;GO:0001825 blastocyst formation;GO:0000462 maturation of SSU-rRNA from tricistronic rRNA transcript (SSU-rRNA, 5.8S rRNA, LSU-rRNA)	1.0	0.0	0.0	0.0	0.0	0.0	1.0	0.0	0.0	0.0	0.0	0.0	0.0	0.0	0.0	0.0	0.0	0.0	0.0	0.0
NM_014685	9709	RefSeq_RNAs	H. sapiens	9709	H. sapiens	HERPUD1	homocysteine inducible ER protein with ubiquitin like domain 1	GO:1903071 positive regulation of ER-associated ubiquitin-dependent protein catabolic process;GO:1903069 regulation of ER-associated ubiquitin-dependent protein catabolic process;GO:1902236 negative regulation of endoplasmic reticulum stress-induced intrinsic apoptotic signaling pathway	0.0	1.0	0.0	0.0	0.0	0.0	0.0	0.0	0.0	0.0	0.0	0.0	0.0	0.0	0.0	1.0	0.0	1.0	1.0	1.0
NM_005113	9950	RefSeq_RNAs	H. sapiens	9950	H. sapiens	GOLGA5	golgin A5	GO:0000301 retrograde transport, vesicle recycling within Golgi;GO:0006891 intra-Golgi vesicle-mediated transport;GO:0007030 Golgi organization	0.0	0.0	0.0	0.0	0.0	0.0	0.0	0.0	0.0	0.0	0.0	0.0	0.0	0.0	0.0	0.0	0.0	0.0	0.0	0.0
NM_001105538	10514	RefSeq_RNAs	H. sapiens	10514	H. sapiens	MYBBP1A	MYB binding protein 1a	GO:2000210 positive regulation of anoikis;GO:2000209 regulation of anoikis;GO:0042149 cellular response to glucose starvation	0.0	0.0	0.0	0.0	0.0	0.0	0.0	0.0	0.0	1.0	0.0	0.0	1.0	0.0	1.0	0.0	0.0	0.0	0.0	1.0
NM_017582	55585	RefSeq_RNAs	H. sapiens	55585	H. sapiens	UBE2Q1	ubiquitin conjugating enzyme E2 Q1	GO:0070459 prolactin secretion;GO:0001967 suckling behavior;GO:0007566 embryo implantation	0.0	0.0	0.0	0.0	0.0	0.0	0.0	0.0	0.0	0.0	0.0	0.0	0.0	0.0	0.0	0.0	0.0	0.0	0.0	0.0
NR_110305	119559	RefSeq_RNAs	H. sapiens	119559	H. sapiens	SFXN4	sideroflexin 4	GO:0055072 iron ion homeostasis;GO:0055076 transition metal ion homeostasis;GO:0055065 metal ion homeostasis	0.0	0.0	0.0	0.0	0.0	0.0	0.0	0.0	0.0	0.0	0.0	0.0	0.0	0.0	0.0	0.0	0.0	0.0	0.0	0.0
NM_031915	83852	RefSeq_RNAs	H. sapiens	83852	H. sapiens	SETDB2	SET domain bifurcated 2	GO:0051567 histone H3-K9 methylation;GO:0070986 left/right axis specification;GO:0001947 heart looping	0.0	0.0	0.0	0.0	0.0	0.0	0.0	0.0	0.0	0.0	0.0	0.0	0.0	0.0	0.0	0.0	0.0	0.0	0.0	0.0
NM_002486	4686	RefSeq_RNAs	H. sapiens	4686	H. sapiens	NCBP1	nuclear cap binding protein subunit 1	GO:0031053 primary miRNA processing;GO:0031442 positive regulation of mRNA 3'-end processing;GO:1900363 regulation of mRNA polyadenylation	1.0	1.0	1.0	0.0	0.0	0.0	1.0	0.0	1.0	0.0	0.0	0.0	0.0	0.0	0.0	1.0	0.0	0.0	0.0	0.0
NM_024116	79101	RefSeq_RNAs	H. sapiens	79101	H. sapiens	TAF1D	TATA-box binding protein associated factor, RNA polymerase I subunit D	GO:0006363 termination of RNA polymerase I transcription;GO:0006362 transcription elongation from RNA polymerase I promoter;GO:0006361 transcription initiation from RNA polymerase I promoter	0.0	0.0	0.0	0.0	0.0	0.0	0.0	0.0	0.0	0.0	0.0	0.0	0.0	0.0	0.0	0.0	0.0	0.0	0.0	0.0
NM_004383	1445	RefSeq_RNAs	H. sapiens	1445	H. sapiens	CSK	CSK, non-receptor tyrosine kinase	GO:0042997 negative regulation of Golgi to plasma membrane protein transport;GO:0010989 negative regulation of low-density lipoprotein particle clearance;GO:0060368 regulation of Fc receptor mediated stimulatory signaling pathway	0.0	0.0	0.0	0.0	0.0	0.0	0.0	0.0	0.0	0.0	0.0	0.0	0.0	0.0	0.0	1.0	0.0	0.0	0.0	0.0
NM_001271711	29988	RefSeq_RNAs	H. sapiens	29988	H. sapiens	SLC2A8	solute carrier family 2 member 8	GO:1904659 glucose transmembrane transport;GO:0007141 male meiosis I;GO:0035428 hexose transmembrane transport	0.0	0.0	0.0	0.0	0.0	0.0	0.0	0.0	0.0	0.0	0.0	0.0	0.0	0.0	0.0	0.0	0.0	0.0	0.0	0.0
NM_004044	471	RefSeq_RNAs	H. sapiens	471	H. sapiens	ATIC	5-aminoimidazole-4-carboxamide ribonucleotide formyltransferase/IMP cyclohydrolase	GO:0006189 'de novo' IMP biosynthetic process;GO:0046452 dihydrofolate metabolic process;GO:0006188 IMP biosynthetic process	0.0	0.0	1.0	0.0	1.0	0.0	0.0	1.0	0.0	0.0	1.0	0.0	0.0	0.0	0.0	0.0	0.0	0.0	0.0	0.0
NM_153280	7317	RefSeq_RNAs	H. sapiens	7317	H. sapiens	UBA1	ubiquitin like modifier activating enzyme 1	GO:0016567 protein ubiquitination;GO:0032446 protein modification by small protein conjugation;GO:0006974 cellular response to DNA damage stimulus	0.0	0.0	0.0	0.0	0.0	0.0	0.0	0.0	0.0	1.0	0.0	0.0	0.0	0.0	0.0	0.0	0.0	0.0	0.0	0.0
NM_024864	79922	RefSeq_RNAs	H. sapiens	79922	H. sapiens	MRM1	mitochondrial rRNA methyltransferase 1	GO:0000453 enzyme-directed rRNA 2'-O-methylation;GO:0000451 rRNA 2'-O-methylation;GO:0031167 rRNA methylation	1.0	0.0	0.0	0.0	0.0	0.0	0.0	0.0	0.0	0.0	0.0	0.0	0.0	1.0	0.0	0.0	0.0	0.0	0.0	0.0
NM_001270363	5886	RefSeq_RNAs	H. sapiens	5886	H. sapiens	RAD23A	RAD23 homolog A, nucleotide excision repair protein	GO:0045070 positive regulation of viral genome replication;GO:1903902 positive regulation of viral life cycle;GO:0032434 regulation of proteasomal ubiquitin-dependent protein catabolic process	0.0	1.0	0.0	0.0	0.0	0.0	0.0	0.0	0.0	1.0	0.0	1.0	0.0	0.0	0.0	0.0	0.0	0.0	0.0	0.0
NM_001286570	120425	RefSeq_RNAs	H. sapiens	120425	H. sapiens	JAML	junction adhesion molecule like	GO:0072672 neutrophil extravasation;GO:0035696 monocyte extravasation;GO:0060054 positive regulation of epithelial cell proliferation involved in wound healing	0.0	0.0	0.0	0.0	0.0	0.0	0.0	0.0	0.0	0.0	0.0	0.0	0.0	0.0	0.0	0.0	0.0	0.0	0.0	0.0
NM_152760	254122	RefSeq_RNAs	H. sapiens	254122	H. sapiens	SNX32	sorting nexin 32	GO:0016241 regulation of macroautophagy;GO:0010506 regulation of autophagy;GO:0016236 macroautophagy	0.0	1.0	0.0	0.0	0.0	1.0	0.0	0.0	0.0	0.0	0.0	0.0	0.0	0.0	0.0	0.0	0.0	0.0	0.0	0.0
NM_133263	133522	RefSeq_RNAs	H. sapiens	133522	H. sapiens	PPARGC1B	PPARG coactivator 1 beta	GO:0010694 positive regulation of alkaline phosphatase activity;GO:0045672 positive regulation of osteoclast differentiation;GO:0045780 positive regulation of bone resorption	0.0	0.0	0.0	1.0	0.0	0.0	0.0	0.0	0.0	0.0	1.0	0.0	0.0	0.0	0.0	0.0	0.0	0.0	0.0	0.0
NM_024923	23225	RefSeq_RNAs	H. sapiens	23225	H. sapiens	NUP210	nucleoporin 210	GO:0006409 tRNA export from nucleus;GO:0071431 tRNA-containing ribonucleoprotein complex export from nucleus;GO:0007077 mitotic nuclear envelope disassembly	0.0	0.0	0.0	0.0	0.0	0.0	0.0	0.0	0.0	0.0	0.0	1.0	0.0	0.0	0.0	0.0	0.0	0.0	1.0	0.0
NM_004831	9441	RefSeq_RNAs	H. sapiens	9441	H. sapiens	MED26	mediator complex subunit 26	GO:0006367 transcription initiation from RNA polymerase II promoter;GO:0006352 DNA-templated transcription, initiation;GO:0006357 regulation of transcription from RNA polymerase II promoter	0.0	0.0	0.0	0.0	0.0	0.0	0.0	0.0	0.0	0.0	0.0	0.0	0.0	0.0	0.0	0.0	0.0	0.0	0.0	0.0
NM_001271972	3326	RefSeq_RNAs	H. sapiens	3326	H. sapiens	HSP90AB1	heat shock protein 90 alpha family class B member 1	GO:0033160 positive regulation of protein import into nucleus, translocation;GO:0032435 negative regulation of proteasomal ubiquitin-dependent protein catabolic process;GO:1903660 negative regulation of complement-dependent cytotoxicity	1.0	1.0	0.0	1.0	0.0	0.0	0.0	0.0	0.0	1.0	0.0	1.0	1.0	0.0	0.0	1.0	1.0	1.0	1.0	0.0
NM_001267814	56996	RefSeq_RNAs	H. sapiens	56996	H. sapiens	SLC12A9	solute carrier family 12 member 9	GO:1902476 chloride transmembrane transport;GO:0071805 potassium ion transmembrane transport;GO:0098661 inorganic anion transmembrane transport	0.0	0.0	0.0	0.0	0.0	0.0	0.0	0.0	0.0	0.0	0.0	0.0	0.0	0.0	0.0	0.0	0.0	0.0	0.0	0.0
NR_109784	388512	RefSeq_RNAs	H. sapiens	388512	H. sapiens	CLEC17A	C-type lectin domain family 17 member A		0.0	0.0	0.0	0.0	0.0	0.0	0.0	0.0	0.0	0.0	0.0	0.0	0.0	0.0	0.0	0.0	0.0	0.0	0.0	0.0
NR_047510	29104	RefSeq_RNAs	H. sapiens	29104	H. sapiens	N6AMT1	N-6 adenine-specific DNA methyltransferase 1 (putative)	GO:0006415 translational termination;GO:0043624 cellular protein complex disassembly;GO:0030307 positive regulation of cell growth	0.0	0.0	1.0	0.0	0.0	0.0	0.0	0.0	0.0	0.0	0.0	0.0	0.0	0.0	0.0	0.0	0.0	0.0	0.0	0.0
NM_001202514	4084	RefSeq_RNAs	H. sapiens	4084	H. sapiens	MXD1	MAX dimerization protein 1	GO:0000122 negative regulation of transcription from RNA polymerase II promoter;GO:0045892 negative regulation of transcription, DNA-templated;GO:1903507 negative regulation of nucleic acid-templated transcription	0.0	0.0	0.0	0.0	0.0	0.0	0.0	0.0	0.0	0.0	0.0	0.0	0.0	0.0	0.0	0.0	0.0	0.0	0.0	0.0
NM_001204408	6397	RefSeq_RNAs	H. sapiens	6397	H. sapiens	SEC14L1	SEC14 like lipid binding 1	GO:0039536 negative regulation of RIG-I signaling pathway;GO:0039532 negative regulation of viral-induced cytoplasmic pattern recognition receptor signaling pathway;GO:0039535 regulation of RIG-I signaling pathway	0.0	0.0	0.0	0.0	0.0	0.0	0.0	0.0	0.0	0.0	0.0	1.0	0.0	0.0	0.0	1.0	0.0	0.0	0.0	0.0
NM_004704	9136	RefSeq_RNAs	H. sapiens	9136	H. sapiens	RRP9	ribosomal RNA processing 9, small subunit (SSU) processome component, homolog (yeast)	GO:0006364 rRNA processing;GO:0016072 rRNA metabolic process;GO:0034470 ncRNA processing	1.0	0.0	0.0	0.0	0.0	0.0	0.0	0.0	0.0	0.0	0.0	0.0	0.0	0.0	0.0	0.0	0.0	0.0	0.0	0.0
NM_170746	280636	RefSeq_RNAs	H. sapiens	280636	H. sapiens	SELENOH	selenoprotein H		0.0	0.0	0.0	0.0	0.0	0.0	0.0	0.0	0.0	0.0	0.0	0.0	0.0	0.0	0.0	0.0	0.0	0.0	0.0	0.0
NM_001099696	29803	RefSeq_RNAs	H. sapiens	29803	H. sapiens	REPIN1	replication initiator 1	GO:2001273 regulation of glucose import in response to insulin stimulus;GO:0044381 glucose import in response to insulin stimulus;GO:2000191 regulation of fatty acid transport	0.0	0.0	0.0	0.0	0.0	0.0	0.0	0.0	0.0	1.0	0.0	0.0	0.0	0.0	0.0	0.0	0.0	0.0	0.0	0.0
NM_031921	83858	RefSeq_RNAs	H. sapiens	83858	H. sapiens	ATAD3B	ATPase family, AAA domain containing 3B	GO:0043312 neutrophil degranulation;GO:0002283 neutrophil activation involved in immune response;GO:0043299 leukocyte degranulation	0.0	0.0	0.0	0.0	0.0	0.0	0.0	0.0	0.0	0.0	0.0	0.0	0.0	0.0	0.0	0.0	0.0	0.0	0.0	0.0
NM_001256310	2744	RefSeq_RNAs	H. sapiens	2744	H. sapiens	GLS	glutaminase	GO:0006543 glutamine catabolic process;GO:0006537 glutamate biosynthetic process;GO:0002087 regulation of respiratory gaseous exchange by neurological system process	0.0	0.0	0.0	0.0	0.0	0.0	0.0	1.0	0.0	0.0	0.0	0.0	0.0	0.0	0.0	0.0	0.0	0.0	0.0	0.0
NM_015949	51608	RefSeq_RNAs	H. sapiens	51608	H. sapiens	GET4	golgi to ER traffic protein 4	GO:0071816 tail-anchored membrane protein insertion into ER membrane;GO:1904378 maintenance of unfolded protein involved in ERAD pathway;GO:0045048 protein insertion into ER membrane	0.0	0.0	0.0	1.0	0.0	0.0	0.0	0.0	0.0	0.0	0.0	0.0	0.0	0.0	0.0	0.0	0.0	1.0	0.0	0.0
NM_018433	55818	RefSeq_RNAs	H. sapiens	55818	H. sapiens	KDM3A	lysine demethylase 3A	GO:0007290 spermatid nucleus elongation;GO:0051573 negative regulation of histone H3-K9 methylation;GO:0046293 formaldehyde biosynthetic process	0.0	0.0	0.0	0.0	0.0	0.0	0.0	1.0	0.0	0.0	0.0	0.0	0.0	0.0	1.0	1.0	0.0	0.0	0.0	0.0
NM_015169	23212	RefSeq_RNAs	H. sapiens	23212	H. sapiens	RRS1	ribosome biogenesis regulator homolog	GO:0000055 ribosomal large subunit export from nucleus;GO:0000447 endonucleolytic cleavage in ITS1 to separate SSU-rRNA from 5.8S rRNA and LSU-rRNA from tricistronic rRNA transcript (SSU-rRNA, 5.8S rRNA, LSU-rRNA);GO:0000054 ribosomal subunit export from nucleus	1.0	0.0	0.0	0.0	0.0	0.0	1.0	0.0	0.0	0.0	0.0	0.0	0.0	0.0	0.0	0.0	0.0	0.0	0.0	0.0
NM_004451	2101	RefSeq_RNAs	H. sapiens	2101	H. sapiens	ESRRA	estrogen related receptor alpha	GO:1900078 positive regulation of cellular response to insulin stimulus;GO:0045670 regulation of osteoclast differentiation;GO:1900076 regulation of cellular response to insulin stimulus	0.0	0.0	0.0	1.0	0.0	0.0	0.0	0.0	0.0	0.0	0.0	0.0	0.0	0.0	0.0	0.0	0.0	0.0	0.0	0.0
NM_001135146	64116	RefSeq_RNAs	H. sapiens	64116	H. sapiens	SLC39A8	solute carrier family 39 member 8	GO:0071578 zinc II ion transmembrane import;GO:0070574 cadmium ion transmembrane transport;GO:0015691 cadmium ion transport	0.0	0.0	0.0	0.0	0.0	0.0	0.0	0.0	0.0	0.0	0.0	0.0	0.0	0.0	0.0	0.0	0.0	0.0	0.0	0.0
NM_018463	55846	RefSeq_RNAs	H. sapiens	55846	H. sapiens	ITFG2	integrin alpha FG-GAP repeat containing 2	GO:0002314 germinal center B cell differentiation;GO:0002313 mature B cell differentiation involved in immune response;GO:0002335 mature B cell differentiation	0.0	0.0	0.0	0.0	0.0	0.0	0.0	0.0	0.0	0.0	0.0	0.0	0.0	0.0	0.0	0.0	0.0	0.0	0.0	0.0
NM_147133	4799	RefSeq_RNAs	H. sapiens	4799	H. sapiens	NFX1	nuclear transcription factor, X-box binding 1	GO:0045347 negative regulation of MHC class II biosynthetic process;GO:0045346 regulation of MHC class II biosynthetic process;GO:0045342 MHC class II biosynthetic process	0.0	0.0	0.0	0.0	0.0	0.0	0.0	0.0	0.0	0.0	0.0	1.0	0.0	0.0	0.0	0.0	0.0	0.0	0.0	0.0
NM_002801	5699	RefSeq_RNAs	H. sapiens	5699	H. sapiens	PSMB10	proteasome subunit beta 10	GO:0051437 positive regulation of ubiquitin-protein ligase activity involved in regulation of mitotic cell cycle transition;GO:0051436 negative regulation of ubiquitin-protein ligase activity involved in mitotic cell cycle;GO:1904667 negative regulation of ubiquitin protein ligase activity	0.0	1.0	1.0	0.0	0.0	0.0	0.0	1.0	0.0	0.0	0.0	1.0	1.0	0.0	0.0	1.0	0.0	0.0	0.0	0.0
NR_036595	440600	RefSeq_RNAs	H. sapiens	440600	H. sapiens	LOC440600	uncharacterized LOC440600		0.0	0.0	0.0	0.0	0.0	0.0	0.0	0.0	0.0	0.0	0.0	0.0	0.0	0.0	0.0	0.0	0.0	0.0	0.0	0.0
NM_024610	79663	RefSeq_RNAs	H. sapiens	79663	H. sapiens	HSPBAP1	HSPB1 associated protein 1		0.0	0.0	0.0	0.0	0.0	0.0	0.0	0.0	0.0	0.0	0.0	0.0	0.0	0.0	0.0	0.0	0.0	0.0	0.0	0.0
NM_001172415	573	RefSeq_RNAs	H. sapiens	573	H. sapiens	BAG1	BCL2 associated athanogene 1	GO:0070389 chaperone cofactor-dependent protein refolding;GO:1900034 regulation of cellular response to heat;GO:0042026 protein refolding	0.0	0.0	0.0	0.0	0.0	0.0	0.0	0.0	0.0	0.0	0.0	0.0	0.0	0.0	0.0	0.0	1.0	0.0	1.0	0.0
NM_002158	3344	RefSeq_RNAs	H. sapiens	3344	H. sapiens	FOXN2	forkhead box N2	GO:0035914 skeletal muscle cell differentiation;GO:0007519 skeletal muscle tissue development;GO:0060538 skeletal muscle organ development	0.0	0.0	0.0	0.0	0.0	0.0	0.0	0.0	0.0	0.0	0.0	0.0	0.0	0.0	0.0	0.0	0.0	0.0	0.0	0.0
NM_177966	201626	RefSeq_RNAs	H. sapiens	201626	H. sapiens	PDE12	phosphodiesterase 12	GO:0090503 RNA phosphodiester bond hydrolysis, exonucleolytic;GO:0090501 RNA phosphodiester bond hydrolysis;GO:0090305 nucleic acid phosphodiester bond hydrolysis	1.0	0.0	0.0	0.0	0.0	0.0	1.0	0.0	0.0	0.0	0.0	0.0	0.0	0.0	0.0	0.0	0.0	0.0	0.0	0.0
NR_002593	81893	RefSeq_RNAs	H. sapiens	81893	H. sapiens	SLC7A5P1	solute carrier family 7 member 5 pseudogene 1	GO:1902475 L-alpha-amino acid transmembrane transport;GO:0015804 neutral amino acid transport;GO:0015807 L-amino acid transport	0.0	0.0	0.0	0.0	0.0	0.0	0.0	0.0	0.0	0.0	0.0	0.0	0.0	0.0	0.0	0.0	0.0	0.0	0.0	0.0
NM_138285	129401	RefSeq_RNAs	H. sapiens	129401	H. sapiens	NUP35	nucleoporin 35	GO:0006409 tRNA export from nucleus;GO:0071431 tRNA-containing ribonucleoprotein complex export from nucleus;GO:0007077 mitotic nuclear envelope disassembly	0.0	0.0	0.0	1.0	0.0	0.0	0.0	0.0	0.0	0.0	0.0	1.0	0.0	0.0	0.0	0.0	0.0	0.0	1.0	0.0
NM_024072	79039	RefSeq_RNAs	H. sapiens	79039	H. sapiens	DDX54	DEAD-box helicase 54	GO:0030520 intracellular estrogen receptor signaling pathway;GO:0030518 intracellular steroid hormone receptor signaling pathway;GO:0010501 RNA secondary structure unwinding	1.0	0.0	0.0	0.0	0.0	0.0	0.0	0.0	0.0	0.0	0.0	0.0	0.0	0.0	0.0	0.0	0.0	0.0	0.0	0.0
NM_178858	118980	RefSeq_RNAs	H. sapiens	118980	H. sapiens	SFXN2	sideroflexin 2	GO:0055072 iron ion homeostasis;GO:0055076 transition metal ion homeostasis;GO:0055065 metal ion homeostasis	0.0	0.0	0.0	0.0	0.0	0.0	0.0	0.0	0.0	0.0	0.0	0.0	0.0	0.0	0.0	0.0	0.0	0.0	0.0	0.0
NR_003574	650655	RefSeq_RNAs	H. sapiens	650655	H. sapiens	ABCA17P	ATP binding cassette subfamily A member 17, pseudogene		0.0	0.0	0.0	0.0	0.0	0.0	0.0	0.0	0.0	0.0	0.0	0.0	0.0	0.0	0.0	0.0	0.0	0.0	0.0	0.0
NM_002634	5245	RefSeq_RNAs	H. sapiens	5245	H. sapiens	PHB	prohibitin	GO:2000323 negative regulation of glucocorticoid receptor signaling pathway;GO:2000322 regulation of glucocorticoid receptor signaling pathway;GO:0045917 positive regulation of complement activation	0.0	1.0	0.0	1.0	0.0	0.0	0.0	0.0	0.0	1.0	0.0	0.0	0.0	0.0	0.0	1.0	0.0	0.0	0.0	0.0
NM_012285	23415	RefSeq_RNAs	H. sapiens	23415	H. sapiens	KCNH4	potassium voltage-gated channel subfamily H member 4	GO:0071805 potassium ion transmembrane transport;GO:0071804 cellular potassium ion transport;GO:0000160 phosphorelay signal transduction system	0.0	0.0	0.0	0.0	0.0	0.0	0.0	0.0	0.0	0.0	0.0	0.0	0.0	0.0	0.0	0.0	0.0	0.0	0.0	0.0
NM_033415	93436	RefSeq_RNAs	H. sapiens	93436	H. sapiens	ARMC6	armadillo repeat containing 6	GO:0002244 hematopoietic progenitor cell differentiation;GO:0030097 hemopoiesis;GO:0048534 hematopoietic or lymphoid organ development	0.0	0.0	0.0	0.0	0.0	0.0	0.0	0.0	0.0	0.0	0.0	0.0	0.0	0.0	0.0	0.0	0.0	0.0	0.0	0.0
NM_024407	374291	RefSeq_RNAs	H. sapiens	374291	H. sapiens	NDUFS7	NADH:ubiquinone oxidoreductase core subunit S7	GO:0006120 mitochondrial electron transport, NADH to ubiquinone;GO:0042775 mitochondrial ATP synthesis coupled electron transport;GO:0042773 ATP synthesis coupled electron transport	0.0	0.0	0.0	1.0	0.0	0.0	0.0	0.0	0.0	0.0	0.0	0.0	0.0	0.0	1.0	0.0	0.0	0.0	0.0	0.0
NM_005911	4144	RefSeq_RNAs	H. sapiens	4144	H. sapiens	MAT2A	methionine adenosyltransferase 2A	GO:0006556 S-adenosylmethionine biosynthetic process;GO:0034214 protein hexamerization;GO:0046500 S-adenosylmethionine metabolic process	0.0	0.0	0.0	0.0	1.0	0.0	0.0	0.0	0.0	0.0	0.0	0.0	0.0	0.0	0.0	0.0	0.0	0.0	0.0	0.0
NM_001722	661	RefSeq_RNAs	H. sapiens	661	H. sapiens	POLR3D	RNA polymerase III subunit D	GO:0032728 positive regulation of interferon-beta production;GO:0032648 regulation of interferon-beta production;GO:0032481 positive regulation of type I interferon production	0.0	0.0	0.0	0.0	0.0	0.0	0.0	0.0	0.0	0.0	0.0	1.0	0.0	0.0	0.0	0.0	0.0	0.0	0.0	0.0
NM_174922	203054	RefSeq_RNAs	H. sapiens	203054	H. sapiens	ADCK5	aarF domain containing kinase 5	GO:0006468 protein phosphorylation;GO:0016310 phosphorylation;GO:0006796 phosphate-containing compound metabolic process	0.0	0.0	0.0	0.0	0.0	0.0	0.0	0.0	0.0	0.0	0.0	0.0	0.0	0.0	0.0	0.0	0.0	0.0	0.0	0.0
NM_006773	8886	RefSeq_RNAs	H. sapiens	8886	H. sapiens	DDX18	DEAD-box helicase 18	GO:0071392 cellular response to estradiol stimulus;GO:0010501 RNA secondary structure unwinding;GO:0032355 response to estradiol	0.0	0.0	0.0	0.0	0.0	0.0	0.0	0.0	0.0	0.0	0.0	0.0	0.0	0.0	0.0	0.0	0.0	0.0	0.0	0.0
NR_015424	645784	RefSeq_RNAs	H. sapiens	645784	H. sapiens	ANKRD36BP2	ankyrin repeat domain 36B pseudogene 2		0.0	0.0	0.0	0.0	0.0	0.0	0.0	0.0	0.0	0.0	0.0	0.0	0.0	0.0	0.0	0.0	0.0	0.0	0.0	0.0
NM_022365	64215	RefSeq_RNAs	H. sapiens	64215	H. sapiens	DNAJC1	DnaJ heat shock protein family (Hsp40) member C1	GO:0032781 positive regulation of ATPase activity;GO:0043462 regulation of ATPase activity;GO:0050708 regulation of protein secretion	0.0	0.0	1.0	0.0	0.0	0.0	0.0	0.0	0.0	0.0	0.0	0.0	0.0	0.0	0.0	1.0	1.0	0.0	0.0	0.0
NM_001145277	55707	RefSeq_RNAs	H. sapiens	55707	H. sapiens	NECAP2	NECAP endocytosis associated 2	GO:0006897 endocytosis;GO:0015031 protein transport;GO:0015833 peptide transport	0.0	0.0	0.0	0.0	0.0	0.0	0.0	0.0	0.0	0.0	0.0	0.0	0.0	0.0	0.0	0.0	0.0	0.0	0.0	0.0
NM_138771	90693	RefSeq_RNAs	H. sapiens	90693	H. sapiens	CCDC126	coiled-coil domain containing 126	GO:0006487 protein N-linked glycosylation;GO:0006486 protein glycosylation;GO:0043413 macromolecule glycosylation	0.0	0.0	0.0	0.0	0.0	0.0	0.0	0.0	0.0	0.0	0.0	0.0	0.0	0.0	0.0	0.0	0.0	0.0	0.0	0.0
NM_020342	57181	RefSeq_RNAs	H. sapiens	57181	H. sapiens	SLC39A10	solute carrier family 39 member 10	GO:1903615 positive regulation of protein tyrosine phosphatase activity;GO:0050861 positive regulation of B cell receptor signaling pathway;GO:1903613 regulation of protein tyrosine phosphatase activity	0.0	0.0	0.0	0.0	0.0	0.0	0.0	0.0	0.0	0.0	0.0	0.0	0.0	0.0	0.0	0.0	0.0	0.0	0.0	0.0
NM_005932	4285	RefSeq_RNAs	H. sapiens	4285	H. sapiens	MIPEP	mitochondrial intermediate peptidase	GO:0006627 protein processing involved in protein targeting to mitochondrion;GO:0034982 mitochondrial protein processing;GO:0006626 protein targeting to mitochondrion	0.0	0.0	1.0	1.0	0.0	0.0	0.0	0.0	0.0	0.0	0.0	0.0	0.0	0.0	0.0	0.0	0.0	0.0	0.0	0.0
NM_001017423	5832	RefSeq_RNAs	H. sapiens	5832	H. sapiens	ALDH18A1	aldehyde dehydrogenase 18 family member A1	GO:0055129 L-proline biosynthetic process;GO:0019240 citrulline biosynthetic process;GO:0006592 ornithine biosynthetic process	0.0	0.0	0.0	0.0	0.0	0.0	0.0	1.0	0.0	0.0	0.0	0.0	0.0	0.0	1.0	0.0	0.0	0.0	0.0	0.0
NM_032329	84289	RefSeq_RNAs	H. sapiens	84289	H. sapiens	ING5	inhibitor of growth family member 5	GO:0043966 histone H3 acetylation;GO:0016573 histone acetylation;GO:1901796 regulation of signal transduction by p53 class mediator	0.0	0.0	0.0	0.0	0.0	0.0	0.0	0.0	0.0	1.0	0.0	0.0	0.0	0.0	0.0	0.0	0.0	0.0	0.0	0.0
NM_016235	51704	RefSeq_RNAs	H. sapiens	51704	H. sapiens	GPRC5B	G protein-coupled receptor class C group 5 member B	GO:0060907 positive regulation of macrophage cytokine production;GO:0061081 positive regulation of myeloid leukocyte cytokine production involved in immune response;GO:0010935 regulation of macrophage cytokine production	0.0	0.0	0.0	0.0	0.0	0.0	0.0	0.0	0.0	0.0	0.0	0.0	0.0	0.0	0.0	0.0	0.0	0.0	0.0	0.0
NM_016183	51154	RefSeq_RNAs	H. sapiens	51154	H. sapiens	MRTO4	MRT4 homolog, ribosome maturation factor	GO:0000027 ribosomal large subunit assembly;GO:0000956 nuclear-transcribed mRNA catabolic process;GO:0042255 ribosome assembly	1.0	1.0	0.0	0.0	0.0	0.0	0.0	0.0	1.0	0.0	0.0	0.0	0.0	0.0	0.0	0.0	0.0	0.0	0.0	0.0
NM_001286700	10171	RefSeq_RNAs	H. sapiens	10171	H. sapiens	RCL1	RNA terminal phosphate cyclase like 1	GO:0000480 endonucleolytic cleavage in 5'-ETS of tricistronic rRNA transcript (SSU-rRNA, 5.8S rRNA, LSU-rRNA);GO:0000447 endonucleolytic cleavage in ITS1 to separate SSU-rRNA from 5.8S rRNA and LSU-rRNA from tricistronic rRNA transcript (SSU-rRNA, 5.8S rRNA, LSU-rRNA);GO:0000479 endonucleolytic cleavage of tricistronic rRNA transcript (SSU-rRNA, 5.8S rRNA, LSU-rRNA)	1.0	0.0	0.0	0.0	0.0	0.0	1.0	0.0	0.0	0.0	0.0	0.0	0.0	0.0	0.0	0.0	0.0	0.0	0.0	0.0
NM_139177	201266	RefSeq_RNAs	H. sapiens	201266	H. sapiens	SLC39A11	solute carrier family 39 member 11	GO:0071577 zinc II ion transmembrane transport;GO:0006829 zinc II ion transport;GO:0000041 transition metal ion transport	0.0	0.0	0.0	0.0	0.0	0.0	0.0	0.0	0.0	0.0	0.0	0.0	0.0	0.0	0.0	0.0	0.0	0.0	0.0	0.0
NM_001142502	10848	RefSeq_RNAs	H. sapiens	10848	H. sapiens	PPP1R13L	protein phosphatase 1 regulatory subunit 13 like	GO:0003215 cardiac right ventricle morphogenesis;GO:0003208 cardiac ventricle morphogenesis;GO:0031076 embryonic camera-type eye development	0.0	0.0	0.0	0.0	0.0	0.0	0.0	0.0	0.0	0.0	0.0	0.0	0.0	0.0	0.0	0.0	0.0	0.0	0.0	0.0
NM_017653	54808	RefSeq_RNAs	H. sapiens	54808	H. sapiens	DYM	dymeclin	GO:0007030 Golgi organization;GO:0060348 bone development;GO:0001501 skeletal system development	0.0	0.0	0.0	0.0	0.0	0.0	0.0	0.0	0.0	0.0	0.0	0.0	0.0	0.0	0.0	0.0	0.0	0.0	0.0	0.0
NM_032494	84524	RefSeq_RNAs	H. sapiens	84524	H. sapiens	ZC3H8	zinc finger CCCH-type containing 8	GO:0070245 positive regulation of thymocyte apoptotic process;GO:0033085 negative regulation of T cell differentiation in thymus;GO:0070234 positive regulation of T cell apoptotic process	1.0	0.0	0.0	0.0	0.0	0.0	0.0	0.0	0.0	0.0	0.0	0.0	0.0	0.0	0.0	0.0	0.0	0.0	0.0	0.0
NR_046366	10212	RefSeq_RNAs	H. sapiens	10212	H. sapiens	DDX39A	DExD-box helicase 39A	GO:0006406 mRNA export from nucleus;GO:0071427 mRNA-containing ribonucleoprotein complex export from nucleus;GO:0006369 termination of RNA polymerase II transcription	1.0	0.0	0.0	0.0	0.0	0.0	0.0	0.0	0.0	1.0	0.0	0.0	0.0	0.0	0.0	0.0	0.0	0.0	0.0	0.0
NM_001042474	147929	RefSeq_RNAs	H. sapiens	147929	H. sapiens	ZNF565	zinc finger protein 565	GO:0006355 regulation of transcription, DNA-templated;GO:1903506 regulation of nucleic acid-templated transcription;GO:0006351 transcription, DNA-templated	0.0	0.0	0.0	0.0	0.0	0.0	0.0	0.0	0.0	0.0	0.0	0.0	0.0	0.0	0.0	0.0	0.0	0.0	0.0	0.0
NM_007274	11332	RefSeq_RNAs	H. sapiens	11332	H. sapiens	ACOT7	acyl-CoA thioesterase 7	GO:0036114 medium-chain fatty-acyl-CoA catabolic process;GO:0036116 long-chain fatty-acyl-CoA catabolic process;GO:1900535 palmitic acid biosynthetic process	0.0	0.0	0.0	0.0	1.0	0.0	0.0	1.0	0.0	0.0	0.0	0.0	0.0	0.0	0.0	0.0	0.0	0.0	0.0	0.0
NM_001126122	60386	RefSeq_RNAs	H. sapiens	60386	H. sapiens	SLC25A19	solute carrier family 25 member 19	GO:0030302 deoxynucleotide transport;GO:0071934 thiamine transmembrane transport;GO:0030974 thiamine pyrophosphate transport	0.0	0.0	0.0	1.0	1.0	0.0	0.0	0.0	0.0	0.0	0.0	0.0	0.0	0.0	0.0	0.0	0.0	0.0	0.0	0.0
NM_000196	3291	RefSeq_RNAs	H. sapiens	3291	H. sapiens	HSD11B2	hydroxysteroid 11-beta dehydrogenase 2	GO:0002017 regulation of blood volume by renal aldosterone;GO:0001977 renal system process involved in regulation of blood volume;GO:0003084 positive regulation of systemic arterial blood pressure	0.0	0.0	0.0	0.0	0.0	0.0	0.0	0.0	0.0	0.0	0.0	0.0	0.0	0.0	1.0	0.0	0.0	0.0	0.0	0.0
NM_006633	10788	RefSeq_RNAs	H. sapiens	10788	H. sapiens	IQGAP2	IQ motif containing GTPase activating protein 2	GO:0034314 Arp2/3 complex-mediated actin nucleation;GO:0045010 actin nucleation;GO:0030838 positive regulation of actin filament polymerization	0.0	0.0	0.0	0.0	0.0	0.0	0.0	0.0	0.0	0.0	0.0	0.0	0.0	0.0	0.0	0.0	0.0	0.0	0.0	0.0
NM_004911	9601	RefSeq_RNAs	H. sapiens	9601	H. sapiens	PDIA4	protein disulfide isomerase family A member 4	GO:0061077 chaperone-mediated protein folding;GO:0045454 cell redox homeostasis;GO:0009306 protein secretion	0.0	0.0	0.0	0.0	0.0	0.0	0.0	0.0	0.0	0.0	0.0	0.0	0.0	0.0	0.0	0.0	1.0	1.0	0.0	0.0
NM_000075	1019	RefSeq_RNAs	H. sapiens	1019	H. sapiens	CDK4	cyclin dependent kinase 4	GO:1904637 cellular response to ionomycin;GO:0010971 positive regulation of G2/M transition of mitotic cell cycle;GO:1904636 response to ionomycin	0.0	1.0	1.0	0.0	0.0	0.0	0.0	0.0	0.0	0.0	1.0	0.0	1.0	0.0	0.0	0.0	0.0	0.0	0.0	0.0
NM_015305	23357	RefSeq_RNAs	H. sapiens	23357	H. sapiens	ANGEL1	angel homolog 1		0.0	0.0	0.0	0.0	0.0	0.0	0.0	0.0	0.0	0.0	0.0	0.0	0.0	0.0	0.0	0.0	0.0	0.0	0.0	0.0
NM_001009894	91298	RefSeq_RNAs	H. sapiens	91298	H. sapiens	C12orf29	chromosome 12 open reading frame 29	GO:0002244 hematopoietic progenitor cell differentiation;GO:0030097 hemopoiesis;GO:0048534 hematopoietic or lymphoid organ development	0.0	0.0	0.0	0.0	0.0	0.0	0.0	0.0	0.0	0.0	0.0	0.0	0.0	0.0	0.0	0.0	0.0	0.0	0.0	0.0
NM_006320	10424	RefSeq_RNAs	H. sapiens	10424	H. sapiens	PGRMC2	progesterone receptor membrane component 2	GO:0043401 steroid hormone mediated signaling pathway;GO:0071383 cellular response to steroid hormone stimulus;GO:0009755 hormone-mediated signaling pathway	0.0	0.0	0.0	0.0	0.0	0.0	0.0	0.0	0.0	0.0	0.0	0.0	0.0	0.0	0.0	0.0	0.0	0.0	0.0	0.0
NM_001166007	2035	RefSeq_RNAs	H. sapiens	2035	H. sapiens	EPB41	erythrocyte membrane protein band 4.1	GO:0032092 positive regulation of protein binding;GO:0030866 cortical actin cytoskeleton organization;GO:0030865 cortical cytoskeleton organization	0.0	0.0	0.0	0.0	0.0	0.0	0.0	0.0	0.0	0.0	0.0	0.0	0.0	0.0	0.0	0.0	0.0	0.0	0.0	0.0
NM_013399	29965	RefSeq_RNAs	H. sapiens	29965	H. sapiens	CDIP1	cell death inducing p53 target 1	GO:0042771 intrinsic apoptotic signaling pathway in response to DNA damage by p53 class mediator;GO:0033209 tumor necrosis factor-mediated signaling pathway;GO:0072332 intrinsic apoptotic signaling pathway by p53 class mediator	0.0	0.0	0.0	0.0	0.0	0.0	0.0	0.0	0.0	1.0	0.0	0.0	0.0	0.0	0.0	0.0	0.0	0.0	0.0	1.0
NM_144636	131474	RefSeq_RNAs	H. sapiens	131474	H. sapiens	CHCHD4	coiled-coil-helix-coiled-coil-helix domain containing 4	GO:0045041 protein import into mitochondrial intermembrane space;GO:0022417 protein maturation by protein folding;GO:0051084 'de novo' posttranslational protein folding	0.0	0.0	0.0	1.0	0.0	0.0	0.0	0.0	0.0	0.0	0.0	0.0	0.0	0.0	1.0	0.0	1.0	0.0	0.0	0.0
NM_001166343	4242	RefSeq_RNAs	H. sapiens	4242	H. sapiens	MFNG	MFNG O-fucosylpeptide 3-beta-N-acetylglucosaminyltransferase	GO:0002315 marginal zone B cell differentiation;GO:0002313 mature B cell differentiation involved in immune response;GO:0002335 mature B cell differentiation	0.0	0.0	0.0	0.0	0.0	0.0	0.0	0.0	0.0	0.0	0.0	0.0	0.0	0.0	0.0	0.0	0.0	0.0	0.0	0.0
NM_001270953	1468	RefSeq_RNAs	H. sapiens	1468	H. sapiens	SLC25A10	solute carrier family 25 member 10	GO:1902356 oxaloacetate(2-) transmembrane transport;GO:0071423 malate transmembrane transport;GO:0071422 succinate transmembrane transport	0.0	0.0	0.0	1.0	1.0	0.0	0.0	1.0	0.0	0.0	0.0	0.0	0.0	0.0	1.0	0.0	0.0	0.0	0.0	0.0
NM_153274	266675	RefSeq_RNAs	H. sapiens	266675	H. sapiens	BEST4	bestrophin 4	GO:1902476 chloride transmembrane transport;GO:0098661 inorganic anion transmembrane transport;GO:0006821 chloride transport	0.0	0.0	0.0	0.0	0.0	0.0	0.0	0.0	0.0	0.0	0.0	0.0	0.0	0.0	0.0	0.0	0.0	0.0	0.0	0.0
NM_001361	1723	RefSeq_RNAs	H. sapiens	1723	H. sapiens	DHODH	dihydroorotate dehydrogenase (quinone)	GO:0044205 'de novo' UMP biosynthetic process;GO:0006222 UMP biosynthetic process;GO:1903576 response to L-arginine	0.0	0.0	0.0	1.0	0.0	0.0	0.0	0.0	0.0	0.0	0.0	0.0	0.0	0.0	1.0	0.0	0.0	0.0	0.0	0.0
NM_001099282	8187	RefSeq_RNAs	H. sapiens	8187	H. sapiens	ZNF239	zinc finger protein 239	GO:0006355 regulation of transcription, DNA-templated;GO:1903506 regulation of nucleic acid-templated transcription;GO:0006351 transcription, DNA-templated	0.0	0.0	0.0	0.0	0.0	0.0	0.0	0.0	0.0	0.0	0.0	0.0	0.0	0.0	0.0	0.0	0.0	0.0	0.0	0.0
NM_001145432	389203	RefSeq_RNAs	H. sapiens	389203	H. sapiens	SMIM20	small integral membrane protein 20	GO:0033617 mitochondrial respiratory chain complex IV assembly;GO:0008535 respiratory chain complex IV assembly;GO:0017004 cytochrome complex assembly	0.0	0.0	0.0	1.0	0.0	0.0	0.0	0.0	0.0	0.0	0.0	0.0	0.0	0.0	0.0	0.0	0.0	0.0	0.0	0.0
NM_001144827	84881	RefSeq_RNAs	H. sapiens	84881	H. sapiens	RPUSD4	RNA pseudouridylate synthase domain containing 4	GO:0001522 pseudouridine synthesis;GO:0009451 RNA modification;GO:0043412 macromolecule modification	0.0	0.0	0.0	0.0	0.0	0.0	0.0	0.0	0.0	0.0	0.0	0.0	0.0	1.0	0.0	0.0	0.0	0.0	0.0	0.0
NM_024758	79814	RefSeq_RNAs	H. sapiens	79814	H. sapiens	AGMAT	agmatinase	GO:0033388 putrescine biosynthetic process from arginine;GO:0097055 agmatine biosynthetic process;GO:0009446 putrescine biosynthetic process	0.0	0.0	0.0	0.0	0.0	0.0	0.0	1.0	0.0	0.0	0.0	0.0	0.0	0.0	0.0	0.0	0.0	0.0	0.0	0.0
NM_003302	7205	RefSeq_RNAs	H. sapiens	7205	H. sapiens	TRIP6	thyroid hormone receptor interactor 6	GO:0008588 release of cytoplasmic sequestered NF-kappaB;GO:0007253 cytoplasmic sequestering of NF-kappaB;GO:0042347 negative regulation of NF-kappaB import into nucleus	0.0	0.0	0.0	1.0	0.0	0.0	0.0	0.0	0.0	0.0	0.0	0.0	0.0	0.0	0.0	1.0	0.0	0.0	0.0	0.0
NM_015492	56905	RefSeq_RNAs	H. sapiens	56905	H. sapiens	C15orf39	chromosome 15 open reading frame 39		0.0	0.0	0.0	0.0	0.0	0.0	0.0	0.0	0.0	0.0	0.0	0.0	0.0	0.0	0.0	0.0	0.0	0.0	0.0	0.0
NM_001356	1654	RefSeq_RNAs	H. sapiens	1654	H. sapiens	DDX3X	DEAD-box helicase 3, X-linked	GO:0071651 positive regulation of chemokine (C-C motif) ligand 5 production;GO:0071649 regulation of chemokine (C-C motif) ligand 5 production;GO:0045070 positive regulation of viral genome replication	1.0	0.0	1.0	1.0	0.0	0.0	0.0	0.0	0.0	0.0	0.0	1.0	1.0	0.0	0.0	1.0	0.0	0.0	0.0	1.0
NM_012118	25819	RefSeq_RNAs	H. sapiens	25819	H. sapiens	NOCT	nocturnin	GO:0000290 deadenylation-dependent decapping of nuclear-transcribed mRNA;GO:0048255 mRNA stabilization;GO:0000288 nuclear-transcribed mRNA catabolic process, deadenylation-dependent decay	1.0	1.0	1.0	0.0	0.0	0.0	1.0	0.0	1.0	0.0	0.0	0.0	0.0	0.0	0.0	0.0	0.0	0.0	0.0	0.0
NM_003342	7326	RefSeq_RNAs	H. sapiens	7326	H. sapiens	UBE2G1	ubiquitin conjugating enzyme E2 G1	GO:0070534 protein K63-linked ubiquitination;GO:0070936 protein K48-linked ubiquitination;GO:0000209 protein polyubiquitination	0.0	1.0	0.0	0.0	0.0	0.0	0.0	0.0	0.0	0.0	0.0	0.0	0.0	0.0	0.0	0.0	0.0	0.0	0.0	0.0
NM_001007792	4914	RefSeq_RNAs	H. sapiens	4914	H. sapiens	NTRK1	neurotrophic receptor tyrosine kinase 1	GO:0061368 behavioral response to formalin induced pain;GO:0060385 axonogenesis involved in innervation;GO:0061366 behavioral response to chemical pain	0.0	0.0	0.0	0.0	0.0	0.0	0.0	0.0	0.0	0.0	1.0	0.0	0.0	0.0	0.0	0.0	0.0	0.0	0.0	0.0
NM_003455	7753	RefSeq_RNAs	H. sapiens	7753	H. sapiens	ZNF202	zinc finger protein 202	GO:0000122 negative regulation of transcription from RNA polymerase II promoter;GO:0045892 negative regulation of transcription, DNA-templated;GO:1903507 negative regulation of nucleic acid-templated transcription	0.0	0.0	0.0	0.0	0.0	0.0	0.0	0.0	0.0	0.0	0.0	0.0	0.0	0.0	0.0	0.0	0.0	0.0	0.0	0.0
NR_109849	102606465	RefSeq_RNAs	H. sapiens	102606465	H. sapiens	LOC102606465	uncharacterized LOC102606465		0.0	0.0	0.0	0.0	0.0	0.0	0.0	0.0	0.0	0.0	0.0	0.0	0.0	0.0	0.0	0.0	0.0	0.0	0.0	0.0
NM_001243564	79947	RefSeq_RNAs	H. sapiens	79947	H. sapiens	DHDDS	dehydrodolichyl diphosphate synthase subunit	GO:0006489 dolichyl diphosphate biosynthetic process;GO:0016094 polyprenol biosynthetic process;GO:0046465 dolichyl diphosphate metabolic process	0.0	0.0	0.0	0.0	0.0	0.0	0.0	1.0	0.0	0.0	0.0	0.0	0.0	0.0	0.0	0.0	0.0	0.0	0.0	0.0
NM_144581	112849	RefSeq_RNAs	H. sapiens	112849	H. sapiens	L3HYPDH	trans-L-3-hydroxyproline dehydratase	GO:0008152 metabolic process;GO:0008150 biological_process	0.0	0.0	0.0	0.0	0.0	0.0	0.0	0.0	0.0	0.0	0.0	0.0	0.0	0.0	0.0	0.0	0.0	0.0	0.0	0.0
NM_001012478	11338	RefSeq_RNAs	H. sapiens	11338	H. sapiens	U2AF2	U2 small nuclear RNA auxiliary factor 2	GO:0048025 negative regulation of mRNA splicing, via spliceosome;GO:0006406 mRNA export from nucleus;GO:1903955 positive regulation of protein targeting to mitochondrion	1.0	1.0	0.0	1.0	0.0	1.0	0.0	0.0	0.0	0.0	0.0	0.0	0.0	0.0	0.0	0.0	0.0	0.0	0.0	0.0
NR_026975	286467	RefSeq_RNAs	H. sapiens	286467	H. sapiens	FIRRE	firre intergenic repeating RNA element		0.0	0.0	0.0	0.0	0.0	0.0	0.0	0.0	0.0	0.0	0.0	0.0	0.0	0.0	0.0	0.0	0.0	0.0	0.0	0.0
NM_030978	81873	RefSeq_RNAs	H. sapiens	81873	H. sapiens	ARPC5L	actin related protein 2/3 complex subunit 5 like	GO:0034314 Arp2/3 complex-mediated actin nucleation;GO:0045010 actin nucleation;GO:0030838 positive regulation of actin filament polymerization	0.0	0.0	0.0	0.0	0.0	0.0	0.0	0.0	0.0	0.0	0.0	0.0	0.0	0.0	0.0	0.0	0.0	0.0	0.0	0.0
NM_013234	27335	RefSeq_RNAs	H. sapiens	27335	H. sapiens	EIF3K	eukaryotic translation initiation factor 3 subunit K	GO:0006446 regulation of translational initiation;GO:0006413 translational initiation;GO:0006417 regulation of translation	0.0	0.0	1.0	0.0	0.0	0.0	0.0	0.0	0.0	0.0	0.0	0.0	0.0	0.0	0.0	0.0	0.0	0.0	0.0	0.0
NM_022451	64318	RefSeq_RNAs	H. sapiens	64318	H. sapiens	NOC3L	NOC3 like DNA replication regulator	GO:0045444 fat cell differentiation;GO:0030154 cell differentiation;GO:0048869 cellular developmental process	0.0	0.0	0.0	0.0	0.0	0.0	0.0	0.0	0.0	0.0	0.0	0.0	0.0	0.0	0.0	0.0	0.0	0.0	0.0	0.0
NM_014067	28992	RefSeq_RNAs	H. sapiens	28992	H. sapiens	MACROD1	MACRO domain containing 1	GO:0051725 protein de-ADP-ribosylation;GO:0042278 purine nucleoside metabolic process;GO:0009116 nucleoside metabolic process	0.0	0.0	0.0	0.0	0.0	0.0	0.0	0.0	0.0	1.0	0.0	0.0	0.0	0.0	0.0	0.0	0.0	0.0	0.0	0.0
NM_002616	5187	RefSeq_RNAs	H. sapiens	5187	H. sapiens	PER1	period circadian clock 1	GO:2000323 negative regulation of glucocorticoid receptor signaling pathway;GO:2000322 regulation of glucocorticoid receptor signaling pathway;GO:0042921 glucocorticoid receptor signaling pathway	0.0	0.0	1.0	0.0	0.0	0.0	0.0	0.0	0.0	0.0	0.0	0.0	0.0	0.0	0.0	1.0	0.0	0.0	1.0	0.0
NM_000113	1861	RefSeq_RNAs	H. sapiens	1861	H. sapiens	TOR1A	torsin family 1 member A	GO:1900244 positive regulation of synaptic vesicle endocytosis;GO:1903423 positive regulation of synaptic vesicle recycling;GO:1900242 regulation of synaptic vesicle endocytosis	0.0	1.0	0.0	1.0	0.0	0.0	0.0	0.0	0.0	0.0	1.0	0.0	0.0	0.0	0.0	0.0	1.0	1.0	0.0	0.0
NM_025215	80324	RefSeq_RNAs	H. sapiens	80324	H. sapiens	PUS1	pseudouridylate synthase 1	GO:0070902 mitochondrial tRNA pseudouridine synthesis;GO:0070900 mitochondrial tRNA modification;GO:0031119 tRNA pseudouridine synthesis	1.0	0.0	0.0	1.0	0.0	0.0	0.0	0.0	0.0	0.0	0.0	0.0	0.0	1.0	0.0	0.0	0.0	0.0	0.0	0.0
NR_027460	100131998	RefSeq_RNAs	H. sapiens	100131998	H. sapiens	RRN3P3	RRN3 homolog, RNA polymerase I transcription factor pseudogene 3		0.0	0.0	0.0	0.0	0.0	0.0	0.0	0.0	0.0	0.0	0.0	0.0	0.0	0.0	0.0	0.0	0.0	0.0	0.0	0.0
NM_007107	6747	RefSeq_RNAs	H. sapiens	6747	H. sapiens	SSR3	signal sequence receptor subunit 3	GO:0006614 SRP-dependent cotranslational protein targeting to membrane;GO:0006613 cotranslational protein targeting to membrane;GO:0045047 protein targeting to ER	0.0	0.0	0.0	1.0	0.0	0.0	0.0	0.0	0.0	0.0	0.0	0.0	0.0	0.0	0.0	0.0	0.0	0.0	0.0	0.0
NM_144589	118881	RefSeq_RNAs	H. sapiens	118881	H. sapiens	COMTD1	catechol-O-methyltransferase domain containing 1	GO:0032259 methylation;GO:0008152 metabolic process;GO:0008150 biological_process	0.0	0.0	0.0	0.0	0.0	0.0	0.0	0.0	0.0	0.0	0.0	0.0	0.0	0.0	0.0	0.0	0.0	0.0	0.0	0.0
NM_015420	25879	RefSeq_RNAs	H. sapiens	25879	H. sapiens	DCAF13	DDB1 and CUL4 associated factor 13	GO:0000462 maturation of SSU-rRNA from tricistronic rRNA transcript (SSU-rRNA, 5.8S rRNA, LSU-rRNA);GO:0030490 maturation of SSU-rRNA;GO:0042274 ribosomal small subunit biogenesis	1.0	0.0	0.0	0.0	0.0	0.0	1.0	0.0	0.0	0.0	0.0	0.0	0.0	0.0	0.0	0.0	0.0	0.0	0.0	0.0
NM_152352	125228	RefSeq_RNAs	H. sapiens	125228	H. sapiens	FAM210A	family with sequence similarity 210 member A		0.0	0.0	0.0	0.0	0.0	0.0	0.0	0.0	0.0	0.0	0.0	0.0	0.0	0.0	0.0	0.0	0.0	0.0	0.0	0.0
NM_006586	10695	RefSeq_RNAs	H. sapiens	10695	H. sapiens	CNPY3	canopy FGF signaling regulator 3	GO:0002224 toll-like receptor signaling pathway;GO:0002221 pattern recognition receptor signaling pathway;GO:0002758 innate immune response-activating signal transduction	0.0	0.0	0.0	0.0	0.0	0.0	0.0	0.0	0.0	0.0	0.0	0.0	0.0	0.0	0.0	0.0	0.0	0.0	0.0	0.0
NM_030587	8704	RefSeq_RNAs	H. sapiens	8704	H. sapiens	B4GALT2	beta-1,4-galactosyltransferase 2	GO:0018146 keratan sulfate biosynthetic process;GO:0021680 cerebellar Purkinje cell layer development;GO:0042339 keratan sulfate metabolic process	0.0	0.0	0.0	0.0	1.0	0.0	0.0	0.0	0.0	0.0	0.0	0.0	0.0	0.0	0.0	0.0	0.0	0.0	0.0	0.0
NM_012235	22937	RefSeq_RNAs	H. sapiens	22937	H. sapiens	SCAP	SREBF chaperone	GO:0045541 negative regulation of cholesterol biosynthetic process;GO:0045716 positive regulation of low-density lipoprotein particle receptor biosynthetic process;GO:0090206 negative regulation of cholesterol metabolic process	0.0	0.0	0.0	0.0	0.0	0.0	0.0	1.0	0.0	0.0	0.0	0.0	0.0	0.0	0.0	0.0	0.0	1.0	0.0	0.0
NM_014714	9742	RefSeq_RNAs	H. sapiens	9742	H. sapiens	IFT140	intraflagellar transport 140	GO:0035721 intraciliary retrograde transport;GO:0035735 intraciliary transport involved in cilium assembly;GO:0035845 photoreceptor cell outer segment organization	0.0	0.0	0.0	1.0	0.0	0.0	0.0	0.0	0.0	0.0	0.0	0.0	0.0	0.0	0.0	0.0	0.0	0.0	0.0	0.0
NM_018088	55138	RefSeq_RNAs	H. sapiens	55138	H. sapiens	FAM90A1	family with sequence similarity 90 member A1		0.0	0.0	0.0	0.0	0.0	0.0	0.0	0.0	0.0	0.0	0.0	0.0	0.0	0.0	0.0	0.0	0.0	0.0	0.0	0.0
NM_006764	7866	RefSeq_RNAs	H. sapiens	7866	H. sapiens	IFRD2	interferon related developmental regulator 2		0.0	0.0	0.0	0.0	0.0	0.0	0.0	0.0	0.0	0.0	0.0	0.0	0.0	0.0	0.0	0.0	0.0	0.0	0.0	0.0
NM_001142621	9392	RefSeq_RNAs	H. sapiens	9392	H. sapiens	TGFBRAP1	transforming growth factor beta receptor associated protein 1	GO:0034058 endosomal vesicle fusion;GO:0008333 endosome to lysosome transport;GO:0007179 transforming growth factor beta receptor signaling pathway	0.0	0.0	0.0	0.0	0.0	0.0	0.0	0.0	0.0	0.0	0.0	0.0	0.0	0.0	0.0	0.0	0.0	0.0	0.0	0.0
NM_014498	27333	RefSeq_RNAs	H. sapiens	27333	H. sapiens	GOLIM4	golgi integral membrane protein 4	GO:0006810 transport;GO:0051234 establishment of localization;GO:0051179 localization	0.0	0.0	0.0	0.0	0.0	0.0	0.0	0.0	0.0	0.0	0.0	0.0	0.0	0.0	0.0	0.0	0.0	0.0	0.0	0.0
NM_153357	162515	RefSeq_RNAs	H. sapiens	162515	H. sapiens	SLC16A11	solute carrier family 16 member 11	GO:0055085 transmembrane transport;GO:0006629 lipid metabolic process;GO:0006810 transport	0.0	0.0	0.0	0.0	0.0	0.0	0.0	0.0	0.0	0.0	0.0	0.0	0.0	0.0	0.0	0.0	0.0	0.0	0.0	0.0
NM_001164093	50813	RefSeq_RNAs	H. sapiens	50813	H. sapiens	COPS7A	COP9 signalosome subunit 7A	GO:0000715 nucleotide-excision repair, DNA damage recognition;GO:0006283 transcription-coupled nucleotide-excision repair;GO:0000338 protein deneddylation	0.0	0.0	0.0	0.0	0.0	0.0	0.0	0.0	0.0	1.0	0.0	0.0	0.0	0.0	0.0	0.0	0.0	0.0	0.0	0.0
NM_001005335	3191	RefSeq_RNAs	H. sapiens	3191	H. sapiens	HNRNPL	heterogeneous nuclear ribonucleoprotein L	GO:1902416 positive regulation of mRNA binding;GO:0048025 negative regulation of mRNA splicing, via spliceosome;GO:1905216 positive regulation of RNA binding	1.0	0.0	1.0	0.0	0.0	0.0	0.0	0.0	0.0	0.0	0.0	0.0	0.0	0.0	0.0	0.0	0.0	0.0	0.0	0.0
NM_213596	121643	RefSeq_RNAs	H. sapiens	121643	H. sapiens	FOXN4	forkhead box N4	GO:0035881 amacrine cell differentiation;GO:0060579 ventral spinal cord interneuron fate commitment;GO:0010842 retina layer formation	0.0	0.0	0.0	0.0	0.0	0.0	0.0	0.0	0.0	0.0	0.0	0.0	0.0	0.0	0.0	0.0	0.0	0.0	0.0	0.0
NM_001170536	55210	RefSeq_RNAs	H. sapiens	55210	H. sapiens	ATAD3A	ATPase family, AAA domain containing 3A	GO:0043066 negative regulation of apoptotic process;GO:0043069 negative regulation of programmed cell death;GO:0016049 cell growth	0.0	0.0	0.0	0.0	0.0	0.0	0.0	0.0	0.0	0.0	0.0	0.0	0.0	0.0	0.0	0.0	0.0	0.0	0.0	0.0
NM_006353	10473	RefSeq_RNAs	H. sapiens	10473	H. sapiens	HMGN4	high mobility group nucleosomal binding domain 4		0.0	0.0	0.0	0.0	0.0	0.0	0.0	0.0	0.0	0.0	0.0	0.0	0.0	0.0	0.0	0.0	0.0	0.0	0.0	0.0
NM_022366	64216	RefSeq_RNAs	H. sapiens	64216	H. sapiens	TFB2M	transcription factor B2, mitochondrial	GO:0006391 transcription initiation from mitochondrial promoter;GO:0031167 rRNA methylation;GO:0006390 transcription from mitochondrial promoter	1.0	0.0	0.0	1.0	0.0	0.0	0.0	0.0	0.0	0.0	0.0	0.0	0.0	1.0	0.0	0.0	0.0	0.0	0.0	0.0
NM_001292017	58478	RefSeq_RNAs	H. sapiens	58478	H. sapiens	ENOPH1	enolase-phosphatase 1	GO:0019509 L-methionine salvage from methylthioadenosine;GO:0071267 L-methionine salvage;GO:0071265 L-methionine biosynthetic process	0.0	0.0	0.0	0.0	1.0	0.0	0.0	1.0	0.0	0.0	0.0	0.0	0.0	0.0	0.0	0.0	0.0	0.0	0.0	0.0
NM_001143688	115752	RefSeq_RNAs	H. sapiens	115752	H. sapiens	DIS3L	DIS3 like exosome 3'-5' exoribonuclease	GO:0016075 rRNA catabolic process;GO:0034661 ncRNA catabolic process;GO:0090503 RNA phosphodiester bond hydrolysis, exonucleolytic	1.0	1.0	0.0	0.0	0.0	0.0	1.0	0.0	1.0	0.0	0.0	0.0	0.0	0.0	0.0	0.0	0.0	0.0	0.0	0.0
NM_001142602	8877	RefSeq_RNAs	H. sapiens	8877	H. sapiens	SPHK1	sphingosine kinase 1	GO:0046521 sphingoid catabolic process;GO:0042346 positive regulation of NF-kappaB import into nucleus;GO:0046512 sphingosine biosynthetic process	0.0	1.0	0.0	1.0	0.0	0.0	0.0	1.0	0.0	0.0	0.0	0.0	1.0	0.0	0.0	0.0	1.0	0.0	0.0	0.0
NR_103743	100506392	RefSeq_RNAs	H. sapiens	100506392	H. sapiens	SLC16A1-AS1	SLC16A1 antisense RNA 1		0.0	0.0	0.0	0.0	0.0	0.0	0.0	0.0	0.0	0.0	0.0	0.0	0.0	0.0	0.0	0.0	0.0	0.0	0.0	0.0
NM_201398	80308	RefSeq_RNAs	H. sapiens	80308	H. sapiens	FLAD1	flavin adenine dinucleotide synthetase 1	GO:0006747 FAD biosynthetic process;GO:0072388 flavin adenine dinucleotide biosynthetic process;GO:0046443 FAD metabolic process	0.0	0.0	0.0	0.0	1.0	0.0	0.0	0.0	0.0	0.0	0.0	0.0	0.0	0.0	1.0	0.0	0.0	0.0	0.0	0.0
NM_006351	10469	RefSeq_RNAs	H. sapiens	10469	H. sapiens	TIMM44	translocase of inner mitochondrial membrane 44	GO:0030150 protein import into mitochondrial matrix;GO:0044743 protein transmembrane import into intracellular organelle;GO:0065002 intracellular protein transmembrane transport	0.0	0.0	0.0	1.0	0.0	0.0	0.0	0.0	0.0	0.0	0.0	0.0	0.0	0.0	0.0	0.0	0.0	0.0	0.0	0.0
NM_001018078	2356	RefSeq_RNAs	H. sapiens	2356	H. sapiens	FPGS	folylpolyglutamate synthase	GO:0046901 tetrahydrofolylpolyglutamate biosynthetic process;GO:0046900 tetrahydrofolylpolyglutamate metabolic process;GO:0046655 folic acid metabolic process	0.0	0.0	1.0	0.0	1.0	0.0	0.0	1.0	0.0	0.0	0.0	0.0	0.0	0.0	0.0	0.0	0.0	0.0	0.0	0.0
NM_001145725	55646	RefSeq_RNAs	H. sapiens	55646	H. sapiens	LYAR	Ly1 antibody reactive		0.0	0.0	0.0	0.0	0.0	0.0	0.0	0.0	0.0	0.0	0.0	0.0	0.0	0.0	0.0	0.0	0.0	0.0	0.0	0.0
NM_001178081	6778	RefSeq_RNAs	H. sapiens	6778	H. sapiens	STAT6	signal transducer and activator of transcription 6	GO:0048295 positive regulation of isotype switching to IgE isotypes;GO:0002296 T-helper 1 cell lineage commitment;GO:0048293 regulation of isotype switching to IgE isotypes	0.0	0.0	0.0	0.0	0.0	0.0	0.0	0.0	0.0	1.0	1.0	0.0	0.0	0.0	0.0	0.0	0.0	0.0	0.0	0.0
NM_018361	55326	RefSeq_RNAs	H. sapiens	55326	H. sapiens	AGPAT5	1-acylglycerol-3-phosphate O-acyltransferase 5	GO:0016024 CDP-diacylglycerol biosynthetic process;GO:0006654 phosphatidic acid biosynthetic process;GO:0019432 triglyceride biosynthetic process	0.0	0.0	0.0	0.0	0.0	0.0	0.0	0.0	0.0	0.0	0.0	0.0	0.0	0.0	0.0	0.0	0.0	0.0	0.0	0.0
NR_034125	387723	RefSeq_RNAs	H. sapiens	387723	H. sapiens	LINC00959	long intergenic non-protein coding RNA 959		0.0	0.0	0.0	0.0	0.0	0.0	0.0	0.0	0.0	0.0	0.0	0.0	0.0	0.0	0.0	0.0	0.0	0.0	0.0	0.0
NM_006082	10376	RefSeq_RNAs	H. sapiens	10376	H. sapiens	TUBA1B	tubulin alpha 1b	GO:0071353 cellular response to interleukin-4;GO:0070670 response to interleukin-4;GO:0030705 cytoskeleton-dependent intracellular transport	0.0	0.0	0.0	0.0	0.0	0.0	0.0	0.0	0.0	0.0	0.0	0.0	0.0	0.0	0.0	0.0	0.0	0.0	0.0	0.0
NM_001759	894	RefSeq_RNAs	H. sapiens	894	H. sapiens	CCND2	cyclin D2	GO:0045737 positive regulation of cyclin-dependent protein serine/threonine kinase activity;GO:1900087 positive regulation of G1/S transition of mitotic cell cycle;GO:0071481 cellular response to X-ray	0.0	0.0	0.0	0.0	0.0	0.0	0.0	0.0	0.0	0.0	0.0	0.0	1.0	0.0	0.0	0.0	0.0	0.0	0.0	0.0
NM_001256335	80142	RefSeq_RNAs	H. sapiens	80142	H. sapiens	PTGES2	prostaglandin E synthase 2	GO:0019371 cyclooxygenase pathway;GO:0001516 prostaglandin biosynthetic process;GO:0046457 prostanoid biosynthetic process	0.0	0.0	0.0	0.0	0.0	0.0	0.0	1.0	0.0	0.0	0.0	0.0	0.0	0.0	1.0	0.0	0.0	0.0	0.0	0.0
NM_001040006	10915	RefSeq_RNAs	H. sapiens	10915	H. sapiens	TCERG1	transcription elongation regulator 1	GO:0000122 negative regulation of transcription from RNA polymerase II promoter;GO:0045892 negative regulation of transcription, DNA-templated;GO:1903507 negative regulation of nucleic acid-templated transcription	0.0	0.0	0.0	0.0	0.0	0.0	0.0	0.0	0.0	0.0	0.0	0.0	0.0	0.0	0.0	0.0	0.0	0.0	0.0	0.0
NM_001271840	64376	RefSeq_RNAs	H. sapiens	64376	H. sapiens	IKZF5	IKAROS family zinc finger 5	GO:0000122 negative regulation of transcription from RNA polymerase II promoter;GO:0045892 negative regulation of transcription, DNA-templated;GO:1903507 negative regulation of nucleic acid-templated transcription	0.0	0.0	0.0	0.0	0.0	0.0	0.0	0.0	0.0	0.0	0.0	0.0	0.0	0.0	0.0	0.0	0.0	0.0	0.0	0.0
NM_001142476	9315	RefSeq_RNAs	H. sapiens	9315	H. sapiens	NREP	neuronal regeneration related protein		0.0	0.0	0.0	0.0	0.0	0.0	0.0	0.0	0.0	0.0	0.0	0.0	0.0	0.0	0.0	0.0	0.0	0.0	0.0	0.0
NM_001128855	84705	RefSeq_RNAs	H. sapiens	84705	H. sapiens	GTPBP3	GTP binding protein 3 (mitochondrial)	GO:0006400 tRNA modification;GO:0008033 tRNA processing;GO:0006399 tRNA metabolic process	1.0	0.0	0.0	0.0	0.0	0.0	0.0	0.0	0.0	0.0	0.0	0.0	0.0	1.0	0.0	0.0	0.0	0.0	0.0	0.0
NM_006088	10383	RefSeq_RNAs	H. sapiens	10383	H. sapiens	TUBB4B	tubulin beta 4B class IVb	GO:0042267 natural killer cell mediated cytotoxicity;GO:0097711 ciliary basal body docking;GO:0043312 neutrophil degranulation	0.0	0.0	0.0	0.0	0.0	0.0	0.0	0.0	0.0	0.0	0.0	0.0	1.0	0.0	0.0	0.0	0.0	0.0	0.0	0.0
NM_000485	353	RefSeq_RNAs	H. sapiens	353	H. sapiens	APRT	adenine phosphoribosyltransferase	GO:0044209 AMP salvage;GO:0006168 adenine salvage;GO:0006167 AMP biosynthetic process	0.0	0.0	0.0	0.0	0.0	0.0	0.0	0.0	0.0	0.0	0.0	0.0	0.0	0.0	0.0	0.0	0.0	0.0	0.0	0.0
NM_001159651	91272	RefSeq_RNAs	H. sapiens	91272	H. sapiens	BOD1	biorientation of chromosomes in cell division 1	GO:0007067 mitotic nuclear division;GO:0000280 nuclear division;GO:1903047 mitotic cell cycle process	0.0	0.0	0.0	0.0	0.0	0.0	0.0	0.0	0.0	0.0	0.0	0.0	0.0	0.0	0.0	0.0	0.0	0.0	0.0	0.0
NM_000983	6146	RefSeq_RNAs	H. sapiens	6146	H. sapiens	RPL22	ribosomal protein L22	GO:0006614 SRP-dependent cotranslational protein targeting to membrane;GO:0046632 alpha-beta T cell differentiation;GO:0000184 nuclear-transcribed mRNA catabolic process, nonsense-mediated decay	1.0	1.0	1.0	1.0	0.0	0.0	0.0	0.0	1.0	0.0	0.0	1.0	0.0	0.0	0.0	0.0	0.0	0.0	0.0	0.0
NM_001244192	9786	RefSeq_RNAs	H. sapiens	9786	H. sapiens	KIAA0586	KIAA0586	GO:0007224 smoothened signaling pathway;GO:0060271 cilium assembly;GO:0044782 cilium organization	0.0	0.0	0.0	0.0	0.0	0.0	0.0	0.0	0.0	0.0	0.0	0.0	0.0	0.0	0.0	0.0	0.0	0.0	0.0	0.0
NM_004104	2194	RefSeq_RNAs	H. sapiens	2194	H. sapiens	FASN	fatty acid synthase	GO:0035338 long-chain fatty-acyl-CoA biosynthetic process;GO:0046949 fatty-acyl-CoA biosynthetic process;GO:0015939 pantothenate metabolic process	0.0	0.0	1.0	0.0	1.0	0.0	0.0	1.0	0.0	0.0	0.0	0.0	0.0	0.0	1.0	0.0	0.0	0.0	0.0	0.0
NM_001256837	79691	RefSeq_RNAs	H. sapiens	79691	H. sapiens	QTRT2	queuine tRNA-ribosyltransferase accessory subunit 2	GO:0008616 queuosine biosynthetic process;GO:0046116 queuosine metabolic process;GO:0042455 ribonucleoside biosynthetic process	1.0	0.0	0.0	0.0	0.0	0.0	0.0	0.0	0.0	0.0	0.0	0.0	0.0	1.0	0.0	0.0	0.0	0.0	0.0	0.0
NM_001663	382	RefSeq_RNAs	H. sapiens	382	H. sapiens	ARF6	ADP ribosylation factor 6	GO:0090004 positive regulation of establishment of protein localization to plasma membrane;GO:2000171 negative regulation of dendrite development;GO:0048261 negative regulation of receptor-mediated endocytosis	0.0	0.0	0.0	1.0	0.0	0.0	0.0	0.0	0.0	0.0	0.0	0.0	0.0	0.0	0.0	0.0	0.0	0.0	0.0	0.0
NM_014673	9694	RefSeq_RNAs	H. sapiens	9694	H. sapiens	EMC2	ER membrane protein complex subunit 2	GO:0034975 protein folding in endoplasmic reticulum;GO:0006457 protein folding;GO:0009987 cellular process	0.0	0.0	0.0	0.0	0.0	0.0	0.0	0.0	0.0	0.0	0.0	0.0	0.0	0.0	0.0	0.0	1.0	0.0	0.0	0.0
NM_017811	54926	RefSeq_RNAs	H. sapiens	54926	H. sapiens	UBE2R2	ubiquitin conjugating enzyme E2 R2	GO:0070936 protein K48-linked ubiquitination;GO:0006513 protein monoubiquitination;GO:0043161 proteasome-mediated ubiquitin-dependent protein catabolic process	0.0	1.0	0.0	0.0	0.0	0.0	0.0	0.0	0.0	0.0	0.0	0.0	0.0	0.0	0.0	0.0	0.0	0.0	0.0	0.0
NM_018464	55847	RefSeq_RNAs	H. sapiens	55847	H. sapiens	CISD1	CDGSH iron sulfur domain 1	GO:0043457 regulation of cellular respiration;GO:0043467 regulation of generation of precursor metabolites and energy;GO:0045333 cellular respiration	0.0	0.0	0.0	0.0	0.0	0.0	0.0	0.0	0.0	0.0	0.0	0.0	0.0	0.0	1.0	0.0	0.0	0.0	0.0	0.0
NM_001163509	26094	RefSeq_RNAs	H. sapiens	26094	H. sapiens	DCAF4	DDB1 and CUL4 associated factor 4	GO:0008380 RNA splicing;GO:0016567 protein ubiquitination;GO:0032446 protein modification by small protein conjugation	1.0	0.0	0.0	0.0	0.0	0.0	0.0	0.0	0.0	0.0	0.0	0.0	0.0	0.0	0.0	0.0	0.0	0.0	0.0	0.0
NR_038339	100505783	RefSeq_RNAs	H. sapiens	100505783	H. sapiens	OSER1-AS1	OSER1 antisense RNA 1 (head to head)		0.0	0.0	0.0	0.0	0.0	0.0	0.0	0.0	0.0	0.0	0.0	0.0	0.0	0.0	0.0	0.0	0.0	0.0	0.0	0.0
NM_014765	9804	RefSeq_RNAs	H. sapiens	9804	H. sapiens	TOMM20	translocase of outer mitochondrial membrane 20	GO:0016031 tRNA import into mitochondrion;GO:0070096 mitochondrial outer membrane translocase complex assembly;GO:0035927 RNA import into mitochondrion	0.0	0.0	0.0	1.0	0.0	1.0	0.0	0.0	0.0	0.0	0.0	0.0	0.0	0.0	0.0	0.0	0.0	0.0	0.0	0.0
NM_022115	63977	RefSeq_RNAs	H. sapiens	63977	H. sapiens	PRDM15	PR/SET domain 15	GO:0032259 methylation;GO:0006355 regulation of transcription, DNA-templated;GO:1903506 regulation of nucleic acid-templated transcription	0.0	0.0	0.0	0.0	0.0	0.0	0.0	0.0	0.0	0.0	0.0	0.0	0.0	0.0	0.0	0.0	0.0	0.0	0.0	0.0
NR_073040	10276	RefSeq_RNAs	H. sapiens	10276	H. sapiens	NET1	neuroepithelial cell transforming 1	GO:0051451 myoblast migration;GO:1900026 positive regulation of substrate adhesion-dependent cell spreading;GO:1900024 regulation of substrate adhesion-dependent cell spreading	0.0	0.0	0.0	0.0	0.0	0.0	0.0	0.0	0.0	0.0	1.0	0.0	0.0	0.0	0.0	0.0	0.0	0.0	0.0	0.0
NM_025160	80232	RefSeq_RNAs	H. sapiens	80232	H. sapiens	WDR26	WD repeat domain 26		0.0	0.0	0.0	0.0	0.0	0.0	0.0	0.0	0.0	0.0	0.0	0.0	0.0	0.0	0.0	0.0	0.0	0.0	0.0	0.0
NM_003362	7374	RefSeq_RNAs	H. sapiens	7374	H. sapiens	UNG	uracil DNA glycosylase	GO:0045830 positive regulation of isotype switching;GO:0045008 depyrimidination;GO:0045191 regulation of isotype switching	0.0	0.0	0.0	0.0	0.0	0.0	0.0	0.0	1.0	1.0	0.0	1.0	0.0	0.0	0.0	0.0	0.0	0.0	0.0	0.0
NM_005766	10160	RefSeq_RNAs	H. sapiens	10160	H. sapiens	FARP1	FERM, ARH/RhoGEF and pleckstrin domain protein 1	GO:0010923 negative regulation of phosphatase activity;GO:0048813 dendrite morphogenesis;GO:0035305 negative regulation of dephosphorylation	0.0	0.0	0.0	0.0	0.0	0.0	0.0	0.0	0.0	0.0	0.0	0.0	0.0	0.0	0.0	0.0	0.0	0.0	0.0	0.0
NM_032656	57647	RefSeq_RNAs	H. sapiens	57647	H. sapiens	DHX37	DEAH-box helicase 37	GO:0006364 rRNA processing;GO:0016072 rRNA metabolic process;GO:0034470 ncRNA processing	1.0	0.0	0.0	0.0	0.0	0.0	0.0	0.0	0.0	0.0	0.0	0.0	0.0	0.0	0.0	0.0	0.0	0.0	0.0	0.0
NM_001048194	1104	RefSeq_RNAs	H. sapiens	1104	H. sapiens	RCC1	regulator of chromosome condensation 1	GO:0007052 mitotic spindle organization;GO:0051225 spindle assembly;GO:1902850 microtubule cytoskeleton organization involved in mitosis	0.0	0.0	0.0	0.0	0.0	0.0	0.0	0.0	0.0	0.0	0.0	1.0	1.0	0.0	0.0	0.0	0.0	0.0	0.0	0.0
NR_046090	283214	RefSeq_RNAs	H. sapiens	283214	H. sapiens	LOC283214	uncharacterized LOC283214		0.0	0.0	0.0	0.0	0.0	0.0	0.0	0.0	0.0	0.0	0.0	0.0	0.0	0.0	0.0	0.0	0.0	0.0	0.0	0.0
NM_001494	2665	RefSeq_RNAs	H. sapiens	2665	H. sapiens	GDI2	GDP dissociation inhibitor 2	GO:0043312 neutrophil degranulation;GO:0002283 neutrophil activation involved in immune response;GO:0043299 leukocyte degranulation	0.0	0.0	0.0	0.0	0.0	0.0	0.0	0.0	0.0	0.0	0.0	0.0	0.0	0.0	1.0	0.0	0.0	0.0	0.0	0.0
NM_170782	3782	RefSeq_RNAs	H. sapiens	3782	H. sapiens	KCNN3	potassium calcium-activated channel subfamily N member 3	GO:1903955 positive regulation of protein targeting to mitochondrion;GO:1903214 regulation of protein targeting to mitochondrion;GO:1903749 positive regulation of establishment of protein localization to mitochondrion	0.0	0.0	0.0	1.0	0.0	0.0	0.0	0.0	0.0	0.0	0.0	0.0	0.0	0.0	0.0	0.0	0.0	0.0	0.0	0.0
NM_003761	8673	RefSeq_RNAs	H. sapiens	8673	H. sapiens	VAMP8	vesicle associated membrane protein 8	GO:1903595 positive regulation of histamine secretion by mast cell;GO:1903593 regulation of histamine secretion by mast cell;GO:0043306 positive regulation of mast cell degranulation	0.0	0.0	0.0	0.0	0.0	1.0	0.0	0.0	0.0	0.0	0.0	1.0	0.0	0.0	0.0	0.0	0.0	0.0	0.0	0.0
NM_017746	54881	RefSeq_RNAs	H. sapiens	54881	H. sapiens	TEX10	testis expressed 10	GO:0006364 rRNA processing;GO:0016072 rRNA metabolic process;GO:0034470 ncRNA processing	1.0	0.0	0.0	0.0	0.0	0.0	0.0	0.0	0.0	0.0	0.0	0.0	0.0	0.0	0.0	0.0	0.0	0.0	0.0	0.0
NM_016052	51018	RefSeq_RNAs	H. sapiens	51018	H. sapiens	RRP15	ribosomal RNA processing 15 homolog	GO:0000470 maturation of LSU-rRNA;GO:0000460 maturation of 5.8S rRNA;GO:0042273 ribosomal large subunit biogenesis	1.0	0.0	0.0	0.0	0.0	0.0	1.0	0.0	0.0	0.0	0.0	0.0	0.0	0.0	0.0	0.0	0.0	0.0	0.0	0.0
NM_015465	25929	RefSeq_RNAs	H. sapiens	25929	H. sapiens	GEMIN5	gem nuclear organelle associated protein 5	GO:0000387 spliceosomal snRNP assembly;GO:0051170 nuclear import;GO:0000398 mRNA splicing, via spliceosome	1.0	0.0	1.0	0.0	0.0	0.0	0.0	0.0	0.0	0.0	0.0	0.0	0.0	0.0	0.0	0.0	0.0	0.0	0.0	0.0
NM_001018073	5106	RefSeq_RNAs	H. sapiens	5106	H. sapiens	PCK2	phosphoenolpyruvate carboxykinase 2, mitochondrial	GO:0006116 NADH oxidation;GO:0032024 positive regulation of insulin secretion;GO:0006734 NADH metabolic process	0.0	0.0	0.0	0.0	1.0	0.0	0.0	1.0	0.0	0.0	0.0	0.0	0.0	0.0	1.0	0.0	0.0	0.0	0.0	0.0
NR_045623	64859	RefSeq_RNAs	H. sapiens	64859	H. sapiens	NABP1	nucleic acid binding protein 1	GO:0042795 snRNA transcription from RNA polymerase II promoter;GO:0009301 snRNA transcription;GO:0000724 double-strand break repair via homologous recombination	1.0	0.0	0.0	0.0	0.0	0.0	0.0	0.0	0.0	1.0	0.0	0.0	1.0	0.0	0.0	0.0	0.0	0.0	0.0	0.0
NM_001258308	4839	RefSeq_RNAs	H. sapiens	4839	H. sapiens	NOP2	NOP2 nucleolar protein	GO:0070475 rRNA base methylation;GO:0031167 rRNA methylation;GO:0000470 maturation of LSU-rRNA	1.0	0.0	0.0	0.0	0.0	0.0	0.0	0.0	0.0	0.0	0.0	0.0	0.0	1.0	0.0	0.0	0.0	0.0	0.0	0.0
NM_005583	4066	RefSeq_RNAs	H. sapiens	4066	H. sapiens	LYL1	LYL1, basic helix-loop-helix family member	GO:0001955 blood vessel maturation;GO:0060216 definitive hemopoiesis;GO:0030183 B cell differentiation	0.0	0.0	0.0	0.0	0.0	0.0	0.0	0.0	0.0	0.0	0.0	0.0	0.0	0.0	0.0	0.0	0.0	0.0	0.0	0.0
NM_003486	8140	RefSeq_RNAs	H. sapiens	8140	H. sapiens	SLC7A5	solute carrier family 7 member 5	GO:0006569 tryptophan catabolic process;GO:0046218 indolalkylamine catabolic process;GO:1902475 L-alpha-amino acid transmembrane transport	0.0	0.0	0.0	0.0	0.0	0.0	0.0	1.0	1.0	0.0	0.0	0.0	0.0	0.0	0.0	0.0	0.0	0.0	0.0	0.0
NM_058182	54065	RefSeq_RNAs	H. sapiens	54065	H. sapiens	SMIM11A	small integral membrane protein 11A	GO:0008150 biological_process	0.0	0.0	0.0	0.0	0.0	0.0	0.0	0.0	0.0	0.0	0.0	0.0	0.0	0.0	0.0	0.0	0.0	0.0	0.0	0.0
NM_012207	3189	RefSeq_RNAs	H. sapiens	3189	H. sapiens	HNRNPH3	heterogeneous nuclear ribonucleoprotein H3	GO:0000398 mRNA splicing, via spliceosome;GO:0000377 RNA splicing, via transesterification reactions with bulged adenosine as nucleophile;GO:0000375 RNA splicing, via transesterification reactions	1.0	0.0	0.0	0.0	0.0	0.0	0.0	0.0	0.0	0.0	0.0	0.0	0.0	0.0	0.0	0.0	0.0	0.0	0.0	0.0
NM_203406	153364	RefSeq_RNAs	H. sapiens	153364	H. sapiens	MBLAC2	metallo-beta-lactamase domain containing 2	GO:0008150 biological_process	0.0	0.0	0.0	0.0	0.0	0.0	0.0	0.0	0.0	0.0	0.0	0.0	0.0	0.0	0.0	0.0	0.0	0.0	0.0	0.0
NM_001007270	79760	RefSeq_RNAs	H. sapiens	79760	H. sapiens	GEMIN7	gem nuclear organelle associated protein 7	GO:0000387 spliceosomal snRNP assembly;GO:0051170 nuclear import;GO:0000398 mRNA splicing, via spliceosome	1.0	0.0	0.0	0.0	0.0	0.0	0.0	0.0	0.0	0.0	0.0	0.0	0.0	0.0	0.0	0.0	0.0	0.0	0.0	0.0
NM_001271878	10657	RefSeq_RNAs	H. sapiens	10657	H. sapiens	KHDRBS1	KH RNA binding domain containing, signal transduction associated 1	GO:0046833 positive regulation of RNA export from nucleus;GO:0032241 positive regulation of nucleobase-containing compound transport;GO:0046831 regulation of RNA export from nucleus	1.0	0.0	1.0	0.0	0.0	0.0	0.0	0.0	0.0	0.0	0.0	0.0	1.0	0.0	0.0	0.0	0.0	0.0	0.0	0.0
NM_000885	3676	RefSeq_RNAs	H. sapiens	3676	H. sapiens	ITGA4	integrin subunit alpha 4	GO:1903238 positive regulation of leukocyte tethering or rolling;GO:1990771 clathrin-dependent extracellular exosome endocytosis;GO:1904996 positive regulation of leukocyte adhesion to vascular endothelial cell	0.0	0.0	0.0	0.0	0.0	0.0	0.0	0.0	0.0	0.0	0.0	0.0	0.0	0.0	0.0	0.0	0.0	0.0	0.0	0.0
NM_014338	23761	RefSeq_RNAs	H. sapiens	23761	H. sapiens	PISD	phosphatidylserine decarboxylase	GO:0008654 phospholipid biosynthetic process;GO:0006644 phospholipid metabolic process;GO:0090407 organophosphate biosynthetic process	0.0	0.0	0.0	0.0	0.0	0.0	0.0	0.0	0.0	0.0	0.0	0.0	0.0	0.0	0.0	0.0	0.0	0.0	0.0	0.0
NM_002268	3840	RefSeq_RNAs	H. sapiens	3840	H. sapiens	KPNA4	karyopherin subunit alpha 4	GO:0019054 modulation by virus of host process;GO:0006607 NLS-bearing protein import into nucleus;GO:0075733 intracellular transport of virus	0.0	0.0	0.0	1.0	0.0	0.0	0.0	0.0	0.0	0.0	1.0	1.0	0.0	0.0	0.0	0.0	0.0	0.0	0.0	0.0
NM_014431	27143	RefSeq_RNAs	H. sapiens	27143	H. sapiens	PALD1	phosphatase domain containing, paladin 1	GO:0035335 peptidyl-tyrosine dephosphorylation;GO:0006470 protein dephosphorylation;GO:0016311 dephosphorylation	0.0	0.0	0.0	0.0	0.0	0.0	0.0	0.0	0.0	0.0	0.0	0.0	0.0	0.0	0.0	0.0	0.0	0.0	0.0	0.0
NM_001292019	9267	RefSeq_RNAs	H. sapiens	9267	H. sapiens	CYTH1	cytohesin 1	GO:0032012 regulation of ARF protein signal transduction;GO:0032011 ARF protein signal transduction;GO:0046578 regulation of Ras protein signal transduction	0.0	0.0	0.0	0.0	0.0	0.0	0.0	0.0	0.0	0.0	0.0	0.0	0.0	0.0	0.0	0.0	0.0	0.0	0.0	0.0
NM_020348	26507	RefSeq_RNAs	H. sapiens	26507	H. sapiens	CNNM1	cyclin and CBS domain divalent metal cation transport mediator 1	GO:0006811 ion transport;GO:0006810 transport;GO:0051234 establishment of localization	0.0	0.0	0.0	0.0	0.0	0.0	0.0	0.0	0.0	0.0	0.0	0.0	0.0	0.0	0.0	0.0	0.0	0.0	0.0	0.0
NM_033518	92745	RefSeq_RNAs	H. sapiens	92745	H. sapiens	SLC38A5	solute carrier family 38 member 5	GO:0015816 glycine transport;GO:0015804 neutral amino acid transport;GO:0015807 L-amino acid transport	0.0	0.0	0.0	0.0	0.0	0.0	0.0	0.0	0.0	0.0	0.0	0.0	0.0	0.0	0.0	0.0	0.0	0.0	0.0	0.0
NM_001080415	23350	RefSeq_RNAs	H. sapiens	23350	H. sapiens	U2SURP	U2 snRNP associated SURP domain containing	GO:0000398 mRNA splicing, via spliceosome;GO:0000377 RNA splicing, via transesterification reactions with bulged adenosine as nucleophile;GO:0000375 RNA splicing, via transesterification reactions	1.0	0.0	0.0	0.0	0.0	0.0	0.0	0.0	0.0	0.0	0.0	0.0	0.0	0.0	0.0	0.0	0.0	0.0	0.0	0.0
NM_001277223	8407	RefSeq_RNAs	H. sapiens	8407	H. sapiens	TAGLN2	transgelin 2	GO:0002576 platelet degranulation;GO:0045055 regulated exocytosis;GO:0006887 exocytosis	0.0	0.0	0.0	0.0	0.0	0.0	0.0	0.0	0.0	0.0	0.0	0.0	0.0	0.0	0.0	0.0	0.0	0.0	0.0	0.0
NM_152309	118788	RefSeq_RNAs	H. sapiens	118788	H. sapiens	PIK3AP1	phosphoinositide-3-kinase adaptor protein 1	GO:0034154 toll-like receptor 7 signaling pathway;GO:0034134 toll-like receptor 2 signaling pathway;GO:0034162 toll-like receptor 9 signaling pathway	0.0	0.0	0.0	0.0	0.0	0.0	0.0	0.0	0.0	0.0	0.0	0.0	0.0	0.0	0.0	0.0	0.0	0.0	0.0	0.0
NM_001193375	126328	RefSeq_RNAs	H. sapiens	126328	H. sapiens	NDUFA11	NADH:ubiquinone oxidoreductase subunit A11	GO:0006120 mitochondrial electron transport, NADH to ubiquinone;GO:0042775 mitochondrial ATP synthesis coupled electron transport;GO:0042773 ATP synthesis coupled electron transport	0.0	0.0	0.0	1.0	0.0	0.0	0.0	0.0	0.0	0.0	0.0	0.0	0.0	0.0	1.0	0.0	0.0	0.0	0.0	0.0
NR_037710	84140	RefSeq_RNAs	H. sapiens	84140	H. sapiens	FAM161A	family with sequence similarity 161 member A	GO:0007601 visual perception;GO:0050953 sensory perception of light stimulus;GO:0060271 cilium assembly	0.0	0.0	0.0	0.0	0.0	0.0	0.0	0.0	0.0	0.0	0.0	0.0	0.0	0.0	0.0	0.0	0.0	0.0	0.0	0.0
NM_001025160	976	RefSeq_RNAs	H. sapiens	976	H. sapiens	ADGRE5	adhesion G protein-coupled receptor E5	GO:0043312 neutrophil degranulation;GO:0002283 neutrophil activation involved in immune response;GO:0043299 leukocyte degranulation	0.0	0.0	0.0	0.0	0.0	0.0	0.0	0.0	0.0	0.0	0.0	0.0	0.0	0.0	0.0	0.0	0.0	0.0	0.0	0.0
NM_001665	391	RefSeq_RNAs	H. sapiens	391	H. sapiens	RHOG	ras homolog family member G	GO:0090004 positive regulation of establishment of protein localization to plasma membrane;GO:1903078 positive regulation of protein localization to plasma membrane;GO:1900027 regulation of ruffle assembly	0.0	0.0	0.0	1.0	0.0	0.0	0.0	0.0	0.0	0.0	0.0	0.0	0.0	0.0	0.0	0.0	0.0	0.0	0.0	0.0
NM_016510	51540	RefSeq_RNAs	H. sapiens	51540	H. sapiens	SCLY	selenocysteine lyase	GO:0001887 selenium compound metabolic process;GO:0006520 cellular amino acid metabolic process;GO:0019752 carboxylic acid metabolic process	0.0	0.0	0.0	0.0	0.0	0.0	0.0	1.0	0.0	0.0	0.0	0.0	0.0	0.0	0.0	0.0	0.0	0.0	0.0	0.0
NM_000182	3030	RefSeq_RNAs	H. sapiens	3030	H. sapiens	HADHA	hydroxyacyl-CoA dehydrogenase/3-ketoacyl-CoA thiolase/enoyl-CoA hydratase (trifunctional protein), alpha subunit	GO:0035965 cardiolipin acyl-chain remodeling;GO:0032048 cardiolipin metabolic process;GO:0006635 fatty acid beta-oxidation	0.0	0.0	0.0	0.0	0.0	0.0	0.0	1.0	0.0	0.0	0.0	0.0	0.0	0.0	1.0	0.0	0.0	0.0	0.0	0.0
NM_001277145	65986	RefSeq_RNAs	H. sapiens	65986	H. sapiens	ZBTB10	zinc finger and BTB domain containing 10	GO:0006355 regulation of transcription, DNA-templated;GO:1903506 regulation of nucleic acid-templated transcription;GO:0006351 transcription, DNA-templated	0.0	0.0	0.0	0.0	0.0	0.0	0.0	0.0	0.0	0.0	0.0	0.0	0.0	0.0	0.0	0.0	0.0	0.0	0.0	0.0
NM_133173	10307	RefSeq_RNAs	H. sapiens	10307	H. sapiens	APBB3	amyloid beta precursor protein binding family B member 3	GO:0006355 regulation of transcription, DNA-templated;GO:1903506 regulation of nucleic acid-templated transcription;GO:0006351 transcription, DNA-templated	0.0	0.0	0.0	0.0	0.0	0.0	0.0	0.0	0.0	0.0	0.0	0.0	0.0	0.0	0.0	0.0	0.0	0.0	0.0	0.0
NM_016248	11215	RefSeq_RNAs	H. sapiens	11215	H. sapiens	AKAP11	A-kinase anchoring protein 11	GO:0010738 regulation of protein kinase A signaling;GO:0010737 protein kinase A signaling;GO:1902531 regulation of intracellular signal transduction	0.0	0.0	0.0	0.0	0.0	0.0	0.0	0.0	0.0	0.0	0.0	0.0	0.0	0.0	0.0	0.0	0.0	0.0	0.0	0.0
NM_006401	10541	RefSeq_RNAs	H. sapiens	10541	H. sapiens	ANP32B	acidic nuclear phosphoprotein 32 family member B	GO:0046827 positive regulation of protein export from nucleus;GO:0006919 activation of cysteine-type endopeptidase activity involved in apoptotic process;GO:0046825 regulation of protein export from nucleus	0.0	0.0	0.0	1.0	0.0	0.0	0.0	0.0	0.0	0.0	0.0	0.0	0.0	0.0	0.0	0.0	0.0	0.0	0.0	0.0
NM_013363	26577	RefSeq_RNAs	H. sapiens	26577	H. sapiens	PCOLCE2	procollagen C-endopeptidase enhancer 2	GO:0010952 positive regulation of peptidase activity;GO:0045862 positive regulation of proteolysis;GO:0052547 regulation of peptidase activity	0.0	0.0	0.0	0.0	0.0	0.0	0.0	0.0	0.0	0.0	0.0	0.0	0.0	0.0	0.0	0.0	0.0	0.0	0.0	0.0
NM_032712	84798	RefSeq_RNAs	H. sapiens	84798	H. sapiens	C19orf48	chromosome 19 open reading frame 48		0.0	0.0	0.0	0.0	0.0	0.0	0.0	0.0	0.0	0.0	0.0	0.0	0.0	0.0	0.0	0.0	0.0	0.0	0.0	0.0
NM_001278369	399	RefSeq_RNAs	H. sapiens	399	H. sapiens	RHOH	ras homolog family member H	GO:0034260 negative regulation of GTPase activity;GO:0043124 negative regulation of I-kappaB kinase/NF-kappaB signaling;GO:0045576 mast cell activation	0.0	0.0	0.0	0.0	0.0	0.0	0.0	0.0	0.0	0.0	0.0	0.0	0.0	0.0	0.0	1.0	0.0	0.0	0.0	0.0
NM_001031725	83479	RefSeq_RNAs	H. sapiens	83479	H. sapiens	DDX59	DEAD-box helicase 59	GO:0010501 RNA secondary structure unwinding;GO:0016070 RNA metabolic process;GO:0090304 nucleic acid metabolic process	0.0	0.0	0.0	0.0	0.0	0.0	0.0	0.0	0.0	0.0	0.0	0.0	0.0	0.0	0.0	0.0	0.0	0.0	0.0	0.0
NM_021149	23406	RefSeq_RNAs	H. sapiens	23406	H. sapiens	COTL1	coactosin like F-actin binding protein 1	GO:0043312 neutrophil degranulation;GO:0002283 neutrophil activation involved in immune response;GO:0043299 leukocyte degranulation	0.0	0.0	0.0	0.0	0.0	0.0	0.0	0.0	0.0	0.0	0.0	0.0	0.0	0.0	0.0	0.0	0.0	0.0	0.0	0.0
NM_001288721	26229	RefSeq_RNAs	H. sapiens	26229	H. sapiens	B3GAT3	beta-1,3-glucuronyltransferase 3	GO:0050651 dermatan sulfate proteoglycan biosynthetic process;GO:0050655 dermatan sulfate proteoglycan metabolic process;GO:0050650 chondroitin sulfate proteoglycan biosynthetic process	0.0	0.0	0.0	1.0	1.0	0.0	0.0	0.0	0.0	0.0	0.0	0.0	0.0	0.0	0.0	0.0	0.0	0.0	0.0	0.0
NM_001243	943	RefSeq_RNAs	H. sapiens	943	H. sapiens	TNFRSF8	TNF receptor superfamily member 8	GO:0045556 positive regulation of TRAIL biosynthetic process;GO:0045554 regulation of TRAIL biosynthetic process;GO:0032759 positive regulation of TRAIL production	0.0	0.0	0.0	0.0	0.0	0.0	0.0	0.0	0.0	0.0	0.0	0.0	0.0	0.0	0.0	0.0	0.0	0.0	0.0	1.0
NR_024278	646762	RefSeq_RNAs	H. sapiens	646762	H. sapiens	LOC646762	uncharacterized LOC646762		0.0	0.0	0.0	0.0	0.0	0.0	0.0	0.0	0.0	0.0	0.0	0.0	0.0	0.0	0.0	0.0	0.0	0.0	0.0	0.0
NM_004559	4904	RefSeq_RNAs	H. sapiens	4904	H. sapiens	YBX1	Y-box binding protein 1	GO:0070934 CRD-mediated mRNA stabilization;GO:1903608 protein localization to cytoplasmic stress granule;GO:0051154 negative regulation of striated muscle cell differentiation	1.0	0.0	1.0	1.0	0.0	0.0	0.0	0.0	0.0	0.0	0.0	0.0	0.0	0.0	0.0	0.0	0.0	0.0	0.0	0.0
NM_003732	8637	RefSeq_RNAs	H. sapiens	8637	H. sapiens	EIF4EBP3	eukaryotic translation initiation factor 4E binding protein 3	GO:0045947 negative regulation of translational initiation;GO:0006446 regulation of translational initiation;GO:0017148 negative regulation of translation	0.0	0.0	1.0	0.0	0.0	0.0	0.0	0.0	0.0	0.0	0.0	0.0	0.0	0.0	0.0	1.0	0.0	0.0	0.0	0.0
NM_001143819	53373	RefSeq_RNAs	H. sapiens	53373	H. sapiens	TPCN1	two pore segment channel 1	GO:0051209 release of sequestered calcium ion into cytosol;GO:0097553 calcium ion transmembrane import into cytosol;GO:1902656 calcium ion import into cytosol	0.0	1.0	0.0	0.0	0.0	1.0	0.0	0.0	0.0	0.0	0.0	0.0	0.0	0.0	0.0	0.0	0.0	0.0	0.0	0.0
NM_001171935	64072	RefSeq_RNAs	H. sapiens	64072	H. sapiens	CDH23	cadherin related 23	GO:0060122 inner ear receptor stereocilium organization;GO:0050957 equilibrioception;GO:0060119 inner ear receptor cell development	0.0	0.0	0.0	0.0	0.0	0.0	0.0	0.0	0.0	0.0	0.0	0.0	0.0	0.0	0.0	0.0	0.0	0.0	0.0	0.0
NM_001284293	256646	RefSeq_RNAs	H. sapiens	256646	H. sapiens	NUTM1	NUT midline carcinoma family member 1		0.0	0.0	0.0	0.0	0.0	0.0	0.0	0.0	0.0	0.0	0.0	0.0	0.0	0.0	0.0	0.0	0.0	0.0	0.0	0.0
NM_001294338	1196	RefSeq_RNAs	H. sapiens	1196	H. sapiens	CLK2	CDC like kinase 2	GO:0045721 negative regulation of gluconeogenesis;GO:0006111 regulation of gluconeogenesis;GO:0006094 gluconeogenesis	1.0	0.0	0.0	0.0	0.0	0.0	0.0	1.0	0.0	0.0	0.0	0.0	0.0	0.0	0.0	0.0	0.0	0.0	0.0	0.0
NR_036263	100422872	RefSeq_RNAs	H. sapiens	100422872	H. sapiens	MIR1244-3	microRNA 1244-3		0.0	0.0	0.0	0.0	0.0	0.0	0.0	0.0	0.0	0.0	0.0	0.0	0.0	0.0	0.0	0.0	0.0	0.0	0.0	0.0
NM_014452	27242	RefSeq_RNAs	H. sapiens	27242	H. sapiens	TNFRSF21	TNF receptor superfamily member 21	GO:2000663 negative regulation of interleukin-5 secretion;GO:2000666 negative regulation of interleukin-13 secretion;GO:2001180 negative regulation of interleukin-10 secretion	0.0	0.0	0.0	0.0	0.0	0.0	0.0	0.0	0.0	0.0	0.0	0.0	0.0	0.0	0.0	0.0	0.0	0.0	0.0	1.0
NR_028383	26521	RefSeq_RNAs	H. sapiens	26521	H. sapiens	TIMM8B	translocase of inner mitochondrial membrane 8 homolog B	GO:0072321 chaperone-mediated protein transport;GO:0006626 protein targeting to mitochondrion;GO:0007605 sensory perception of sound	0.0	0.0	0.0	1.0	0.0	0.0	0.0	0.0	0.0	0.0	0.0	0.0	0.0	0.0	0.0	0.0	0.0	0.0	0.0	0.0
NM_001124767	440957	RefSeq_RNAs	H. sapiens	440957	H. sapiens	SMIM4	small integral membrane protein 4		0.0	0.0	0.0	0.0	0.0	0.0	0.0	0.0	0.0	0.0	0.0	0.0	0.0	0.0	0.0	0.0	0.0	0.0	0.0	0.0
NM_001042371	283871	RefSeq_RNAs	H. sapiens	283871	H. sapiens	PGP	phosphoglycolate phosphatase	GO:0006114 glycerol biosynthetic process;GO:0045721 negative regulation of gluconeogenesis;GO:0019401 alditol biosynthetic process	0.0	0.0	0.0	0.0	0.0	0.0	0.0	1.0	0.0	0.0	0.0	0.0	0.0	0.0	0.0	0.0	0.0	0.0	0.0	0.0
NM_025090	57602	RefSeq_RNAs	H. sapiens	57602	H. sapiens	USP36	ubiquitin specific peptidase 36	GO:1903955 positive regulation of protein targeting to mitochondrion;GO:1903146 regulation of mitophagy;GO:1903214 regulation of protein targeting to mitochondrion	0.0	1.0	0.0	1.0	0.0	1.0	0.0	0.0	0.0	0.0	0.0	0.0	0.0	0.0	0.0	0.0	0.0	0.0	0.0	0.0
NM_152470	494470	RefSeq_RNAs	H. sapiens	494470	H. sapiens	RNF165	ring finger protein 165	GO:0008045 motor neuron axon guidance;GO:0030513 positive regulation of BMP signaling pathway;GO:0035136 forelimb morphogenesis	0.0	1.0	0.0	0.0	0.0	0.0	0.0	0.0	0.0	0.0	0.0	0.0	0.0	0.0	0.0	0.0	0.0	0.0	0.0	0.0
NM_001130727	133015	RefSeq_RNAs	H. sapiens	133015	H. sapiens	PACRGL	PARK2 coregulated like		0.0	0.0	0.0	0.0	0.0	0.0	0.0	0.0	0.0	0.0	0.0	0.0	0.0	0.0	0.0	0.0	0.0	0.0	0.0	0.0
NM_024754	79810	RefSeq_RNAs	H. sapiens	79810	H. sapiens	PTCD2	pentatricopeptide repeat domain 2	GO:0055010 ventricular cardiac muscle tissue morphogenesis;GO:0055008 cardiac muscle tissue morphogenesis;GO:0003208 cardiac ventricle morphogenesis	1.0	0.0	0.0	1.0	0.0	0.0	0.0	0.0	0.0	0.0	0.0	0.0	0.0	0.0	0.0	0.0	0.0	0.0	0.0	0.0
NM_000254	4548	RefSeq_RNAs	H. sapiens	4548	H. sapiens	MTR	5-methyltetrahydrofolate-homocysteine methyltransferase	GO:0009086 methionine biosynthetic process;GO:0009235 cobalamin metabolic process;GO:0071732 cellular response to nitric oxide	0.0	0.0	0.0	0.0	1.0	0.0	0.0	1.0	0.0	0.0	1.0	0.0	0.0	0.0	0.0	0.0	0.0	0.0	0.0	0.0
NM_001142548	8438	RefSeq_RNAs	H. sapiens	8438	H. sapiens	RAD54L	RAD54 like (S. cerevisiae)	GO:0000733 DNA strand renaturation;GO:0000724 double-strand break repair via homologous recombination;GO:0032392 DNA geometric change	0.0	0.0	0.0	0.0	0.0	0.0	0.0	0.0	0.0	1.0	0.0	0.0	0.0	0.0	0.0	0.0	0.0	0.0	0.0	0.0
NM_013980	662	RefSeq_RNAs	H. sapiens	662	H. sapiens	BNIP1	BCL2 interacting protein 1	GO:0016320 endoplasmic reticulum membrane fusion;GO:0006890 retrograde vesicle-mediated transport, Golgi to ER;GO:0097194 execution phase of apoptosis	0.0	0.0	0.0	0.0	0.0	1.0	0.0	0.0	0.0	0.0	0.0	0.0	0.0	0.0	0.0	0.0	0.0	0.0	0.0	0.0
NM_015982	51087	RefSeq_RNAs	H. sapiens	51087	H. sapiens	YBX2	Y-box binding protein 2	GO:0009386 translational attenuation;GO:0048599 oocyte development;GO:0009994 oocyte differentiation	0.0	0.0	1.0	0.0	0.0	0.0	0.0	0.0	0.0	0.0	0.0	0.0	0.0	0.0	0.0	0.0	0.0	0.0	0.0	0.0
NM_005224	1820	RefSeq_RNAs	H. sapiens	1820	H. sapiens	ARID3A	AT-rich interaction domain 3A	GO:0006977 DNA damage response, signal transduction by p53 class mediator resulting in cell cycle arrest;GO:0072431 signal transduction involved in mitotic G1 DNA damage checkpoint;GO:0031571 mitotic G1 DNA damage checkpoint	0.0	0.0	0.0	0.0	0.0	0.0	0.0	0.0	0.0	1.0	0.0	0.0	1.0	0.0	0.0	0.0	0.0	0.0	0.0	0.0
NM_001002027	516	RefSeq_RNAs	H. sapiens	516	H. sapiens	ATP5G1	ATP synthase, H+ transporting, mitochondrial Fo complex subunit C1 (subunit 9)	GO:0042776 mitochondrial ATP synthesis coupled proton transport;GO:0015986 ATP synthesis coupled proton transport;GO:0006754 ATP biosynthetic process	0.0	0.0	0.0	1.0	0.0	0.0	0.0	0.0	0.0	0.0	0.0	0.0	0.0	0.0	0.0	0.0	0.0	0.0	0.0	0.0
NM_001185118	55892	RefSeq_RNAs	H. sapiens	55892	H. sapiens	MYNN	myoneurin	GO:0006355 regulation of transcription, DNA-templated;GO:1903506 regulation of nucleic acid-templated transcription;GO:0006351 transcription, DNA-templated	0.0	0.0	0.0	0.0	0.0	0.0	0.0	0.0	0.0	0.0	0.0	0.0	0.0	0.0	0.0	0.0	0.0	0.0	0.0	0.0
NR_103856	100506325	RefSeq_RNAs	H. sapiens	100506325	H. sapiens	SP2-AS1	SP2 antisense RNA 1		0.0	0.0	0.0	0.0	0.0	0.0	0.0	0.0	0.0	0.0	0.0	0.0	0.0	0.0	0.0	0.0	0.0	0.0	0.0	0.0
NM_001271643	63892	RefSeq_RNAs	H. sapiens	63892	H. sapiens	THADA	THADA, armadillo repeat containing		0.0	0.0	0.0	0.0	0.0	0.0	0.0	0.0	0.0	0.0	0.0	0.0	0.0	0.0	0.0	0.0	0.0	0.0	0.0	0.0
NM_001080449	1763	RefSeq_RNAs	H. sapiens	1763	H. sapiens	DNA2	DNA replication helicase/nuclease 2	GO:1902990 mitotic telomere maintenance via semi-conservative replication;GO:0043137 DNA replication, removal of RNA primer;GO:0032201 telomere maintenance via semi-conservative replication	0.0	1.0	0.0	1.0	0.0	0.0	1.0	0.0	1.0	1.0	0.0	0.0	1.0	0.0	0.0	0.0	0.0	0.0	0.0	0.0
NM_006086	10381	RefSeq_RNAs	H. sapiens	10381	H. sapiens	TUBB3	tubulin beta 3 class III	GO:0007411 axon guidance;GO:0097485 neuron projection guidance;GO:0007409 axonogenesis	0.0	0.0	0.0	0.0	0.0	0.0	0.0	0.0	0.0	0.0	0.0	0.0	0.0	0.0	0.0	0.0	0.0	0.0	0.0	0.0
NM_001198993	65220	RefSeq_RNAs	H. sapiens	65220	H. sapiens	NADK	NAD kinase	GO:0006741 NADP biosynthetic process;GO:0019359 nicotinamide nucleotide biosynthetic process;GO:0006739 NADP metabolic process	0.0	0.0	0.0	0.0	1.0	0.0	0.0	0.0	0.0	0.0	0.0	0.0	0.0	0.0	0.0	0.0	0.0	0.0	0.0	0.0
NM_005078	7090	RefSeq_RNAs	H. sapiens	7090	H. sapiens	TLE3	transducin like enhancer of split 3	GO:1904837 beta-catenin-TCF complex assembly;GO:0016055 Wnt signaling pathway;GO:0198738 cell-cell signaling by wnt	0.0	0.0	0.0	0.0	0.0	0.0	0.0	0.0	0.0	0.0	0.0	0.0	0.0	0.0	0.0	0.0	0.0	0.0	0.0	0.0
NM_001001852	415116	RefSeq_RNAs	H. sapiens	415116	H. sapiens	PIM3	Pim-3 proto-oncogene, serine/threonine kinase	GO:0061179 negative regulation of insulin secretion involved in cellular response to glucose stimulus;GO:0046676 negative regulation of insulin secretion;GO:0061178 regulation of insulin secretion involved in cellular response to glucose stimulus	0.0	0.0	0.0	0.0	0.0	0.0	0.0	0.0	0.0	0.0	0.0	0.0	1.0	0.0	0.0	0.0	0.0	0.0	0.0	0.0
NM_015675	4616	RefSeq_RNAs	H. sapiens	4616	H. sapiens	GADD45B	growth arrest and DNA damage inducible beta	GO:1900745 positive regulation of p38MAPK cascade;GO:0000185 activation of MAPKKK activity;GO:1900744 regulation of p38MAPK cascade	0.0	0.0	0.0	0.0	0.0	0.0	0.0	0.0	0.0	0.0	0.0	0.0	1.0	0.0	0.0	1.0	0.0	0.0	1.0	0.0
NM_138463	116238	RefSeq_RNAs	H. sapiens	116238	H. sapiens	TLCD1	TLC domain containing 1		0.0	0.0	0.0	0.0	0.0	0.0	0.0	0.0	0.0	0.0	0.0	0.0	0.0	0.0	0.0	0.0	0.0	0.0	0.0	0.0
NM_001199492	27250	RefSeq_RNAs	H. sapiens	27250	H. sapiens	PDCD4	programmed cell death 4	GO:0043508 negative regulation of JUN kinase activity;GO:1904761 negative regulation of myofibroblast differentiation;GO:0034393 positive regulation of smooth muscle cell apoptotic process	0.0	0.0	0.0	0.0	0.0	0.0	0.0	0.0	0.0	0.0	0.0	0.0	1.0	0.0	0.0	1.0	0.0	0.0	1.0	0.0
NM_001025603	5993	RefSeq_RNAs	H. sapiens	5993	H. sapiens	RFX5	regulatory factor X5	GO:0000122 negative regulation of transcription from RNA polymerase II promoter;GO:0045892 negative regulation of transcription, DNA-templated;GO:1903507 negative regulation of nucleic acid-templated transcription	0.0	0.0	0.0	0.0	0.0	0.0	0.0	0.0	0.0	0.0	0.0	0.0	0.0	0.0	0.0	0.0	0.0	0.0	0.0	0.0
NM_018109	55149	RefSeq_RNAs	H. sapiens	55149	H. sapiens	MTPAP	mitochondrial poly(A) polymerase	GO:0071044 histone mRNA catabolic process;GO:0008334 histone mRNA metabolic process;GO:0006378 mRNA polyadenylation	1.0	1.0	0.0	0.0	0.0	0.0	0.0	0.0	1.0	0.0	0.0	0.0	0.0	0.0	0.0	0.0	0.0	0.0	0.0	0.0
NM_015578	26065	RefSeq_RNAs	H. sapiens	26065	H. sapiens	LSM14A	LSM14A, mRNA processing body assembly factor	GO:0039529 RIG-I signaling pathway;GO:0039528 cytoplasmic pattern recognition receptor signaling pathway in response to virus;GO:0060340 positive regulation of type I interferon-mediated signaling pathway	1.0	0.0	1.0	0.0	0.0	0.0	0.0	0.0	0.0	0.0	0.0	1.0	0.0	0.0	0.0	0.0	0.0	0.0	0.0	0.0
NM_001040716	5091	RefSeq_RNAs	H. sapiens	5091	H. sapiens	PC	pyruvate carboxylase	GO:0044791 positive regulation by host of viral release from host cell;GO:0044789 modulation by host of viral release from host cell;GO:1902188 positive regulation of viral release from host cell	0.0	0.0	1.0	0.0	1.0	0.0	0.0	1.0	0.0	0.0	0.0	1.0	0.0	0.0	0.0	0.0	0.0	0.0	0.0	0.0
NM_005729	10105	RefSeq_RNAs	H. sapiens	10105	H. sapiens	PPIF	peptidylprolyl isomerase F	GO:0090324 negative regulation of oxidative phosphorylation;GO:2000276 negative regulation of oxidative phosphorylation uncoupler activity;GO:0010849 regulation of proton-transporting ATPase activity, rotational mechanism	0.0	0.0	0.0	1.0	0.0	0.0	0.0	0.0	0.0	0.0	1.0	0.0	0.0	0.0	0.0	1.0	1.0	0.0	0.0	1.0
NM_001100389	201931	RefSeq_RNAs	H. sapiens	201931	H. sapiens	TMEM192	transmembrane protein 192		0.0	0.0	0.0	0.0	0.0	0.0	0.0	0.0	0.0	0.0	0.0	0.0	0.0	0.0	0.0	0.0	0.0	0.0	0.0	0.0
NM_014503	27340	RefSeq_RNAs	H. sapiens	27340	H. sapiens	UTP20	UTP20, small subunit processome component	GO:0000472 endonucleolytic cleavage to generate mature 5'-end of SSU-rRNA from (SSU-rRNA, 5.8S rRNA, LSU-rRNA);GO:0000480 endonucleolytic cleavage in 5'-ETS of tricistronic rRNA transcript (SSU-rRNA, 5.8S rRNA, LSU-rRNA);GO:0000447 endonucleolytic cleavage in ITS1 to separate SSU-rRNA from 5.8S rRNA and LSU-rRNA from tricistronic rRNA transcript (SSU-rRNA, 5.8S rRNA, LSU-rRNA)	1.0	0.0	0.0	0.0	0.0	0.0	1.0	0.0	0.0	0.0	0.0	0.0	0.0	0.0	0.0	0.0	0.0	0.0	0.0	0.0
NR_001285	84546	RefSeq_RNAs	H. sapiens	84546	H. sapiens	SNORD35B	small nucleolar RNA, C/D box 35B		0.0	0.0	0.0	0.0	0.0	0.0	0.0	0.0	0.0	0.0	0.0	0.0	0.0	0.0	0.0	0.0	0.0	0.0	0.0	0.0
NM_001291921	6256	RefSeq_RNAs	H. sapiens	6256	H. sapiens	RXRA	retinoid X receptor alpha	GO:0045994 positive regulation of translational initiation by iron;GO:0060687 regulation of branching involved in prostate gland morphogenesis;GO:0006447 regulation of translational initiation by iron	0.0	0.0	1.0	0.0	0.0	0.0	0.0	0.0	0.0	0.0	0.0	1.0	0.0	0.0	0.0	0.0	0.0	0.0	0.0	0.0
NM_152563	55199	RefSeq_RNAs	H. sapiens	55199	H. sapiens	FAM86C1	family with sequence similarity 86 member C1	GO:0032259 methylation;GO:0008152 metabolic process;GO:0008150 biological_process	0.0	0.0	0.0	0.0	0.0	0.0	0.0	0.0	0.0	0.0	0.0	0.0	0.0	0.0	0.0	0.0	0.0	0.0	0.0	0.0
NM_001008726	112840	RefSeq_RNAs	H. sapiens	112840	H. sapiens	WDR89	WD repeat domain 89		0.0	0.0	0.0	0.0	0.0	0.0	0.0	0.0	0.0	0.0	0.0	0.0	0.0	0.0	0.0	0.0	0.0	0.0	0.0	0.0
NM_001282189	7993	RefSeq_RNAs	H. sapiens	7993	H. sapiens	UBXN8	UBX domain protein 8	GO:0030433 ubiquitin-dependent ERAD pathway;GO:0007338 single fertilization;GO:0043161 proteasome-mediated ubiquitin-dependent protein catabolic process	0.0	1.0	0.0	0.0	0.0	0.0	0.0	0.0	0.0	0.0	0.0	0.0	0.0	0.0	0.0	0.0	0.0	1.0	0.0	0.0
NM_052837	10067	RefSeq_RNAs	H. sapiens	10067	H. sapiens	SCAMP3	secretory carrier membrane protein 3	GO:0032526 response to retinoic acid;GO:0006892 post-Golgi vesicle-mediated transport;GO:0048193 Golgi vesicle transport	0.0	0.0	0.0	0.0	0.0	0.0	0.0	0.0	0.0	0.0	0.0	0.0	0.0	0.0	0.0	0.0	0.0	0.0	0.0	0.0
NR_040052	100506686	RefSeq_RNAs	H. sapiens	100506686	H. sapiens	IQCH-AS1	IQCH antisense RNA 1		0.0	0.0	0.0	0.0	0.0	0.0	0.0	0.0	0.0	0.0	0.0	0.0	0.0	0.0	0.0	0.0	0.0	0.0	0.0	0.0
NR_028099	80344	RefSeq_RNAs	H. sapiens	80344	H. sapiens	DCAF11	DDB1 and CUL4 associated factor 11	GO:0016567 protein ubiquitination;GO:0032446 protein modification by small protein conjugation;GO:0070647 protein modification by small protein conjugation or removal	0.0	0.0	0.0	0.0	0.0	0.0	0.0	0.0	0.0	0.0	0.0	0.0	0.0	0.0	0.0	0.0	0.0	0.0	0.0	0.0
NM_000631	4689	RefSeq_RNAs	H. sapiens	4689	H. sapiens	NCF4	neutrophil cytosolic factor 4	GO:0002479 antigen processing and presentation of exogenous peptide antigen via MHC class I, TAP-dependent;GO:0042590 antigen processing and presentation of exogenous peptide antigen via MHC class I;GO:0002474 antigen processing and presentation of peptide antigen via MHC class I	0.0	0.0	0.0	0.0	0.0	0.0	0.0	0.0	0.0	0.0	1.0	0.0	0.0	0.0	1.0	0.0	0.0	0.0	0.0	0.0
NR_024091	386607	RefSeq_RNAs	H. sapiens	386607	H. sapiens	ZFP91-CNTF	ZFP91-CNTF readthrough (NMD candidate)		0.0	0.0	0.0	0.0	0.0	0.0	0.0	0.0	0.0	0.0	0.0	0.0	0.0	0.0	0.0	0.0	0.0	0.0	0.0	0.0
NM_001040450	54629	RefSeq_RNAs	H. sapiens	54629	H. sapiens	MINDY2	MINDY lysine 48 deubiquitinase 2	GO:0071108 protein K48-linked deubiquitination;GO:0016579 protein deubiquitination;GO:0070646 protein modification by small protein removal	0.0	0.0	0.0	0.0	0.0	0.0	0.0	0.0	0.0	0.0	0.0	0.0	0.0	0.0	0.0	0.0	0.0	0.0	0.0	0.0
NM_001142467	57801	RefSeq_RNAs	H. sapiens	57801	H. sapiens	HES4	hes family bHLH transcription factor 4	GO:0007399 nervous system development;GO:0006355 regulation of transcription, DNA-templated;GO:1903506 regulation of nucleic acid-templated transcription	0.0	0.0	0.0	0.0	0.0	0.0	0.0	0.0	0.0	0.0	0.0	0.0	0.0	0.0	0.0	0.0	0.0	0.0	0.0	0.0
NM_018343	55781	RefSeq_RNAs	H. sapiens	55781	H. sapiens	RIOK2	RIO kinase 2	GO:2000208 positive regulation of ribosomal small subunit export from nucleus;GO:2000202 positive regulation of ribosomal subunit export from nucleus;GO:2000206 regulation of ribosomal small subunit export from nucleus	1.0	0.0	0.0	1.0	0.0	0.0	1.0	0.0	0.0	0.0	0.0	0.0	0.0	0.0	0.0	0.0	0.0	0.0	0.0	0.0
NR_027155	100271836	RefSeq_RNAs	H. sapiens	100271836	H. sapiens	SMG1P3	SMG1P3, nonsense mediated mRNA decay associated PI3K related kinase pseudogene 3		0.0	0.0	0.0	0.0	0.0	0.0	0.0	0.0	0.0	0.0	0.0	0.0	0.0	0.0	0.0	0.0	0.0	0.0	0.0	0.0
NM_016167	51406	RefSeq_RNAs	H. sapiens	51406	H. sapiens	NOL7	nucleolar protein 7		0.0	0.0	0.0	0.0	0.0	0.0	0.0	0.0	0.0	0.0	0.0	0.0	0.0	0.0	0.0	0.0	0.0	0.0	0.0	0.0
NR_024279	729614	RefSeq_RNAs	H. sapiens	729614	H. sapiens	FLJ37453	uncharacterized LOC729614		0.0	0.0	0.0	0.0	0.0	0.0	0.0	0.0	0.0	0.0	0.0	0.0	0.0	0.0	0.0	0.0	0.0	0.0	0.0	0.0
NM_005400	5581	RefSeq_RNAs	H. sapiens	5581	H. sapiens	PRKCE	protein kinase C epsilon	GO:0035669 TRAM-dependent toll-like receptor 4 signaling pathway;GO:0035668 TRAM-dependent toll-like receptor signaling pathway;GO:2001031 positive regulation of cellular glucuronidation	0.0	1.0	0.0	1.0	0.0	0.0	0.0	1.0	0.0	0.0	0.0	0.0	1.0	0.0	0.0	1.0	0.0	0.0	0.0	0.0
NR_001458	114614	RefSeq_RNAs	H. sapiens	114614	H. sapiens	MIR155HG	MIR155 host gene		0.0	0.0	0.0	0.0	0.0	0.0	0.0	0.0	0.0	0.0	0.0	0.0	0.0	0.0	0.0	0.0	0.0	0.0	0.0	0.0
NM_024682	79735	RefSeq_RNAs	H. sapiens	79735	H. sapiens	TBC1D17	TBC1 domain family member 17	GO:0031338 regulation of vesicle fusion;GO:1902017 regulation of cilium assembly;GO:0090630 activation of GTPase activity	0.0	0.0	0.0	0.0	0.0	1.0	0.0	0.0	0.0	0.0	0.0	0.0	0.0	0.0	0.0	0.0	0.0	0.0	0.0	0.0
NR_040101	116138	RefSeq_RNAs	H. sapiens	116138	H. sapiens	KLHDC3	kelch domain containing 3	GO:0036498 IRE1-mediated unfolded protein response;GO:0007131 reciprocal meiotic recombination;GO:0030968 endoplasmic reticulum unfolded protein response	0.0	0.0	0.0	0.0	0.0	0.0	0.0	0.0	0.0	1.0	0.0	0.0	0.0	0.0	0.0	0.0	0.0	1.0	0.0	0.0
NM_015288	23338	RefSeq_RNAs	H. sapiens	23338	H. sapiens	JADE2	jade family PHD finger 2	GO:0043983 histone H4-K12 acetylation;GO:0043982 histone H4-K8 acetylation;GO:0043981 histone H4-K5 acetylation	0.0	0.0	0.0	0.0	0.0	0.0	0.0	0.0	0.0	0.0	0.0	0.0	0.0	0.0	0.0	0.0	0.0	0.0	0.0	0.0
NR_033321	440823	RefSeq_RNAs	H. sapiens	440823	H. sapiens	MIAT	myocardial infarction associated transcript (non-protein coding)		0.0	0.0	0.0	0.0	0.0	0.0	0.0	0.0	0.0	0.0	0.0	0.0	0.0	0.0	0.0	0.0	0.0	0.0	0.0	0.0
NM_001145777	2289	RefSeq_RNAs	H. sapiens	2289	H. sapiens	FKBP5	FK506 binding protein 5	GO:0000413 protein peptidyl-prolyl isomerization;GO:0018208 peptidyl-proline modification;GO:0061077 chaperone-mediated protein folding	0.0	0.0	0.0	0.0	0.0	0.0	0.0	0.0	0.0	0.0	0.0	0.0	0.0	0.0	0.0	0.0	1.0	0.0	0.0	0.0
NM_005347	3309	RefSeq_RNAs	H. sapiens	3309	H. sapiens	HSPA5	heat shock protein family A (Hsp70) member 5	GO:1903891 regulation of ATF6-mediated unfolded protein response;GO:0021589 cerebellum structural organization;GO:0060904 regulation of protein folding in endoplasmic reticulum	0.0	1.0	0.0	1.0	0.0	0.0	0.0	0.0	0.0	0.0	1.0	0.0	0.0	0.0	0.0	0.0	1.0	1.0	1.0	0.0
NM_001197248	11118	RefSeq_RNAs	H. sapiens	11118	H. sapiens	BTN3A2	butyrophilin subfamily 3 member A2	GO:0072643 interferon-gamma secretion;GO:0002456 T cell mediated immunity;GO:0050663 cytokine secretion	0.0	0.0	0.0	0.0	0.0	0.0	0.0	0.0	0.0	0.0	0.0	0.0	0.0	0.0	0.0	0.0	0.0	0.0	0.0	0.0
NR_033757	440574	RefSeq_RNAs	H. sapiens	440574	H. sapiens	MINOS1	mitochondrial inner membrane organizing system 1	GO:0008150 biological_process	0.0	0.0	0.0	0.0	0.0	0.0	0.0	0.0	0.0	0.0	0.0	0.0	0.0	0.0	0.0	0.0	0.0	0.0	0.0	0.0
NM_001281467	51605	RefSeq_RNAs	H. sapiens	51605	H. sapiens	TRMT6	tRNA methyltransferase 6	GO:0030488 tRNA methylation;GO:0006400 tRNA modification;GO:0001510 RNA methylation	1.0	0.0	0.0	0.0	0.0	0.0	0.0	0.0	0.0	0.0	0.0	0.0	0.0	1.0	0.0	0.0	0.0	0.0	0.0	0.0
NR_052001	3704	RefSeq_RNAs	H. sapiens	3704	H. sapiens	ITPA	inosine triphosphatase	GO:0006193 ITP catabolic process;GO:0009207 purine ribonucleoside triphosphate catabolic process;GO:0009203 ribonucleoside triphosphate catabolic process	0.0	0.0	0.0	0.0	0.0	0.0	0.0	0.0	1.0	0.0	0.0	0.0	0.0	0.0	0.0	0.0	0.0	0.0	0.0	0.0
NM_001146282	6729	RefSeq_RNAs	H. sapiens	6729	H. sapiens	SRP54	signal recognition particle 54	GO:0006617 SRP-dependent cotranslational protein targeting to membrane, signal sequence recognition;GO:0006616 SRP-dependent cotranslational protein targeting to membrane, translocation;GO:0006614 SRP-dependent cotranslational protein targeting to membrane	0.0	0.0	0.0	1.0	0.0	0.0	0.0	0.0	0.0	0.0	0.0	0.0	0.0	0.0	0.0	0.0	0.0	0.0	0.0	0.0
NM_152834	129787	RefSeq_RNAs	H. sapiens	129787	H. sapiens	TMEM18	transmembrane protein 18	GO:0016477 cell migration;GO:0048870 cell motility;GO:0051674 localization of cell	0.0	0.0	0.0	0.0	0.0	0.0	0.0	0.0	0.0	0.0	0.0	0.0	0.0	0.0	0.0	0.0	0.0	0.0	0.0	0.0
NM_006537	9960	RefSeq_RNAs	H. sapiens	9960	H. sapiens	USP3	ubiquitin specific peptidase 3	GO:0016578 histone deubiquitination;GO:0016579 protein deubiquitination;GO:0000122 negative regulation of transcription from RNA polymerase II promoter	0.0	1.0	0.0	0.0	0.0	0.0	0.0	0.0	0.0	1.0	0.0	0.0	0.0	0.0	0.0	0.0	0.0	0.0	0.0	0.0
NM_024102	79084	RefSeq_RNAs	H. sapiens	79084	H. sapiens	WDR77	WD repeat domain 77	GO:0060770 negative regulation of epithelial cell proliferation involved in prostate gland development;GO:0060528 secretory columnal luminar epithelial cell differentiation involved in prostate glandular acinus development;GO:0060768 regulation of epithelial cell proliferation involved in prostate gland development	1.0	0.0	0.0	0.0	0.0	0.0	0.0	0.0	0.0	0.0	0.0	0.0	0.0	0.0	0.0	0.0	0.0	0.0	0.0	0.0
NM_176096	80279	RefSeq_RNAs	H. sapiens	80279	H. sapiens	CDK5RAP3	CDK5 regulatory subunit associated protein 3	GO:0044387 negative regulation of protein kinase activity by regulation of protein phosphorylation;GO:0007095 mitotic G2 DNA damage checkpoint;GO:2000060 positive regulation of protein ubiquitination involved in ubiquitin-dependent protein catabolic process	0.0	1.0	0.0	1.0	0.0	0.0	0.0	0.0	0.0	1.0	0.0	0.0	1.0	0.0	0.0	1.0	0.0	1.0	0.0	0.0
NR_027409	23015	RefSeq_RNAs	H. sapiens	23015	H. sapiens	GOLGA8A	golgin A8 family member A		0.0	0.0	0.0	0.0	0.0	0.0	0.0	0.0	0.0	0.0	0.0	0.0	0.0	0.0	0.0	0.0	0.0	0.0	0.0	0.0
NM_001287755	23142	RefSeq_RNAs	H. sapiens	23142	H. sapiens	DCUN1D4	defective in cullin neddylation 1 domain containing 4	GO:0051443 positive regulation of ubiquitin-protein transferase activity;GO:0045116 protein neddylation;GO:0051438 regulation of ubiquitin-protein transferase activity	0.0	1.0	0.0	0.0	0.0	0.0	0.0	0.0	0.0	0.0	0.0	0.0	0.0	0.0	0.0	0.0	0.0	0.0	0.0	0.0
NM_020664	26063	RefSeq_RNAs	H. sapiens	26063	H. sapiens	DECR2	2,4-dienoyl-CoA reductase 2	GO:0006636 unsaturated fatty acid biosynthetic process;GO:0033559 unsaturated fatty acid metabolic process;GO:0006633 fatty acid biosynthetic process	0.0	0.0	0.0	0.0	0.0	0.0	0.0	1.0	0.0	0.0	0.0	0.0	0.0	0.0	1.0	0.0	0.0	0.0	0.0	0.0
NM_004631	7804	RefSeq_RNAs	H. sapiens	7804	H. sapiens	LRP8	LDL receptor related protein 8	GO:0021541 ammon gyrus development;GO:0061003 positive regulation of dendritic spine morphogenesis;GO:0061001 regulation of dendritic spine morphogenesis	0.0	0.0	0.0	0.0	0.0	0.0	0.0	0.0	0.0	0.0	0.0	0.0	0.0	0.0	0.0	0.0	0.0	0.0	0.0	0.0
NM_005918	4191	RefSeq_RNAs	H. sapiens	4191	H. sapiens	MDH2	malate dehydrogenase 2	GO:0006734 NADH metabolic process;GO:0006107 oxaloacetate metabolic process;GO:0006108 malate metabolic process	0.0	0.0	0.0	0.0	1.0	0.0	0.0	1.0	0.0	0.0	0.0	0.0	0.0	0.0	1.0	0.0	0.0	0.0	0.0	0.0
NM_014240	8994	RefSeq_RNAs	H. sapiens	8994	H. sapiens	LIMD1	LIM domains containing 1	GO:2000637 positive regulation of gene silencing by miRNA;GO:0035331 negative regulation of hippo signaling;GO:0060148 positive regulation of posttranscriptional gene silencing	1.0	0.0	1.0	0.0	0.0	0.0	0.0	0.0	0.0	0.0	0.0	0.0	0.0	0.0	0.0	1.0	0.0	0.0	0.0	0.0
NM_001142305	51333	RefSeq_RNAs	H. sapiens	51333	H. sapiens	ZNF771	zinc finger protein 771	GO:0006355 regulation of transcription, DNA-templated;GO:1903506 regulation of nucleic acid-templated transcription;GO:0006351 transcription, DNA-templated	0.0	0.0	0.0	0.0	0.0	0.0	0.0	0.0	0.0	0.0	0.0	0.0	0.0	0.0	0.0	0.0	0.0	0.0	0.0	0.0
NM_001660	378	RefSeq_RNAs	H. sapiens	378	H. sapiens	ARF4	ADP ribosylation factor 4	GO:0031584 activation of phospholipase D activity;GO:0010518 positive regulation of phospholipase activity;GO:0006471 protein ADP-ribosylation	0.0	0.0	0.0	1.0	0.0	0.0	0.0	0.0	0.0	0.0	0.0	0.0	0.0	0.0	0.0	0.0	0.0	0.0	0.0	0.0
NM_178836	201164	RefSeq_RNAs	H. sapiens	201164	H. sapiens	PLD6	phospholipase D family member 6	GO:0030719 P granule organization;GO:0007315 pole plasm assembly;GO:0007314 oocyte anterior/posterior axis specification	1.0	0.0	0.0	1.0	0.0	0.0	1.0	0.0	0.0	1.0	0.0	0.0	0.0	0.0	0.0	0.0	0.0	0.0	0.0	0.0
NR_033426	28976	RefSeq_RNAs	H. sapiens	28976	H. sapiens	ACAD9	acyl-CoA dehydrogenase family member 9	GO:0032981 mitochondrial respiratory chain complex I assembly;GO:0010257 NADH dehydrogenase complex assembly;GO:0097031 mitochondrial respiratory chain complex I biogenesis	0.0	0.0	0.0	1.0	0.0	0.0	0.0	0.0	0.0	0.0	0.0	0.0	0.0	0.0	1.0	0.0	0.0	0.0	0.0	0.0
NM_014611	23195	RefSeq_RNAs	H. sapiens	23195	H. sapiens	MDN1	midasin AAA ATPase 1	GO:0000027 ribosomal large subunit assembly;GO:0042255 ribosome assembly;GO:0042273 ribosomal large subunit biogenesis	1.0	0.0	0.0	0.0	0.0	0.0	0.0	0.0	0.0	0.0	0.0	0.0	0.0	0.0	0.0	0.0	0.0	0.0	0.0	0.0
NM_017917	55012	RefSeq_RNAs	H. sapiens	55012	H. sapiens	PPP2R3C	protein phosphatase 2 regulatory subunit B''gamma	GO:0045579 positive regulation of B cell differentiation;GO:0045577 regulation of B cell differentiation;GO:0051900 regulation of mitochondrial depolarization	0.0	0.0	0.0	0.0	0.0	0.0	0.0	0.0	0.0	0.0	0.0	0.0	0.0	0.0	0.0	0.0	0.0	0.0	0.0	0.0
NM_007195	11201	RefSeq_RNAs	H. sapiens	11201	H. sapiens	POLI	DNA polymerase iota	GO:0042276 error-prone translesion synthesis;GO:0019985 translesion synthesis;GO:0000731 DNA synthesis involved in DNA repair	0.0	0.0	0.0	0.0	0.0	0.0	0.0	0.0	0.0	1.0	0.0	0.0	0.0	0.0	0.0	0.0	0.0	0.0	0.0	0.0
NM_139354	4145	RefSeq_RNAs	H. sapiens	4145	H. sapiens	MATK	megakaryocyte-associated tyrosine kinase	GO:0038128 ERBB2 signaling pathway;GO:0038083 peptidyl-tyrosine autophosphorylation;GO:0038127 ERBB signaling pathway	0.0	0.0	0.0	0.0	0.0	0.0	0.0	0.0	0.0	0.0	0.0	0.0	0.0	0.0	0.0	0.0	0.0	0.0	0.0	0.0
NM_001247	955	RefSeq_RNAs	H. sapiens	955	H. sapiens	ENTPD6	ectonucleoside triphosphate diphosphohydrolase 6 (putative)	GO:0032026 response to magnesium ion;GO:0051592 response to calcium ion;GO:0010038 response to metal ion	0.0	0.0	0.0	0.0	0.0	0.0	0.0	0.0	0.0	0.0	1.0	0.0	0.0	0.0	0.0	0.0	0.0	0.0	0.0	0.0
NM_001130677	100170841	RefSeq_RNAs	H. sapiens	100170841	H. sapiens	EPOP	elongin BC and polycomb repressive complex 2 associated protein	GO:0035616 histone H2B conserved C-terminal lysine deubiquitination;GO:0016578 histone deubiquitination;GO:0048663 neuron fate commitment	0.0	0.0	0.0	0.0	0.0	0.0	0.0	0.0	0.0	0.0	0.0	0.0	0.0	0.0	0.0	0.0	0.0	0.0	0.0	0.0
NM_016480	51247	RefSeq_RNAs	H. sapiens	51247	H. sapiens	PAIP2	poly(A) binding protein interacting protein 2	GO:1900271 regulation of long-term synaptic potentiation;GO:0060291 long-term synaptic potentiation;GO:0045947 negative regulation of translational initiation	0.0	0.0	1.0	0.0	0.0	0.0	0.0	0.0	0.0	0.0	0.0	0.0	0.0	0.0	0.0	1.0	0.0	0.0	0.0	0.0
NM_018139	55172	RefSeq_RNAs	H. sapiens	55172	H. sapiens	DNAAF2	dynein axonemal assembly factor 2	GO:0071973 bacterial-type flagellum-dependent cell motility;GO:0097588 archaeal or bacterial-type flagellum-dependent cell motility;GO:0070286 axonemal dynein complex assembly	0.0	0.0	0.0	0.0	0.0	0.0	0.0	0.0	0.0	0.0	0.0	0.0	0.0	0.0	0.0	0.0	0.0	0.0	0.0	0.0
NM_001145144	6510	RefSeq_RNAs	H. sapiens	6510	H. sapiens	SLC1A5	solute carrier family 1 member 5	GO:0006860 extracellular amino acid transport;GO:0015825 L-serine transport;GO:0006868 glutamine transport	0.0	0.0	0.0	0.0	0.0	0.0	0.0	0.0	0.0	0.0	0.0	1.0	0.0	0.0	0.0	0.0	0.0	0.0	0.0	0.0
NM_007202	11216	RefSeq_RNAs	H. sapiens	11216	H. sapiens	AKAP10	A-kinase anchoring protein 10	GO:0007596 blood coagulation;GO:0007599 hemostasis;GO:0050817 coagulation	0.0	0.0	0.0	0.0	0.0	0.0	0.0	0.0	0.0	0.0	0.0	0.0	0.0	0.0	0.0	0.0	0.0	0.0	0.0	0.0
NM_014502	27339	RefSeq_RNAs	H. sapiens	27339	H. sapiens	PRPF19	pre-mRNA processing factor 19	GO:0000349 generation of catalytic spliceosome for first transesterification step;GO:0048711 positive regulation of astrocyte differentiation;GO:0001833 inner cell mass cell proliferation	1.0	1.0	0.0	0.0	0.0	0.0	0.0	0.0	0.0	1.0	0.0	0.0	1.0	0.0	0.0	0.0	0.0	0.0	0.0	0.0
NM_057175	80155	RefSeq_RNAs	H. sapiens	80155	H. sapiens	NAA15	N(alpha)-acetyltransferase 15, NatA auxiliary subunit	GO:0017196 N-terminal peptidyl-methionine acetylation;GO:0006474 N-terminal protein amino acid acetylation;GO:0018206 peptidyl-methionine modification	0.0	0.0	0.0	0.0	0.0	0.0	0.0	0.0	0.0	0.0	0.0	0.0	0.0	0.0	0.0	0.0	0.0	0.0	0.0	0.0
NM_001145713	10055	RefSeq_RNAs	H. sapiens	10055	H. sapiens	SAE1	SUMO1 activating enzyme subunit 1	GO:1903955 positive regulation of protein targeting to mitochondrion;GO:1903214 regulation of protein targeting to mitochondrion;GO:1903749 positive regulation of establishment of protein localization to mitochondrion	0.0	0.0	0.0	1.0	0.0	0.0	0.0	0.0	0.0	0.0	0.0	0.0	0.0	0.0	0.0	0.0	0.0	0.0	0.0	0.0
NM_006858	11018	RefSeq_RNAs	H. sapiens	11018	H. sapiens	TMED1	transmembrane p24 trafficking protein 1	GO:0015031 protein transport;GO:0015833 peptide transport;GO:0007267 cell-cell signaling	0.0	0.0	0.0	0.0	0.0	0.0	0.0	0.0	0.0	0.0	0.0	0.0	0.0	0.0	0.0	0.0	0.0	0.0	0.0	0.0
NM_001012426	116113	RefSeq_RNAs	H. sapiens	116113	H. sapiens	FOXP4	forkhead box P4	GO:0006357 regulation of transcription from RNA polymerase II promoter;GO:0006366 transcription from RNA polymerase II promoter;GO:0006355 regulation of transcription, DNA-templated	0.0	0.0	0.0	0.0	0.0	0.0	0.0	0.0	0.0	0.0	0.0	0.0	0.0	0.0	0.0	0.0	0.0	0.0	0.0	0.0
NR_110030	101929623	RefSeq_RNAs	H. sapiens	101929623	H. sapiens	LINC01215	long intergenic non-protein coding RNA 1215		0.0	0.0	0.0	0.0	0.0	0.0	0.0	0.0	0.0	0.0	0.0	0.0	0.0	0.0	0.0	0.0	0.0	0.0	0.0	0.0
NM_006635	10794	RefSeq_RNAs	H. sapiens	10794	H. sapiens	ZNF460	zinc finger protein 460	GO:0006355 regulation of transcription, DNA-templated;GO:1903506 regulation of nucleic acid-templated transcription;GO:0006351 transcription, DNA-templated	0.0	0.0	0.0	0.0	0.0	0.0	0.0	0.0	0.0	0.0	0.0	0.0	0.0	0.0	0.0	0.0	0.0	0.0	0.0	0.0
NM_019108	56006	RefSeq_RNAs	H. sapiens	56006	H. sapiens	SMG9	SMG9, nonsense mediated mRNA decay factor	GO:0000184 nuclear-transcribed mRNA catabolic process, nonsense-mediated decay;GO:0000956 nuclear-transcribed mRNA catabolic process;GO:0006402 mRNA catabolic process	0.0	1.0	0.0	0.0	0.0	0.0	0.0	0.0	1.0	0.0	0.0	0.0	0.0	0.0	0.0	0.0	0.0	0.0	0.0	0.0
NM_001256405	22992	RefSeq_RNAs	H. sapiens	22992	H. sapiens	KDM2A	lysine demethylase 2A	GO:0070544 histone H3-K36 demethylation;GO:0070076 histone lysine demethylation;GO:0016577 histone demethylation	0.0	0.0	0.0	0.0	0.0	0.0	0.0	0.0	0.0	1.0	0.0	0.0	0.0	0.0	1.0	0.0	0.0	0.0	0.0	0.0
NM_005791	10199	RefSeq_RNAs	H. sapiens	10199	H. sapiens	MPHOSPH10	M-phase phosphoprotein 10	GO:0010923 negative regulation of phosphatase activity;GO:0035305 negative regulation of dephosphorylation;GO:0030490 maturation of SSU-rRNA	1.0	0.0	0.0	0.0	0.0	0.0	1.0	0.0	0.0	0.0	0.0	0.0	0.0	0.0	0.0	0.0	0.0	0.0	0.0	0.0
NM_001165031	1841	RefSeq_RNAs	H. sapiens	1841	H. sapiens	DTYMK	deoxythymidylate kinase	GO:0006233 dTDP biosynthetic process;GO:0006227 dUDP biosynthetic process;GO:0006235 dTTP biosynthetic process	0.0	0.0	0.0	0.0	0.0	0.0	0.0	0.0	0.0	0.0	1.0	0.0	0.0	0.0	0.0	0.0	0.0	0.0	0.0	0.0
NM_153201	3312	RefSeq_RNAs	H. sapiens	3312	H. sapiens	HSPA8	heat shock protein family A (Hsp70) member 8	GO:0061740 protein targeting to lysosome involved in chaperone-mediated autophagy;GO:0044829 positive regulation by host of viral genome replication;GO:0071211 protein targeting to vacuole involved in autophagy	1.0	0.0	1.0	1.0	0.0	1.0	0.0	0.0	0.0	0.0	0.0	1.0	1.0	0.0	0.0	0.0	1.0	1.0	1.0	0.0
NM_001256879	5425	RefSeq_RNAs	H. sapiens	5425	H. sapiens	POLD2	DNA polymerase delta 2, accessory subunit	GO:0006296 nucleotide-excision repair, DNA incision, 5'-to lesion;GO:0006297 nucleotide-excision repair, DNA gap filling;GO:0033683 nucleotide-excision repair, DNA incision	0.0	0.0	0.0	0.0	0.0	0.0	1.0	0.0	0.0	1.0	0.0	0.0	0.0	0.0	0.0	0.0	0.0	0.0	0.0	0.0
NM_020421	57143	RefSeq_RNAs	H. sapiens	57143	H. sapiens	ADCK1	aarF domain containing kinase 1	GO:0006468 protein phosphorylation;GO:0016310 phosphorylation;GO:0006796 phosphate-containing compound metabolic process	0.0	0.0	0.0	0.0	0.0	0.0	0.0	0.0	0.0	0.0	0.0	0.0	0.0	0.0	0.0	0.0	0.0	0.0	0.0	0.0
NM_004996	4363	RefSeq_RNAs	H. sapiens	4363	H. sapiens	ABCC1	ATP binding cassette subfamily C member 1	GO:0034775 glutathione transmembrane transport;GO:0035443 tripeptide transmembrane transport;GO:0034635 glutathione transport	0.0	0.0	0.0	0.0	0.0	0.0	0.0	1.0	0.0	0.0	0.0	0.0	0.0	0.0	0.0	0.0	0.0	0.0	0.0	0.0
NM_020197	56950	RefSeq_RNAs	H. sapiens	56950	H. sapiens	SMYD2	SET and MYND domain containing 2	GO:0010452 histone H3-K36 methylation;GO:0018026 peptidyl-lysine monomethylation;GO:0018027 peptidyl-lysine dimethylation	0.0	0.0	0.0	0.0	0.0	0.0	0.0	0.0	0.0	1.0	0.0	0.0	0.0	0.0	0.0	0.0	0.0	0.0	1.0	0.0
NM_001258209	3145	RefSeq_RNAs	H. sapiens	3145	H. sapiens	HMBS	hydroxymethylbilane synthase	GO:0018160 peptidyl-pyrromethane cofactor linkage;GO:0006782 protoporphyrinogen IX biosynthetic process;GO:0046501 protoporphyrinogen IX metabolic process	0.0	0.0	0.0	0.0	1.0	0.0	0.0	0.0	0.0	0.0	0.0	0.0	0.0	0.0	0.0	0.0	0.0	0.0	0.0	0.0
NM_006406	10549	RefSeq_RNAs	H. sapiens	10549	H. sapiens	PRDX4	peroxiredoxin 4	GO:2000255 negative regulation of male germ cell proliferation;GO:1905937 negative regulation of germ cell proliferation;GO:2000254 regulation of male germ cell proliferation	0.0	0.0	0.0	0.0	0.0	0.0	0.0	1.0	0.0	0.0	0.0	0.0	0.0	0.0	1.0	0.0	1.0	0.0	0.0	0.0
NM_024678	79731	RefSeq_RNAs	H. sapiens	79731	H. sapiens	NARS2	asparaginyl-tRNA synthetase 2, mitochondrial (putative)	GO:0006421 asparaginyl-tRNA aminoacylation;GO:0006418 tRNA aminoacylation for protein translation;GO:0043039 tRNA aminoacylation	1.0	0.0	1.0	0.0	0.0	0.0	0.0	1.0	0.0	0.0	0.0	0.0	0.0	1.0	0.0	0.0	0.0	0.0	0.0	0.0
NM_001278210	9972	RefSeq_RNAs	H. sapiens	9972	H. sapiens	NUP153	nucleoporin 153	GO:0075732 viral penetration into host nucleus;GO:0046832 negative regulation of RNA export from nucleus;GO:1902594 multi-organism nuclear import	0.0	0.0	0.0	1.0	0.0	0.0	0.0	0.0	0.0	0.0	0.0	1.0	0.0	0.0	0.0	0.0	0.0	0.0	1.0	0.0
NM_006795	10938	RefSeq_RNAs	H. sapiens	10938	H. sapiens	EHD1	EH domain containing 1	GO:0010886 positive regulation of cholesterol storage;GO:2001137 positive regulation of endocytic recycling;GO:1901741 positive regulation of myoblast fusion	0.0	0.0	0.0	1.0	0.0	0.0	0.0	0.0	0.0	0.0	0.0	0.0	0.0	0.0	0.0	0.0	0.0	0.0	0.0	0.0
NM_016283	102157402	RefSeq_RNAs	H. sapiens	102157402	H. sapiens	AK6	adenylate kinase 6	GO:0046940 nucleoside monophosphate phosphorylation;GO:0015949 nucleobase-containing small molecule interconversion;GO:0046939 nucleotide phosphorylation	0.0	0.0	0.0	0.0	0.0	0.0	0.0	0.0	0.0	0.0	0.0	0.0	0.0	0.0	0.0	0.0	0.0	0.0	0.0	0.0
NM_017953	54680	RefSeq_RNAs	H. sapiens	54680	H. sapiens	ZNHIT6	zinc finger HIT-type containing 6	GO:0000492 box C/D snoRNP assembly;GO:0048254 snoRNA localization;GO:0000491 small nucleolar ribonucleoprotein complex assembly	1.0	0.0	0.0	0.0	0.0	0.0	0.0	0.0	0.0	0.0	0.0	0.0	0.0	0.0	0.0	0.0	0.0	0.0	0.0	0.0
NM_152362	126282	RefSeq_RNAs	H. sapiens	126282	H. sapiens	TNFAIP8L1	TNF alpha induced protein 8 like 1	GO:0032007 negative regulation of TOR signaling;GO:0032006 regulation of TOR signaling;GO:0031929 TOR signaling	0.0	0.0	0.0	0.0	0.0	0.0	0.0	0.0	0.0	0.0	0.0	0.0	0.0	0.0	0.0	1.0	0.0	0.0	0.0	0.0
NM_001146214	64786	RefSeq_RNAs	H. sapiens	64786	H. sapiens	TBC1D15	TBC1 domain family member 15	GO:0031338 regulation of vesicle fusion;GO:1902017 regulation of cilium assembly;GO:0090630 activation of GTPase activity	0.0	0.0	0.0	0.0	0.0	0.0	0.0	0.0	0.0	0.0	0.0	0.0	0.0	0.0	0.0	0.0	0.0	0.0	0.0	0.0
NM_001007259	54093	RefSeq_RNAs	H. sapiens	54093	H. sapiens	SETD4	SET domain containing 4	GO:0018026 peptidyl-lysine monomethylation;GO:0018023 peptidyl-lysine trimethylation;GO:0018022 peptidyl-lysine methylation	1.0	0.0	0.0	0.0	0.0	0.0	0.0	0.0	0.0	0.0	0.0	0.0	0.0	0.0	0.0	0.0	0.0	0.0	0.0	0.0
NM_014255	10330	RefSeq_RNAs	H. sapiens	10330	H. sapiens	CNPY2	canopy FGF signaling regulator 2	GO:0045716 positive regulation of low-density lipoprotein particle receptor biosynthetic process;GO:0045714 regulation of low-density lipoprotein particle receptor biosynthetic process;GO:0010988 regulation of low-density lipoprotein particle clearance	0.0	0.0	0.0	0.0	0.0	0.0	0.0	0.0	0.0	0.0	0.0	0.0	0.0	0.0	0.0	0.0	0.0	0.0	0.0	0.0
NM_080660	92092	RefSeq_RNAs	H. sapiens	92092	H. sapiens	ZC3HAV1L	zinc finger CCCH-type containing, antiviral 1 like		0.0	0.0	0.0	0.0	0.0	0.0	0.0	0.0	0.0	0.0	0.0	0.0	0.0	0.0	0.0	0.0	0.0	0.0	0.0	0.0
NM_014960	22901	RefSeq_RNAs	H. sapiens	22901	H. sapiens	ARSG	arylsulfatase G	GO:0006687 glycosphingolipid metabolic process;GO:0043687 post-translational protein modification;GO:0006664 glycolipid metabolic process	0.0	0.0	0.0	0.0	1.0	0.0	0.0	0.0	0.0	0.0	0.0	0.0	0.0	0.0	0.0	0.0	0.0	0.0	0.0	0.0
NM_001527	3066	RefSeq_RNAs	H. sapiens	3066	H. sapiens	HDAC2	histone deacetylase 2	GO:0061198 fungiform papilla formation;GO:0061000 negative regulation of dendritic spine development;GO:1903351 cellular response to dopamine	0.0	0.0	0.0	0.0	0.0	0.0	0.0	0.0	0.0	0.0	1.0	0.0	0.0	0.0	0.0	1.0	0.0	0.0	0.0	0.0
NM_006013	6134	RefSeq_RNAs	H. sapiens	6134	H. sapiens	RPL10	ribosomal protein L10	GO:0006614 SRP-dependent cotranslational protein targeting to membrane;GO:0000184 nuclear-transcribed mRNA catabolic process, nonsense-mediated decay;GO:0006613 cotranslational protein targeting to membrane	1.0	1.0	1.0	1.0	0.0	0.0	0.0	0.0	1.0	0.0	0.0	1.0	0.0	0.0	0.0	0.0	0.0	0.0	0.0	0.0
NR_027052	439931	RefSeq_RNAs	H. sapiens	439931	H. sapiens	THAP7-AS1	THAP7 antisense RNA 1		0.0	0.0	0.0	0.0	0.0	0.0	0.0	0.0	0.0	0.0	0.0	0.0	0.0	0.0	0.0	0.0	0.0	0.0	0.0	0.0
NM_016481	51531	RefSeq_RNAs	H. sapiens	51531	H. sapiens	TRMO	tRNA methyltransferase O	GO:0030488 tRNA methylation;GO:0006400 tRNA modification;GO:0001510 RNA methylation	1.0	0.0	0.0	0.0	0.0	0.0	0.0	0.0	0.0	0.0	0.0	0.0	0.0	1.0	0.0	0.0	0.0	0.0	0.0	0.0
NM_014096	29015	RefSeq_RNAs	H. sapiens	29015	H. sapiens	SLC43A3	solute carrier family 43 member 3	GO:0055085 transmembrane transport;GO:0006810 transport;GO:0051234 establishment of localization	0.0	0.0	0.0	0.0	0.0	0.0	0.0	0.0	0.0	0.0	0.0	0.0	0.0	0.0	0.0	0.0	0.0	0.0	0.0	0.0
NM_145246	118924	RefSeq_RNAs	H. sapiens	118924	H. sapiens	FRA10AC1	FRA10A associated CGG repeat 1		0.0	0.0	0.0	0.0	0.0	0.0	0.0	0.0	0.0	0.0	0.0	0.0	0.0	0.0	0.0	0.0	0.0	0.0	0.0	0.0
NM_001011708	29789	RefSeq_RNAs	H. sapiens	29789	H. sapiens	OLA1	Obg like ATPase 1	GO:0002576 platelet degranulation;GO:0046034 ATP metabolic process;GO:0009205 purine ribonucleoside triphosphate metabolic process	0.0	0.0	0.0	0.0	0.0	0.0	0.0	0.0	0.0	0.0	0.0	0.0	0.0	0.0	0.0	0.0	0.0	0.0	0.0	0.0
NM_001098671	10235	RefSeq_RNAs	H. sapiens	10235	H. sapiens	RASGRP2	RAS guanyl releasing protein 2	GO:0071277 cellular response to calcium ion;GO:0051592 response to calcium ion;GO:0071248 cellular response to metal ion	0.0	0.0	0.0	0.0	0.0	0.0	0.0	0.0	0.0	0.0	1.0	0.0	0.0	0.0	0.0	0.0	0.0	0.0	0.0	0.0
NM_018561	25862	RefSeq_RNAs	H. sapiens	25862	H. sapiens	USP49	ubiquitin specific peptidase 49	GO:0035616 histone H2B conserved C-terminal lysine deubiquitination;GO:0016578 histone deubiquitination;GO:0016579 protein deubiquitination	1.0	1.0	0.0	0.0	0.0	0.0	0.0	0.0	0.0	0.0	0.0	0.0	0.0	0.0	0.0	0.0	0.0	0.0	0.0	0.0
NR_045557	8725	RefSeq_RNAs	H. sapiens	8725	H. sapiens	URI1	URI1, prefoldin like chaperone	GO:2001243 negative regulation of intrinsic apoptotic signaling pathway;GO:0010923 negative regulation of phosphatase activity;GO:0035305 negative regulation of dephosphorylation	0.0	0.0	0.0	0.0	0.0	0.0	0.0	0.0	0.0	0.0	0.0	1.0	0.0	0.0	0.0	1.0	0.0	0.0	0.0	1.0
NM_012255	22803	RefSeq_RNAs	H. sapiens	22803	H. sapiens	XRN2	5'-3' exoribonuclease 2	GO:0000738 DNA catabolic process, exonucleolytic;GO:0021766 hippocampus development;GO:0006308 DNA catabolic process	1.0	1.0	0.0	0.0	0.0	0.0	1.0	0.0	1.0	1.0	0.0	0.0	0.0	0.0	0.0	0.0	0.0	0.0	0.0	0.0
NM_001039589	1802	RefSeq_RNAs	H. sapiens	1802	H. sapiens	DPH2	DPH2 homolog	GO:0017183 peptidyl-diphthamide biosynthetic process from peptidyl-histidine;GO:0017182 peptidyl-diphthamide metabolic process;GO:0018202 peptidyl-histidine modification	0.0	0.0	0.0	0.0	0.0	0.0	0.0	0.0	0.0	0.0	0.0	0.0	0.0	0.0	0.0	0.0	0.0	0.0	0.0	0.0
NM_018471	55854	RefSeq_RNAs	H. sapiens	55854	H. sapiens	ZC3H15	zinc finger CCCH-type containing 15	GO:0019221 cytokine-mediated signaling pathway;GO:0071345 cellular response to cytokine stimulus;GO:0034097 response to cytokine	0.0	0.0	0.0	0.0	0.0	0.0	0.0	0.0	0.0	0.0	0.0	0.0	0.0	0.0	0.0	0.0	0.0	0.0	0.0	0.0
NM_015963	51078	RefSeq_RNAs	H. sapiens	51078	H. sapiens	THAP4	THAP domain containing 4		0.0	0.0	0.0	0.0	0.0	0.0	0.0	0.0	0.0	0.0	0.0	0.0	0.0	0.0	0.0	0.0	0.0	0.0	0.0	0.0
NM_001105570	390916	RefSeq_RNAs	H. sapiens	390916	H. sapiens	NUDT19	nudix hydrolase 19	GO:0033540 fatty acid beta-oxidation using acyl-CoA oxidase;GO:0006635 fatty acid beta-oxidation;GO:0009062 fatty acid catabolic process	0.0	0.0	0.0	0.0	0.0	0.0	0.0	1.0	0.0	0.0	0.0	0.0	0.0	0.0	1.0	0.0	0.0	0.0	0.0	0.0
NM_001161581	25886	RefSeq_RNAs	H. sapiens	25886	H. sapiens	POC1A	POC1 centriolar protein A	GO:0003431 growth plate cartilage chondrocyte development;GO:0003418 growth plate cartilage chondrocyte differentiation;GO:0003433 chondrocyte development involved in endochondral bone morphogenesis	0.0	0.0	0.0	0.0	0.0	0.0	0.0	0.0	0.0	0.0	0.0	0.0	1.0	0.0	0.0	0.0	0.0	0.0	0.0	0.0
NM_014938	22877	RefSeq_RNAs	H. sapiens	22877	H. sapiens	MLXIP	MLX interacting protein	GO:1900402 regulation of carbohydrate metabolic process by regulation of transcription from RNA polymerase II promoter;GO:0006109 regulation of carbohydrate metabolic process;GO:0006357 regulation of transcription from RNA polymerase II promoter	0.0	0.0	0.0	0.0	0.0	0.0	0.0	0.0	0.0	0.0	0.0	0.0	0.0	0.0	0.0	0.0	0.0	0.0	0.0	0.0
NM_001135570	728568	RefSeq_RNAs	H. sapiens	728568	H. sapiens	C12orf73	chromosome 12 open reading frame 73		0.0	0.0	0.0	0.0	0.0	0.0	0.0	0.0	0.0	0.0	0.0	0.0	0.0	0.0	0.0	0.0	0.0	0.0	0.0	0.0
NM_024052	79018	RefSeq_RNAs	H. sapiens	79018	H. sapiens	GID4	GID complex subunit 4 homolog	GO:0043161 proteasome-mediated ubiquitin-dependent protein catabolic process;GO:0010498 proteasomal protein catabolic process;GO:0006511 ubiquitin-dependent protein catabolic process	0.0	1.0	0.0	0.0	0.0	0.0	0.0	0.0	0.0	0.0	0.0	0.0	0.0	0.0	0.0	0.0	0.0	0.0	0.0	0.0
NM_014931	22870	RefSeq_RNAs	H. sapiens	22870	H. sapiens	PPP6R1	protein phosphatase 6 regulatory subunit 1	GO:0048208 COPII vesicle coating;GO:0048207 vesicle targeting, rough ER to cis-Golgi;GO:0048199 vesicle targeting, to, from or within Golgi	0.0	0.0	0.0	0.0	0.0	0.0	0.0	0.0	0.0	0.0	0.0	0.0	0.0	0.0	0.0	0.0	0.0	0.0	0.0	0.0
NM_016486	51249	RefSeq_RNAs	H. sapiens	51249	H. sapiens	TMEM69	transmembrane protein 69		0.0	0.0	0.0	0.0	0.0	0.0	0.0	0.0	0.0	0.0	0.0	0.0	0.0	0.0	0.0	0.0	0.0	0.0	0.0	0.0
NM_014943	22882	RefSeq_RNAs	H. sapiens	22882	H. sapiens	ZHX2	zinc fingers and homeoboxes 2	GO:0035019 somatic stem cell population maintenance;GO:0045665 negative regulation of neuron differentiation;GO:0006402 mRNA catabolic process	0.0	1.0	0.0	0.0	0.0	0.0	0.0	0.0	1.0	0.0	0.0	0.0	0.0	0.0	0.0	0.0	0.0	0.0	0.0	0.0
NM_002383	4150	RefSeq_RNAs	H. sapiens	4150	H. sapiens	MAZ	MYC associated zinc finger protein	GO:0006369 termination of RNA polymerase II transcription;GO:0006353 DNA-templated transcription, termination;GO:0006367 transcription initiation from RNA polymerase II promoter	0.0	0.0	0.0	0.0	0.0	0.0	0.0	0.0	0.0	0.0	0.0	0.0	0.0	0.0	0.0	0.0	0.0	0.0	0.0	0.0
NM_001089	21	RefSeq_RNAs	H. sapiens	21	H. sapiens	ABCA3	ATP binding cassette subfamily A member 3	GO:0051384 response to glucocorticoid;GO:0031960 response to corticosteroid;GO:0006869 lipid transport	0.0	0.0	0.0	0.0	0.0	0.0	0.0	0.0	0.0	0.0	0.0	0.0	0.0	0.0	0.0	0.0	0.0	0.0	0.0	0.0
NM_001079539	7494	RefSeq_RNAs	H. sapiens	7494	H. sapiens	XBP1	X-box binding protein 1	GO:1900100 positive regulation of plasma cell differentiation;GO:1900098 regulation of plasma cell differentiation;GO:0035470 positive regulation of vascular wound healing	0.0	1.0	0.0	0.0	0.0	1.0	0.0	1.0	0.0	0.0	0.0	0.0	0.0	0.0	0.0	1.0	0.0	1.0	1.0	1.0
NR_040110	55250	RefSeq_RNAs	H. sapiens	55250	H. sapiens	ELP2	elongator acetyltransferase complex subunit 2	GO:0006368 transcription elongation from RNA polymerase II promoter;GO:0046425 regulation of JAK-STAT cascade;GO:1904892 regulation of STAT cascade	0.0	0.0	0.0	0.0	0.0	0.0	0.0	0.0	0.0	0.0	0.0	0.0	0.0	0.0	0.0	0.0	0.0	0.0	0.0	0.0
NM_001261456	4063	RefSeq_RNAs	H. sapiens	4063	H. sapiens	LY9	lymphocyte antigen 9	GO:0072540 T-helper 17 cell lineage commitment;GO:0002295 T-helper cell lineage commitment;GO:0072539 T-helper 17 cell differentiation	0.0	0.0	0.0	0.0	0.0	0.0	0.0	0.0	0.0	0.0	0.0	0.0	0.0	0.0	0.0	0.0	0.0	0.0	0.0	0.0
NM_013321	29886	RefSeq_RNAs	H. sapiens	29886	H. sapiens	SNX8	sorting nexin 8	GO:0034498 early endosome to Golgi transport;GO:0042147 retrograde transport, endosome to Golgi;GO:0016482 cytosolic transport	0.0	0.0	0.0	0.0	0.0	0.0	0.0	0.0	0.0	0.0	0.0	0.0	0.0	0.0	0.0	0.0	0.0	0.0	0.0	0.0
NM_181696	5052	RefSeq_RNAs	H. sapiens	5052	H. sapiens	PRDX1	peroxiredoxin 1	GO:0042345 regulation of NF-kappaB import into nucleus;GO:0042348 NF-kappaB import into nucleus;GO:0019430 removal of superoxide radicals	0.0	0.0	0.0	1.0	0.0	0.0	0.0	0.0	0.0	0.0	1.0	0.0	0.0	0.0	1.0	0.0	0.0	0.0	1.0	0.0
NM_015721	50628	RefSeq_RNAs	H. sapiens	50628	H. sapiens	GEMIN4	gem nuclear organelle associated protein 4	GO:0000387 spliceosomal snRNP assembly;GO:0051170 nuclear import;GO:0000398 mRNA splicing, via spliceosome	1.0	0.0	0.0	0.0	0.0	0.0	0.0	0.0	0.0	0.0	0.0	0.0	0.0	0.0	0.0	0.0	0.0	0.0	0.0	0.0
NR_039811	100616288	RefSeq_RNAs	H. sapiens	100616288	H. sapiens	MIR4665	microRNA 4665		0.0	0.0	0.0	0.0	0.0	0.0	0.0	0.0	0.0	0.0	0.0	0.0	0.0	0.0	0.0	0.0	0.0	0.0	0.0	0.0
NR_036625	7416	RefSeq_RNAs	H. sapiens	7416	H. sapiens	VDAC1	voltage dependent anion channel 1	GO:0006851 mitochondrial calcium ion transport;GO:1903146 regulation of mitophagy;GO:1903959 regulation of anion transmembrane transport	0.0	1.0	0.0	1.0	0.0	1.0	0.0	0.0	0.0	0.0	0.0	1.0	0.0	0.0	0.0	0.0	0.0	0.0	0.0	0.0
NR_026950	283922	RefSeq_RNAs	H. sapiens	283922	H. sapiens	LOC283922	pyruvate dehydrogenase phosphatase regulatory subunit pseudogene		0.0	0.0	0.0	0.0	0.0	0.0	0.0	0.0	0.0	0.0	0.0	0.0	0.0	0.0	0.0	0.0	0.0	0.0	0.0	0.0
NR_104444	4261	RefSeq_RNAs	H. sapiens	4261	H. sapiens	CIITA	class II major histocompatibility complex transactivator	GO:0032966 negative regulation of collagen biosynthetic process;GO:0010713 negative regulation of collagen metabolic process;GO:0045345 positive regulation of MHC class I biosynthetic process	0.0	0.0	0.0	0.0	0.0	0.0	0.0	0.0	0.0	0.0	0.0	0.0	0.0	0.0	0.0	0.0	0.0	0.0	0.0	0.0
NR_024333	147727	RefSeq_RNAs	H. sapiens	147727	H. sapiens	ILF3-AS1	ILF3 antisense RNA 1 (head to head)		0.0	0.0	0.0	0.0	0.0	0.0	0.0	0.0	0.0	0.0	0.0	0.0	0.0	0.0	0.0	0.0	0.0	0.0	0.0	0.0
NM_002415	4282	RefSeq_RNAs	H. sapiens	4282	H. sapiens	MIF	macrophage migration inhibitory factor (glycosylation-inhibiting factor)	GO:0061078 positive regulation of prostaglandin secretion involved in immune response;GO:0090238 positive regulation of arachidonic acid secretion;GO:0090323 prostaglandin secretion involved in immune response	0.0	0.0	0.0	0.0	0.0	0.0	0.0	1.0	0.0	1.0	0.0	0.0	1.0	0.0	0.0	1.0	0.0	0.0	1.0	1.0
NR_103729	5163	RefSeq_RNAs	H. sapiens	5163	H. sapiens	PDK1	pyruvate dehydrogenase kinase 1	GO:0010510 regulation of acetyl-CoA biosynthetic process from pyruvate;GO:0050812 regulation of acyl-CoA biosynthetic process;GO:0097411 hypoxia-inducible factor-1alpha signaling pathway	0.0	0.0	0.0	0.0	1.0	0.0	0.0	1.0	0.0	0.0	1.0	0.0	0.0	0.0	0.0	0.0	0.0	0.0	0.0	1.0
NM_004566	5209	RefSeq_RNAs	H. sapiens	5209	H. sapiens	PFKFB3	6-phosphofructo-2-kinase/fructose-2,6-biphosphatase 3	GO:0061621 canonical glycolysis;GO:0061620 glycolytic process through glucose-6-phosphate;GO:0061615 glycolytic process through fructose-6-phosphate	0.0	0.0	0.0	0.0	1.0	0.0	0.0	1.0	0.0	0.0	0.0	0.0	0.0	0.0	1.0	0.0	0.0	0.0	0.0	0.0
NR_027500	100286844	RefSeq_RNAs	H. sapiens	100286844	H. sapiens	BCDIN3D-AS1	BCDIN3D antisense RNA 1		0.0	0.0	0.0	0.0	0.0	0.0	0.0	0.0	0.0	0.0	0.0	0.0	0.0	0.0	0.0	0.0	0.0	0.0	0.0	0.0
NM_012138	26574	RefSeq_RNAs	H. sapiens	26574	H. sapiens	AATF	apoptosis antagonizing transcription factor	GO:0032929 negative regulation of superoxide anion generation;GO:0042985 negative regulation of amyloid precursor protein biosynthetic process;GO:0042984 regulation of amyloid precursor protein biosynthetic process	1.0	0.0	0.0	0.0	0.0	0.0	0.0	0.0	0.0	1.0	0.0	0.0	1.0	0.0	0.0	0.0	0.0	0.0	0.0	0.0
NM_006332	10437	RefSeq_RNAs	H. sapiens	10437	H. sapiens	IFI30	IFI30, lysosomal thiol reductase	GO:0042590 antigen processing and presentation of exogenous peptide antigen via MHC class I;GO:0019886 antigen processing and presentation of exogenous peptide antigen via MHC class II;GO:0060333 interferon-gamma-mediated signaling pathway	0.0	0.0	0.0	0.0	0.0	0.0	0.0	0.0	0.0	0.0	0.0	0.0	0.0	0.0	1.0	0.0	0.0	0.0	0.0	0.0
NM_004691	9114	RefSeq_RNAs	H. sapiens	9114	H. sapiens	ATP6V0D1	ATPase H+ transporting V0 subunit d1	GO:0090383 phagosome acidification;GO:0033572 transferrin transport;GO:0051452 intracellular pH reduction	0.0	1.0	0.0	0.0	0.0	1.0	0.0	0.0	0.0	0.0	0.0	0.0	0.0	0.0	0.0	0.0	0.0	1.0	0.0	0.0
NM_001126	159	RefSeq_RNAs	H. sapiens	159	H. sapiens	ADSS	adenylosuccinate synthase	GO:0044208 'de novo' AMP biosynthetic process;GO:0006167 AMP biosynthetic process;GO:0006531 aspartate metabolic process	0.0	0.0	0.0	0.0	0.0	0.0	0.0	1.0	0.0	0.0	0.0	0.0	0.0	0.0	0.0	0.0	0.0	0.0	0.0	0.0
NR_110835	23510	RefSeq_RNAs	H. sapiens	23510	H. sapiens	KCTD2	potassium channel tetramerization domain containing 2	GO:0043161 proteasome-mediated ubiquitin-dependent protein catabolic process;GO:0051260 protein homooligomerization;GO:0010498 proteasomal protein catabolic process	0.0	1.0	0.0	0.0	0.0	0.0	0.0	0.0	0.0	0.0	0.0	0.0	0.0	0.0	0.0	0.0	0.0	0.0	0.0	0.0
NM_203384	6050	RefSeq_RNAs	H. sapiens	6050	H. sapiens	RNH1	ribonuclease/angiogenin inhibitor 1	GO:0045765 regulation of angiogenesis;GO:0001525 angiogenesis;GO:0006402 mRNA catabolic process	0.0	1.0	0.0	0.0	0.0	0.0	0.0	0.0	1.0	0.0	0.0	0.0	0.0	0.0	0.0	0.0	0.0	0.0	0.0	0.0
NM_031844	3192	RefSeq_RNAs	H. sapiens	3192	H. sapiens	HNRNPU	heterogeneous nuclear ribonucleoprotein U	GO:0032211 negative regulation of telomere maintenance via telomerase;GO:0070934 CRD-mediated mRNA stabilization;GO:1904357 negative regulation of telomere maintenance via telomere lengthening	1.0	0.0	1.0	0.0	0.0	0.0	0.0	0.0	0.0	1.0	0.0	0.0	0.0	0.0	0.0	0.0	0.0	0.0	0.0	0.0
NM_013328	29920	RefSeq_RNAs	H. sapiens	29920	H. sapiens	PYCR2	pyrroline-5-carboxylate reductase family member 2	GO:0055129 L-proline biosynthetic process;GO:0006561 proline biosynthetic process;GO:0006560 proline metabolic process	0.0	0.0	0.0	0.0	0.0	0.0	0.0	1.0	0.0	0.0	1.0	0.0	0.0	0.0	1.0	0.0	0.0	0.0	0.0	0.0
NM_001104647	55186	RefSeq_RNAs	H. sapiens	55186	H. sapiens	SLC25A36	solute carrier family 25 member 36	GO:1990519 mitochondrial pyrimidine nucleotide import;GO:0006864 pyrimidine nucleotide transport;GO:1901679 nucleotide transmembrane transport	0.0	0.0	0.0	1.0	0.0	0.0	0.0	0.0	0.0	0.0	0.0	0.0	0.0	0.0	0.0	0.0	0.0	0.0	0.0	0.0
NM_005524	3280	RefSeq_RNAs	H. sapiens	3280	H. sapiens	HES1	hes family bHLH transcription factor 1	GO:0061106 negative regulation of stomach neuroendocrine cell differentiation;GO:2000227 negative regulation of pancreatic A cell differentiation;GO:0061105 regulation of stomach neuroendocrine cell differentiation	0.0	0.0	0.0	1.0	0.0	0.0	0.0	0.0	0.0	0.0	0.0	0.0	1.0	0.0	0.0	0.0	0.0	0.0	0.0	0.0
NM_001136497	91408	RefSeq_RNAs	H. sapiens	91408	H. sapiens	BTF3L4	basic transcription factor 3 like 4		0.0	0.0	0.0	0.0	0.0	0.0	0.0	0.0	0.0	0.0	0.0	0.0	0.0	0.0	0.0	0.0	0.0	0.0	0.0	0.0
NM_001042545	8425	RefSeq_RNAs	H. sapiens	8425	H. sapiens	LTBP4	latent transforming growth factor beta binding protein 4	GO:0030252 growth hormone secretion;GO:0017015 regulation of transforming growth factor beta receptor signaling pathway;GO:1903844 regulation of cellular response to transforming growth factor beta stimulus	0.0	0.0	0.0	0.0	0.0	0.0	0.0	0.0	0.0	0.0	0.0	0.0	0.0	0.0	0.0	0.0	1.0	0.0	0.0	0.0
NM_020397	57118	RefSeq_RNAs	H. sapiens	57118	H. sapiens	CAMK1D	calcium/calmodulin dependent protein kinase ID	GO:0090023 positive regulation of neutrophil chemotaxis;GO:0071624 positive regulation of granulocyte chemotaxis;GO:1902624 positive regulation of neutrophil migration	0.0	0.0	0.0	0.0	0.0	0.0	0.0	0.0	0.0	0.0	0.0	0.0	0.0	0.0	0.0	0.0	0.0	0.0	0.0	0.0
NM_013327	29780	RefSeq_RNAs	H. sapiens	29780	H. sapiens	PARVB	parvin beta	GO:0071963 establishment or maintenance of cell polarity regulating cell shape;GO:0030032 lamellipodium assembly;GO:0031532 actin cytoskeleton reorganization	0.0	0.0	0.0	0.0	0.0	0.0	0.0	0.0	0.0	0.0	0.0	0.0	0.0	0.0	0.0	0.0	0.0	0.0	0.0	0.0
NM_001007544	440712	RefSeq_RNAs	H. sapiens	440712	H. sapiens	C1orf186	chromosome 1 open reading frame 186		0.0	0.0	0.0	0.0	0.0	0.0	0.0	0.0	0.0	0.0	0.0	0.0	0.0	0.0	0.0	0.0	0.0	0.0	0.0	0.0
NR_038279	100506930	RefSeq_RNAs	H. sapiens	100506930	H. sapiens	LINC00665	long intergenic non-protein coding RNA 665		0.0	0.0	0.0	0.0	0.0	0.0	0.0	0.0	0.0	0.0	0.0	0.0	0.0	0.0	0.0	0.0	0.0	0.0	0.0	0.0
NM_013248	29107	RefSeq_RNAs	H. sapiens	29107	H. sapiens	NXT1	nuclear transport factor 2 like export factor 1	GO:0006406 mRNA export from nucleus;GO:0071427 mRNA-containing ribonucleoprotein complex export from nucleus;GO:0071426 ribonucleoprotein complex export from nucleus	0.0	0.0	0.0	0.0	0.0	0.0	0.0	0.0	0.0	0.0	0.0	0.0	0.0	0.0	0.0	0.0	0.0	0.0	0.0	0.0
NM_001245002	4782	RefSeq_RNAs	H. sapiens	4782	H. sapiens	NFIC	nuclear factor I C	GO:0042475 odontogenesis of dentin-containing tooth;GO:0042476 odontogenesis;GO:0000122 negative regulation of transcription from RNA polymerase II promoter	0.0	0.0	0.0	0.0	0.0	0.0	0.0	0.0	0.0	1.0	0.0	0.0	0.0	0.0	0.0	0.0	0.0	0.0	0.0	0.0
NM_052855	91369	RefSeq_RNAs	H. sapiens	91369	H. sapiens	ANKRD40	ankyrin repeat domain 40	GO:0008150 biological_process	0.0	0.0	0.0	0.0	0.0	0.0	0.0	0.0	0.0	0.0	0.0	0.0	0.0	0.0	0.0	0.0	0.0	0.0	0.0	0.0
NM_001206998	84133	RefSeq_RNAs	H. sapiens	84133	H. sapiens	ZNRF3	zinc and ring finger 3	GO:0038018 Wnt receptor catabolic process;GO:2000051 negative regulation of non-canonical Wnt signaling pathway;GO:0060071 Wnt signaling pathway, planar cell polarity pathway	0.0	1.0	0.0	0.0	0.0	0.0	0.0	0.0	0.0	0.0	0.0	0.0	0.0	0.0	0.0	0.0	0.0	0.0	0.0	0.0
NM_005591	4361	RefSeq_RNAs	H. sapiens	4361	H. sapiens	MRE11	MRE11 homolog, double strand break repair nuclease	GO:0032876 negative regulation of DNA endoreduplication;GO:0007095 mitotic G2 DNA damage checkpoint;GO:0031860 telomeric 3' overhang formation	0.0	0.0	0.0	0.0	0.0	0.0	1.0	0.0	0.0	1.0	0.0	1.0	1.0	0.0	0.0	0.0	0.0	0.0	0.0	0.0
NM_001040616	55180	RefSeq_RNAs	H. sapiens	55180	H. sapiens	LINS1	lines homolog 1	GO:0050890 cognition;GO:0050877 neurological system process;GO:0003008 system process	0.0	0.0	0.0	0.0	0.0	0.0	0.0	0.0	0.0	0.0	0.0	0.0	0.0	0.0	0.0	0.0	0.0	0.0	0.0	0.0
NM_001029880	57713	RefSeq_RNAs	H. sapiens	57713	H. sapiens	SFMBT2	Scm-like with four mbt domains 2	GO:0010629 negative regulation of gene expression;GO:0010605 negative regulation of macromolecule metabolic process;GO:0006355 regulation of transcription, DNA-templated	0.0	0.0	0.0	0.0	0.0	0.0	0.0	0.0	0.0	0.0	0.0	0.0	0.0	0.0	0.0	0.0	0.0	0.0	0.0	0.0
NM_013285	29889	RefSeq_RNAs	H. sapiens	29889	H. sapiens	GNL2	G protein nucleolar 2	GO:0042254 ribosome biogenesis;GO:0022613 ribonucleoprotein complex biogenesis;GO:0044085 cellular component biogenesis	1.0	0.0	0.0	0.0	0.0	0.0	0.0	0.0	0.0	0.0	0.0	0.0	0.0	0.0	0.0	0.0	0.0	0.0	0.0	0.0
NM_024119	79132	RefSeq_RNAs	H. sapiens	79132	H. sapiens	DHX58	DExH-box helicase 58	GO:1900245 positive regulation of MDA-5 signaling pathway;GO:0039534 negative regulation of MDA-5 signaling pathway;GO:0039536 negative regulation of RIG-I signaling pathway	0.0	0.0	0.0	0.0	0.0	0.0	0.0	0.0	0.0	0.0	0.0	1.0	0.0	0.0	0.0	1.0	0.0	0.0	0.0	0.0
NM_173200	8013	RefSeq_RNAs	H. sapiens	8013	H. sapiens	NR4A3	nuclear receptor subfamily 4 group A member 3	GO:1900625 positive regulation of monocyte aggregation;GO:0038097 positive regulation of mast cell activation by Fc-epsilon receptor signaling pathway;GO:1903208 negative regulation of hydrogen peroxide-induced neuron death	0.0	0.0	0.0	0.0	0.0	0.0	0.0	1.0	0.0	0.0	1.0	0.0	1.0	0.0	1.0	0.0	0.0	0.0	1.0	0.0
NM_138348	90268	RefSeq_RNAs	H. sapiens	90268	H. sapiens	OTULIN	OTU deubiquitinase with linear linkage specificity	GO:0070431 nucleotide-binding oligomerization domain containing 2 signaling pathway;GO:0070423 nucleotide-binding oligomerization domain containing signaling pathway;GO:1990108 protein linear deubiquitination	0.0	0.0	0.0	0.0	0.0	0.0	0.0	0.0	0.0	0.0	0.0	0.0	0.0	0.0	0.0	0.0	0.0	0.0	0.0	0.0
NM_001098533	8558	RefSeq_RNAs	H. sapiens	8558	H. sapiens	CDK10	cyclin dependent kinase 10	GO:0007089 traversing start control point of mitotic cell cycle;GO:1900087 positive regulation of G1/S transition of mitotic cell cycle;GO:1902808 positive regulation of cell cycle G1/S phase transition	0.0	0.0	0.0	0.0	0.0	0.0	0.0	0.0	0.0	0.0	0.0	0.0	1.0	0.0	0.0	0.0	0.0	0.0	0.0	0.0
NM_002583	5074	RefSeq_RNAs	H. sapiens	5074	H. sapiens	PAWR	pro-apoptotic WT1 regulator	GO:1901300 positive regulation of hydrogen peroxide-mediated programmed cell death;GO:0050860 negative regulation of T cell receptor signaling pathway;GO:0042986 positive regulation of amyloid precursor protein biosynthetic process	0.0	0.0	0.0	0.0	0.0	0.0	0.0	0.0	0.0	0.0	1.0	0.0	0.0	0.0	0.0	0.0	0.0	0.0	1.0	1.0
NM_015324	23378	RefSeq_RNAs	H. sapiens	23378	H. sapiens	RRP8	ribosomal RNA processing 8, methyltransferase, homolog (yeast)	GO:0000183 chromatin silencing at rDNA;GO:0042149 cellular response to glucose starvation;GO:0046015 regulation of transcription by glucose	1.0	0.0	0.0	0.0	0.0	0.0	0.0	0.0	0.0	0.0	0.0	0.0	1.0	0.0	0.0	0.0	0.0	0.0	0.0	1.0
NM_001012991	400506	RefSeq_RNAs	H. sapiens	400506	H. sapiens	KNOP1	lysine rich nucleolar protein 1		0.0	0.0	0.0	0.0	0.0	0.0	0.0	0.0	0.0	0.0	0.0	0.0	0.0	0.0	0.0	0.0	0.0	0.0	0.0	0.0
NM_004520	3796	RefSeq_RNAs	H. sapiens	3796	H. sapiens	KIF2A	kinesin family member 2A	GO:0019886 antigen processing and presentation of exogenous peptide antigen via MHC class II;GO:0090307 mitotic spindle assembly;GO:0002495 antigen processing and presentation of peptide antigen via MHC class II	0.0	0.0	0.0	0.0	0.0	0.0	0.0	0.0	0.0	0.0	0.0	0.0	0.0	0.0	0.0	0.0	0.0	0.0	0.0	0.0
NR_038379	554206	RefSeq_RNAs	H. sapiens	554206	H. sapiens	LOC554206	leucine carboxyl methyltransferase 1 pseudogene		0.0	0.0	0.0	0.0	0.0	0.0	0.0	0.0	0.0	0.0	0.0	0.0	0.0	0.0	0.0	0.0	0.0	0.0	0.0	0.0
NM_001260	1024	RefSeq_RNAs	H. sapiens	1024	H. sapiens	CDK8	cyclin dependent kinase 8	GO:0006367 transcription initiation from RNA polymerase II promoter;GO:0006352 DNA-templated transcription, initiation;GO:0045944 positive regulation of transcription from RNA polymerase II promoter	0.0	0.0	0.0	0.0	0.0	0.0	0.0	0.0	0.0	0.0	0.0	0.0	1.0	0.0	0.0	0.0	0.0	0.0	0.0	0.0
NM_001114752	1604	RefSeq_RNAs	H. sapiens	1604	H. sapiens	CD55	CD55 molecule (Cromer blood group)	GO:2000563 positive regulation of CD4-positive, alpha-beta T cell proliferation;GO:2000561 regulation of CD4-positive, alpha-beta T cell proliferation;GO:0046641 positive regulation of alpha-beta T cell proliferation	0.0	0.0	0.0	0.0	0.0	0.0	0.0	0.0	0.0	0.0	0.0	1.0	0.0	0.0	0.0	1.0	0.0	0.0	0.0	0.0
NM_001172218	22955	RefSeq_RNAs	H. sapiens	22955	H. sapiens	SCMH1	sex comb on midleg homolog 1 (Drosophila)	GO:0007283 spermatogenesis;GO:0006338 chromatin remodeling;GO:0009952 anterior/posterior pattern specification	0.0	0.0	0.0	0.0	0.0	0.0	0.0	0.0	0.0	0.0	0.0	0.0	0.0	0.0	0.0	0.0	0.0	0.0	0.0	0.0
NR_023344	100151684	RefSeq_RNAs	H. sapiens	100151684	H. sapiens	RNU6ATAC	RNA, U6atac small nuclear (U12-dependent splicing)		0.0	0.0	0.0	0.0	0.0	0.0	0.0	0.0	0.0	0.0	0.0	0.0	0.0	0.0	0.0	0.0	0.0	0.0	0.0	0.0
NM_001025295	387733	RefSeq_RNAs	H. sapiens	387733	H. sapiens	IFITM5	interferon induced transmembrane protein 5	GO:0030500 regulation of bone mineralization;GO:0060349 bone morphogenesis;GO:0070167 regulation of biomineral tissue development	0.0	0.0	0.0	0.0	0.0	0.0	0.0	0.0	0.0	0.0	0.0	0.0	0.0	0.0	0.0	0.0	0.0	0.0	0.0	0.0
NM_002154	3308	RefSeq_RNAs	H. sapiens	3308	H. sapiens	HSPA4	heat shock protein family A (Hsp70) member 4	GO:0045040 protein import into mitochondrial outer membrane;GO:0090151 establishment of protein localization to mitochondrial membrane;GO:0051131 chaperone-mediated protein complex assembly	0.0	0.0	0.0	1.0	0.0	0.0	0.0	0.0	0.0	0.0	0.0	0.0	0.0	0.0	0.0	0.0	0.0	1.0	0.0	0.0
NM_201592	2823	RefSeq_RNAs	H. sapiens	2823	H. sapiens	GPM6A	glycoprotein M6A	GO:0051491 positive regulation of filopodium assembly;GO:0003407 neural retina development;GO:0051489 regulation of filopodium assembly	0.0	0.0	0.0	0.0	0.0	0.0	0.0	0.0	0.0	0.0	0.0	0.0	0.0	0.0	0.0	0.0	0.0	0.0	0.0	0.0
NM_001100418	55049	RefSeq_RNAs	H. sapiens	55049	H. sapiens	C19orf60	chromosome 19 open reading frame 60		0.0	0.0	0.0	0.0	0.0	0.0	0.0	0.0	0.0	0.0	0.0	0.0	0.0	0.0	0.0	0.0	0.0	0.0	0.0	0.0
NM_016561	51283	RefSeq_RNAs	H. sapiens	51283	H. sapiens	BFAR	bifunctional apoptosis regulator	GO:1903895 negative regulation of IRE1-mediated unfolded protein response;GO:1903894 regulation of IRE1-mediated unfolded protein response;GO:1900102 negative regulation of endoplasmic reticulum unfolded protein response	0.0	1.0	0.0	0.0	0.0	0.0	0.0	0.0	0.0	0.0	0.0	0.0	0.0	0.0	0.0	0.0	0.0	1.0	1.0	0.0
NM_005837	10248	RefSeq_RNAs	H. sapiens	10248	H. sapiens	POP7	POP7 homolog, ribonuclease P/MRP subunit	GO:0001682 tRNA 5'-leader removal;GO:0090502 RNA phosphodiester bond hydrolysis, endonucleolytic;GO:0008033 tRNA processing	1.0	0.0	0.0	0.0	0.0	0.0	1.0	0.0	0.0	0.0	0.0	0.0	0.0	1.0	0.0	0.0	0.0	0.0	0.0	0.0
NM_018285	55272	RefSeq_RNAs	H. sapiens	55272	H. sapiens	IMP3	IMP3, U3 small nucleolar ribonucleoprotein	GO:0045903 positive regulation of translational fidelity;GO:0006450 regulation of translational fidelity;GO:0006448 regulation of translational elongation	1.0	0.0	1.0	0.0	0.0	0.0	0.0	0.0	0.0	0.0	0.0	0.0	0.0	0.0	0.0	0.0	0.0	0.0	0.0	0.0
NM_001145939	5050	RefSeq_RNAs	H. sapiens	5050	H. sapiens	PAFAH1B3	platelet activating factor acetylhydrolase 1b catalytic subunit 3	GO:0007283 spermatogenesis;GO:0048232 male gamete generation;GO:0016042 lipid catabolic process	0.0	0.0	0.0	0.0	0.0	0.0	0.0	0.0	0.0	0.0	0.0	0.0	0.0	0.0	0.0	0.0	0.0	0.0	0.0	0.0
NM_001282726	10478	RefSeq_RNAs	H. sapiens	10478	H. sapiens	SLC25A17	solute carrier family 25 member 17	GO:0035349 coenzyme A transmembrane transport;GO:0015880 coenzyme A transport;GO:0071106 adenosine 3',5'-bisphosphate transmembrane transport	0.0	0.0	0.0	1.0	0.0	0.0	0.0	1.0	0.0	0.0	0.0	0.0	0.0	0.0	1.0	0.0	0.0	0.0	0.0	0.0
NR_123719	7690	RefSeq_RNAs	H. sapiens	7690	H. sapiens	ZNF131	zinc finger protein 131	GO:0006357 regulation of transcription from RNA polymerase II promoter;GO:0006366 transcription from RNA polymerase II promoter;GO:0006355 regulation of transcription, DNA-templated	0.0	0.0	0.0	0.0	0.0	0.0	0.0	0.0	0.0	0.0	0.0	0.0	0.0	0.0	0.0	0.0	0.0	0.0	0.0	0.0
NM_001436	2091	RefSeq_RNAs	H. sapiens	2091	H. sapiens	FBL	fibrillarin	GO:0000494 box C/D snoRNA 3'-end processing;GO:1990258 histone glutamine methylation;GO:0034963 box C/D snoRNA processing	1.0	0.0	0.0	0.0	0.0	0.0	0.0	0.0	0.0	0.0	0.0	0.0	0.0	1.0	0.0	0.0	0.0	0.0	0.0	0.0
NM_023077	65260	RefSeq_RNAs	H. sapiens	65260	H. sapiens	COA7	cytochrome c oxidase assembly factor 7 (putative)		0.0	0.0	0.0	0.0	0.0	0.0	0.0	0.0	0.0	0.0	0.0	0.0	0.0	0.0	0.0	0.0	0.0	0.0	0.0	0.0
NM_199362	7165	RefSeq_RNAs	H. sapiens	7165	H. sapiens	TPD52L2	tumor protein D52 like 2		0.0	0.0	0.0	0.0	0.0	0.0	0.0	0.0	0.0	0.0	0.0	0.0	0.0	0.0	0.0	0.0	0.0	0.0	0.0	0.0
NM_001136201	79763	RefSeq_RNAs	H. sapiens	79763	H. sapiens	ISOC2	isochorismatase domain containing 2	GO:0031648 protein destabilization;GO:0031647 regulation of protein stability;GO:0065008 regulation of biological quality	0.0	0.0	0.0	0.0	0.0	0.0	0.0	0.0	0.0	0.0	0.0	0.0	0.0	0.0	0.0	0.0	0.0	0.0	0.0	0.0
NM_005475	10019	RefSeq_RNAs	H. sapiens	10019	H. sapiens	SH2B3	SH2B adaptor protein 3	GO:0035162 embryonic hemopoiesis;GO:0007596 blood coagulation;GO:0007599 hemostasis	0.0	0.0	0.0	0.0	0.0	0.0	0.0	0.0	0.0	0.0	0.0	0.0	0.0	0.0	0.0	0.0	0.0	0.0	0.0	0.0
NM_052813	64170	RefSeq_RNAs	H. sapiens	64170	H. sapiens	CARD9	caspase recruitment domain family member 9	GO:0002223 stimulatory C-type lectin receptor signaling pathway;GO:0042534 regulation of tumor necrosis factor biosynthetic process;GO:0032494 response to peptidoglycan	0.0	0.0	0.0	0.0	0.0	0.0	0.0	0.0	0.0	0.0	0.0	1.0	0.0	0.0	0.0	0.0	0.0	0.0	1.0	0.0
NM_003369	7405	RefSeq_RNAs	H. sapiens	7405	H. sapiens	UVRAG	UV radiation resistance associated	GO:1901098 positive regulation of autophagosome maturation;GO:0097680 double-strand break repair via classical nonhomologous end joining;GO:0051684 maintenance of Golgi location	0.0	1.0	0.0	0.0	0.0	1.0	0.0	0.0	0.0	1.0	0.0	1.0	1.0	0.0	0.0	0.0	0.0	0.0	0.0	0.0
NM_031369	3184	RefSeq_RNAs	H. sapiens	3184	H. sapiens	HNRNPD	heterogeneous nuclear ribonucleoprotein D	GO:1905663 positive regulation of telomerase RNA reverse transcriptase activity;GO:1990828 hepatocyte dedifferentiation;GO:1904586 cellular response to putrescine	1.0	1.0	1.0	0.0	0.0	0.0	0.0	0.0	1.0	1.0	1.0	0.0	0.0	0.0	0.0	1.0	0.0	0.0	0.0	0.0
NM_015871	51042	RefSeq_RNAs	H. sapiens	51042	H. sapiens	ZNF593	zinc finger protein 593	GO:0000055 ribosomal large subunit export from nucleus;GO:0009245 lipid A biosynthetic process;GO:1903026 negative regulation of RNA polymerase II regulatory region sequence-specific DNA binding	1.0	0.0	0.0	0.0	0.0	0.0	0.0	0.0	0.0	0.0	0.0	0.0	0.0	0.0	0.0	0.0	0.0	0.0	0.0	0.0
NM_001286772	54662	RefSeq_RNAs	H. sapiens	54662	H. sapiens	TBC1D13	TBC1 domain family member 13	GO:0031338 regulation of vesicle fusion;GO:1902017 regulation of cilium assembly;GO:0090630 activation of GTPase activity	0.0	0.0	0.0	0.0	0.0	0.0	0.0	0.0	0.0	0.0	0.0	0.0	0.0	0.0	0.0	0.0	0.0	0.0	0.0	0.0
NM_012111	10598	RefSeq_RNAs	H. sapiens	10598	H. sapiens	AHSA1	activator of HSP90 ATPase activity 1	GO:0032781 positive regulation of ATPase activity;GO:0043462 regulation of ATPase activity;GO:0051345 positive regulation of hydrolase activity	0.0	0.0	0.0	0.0	0.0	0.0	0.0	0.0	0.0	0.0	0.0	0.0	0.0	0.0	0.0	0.0	0.0	0.0	0.0	0.0
NM_004507	3364	RefSeq_RNAs	H. sapiens	3364	H. sapiens	HUS1	HUS1 checkpoint clamp component	GO:0033314 mitotic DNA replication checkpoint;GO:0044778 meiotic DNA integrity checkpoint;GO:0031573 intra-S DNA damage checkpoint	0.0	0.0	0.0	0.0	0.0	0.0	0.0	0.0	0.0	1.0	0.0	0.0	1.0	0.0	0.0	0.0	0.0	0.0	0.0	0.0
NR_039738	100616183	RefSeq_RNAs	H. sapiens	100616183	H. sapiens	MIR4513	microRNA 4513		0.0	0.0	0.0	0.0	0.0	0.0	0.0	0.0	0.0	0.0	0.0	0.0	0.0	0.0	0.0	0.0	0.0	0.0	0.0	0.0
NM_015138	23168	RefSeq_RNAs	H. sapiens	23168	H. sapiens	RTF1	RTF1 homolog, Paf1/RNA polymerase II complex component	GO:0051571 positive regulation of histone H3-K4 methylation;GO:0080182 histone H3-K4 trimethylation;GO:0051569 regulation of histone H3-K4 methylation	0.0	0.0	0.0	0.0	0.0	0.0	0.0	0.0	0.0	0.0	0.0	0.0	0.0	0.0	0.0	0.0	0.0	0.0	0.0	0.0
NM_006374	10494	RefSeq_RNAs	H. sapiens	10494	H. sapiens	STK25	serine/threonine kinase 25	GO:0036481 intrinsic apoptotic signaling pathway in response to hydrogen peroxide;GO:0090168 Golgi reassembly;GO:0010421 hydrogen peroxide-mediated programmed cell death	0.0	0.0	0.0	0.0	0.0	0.0	0.0	0.0	0.0	0.0	1.0	0.0	0.0	0.0	0.0	0.0	0.0	0.0	1.0	1.0
NM_000263	4669	RefSeq_RNAs	H. sapiens	4669	H. sapiens	NAGLU	N-acetyl-alpha-glucosaminidase	GO:0046548 retinal rod cell development;GO:0021680 cerebellar Purkinje cell layer development;GO:0021695 cerebellar cortex development	0.0	0.0	0.0	0.0	0.0	0.0	0.0	0.0	0.0	0.0	0.0	0.0	0.0	0.0	0.0	0.0	0.0	0.0	0.0	0.0
NM_001301324	10669	RefSeq_RNAs	H. sapiens	10669	H. sapiens	CGREF1	cell growth regulator with EF-hand domain 1	GO:0007050 cell cycle arrest;GO:0008285 negative regulation of cell proliferation;GO:0045786 negative regulation of cell cycle	0.0	0.0	0.0	0.0	0.0	0.0	0.0	0.0	0.0	0.0	0.0	0.0	1.0	0.0	0.0	0.0	0.0	0.0	0.0	0.0
NR_023382	401303	RefSeq_RNAs	H. sapiens	401303	H. sapiens	ZNF815P	zinc finger protein 815, pseudogene		0.0	0.0	0.0	0.0	0.0	0.0	0.0	0.0	0.0	0.0	0.0	0.0	0.0	0.0	0.0	0.0	0.0	0.0	0.0	0.0
NR_001459	283596	RefSeq_RNAs	H. sapiens	283596	H. sapiens	SNHG10	small nucleolar RNA host gene 10		0.0	0.0	0.0	0.0	0.0	0.0	0.0	0.0	0.0	0.0	0.0	0.0	0.0	0.0	0.0	0.0	0.0	0.0	0.0	0.0
NM_004756	9253	RefSeq_RNAs	H. sapiens	9253	H. sapiens	NUMBL	NUMB like, endocytic adaptor protein	GO:0021849 neuroblast division in subventricular zone;GO:0021873 forebrain neuroblast division;GO:0021670 lateral ventricle development	0.0	0.0	0.0	0.0	0.0	0.0	0.0	0.0	0.0	0.0	0.0	0.0	0.0	0.0	0.0	0.0	0.0	0.0	0.0	0.0
NM_001164273	23269	RefSeq_RNAs	H. sapiens	23269	H. sapiens	MGA	MGA, MAX dimerization protein	GO:0006355 regulation of transcription, DNA-templated;GO:1903506 regulation of nucleic acid-templated transcription;GO:0006351 transcription, DNA-templated	0.0	0.0	0.0	0.0	0.0	0.0	0.0	0.0	0.0	0.0	0.0	0.0	0.0	0.0	0.0	0.0	0.0	0.0	0.0	0.0
NM_001005339	6001	RefSeq_RNAs	H. sapiens	6001	H. sapiens	RGS10	regulator of G-protein signaling 10	GO:0007213 G-protein coupled acetylcholine receptor signaling pathway;GO:0095500 acetylcholine receptor signaling pathway;GO:1905145 cellular response to acetylcholine	0.0	0.0	0.0	0.0	0.0	0.0	0.0	0.0	0.0	0.0	0.0	0.0	0.0	0.0	0.0	0.0	0.0	0.0	0.0	0.0
NM_005008	4809	RefSeq_RNAs	H. sapiens	4809	H. sapiens	SNU13	SNU13 homolog, small nuclear ribonucleoprotein (U4/U6.U5)	GO:0000470 maturation of LSU-rRNA;GO:0030490 maturation of SSU-rRNA;GO:0007338 single fertilization	1.0	0.0	1.0	0.0	0.0	0.0	1.0	0.0	0.0	0.0	0.0	0.0	0.0	0.0	0.0	0.0	0.0	0.0	0.0	0.0
NM_002611	5164	RefSeq_RNAs	H. sapiens	5164	H. sapiens	PDK2	pyruvate dehydrogenase kinase 2	GO:0010510 regulation of acetyl-CoA biosynthetic process from pyruvate;GO:0050812 regulation of acyl-CoA biosynthetic process;GO:0006086 acetyl-CoA biosynthetic process from pyruvate	0.0	0.0	0.0	0.0	1.0	0.0	0.0	1.0	0.0	0.0	1.0	0.0	0.0	0.0	0.0	0.0	0.0	0.0	0.0	1.0
NR_027796						None	None	None	nan	nan	nan	nan	nan	nan	nan	nan	nan	nan	nan	nan	nan	nan	nan	nan	nan	nan	nan	nan
NM_001243137	5151	RefSeq_RNAs	H. sapiens	5151	H. sapiens	PDE8A	phosphodiesterase 8A	GO:0006198 cAMP catabolic process;GO:1903206 negative regulation of hydrogen peroxide-induced cell death;GO:0009154 purine ribonucleotide catabolic process	0.0	0.0	0.0	0.0	0.0	0.0	0.0	0.0	1.0	0.0	1.0	0.0	0.0	0.0	0.0	0.0	0.0	0.0	1.0	0.0
NM_003132	6723	RefSeq_RNAs	H. sapiens	6723	H. sapiens	SRM	spermidine synthase	GO:0008295 spermidine biosynthetic process;GO:0008216 spermidine metabolic process;GO:0006596 polyamine biosynthetic process	0.0	0.0	0.0	0.0	0.0	0.0	0.0	0.0	0.0	0.0	0.0	0.0	0.0	0.0	0.0	0.0	0.0	0.0	0.0	0.0
NM_001984	2098	RefSeq_RNAs	H. sapiens	2098	H. sapiens	ESD	esterase D	GO:0046294 formaldehyde catabolic process;GO:1901687 glutathione derivative biosynthetic process;GO:0046292 formaldehyde metabolic process	0.0	0.0	0.0	0.0	1.0	0.0	0.0	0.0	0.0	0.0	0.0	0.0	0.0	0.0	0.0	0.0	0.0	0.0	0.0	0.0
NM_001137664	51434	RefSeq_RNAs	H. sapiens	51434	H. sapiens	ANAPC7	anaphase promoting complex subunit 7	GO:0051437 positive regulation of ubiquitin-protein ligase activity involved in regulation of mitotic cell cycle transition;GO:0051436 negative regulation of ubiquitin-protein ligase activity involved in mitotic cell cycle;GO:1904667 negative regulation of ubiquitin protein ligase activity	0.0	1.0	0.0	0.0	0.0	0.0	0.0	0.0	0.0	0.0	0.0	0.0	1.0	0.0	0.0	1.0	0.0	0.0	0.0	0.0
NM_001130057	1936	RefSeq_RNAs	H. sapiens	1936	H. sapiens	EEF1D	eukaryotic translation elongation factor 1 delta	GO:0071479 cellular response to ionizing radiation;GO:0043123 positive regulation of I-kappaB kinase/NF-kappaB signaling;GO:0043122 regulation of I-kappaB kinase/NF-kappaB signaling	0.0	0.0	1.0	0.0	0.0	0.0	0.0	0.0	0.0	0.0	0.0	0.0	0.0	0.0	0.0	0.0	0.0	0.0	0.0	0.0
NM_020162	56919	RefSeq_RNAs	H. sapiens	56919	H. sapiens	DHX33	DEAH-box helicase 33	GO:0045943 positive regulation of transcription from RNA polymerase I promoter;GO:0006356 regulation of transcription from RNA polymerase I promoter;GO:0006360 transcription from RNA polymerase I promoter	1.0	0.0	0.0	0.0	0.0	0.0	0.0	0.0	0.0	0.0	0.0	0.0	0.0	0.0	0.0	0.0	0.0	0.0	0.0	0.0
NM_017955	55038	RefSeq_RNAs	H. sapiens	55038	H. sapiens	CDCA4	cell division cycle associated 4		0.0	0.0	0.0	0.0	0.0	0.0	0.0	0.0	0.0	0.0	0.0	0.0	0.0	0.0	0.0	0.0	0.0	0.0	0.0	0.0
NM_020548	1622	RefSeq_RNAs	H. sapiens	1622	H. sapiens	DBI	diazepam binding inhibitor, acyl-CoA binding protein	GO:0035338 long-chain fatty-acyl-CoA biosynthetic process;GO:0036151 phosphatidylcholine acyl-chain remodeling;GO:0046949 fatty-acyl-CoA biosynthetic process	0.0	0.0	0.0	0.0	1.0	0.0	0.0	0.0	0.0	0.0	0.0	0.0	0.0	0.0	0.0	0.0	0.0	0.0	0.0	0.0
NM_001202429	51676	RefSeq_RNAs	H. sapiens	51676	H. sapiens	ASB2	ankyrin repeat and SOCS box containing 2	GO:0035914 skeletal muscle cell differentiation;GO:0042787 protein ubiquitination involved in ubiquitin-dependent protein catabolic process;GO:0045445 myoblast differentiation	0.0	1.0	0.0	0.0	0.0	0.0	0.0	0.0	0.0	0.0	0.0	0.0	0.0	0.0	0.0	0.0	0.0	0.0	0.0	0.0
NM_003594	8458	RefSeq_RNAs	H. sapiens	8458	H. sapiens	TTF2	transcription termination factor 2	GO:0006369 termination of RNA polymerase II transcription;GO:0006353 DNA-templated transcription, termination;GO:0008380 RNA splicing	1.0	0.0	0.0	0.0	0.0	0.0	0.0	0.0	0.0	0.0	0.0	0.0	0.0	0.0	0.0	0.0	0.0	0.0	0.0	0.0
NM_031966	891	RefSeq_RNAs	H. sapiens	891	H. sapiens	CCNB1	cyclin B1	GO:0090266 regulation of mitotic cell cycle spindle assembly checkpoint;GO:1903504 regulation of mitotic spindle checkpoint;GO:2000775 histone H3-S10 phosphorylation involved in chromosome condensation	1.0	1.0	0.0	0.0	0.0	0.0	0.0	0.0	0.0	1.0	1.0	0.0	1.0	0.0	0.0	1.0	0.0	0.0	0.0	0.0
NM_000026	158	RefSeq_RNAs	H. sapiens	158	H. sapiens	ADSL	adenylosuccinate lyase	GO:0044208 'de novo' AMP biosynthetic process;GO:0006189 'de novo' IMP biosynthetic process;GO:0006167 AMP biosynthetic process	0.0	0.0	0.0	0.0	0.0	0.0	0.0	0.0	0.0	0.0	0.0	0.0	0.0	0.0	1.0	0.0	0.0	0.0	0.0	0.0
NM_007031	11077	RefSeq_RNAs	H. sapiens	11077	H. sapiens	HSF2BP	heat shock transcription factor 2 binding protein	GO:0007283 spermatogenesis;GO:0048232 male gamete generation;GO:0007276 gamete generation	0.0	0.0	0.0	0.0	0.0	0.0	0.0	0.0	0.0	0.0	0.0	0.0	0.0	0.0	0.0	0.0	0.0	0.0	0.0	0.0
NM_006547	10643	RefSeq_RNAs	H. sapiens	10643	H. sapiens	IGF2BP3	insulin like growth factor 2 mRNA binding protein 3	GO:0042035 regulation of cytokine biosynthetic process;GO:0051028 mRNA transport;GO:0042089 cytokine biosynthetic process	0.0	0.0	1.0	0.0	0.0	0.0	0.0	0.0	0.0	0.0	0.0	0.0	0.0	0.0	0.0	1.0	0.0	0.0	0.0	0.0
NM_023008	65095	RefSeq_RNAs	H. sapiens	65095	H. sapiens	KRI1	KRI1 homolog	GO:0000447 endonucleolytic cleavage in ITS1 to separate SSU-rRNA from 5.8S rRNA and LSU-rRNA from tricistronic rRNA transcript (SSU-rRNA, 5.8S rRNA, LSU-rRNA);GO:0000479 endonucleolytic cleavage of tricistronic rRNA transcript (SSU-rRNA, 5.8S rRNA, LSU-rRNA);GO:0000478 endonucleolytic cleavage involved in rRNA processing	1.0	0.0	0.0	0.0	0.0	0.0	1.0	0.0	0.0	0.0	0.0	0.0	0.0	0.0	0.0	0.0	0.0	0.0	0.0	0.0
NR_024252	729375	RefSeq_RNAs	H. sapiens	729375	H. sapiens	FAM86HP	family with sequence similarity 86, member A pseudogene		0.0	0.0	0.0	0.0	0.0	0.0	0.0	0.0	0.0	0.0	0.0	0.0	0.0	0.0	0.0	0.0	0.0	0.0	0.0	0.0
NM_032673	84759	RefSeq_RNAs	H. sapiens	84759	H. sapiens	PCGF1	polycomb group ring finger 1	GO:0035518 histone H2A monoubiquitination;GO:0033522 histone H2A ubiquitination;GO:0010390 histone monoubiquitination	0.0	0.0	0.0	0.0	0.0	0.0	0.0	0.0	0.0	0.0	0.0	0.0	0.0	0.0	0.0	0.0	0.0	0.0	0.0	0.0
NM_001267722	6731	RefSeq_RNAs	H. sapiens	6731	H. sapiens	SRP72	signal recognition particle 72	GO:0006616 SRP-dependent cotranslational protein targeting to membrane, translocation;GO:0006614 SRP-dependent cotranslational protein targeting to membrane;GO:0006613 cotranslational protein targeting to membrane	0.0	0.0	0.0	1.0	0.0	0.0	0.0	0.0	0.0	0.0	0.0	0.0	0.0	0.0	0.0	0.0	0.0	0.0	0.0	0.0
NM_033629	11277	RefSeq_RNAs	H. sapiens	11277	H. sapiens	TREX1	three prime repair exonuclease 1	GO:0006298 mismatch repair;GO:0032479 regulation of type I interferon production;GO:0032606 type I interferon production	0.0	0.0	0.0	0.0	0.0	0.0	1.0	0.0	0.0	1.0	0.0	0.0	0.0	0.0	0.0	0.0	0.0	0.0	0.0	0.0
NM_015517	25988	RefSeq_RNAs	H. sapiens	25988	H. sapiens	HINFP	histone H4 transcription factor	GO:0000083 regulation of transcription involved in G1/S transition of mitotic cell cycle;GO:0000077 DNA damage checkpoint;GO:0045445 myoblast differentiation	0.0	0.0	0.0	0.0	0.0	0.0	0.0	0.0	0.0	1.0	0.0	0.0	1.0	0.0	0.0	0.0	0.0	0.0	0.0	0.0
NM_005165	230	RefSeq_RNAs	H. sapiens	230	H. sapiens	ALDOC	aldolase, fructose-bisphosphate C	GO:0061621 canonical glycolysis;GO:0061620 glycolytic process through glucose-6-phosphate;GO:0061615 glycolytic process through fructose-6-phosphate	0.0	0.0	0.0	0.0	1.0	0.0	0.0	1.0	0.0	0.0	0.0	0.0	0.0	0.0	1.0	0.0	0.0	0.0	0.0	0.0
NM_001282717	10734	RefSeq_RNAs	H. sapiens	10734	H. sapiens	STAG3	stromal antigen 3	GO:0007130 synaptonemal complex assembly;GO:0007129 synapsis;GO:0045143 homologous chromosome segregation	0.0	0.0	0.0	0.0	0.0	0.0	0.0	0.0	0.0	0.0	0.0	0.0	0.0	0.0	0.0	0.0	0.0	0.0	0.0	0.0
NM_007051	11124	RefSeq_RNAs	H. sapiens	11124	H. sapiens	FAF1	Fas associated factor 1	GO:0007253 cytoplasmic sequestering of NF-kappaB;GO:0042347 negative regulation of NF-kappaB import into nucleus;GO:0042994 cytoplasmic sequestering of transcription factor	0.0	1.0	0.0	1.0	0.0	0.0	0.0	0.0	0.0	0.0	0.0	0.0	0.0	0.0	0.0	1.0	0.0	0.0	0.0	1.0
NM_138395	92935	RefSeq_RNAs	H. sapiens	92935	H. sapiens	MARS2	methionyl-tRNA synthetase 2, mitochondrial	GO:0006431 methionyl-tRNA aminoacylation;GO:0006418 tRNA aminoacylation for protein translation;GO:0043039 tRNA aminoacylation	1.0	0.0	1.0	0.0	0.0	0.0	0.0	1.0	0.0	0.0	0.0	0.0	0.0	1.0	0.0	0.0	0.0	0.0	0.0	0.0
NM_003074	6599	RefSeq_RNAs	H. sapiens	6599	H. sapiens	SMARCC1	SWI/SNF related, matrix associated, actin dependent regulator of chromatin subfamily c member 1	GO:0032435 negative regulation of proteasomal ubiquitin-dependent protein catabolic process;GO:1901799 negative regulation of proteasomal protein catabolic process;GO:1903051 negative regulation of proteolysis involved in cellular protein catabolic process	0.0	1.0	0.0	0.0	0.0	0.0	0.0	0.0	0.0	0.0	0.0	0.0	0.0	0.0	0.0	1.0	0.0	0.0	0.0	0.0
NM_000642	178	RefSeq_RNAs	H. sapiens	178	H. sapiens	AGL	amylo-alpha-1, 6-glucosidase, 4-alpha-glucanotransferase	GO:0005980 glycogen catabolic process;GO:0005978 glycogen biosynthetic process;GO:0043312 neutrophil degranulation	0.0	0.0	0.0	0.0	0.0	0.0	0.0	0.0	0.0	0.0	0.0	0.0	0.0	0.0	1.0	0.0	0.0	0.0	0.0	0.0
NM_007348	22926	RefSeq_RNAs	H. sapiens	22926	H. sapiens	ATF6	activating transcription factor 6	GO:0006990 positive regulation of transcription from RNA polymerase II promoter involved in unfolded protein response;GO:0036500 ATF6-mediated unfolded protein response;GO:1990440 positive regulation of transcription from RNA polymerase II promoter in response to endoplasmic reticulum stress	0.0	0.0	0.0	0.0	0.0	0.0	0.0	0.0	0.0	0.0	0.0	0.0	0.0	0.0	0.0	0.0	1.0	1.0	0.0	0.0
NM_019054	54537	RefSeq_RNAs	H. sapiens	54537	H. sapiens	FAM35A	family with sequence similarity 35 member A		0.0	0.0	0.0	0.0	0.0	0.0	0.0	0.0	0.0	0.0	0.0	0.0	0.0	0.0	0.0	0.0	0.0	0.0	0.0	0.0
NM_005052	5881	RefSeq_RNAs	H. sapiens	5881	H. sapiens	RAC3	ras-related C3 botulinum toxin substrate 3 (rho family, small GTP binding protein Rac3)	GO:0021894 cerebral cortex GABAergic interneuron development;GO:0021892 cerebral cortex GABAergic interneuron differentiation;GO:0014041 regulation of neuron maturation	0.0	0.0	0.0	0.0	0.0	0.0	0.0	0.0	0.0	0.0	0.0	0.0	0.0	0.0	0.0	0.0	0.0	0.0	0.0	0.0
NM_007074	11151	RefSeq_RNAs	H. sapiens	11151	H. sapiens	CORO1A	coronin 1A	GO:0051279 regulation of release of sequestered calcium ion into cytosol;GO:0051126 negative regulation of actin nucleation;GO:0051209 release of sequestered calcium ion into cytosol	0.0	0.0	0.0	0.0	0.0	0.0	0.0	0.0	0.0	0.0	0.0	0.0	0.0	0.0	0.0	0.0	0.0	0.0	0.0	0.0
NM_153810	143384	RefSeq_RNAs	H. sapiens	143384	H. sapiens	CACUL1	CDK2 associated cullin domain 1	GO:0042787 protein ubiquitination involved in ubiquitin-dependent protein catabolic process;GO:0000082 G1/S transition of mitotic cell cycle;GO:0045860 positive regulation of protein kinase activity	0.0	1.0	0.0	0.0	0.0	0.0	0.0	0.0	0.0	0.0	0.0	0.0	1.0	0.0	0.0	0.0	0.0	0.0	0.0	0.0
NM_020947	57707	RefSeq_RNAs	H. sapiens	57707	H. sapiens	TLDC1	TBC/LysM-associated domain containing 1	GO:1903204 negative regulation of oxidative stress-induced neuron death;GO:1903203 regulation of oxidative stress-induced neuron death;GO:1903202 negative regulation of oxidative stress-induced cell death	0.0	0.0	0.0	0.0	0.0	0.0	0.0	0.0	0.0	0.0	1.0	0.0	0.0	0.0	0.0	0.0	0.0	0.0	1.0	0.0
NM_006256	5586	RefSeq_RNAs	H. sapiens	5586	H. sapiens	PKN2	protein kinase N2	GO:0045070 positive regulation of viral genome replication;GO:1903902 positive regulation of viral life cycle;GO:0045069 regulation of viral genome replication	0.0	0.0	0.0	0.0	0.0	0.0	0.0	0.0	0.0	0.0	0.0	1.0	1.0	0.0	0.0	0.0	0.0	0.0	0.0	0.0
NM_001008949	150771	RefSeq_RNAs	H. sapiens	150771	H. sapiens	ITPRIPL1	inositol 1,4,5-trisphosphate receptor interacting protein-like 1		0.0	0.0	0.0	0.0	0.0	0.0	0.0	0.0	0.0	0.0	0.0	0.0	0.0	0.0	0.0	0.0	0.0	0.0	0.0	0.0
NM_003234	7037	RefSeq_RNAs	H. sapiens	7037	H. sapiens	TFRC	transferrin receptor	GO:0045830 positive regulation of isotype switching;GO:0045191 regulation of isotype switching;GO:0045190 isotype switching	0.0	0.0	0.0	0.0	0.0	0.0	0.0	0.0	0.0	1.0	0.0	1.0	0.0	0.0	0.0	0.0	0.0	0.0	0.0	0.0
NM_173511	150864	RefSeq_RNAs	H. sapiens	150864	H. sapiens	FAM117B	family with sequence similarity 117 member B		0.0	0.0	0.0	0.0	0.0	0.0	0.0	0.0	0.0	0.0	0.0	0.0	0.0	0.0	0.0	0.0	0.0	0.0	0.0	0.0
NM_152542	152926	RefSeq_RNAs	H. sapiens	152926	H. sapiens	PPM1K	protein phosphatase, Mg2+/Mn2+ dependent 1K	GO:0009083 branched-chain amino acid catabolic process;GO:0009081 branched-chain amino acid metabolic process;GO:0009063 cellular amino acid catabolic process	0.0	0.0	0.0	0.0	0.0	0.0	0.0	1.0	0.0	0.0	0.0	0.0	0.0	0.0	0.0	0.0	0.0	0.0	0.0	0.0
NM_007019	11065	RefSeq_RNAs	H. sapiens	11065	H. sapiens	UBE2C	ubiquitin conjugating enzyme E2 C	GO:0051437 positive regulation of ubiquitin-protein ligase activity involved in regulation of mitotic cell cycle transition;GO:0051436 negative regulation of ubiquitin-protein ligase activity involved in mitotic cell cycle;GO:0010994 free ubiquitin chain polymerization	0.0	1.0	0.0	0.0	0.0	0.0	0.0	0.0	0.0	0.0	0.0	0.0	1.0	0.0	0.0	1.0	0.0	0.0	0.0	0.0
NM_001018052	171568	RefSeq_RNAs	H. sapiens	171568	H. sapiens	POLR3H	RNA polymerase III subunit H	GO:0006384 transcription initiation from RNA polymerase III promoter;GO:0032481 positive regulation of type I interferon production;GO:0032479 regulation of type I interferon production	0.0	0.0	0.0	0.0	0.0	0.0	0.0	0.0	0.0	0.0	0.0	1.0	0.0	0.0	0.0	0.0	0.0	0.0	0.0	0.0
NM_001115007	132660	RefSeq_RNAs	H. sapiens	132660	H. sapiens	LIN54	lin-54 DREAM MuvB core complex component	GO:0051726 regulation of cell cycle;GO:0007049 cell cycle;GO:0006355 regulation of transcription, DNA-templated	0.0	0.0	0.0	0.0	0.0	0.0	0.0	0.0	0.0	0.0	0.0	0.0	1.0	0.0	0.0	0.0	0.0	0.0	0.0	0.0
NM_003196	6920	RefSeq_RNAs	H. sapiens	6920	H. sapiens	TCEA3	transcription elongation factor A3	GO:0032784 regulation of DNA-templated transcription, elongation;GO:0006354 DNA-templated transcription, elongation;GO:0006357 regulation of transcription from RNA polymerase II promoter	0.0	0.0	0.0	0.0	0.0	0.0	0.0	0.0	0.0	0.0	0.0	0.0	0.0	0.0	0.0	0.0	0.0	0.0	0.0	0.0
NM_001289058	65975	RefSeq_RNAs	H. sapiens	65975	H. sapiens	STK33	serine/threonine kinase 33	GO:0018107 peptidyl-threonine phosphorylation;GO:0018210 peptidyl-threonine modification;GO:0018105 peptidyl-serine phosphorylation	0.0	0.0	0.0	0.0	0.0	0.0	0.0	0.0	0.0	0.0	0.0	0.0	0.0	0.0	0.0	0.0	0.0	0.0	0.0	0.0
NM_001276380	51575	RefSeq_RNAs	H. sapiens	51575	H. sapiens	ESF1	ESF1 nucleolar pre-rRNA processing protein homolog	GO:0006355 regulation of transcription, DNA-templated;GO:1903506 regulation of nucleic acid-templated transcription;GO:0006351 transcription, DNA-templated	0.0	0.0	0.0	0.0	0.0	0.0	0.0	0.0	0.0	0.0	0.0	0.0	0.0	0.0	0.0	0.0	0.0	0.0	0.0	0.0
NM_032752	84838	RefSeq_RNAs	H. sapiens	84838	H. sapiens	ZNF496	zinc finger protein 496	GO:0000122 negative regulation of transcription from RNA polymerase II promoter;GO:0045892 negative regulation of transcription, DNA-templated;GO:0045893 positive regulation of transcription, DNA-templated	0.0	0.0	0.0	0.0	0.0	0.0	0.0	0.0	0.0	0.0	0.0	0.0	0.0	0.0	0.0	0.0	0.0	0.0	0.0	0.0
NM_152658	199745	RefSeq_RNAs	H. sapiens	199745	H. sapiens	THAP8	THAP domain containing 8		0.0	0.0	0.0	0.0	0.0	0.0	0.0	0.0	0.0	0.0	0.0	0.0	0.0	0.0	0.0	0.0	0.0	0.0	0.0	0.0
NM_020865	170506	RefSeq_RNAs	H. sapiens	170506	H. sapiens	DHX36	DEAH-box helicase 36	GO:0090669 telomerase RNA stabilization;GO:0032206 positive regulation of telomere maintenance;GO:0032481 positive regulation of type I interferon production	1.0	0.0	1.0	0.0	0.0	0.0	0.0	0.0	0.0	1.0	0.0	1.0	0.0	0.0	0.0	0.0	0.0	0.0	0.0	0.0
NR_024254	653113	RefSeq_RNAs	H. sapiens	653113	H. sapiens	FAM86FP	family with sequence similarity 86, member A pseudogene		0.0	0.0	0.0	0.0	0.0	0.0	0.0	0.0	0.0	0.0	0.0	0.0	0.0	0.0	0.0	0.0	0.0	0.0	0.0	0.0
NR_026757	729082	RefSeq_RNAs	H. sapiens	729082	H. sapiens	OIP5-AS1	OIP5 antisense RNA 1		0.0	0.0	0.0	0.0	0.0	0.0	0.0	0.0	0.0	0.0	0.0	0.0	0.0	0.0	0.0	0.0	0.0	0.0	0.0	0.0
NM_001780	967	RefSeq_RNAs	H. sapiens	967	H. sapiens	CD63	CD63 molecule	GO:0035646 endosome to melanosome transport;GO:0043485 endosome to pigment granule transport;GO:2000680 regulation of rubidium ion transport	0.0	0.0	0.0	0.0	0.0	0.0	0.0	0.0	0.0	0.0	0.0	0.0	0.0	0.0	0.0	0.0	0.0	0.0	0.0	0.0
NM_024760	79816	RefSeq_RNAs	H. sapiens	79816	H. sapiens	TLE6	transducin like enhancer of split 6	GO:0045666 positive regulation of neuron differentiation;GO:0050769 positive regulation of neurogenesis;GO:0045664 regulation of neuron differentiation	0.0	0.0	0.0	0.0	0.0	0.0	0.0	0.0	0.0	0.0	0.0	0.0	0.0	0.0	0.0	0.0	0.0	0.0	0.0	0.0
NM_025196	80273	RefSeq_RNAs	H. sapiens	80273	H. sapiens	GRPEL1	GrpE like 1, mitochondrial	GO:0030150 protein import into mitochondrial matrix;GO:0044743 protein transmembrane import into intracellular organelle;GO:0065002 intracellular protein transmembrane transport	0.0	0.0	0.0	1.0	0.0	0.0	0.0	0.0	0.0	0.0	0.0	0.0	0.0	0.0	0.0	0.0	1.0	0.0	0.0	0.0
NM_173217	6480	RefSeq_RNAs	H. sapiens	6480	H. sapiens	ST6GAL1	ST6 beta-galactoside alpha-2,6-sialyltransferase 1	GO:0016266 O-glycan processing;GO:0006054 N-acetylneuraminate metabolic process;GO:0018279 protein N-linked glycosylation via asparagine	0.0	0.0	0.0	0.0	0.0	0.0	0.0	1.0	0.0	0.0	0.0	0.0	0.0	0.0	0.0	0.0	0.0	0.0	0.0	0.0
NM_017906	55003	RefSeq_RNAs	H. sapiens	55003	H. sapiens	PAK1IP1	PAK1 interacting protein 1	GO:0060021 palate development;GO:0009968 negative regulation of signal transduction;GO:0010648 negative regulation of cell communication	0.0	0.0	0.0	0.0	0.0	0.0	0.0	0.0	0.0	0.0	0.0	0.0	0.0	0.0	0.0	0.0	0.0	0.0	0.0	0.0
NM_017643	54799	RefSeq_RNAs	H. sapiens	54799	H. sapiens	MBTD1	mbt domain containing 1	GO:0048706 embryonic skeletal system development;GO:0016569 covalent chromatin modification;GO:0001501 skeletal system development	0.0	0.0	0.0	0.0	0.0	0.0	0.0	0.0	0.0	0.0	0.0	0.0	0.0	0.0	0.0	0.0	0.0	0.0	0.0	0.0
NM_001126059	93099	RefSeq_RNAs	H. sapiens	93099	H. sapiens	DMKN	dermokine	GO:1903575 cornified envelope assembly;GO:0071709 membrane assembly;GO:0044091 membrane biogenesis	0.0	0.0	0.0	0.0	0.0	0.0	0.0	0.0	0.0	0.0	0.0	0.0	0.0	0.0	0.0	0.0	0.0	0.0	0.0	0.0
NR_106740	102465133	RefSeq_RNAs	H. sapiens	102465133	H. sapiens	MIR6125	microRNA 6125		0.0	0.0	0.0	0.0	0.0	0.0	0.0	0.0	0.0	0.0	0.0	0.0	0.0	0.0	0.0	0.0	0.0	0.0	0.0	0.0
NM_001100619	91768	RefSeq_RNAs	H. sapiens	91768	H. sapiens	CABLES1	Cdk5 and Abl enzyme substrate 1	GO:0051301 cell division;GO:0051726 regulation of cell cycle;GO:0007049 cell cycle	0.0	0.0	0.0	0.0	0.0	0.0	0.0	0.0	0.0	0.0	0.0	0.0	1.0	0.0	0.0	0.0	0.0	0.0	0.0	0.0
NM_147128	223082	RefSeq_RNAs	H. sapiens	223082	H. sapiens	ZNRF2	zinc and ring finger 2	GO:0042787 protein ubiquitination involved in ubiquitin-dependent protein catabolic process;GO:0043161 proteasome-mediated ubiquitin-dependent protein catabolic process;GO:0000209 protein polyubiquitination	0.0	1.0	0.0	0.0	0.0	0.0	0.0	0.0	0.0	0.0	0.0	0.0	0.0	0.0	0.0	0.0	0.0	0.0	0.0	0.0
NM_001040020	10447	RefSeq_RNAs	H. sapiens	10447	H. sapiens	FAM3C	family with sequence similarity 3 member C	GO:0002576 platelet degranulation;GO:0045055 regulated exocytosis;GO:0006887 exocytosis	0.0	0.0	0.0	0.0	0.0	0.0	0.0	0.0	0.0	0.0	0.0	0.0	0.0	0.0	0.0	0.0	0.0	0.0	0.0	0.0
NM_031480	83732	RefSeq_RNAs	H. sapiens	83732	H. sapiens	RIOK1	RIO kinase 1	GO:2000234 positive regulation of rRNA processing;GO:0090070 positive regulation of ribosome biogenesis;GO:2000232 regulation of rRNA processing	1.0	0.0	0.0	0.0	0.0	0.0	1.0	0.0	0.0	0.0	0.0	0.0	0.0	0.0	0.0	0.0	0.0	0.0	0.0	0.0
NM_015332	23386	RefSeq_RNAs	H. sapiens	23386	H. sapiens	NUDCD3	NudC domain containing 3	GO:1905793 protein localization to pericentriolar material;GO:0071539 protein localization to centrosome;GO:1905508 protein localization to microtubule organizing center	0.0	0.0	0.0	1.0	0.0	0.0	0.0	0.0	0.0	0.0	0.0	0.0	0.0	0.0	0.0	0.0	1.0	0.0	0.0	0.0
NM_001284284	81552	RefSeq_RNAs	H. sapiens	81552	H. sapiens	VOPP1	vesicular, overexpressed in cancer, prosurvival protein 1	GO:0006355 regulation of transcription, DNA-templated;GO:1903506 regulation of nucleic acid-templated transcription;GO:0006351 transcription, DNA-templated	0.0	0.0	0.0	0.0	0.0	0.0	0.0	0.0	0.0	0.0	0.0	0.0	0.0	0.0	0.0	0.0	0.0	0.0	0.0	0.0
NR_002822	389538	RefSeq_RNAs	H. sapiens	389538	H. sapiens	MGC72080	MGC72080 pseudogene		0.0	0.0	0.0	0.0	0.0	0.0	0.0	0.0	0.0	0.0	0.0	0.0	0.0	0.0	0.0	0.0	0.0	0.0	0.0	0.0
NM_198580	376497	RefSeq_RNAs	H. sapiens	376497	H. sapiens	SLC27A1	solute carrier family 27 member 1	GO:0001579 medium-chain fatty acid transport;GO:0031652 positive regulation of heat generation;GO:0032049 cardiolipin biosynthetic process	0.0	0.0	0.0	0.0	0.0	0.0	0.0	1.0	0.0	0.0	0.0	0.0	0.0	0.0	0.0	0.0	0.0	0.0	0.0	0.0
NM_000289	5213	RefSeq_RNAs	H. sapiens	5213	H. sapiens	PFKM	phosphofructokinase, muscle	GO:0093001 glycolysis from storage polysaccharide through glucose-1-phosphate;GO:0061622 glycolytic process through glucose-1-phosphate;GO:0061621 canonical glycolysis	0.0	0.0	0.0	0.0	1.0	0.0	0.0	1.0	0.0	0.0	0.0	0.0	0.0	0.0	1.0	0.0	0.0	0.0	0.0	0.0
NM_005502	19	RefSeq_RNAs	H. sapiens	19	H. sapiens	ABCA1	ATP binding cassette subfamily A member 1	GO:0090107 regulation of high-density lipoprotein particle assembly;GO:0010875 positive regulation of cholesterol efflux;GO:0010887 negative regulation of cholesterol storage	0.0	0.0	0.0	0.0	0.0	0.0	0.0	0.0	0.0	0.0	0.0	0.0	0.0	0.0	0.0	0.0	0.0	0.0	0.0	0.0
NM_005030	5347	RefSeq_RNAs	H. sapiens	5347	H. sapiens	PLK1	polo like kinase 1	GO:0007094 mitotic spindle assembly checkpoint;GO:0071174 mitotic spindle checkpoint;GO:0051437 positive regulation of ubiquitin-protein ligase activity involved in regulation of mitotic cell cycle transition	0.0	1.0	0.0	1.0	0.0	0.0	0.0	0.0	0.0	1.0	0.0	0.0	1.0	0.0	0.0	1.0	0.0	0.0	0.0	0.0
NM_012432	9869	RefSeq_RNAs	H. sapiens	9869	H. sapiens	SETDB1	SET domain bifurcated 1	GO:0090309 positive regulation of methylation-dependent chromatin silencing;GO:0090308 regulation of methylation-dependent chromatin silencing;GO:0031937 positive regulation of chromatin silencing	0.0	0.0	0.0	0.0	0.0	0.0	0.0	0.0	0.0	1.0	0.0	0.0	0.0	0.0	0.0	0.0	0.0	0.0	0.0	0.0
NM_015158	23189	RefSeq_RNAs	H. sapiens	23189	H. sapiens	KANK1	KN motif and ankyrin repeat domains 1	GO:0035413 positive regulation of catenin import into nucleus;GO:2000393 negative regulation of lamellipodium morphogenesis;GO:0046627 negative regulation of insulin receptor signaling pathway	0.0	0.0	0.0	1.0	0.0	0.0	0.0	0.0	0.0	0.0	0.0	0.0	0.0	0.0	0.0	1.0	0.0	0.0	0.0	0.0
NR_026668	100286938	RefSeq_RNAs	H. sapiens	100286938	H. sapiens	VPS13A-AS1	VPS13A antisense RNA 1		0.0	0.0	0.0	0.0	0.0	0.0	0.0	0.0	0.0	0.0	0.0	0.0	0.0	0.0	0.0	0.0	0.0	0.0	0.0	0.0
NM_001018138	4831	RefSeq_RNAs	H. sapiens	4831	H. sapiens	NME2	NME/NM23 nucleoside diphosphate kinase 2	GO:0018106 peptidyl-histidine phosphorylation;GO:0006183 GTP biosynthetic process;GO:0006228 UTP biosynthetic process	0.0	0.0	0.0	0.0	0.0	0.0	0.0	0.0	0.0	0.0	1.0	0.0	0.0	0.0	0.0	0.0	0.0	0.0	0.0	0.0
NM_001079881	25865	RefSeq_RNAs	H. sapiens	25865	H. sapiens	PRKD2	protein kinase D2	GO:0038033 positive regulation of endothelial cell chemotaxis by VEGF-activated vascular endothelial growth factor receptor signaling pathway;GO:0050862 positive regulation of T cell receptor signaling pathway;GO:1901727 positive regulation of histone deacetylase activity	0.0	0.0	0.0	0.0	0.0	0.0	0.0	0.0	0.0	1.0	0.0	0.0	0.0	0.0	0.0	0.0	0.0	0.0	0.0	0.0
NM_001177599	8801	RefSeq_RNAs	H. sapiens	8801	H. sapiens	SUCLG2	succinate-CoA ligase GDP-forming beta subunit	GO:0006104 succinyl-CoA metabolic process;GO:0006105 succinate metabolic process;GO:0006099 tricarboxylic acid cycle	0.0	0.0	0.0	0.0	1.0	0.0	0.0	1.0	0.0	0.0	0.0	0.0	0.0	0.0	1.0	0.0	0.0	0.0	0.0	0.0
NM_001204817	84914	RefSeq_RNAs	H. sapiens	84914	H. sapiens	ZNF587	zinc finger protein 587	GO:0006355 regulation of transcription, DNA-templated;GO:1903506 regulation of nucleic acid-templated transcription;GO:0006351 transcription, DNA-templated	0.0	0.0	0.0	0.0	0.0	0.0	0.0	0.0	0.0	0.0	0.0	0.0	0.0	0.0	0.0	0.0	0.0	0.0	0.0	0.0
NR_034039	6652	RefSeq_RNAs	H. sapiens	6652	H. sapiens	SORD	sorbitol dehydrogenase	GO:0051160 L-xylitol catabolic process;GO:0006062 sorbitol catabolic process;GO:0019640 glucuronate catabolic process to xylulose 5-phosphate	0.0	0.0	0.0	0.0	0.0	0.0	0.0	1.0	0.0	0.0	1.0	0.0	0.0	0.0	1.0	0.0	0.0	0.0	0.0	0.0
NM_005967	4665	RefSeq_RNAs	H. sapiens	4665	H. sapiens	NAB2	NGFI-A binding protein 2	GO:0016480 negative regulation of transcription from RNA polymerase III promoter;GO:0001958 endochondral ossification;GO:0014037 Schwann cell differentiation	0.0	0.0	0.0	0.0	0.0	0.0	0.0	0.0	0.0	0.0	0.0	0.0	0.0	0.0	0.0	0.0	0.0	0.0	0.0	0.0
NM_014268	10982	RefSeq_RNAs	H. sapiens	10982	H. sapiens	MAPRE2	microtubule associated protein RP/EB family member 2	GO:0007067 mitotic nuclear division;GO:0000280 nuclear division;GO:1903047 mitotic cell cycle process	0.0	0.0	0.0	0.0	0.0	0.0	0.0	0.0	0.0	0.0	0.0	0.0	0.0	0.0	0.0	0.0	0.0	0.0	0.0	0.0
NM_017742	54877	RefSeq_RNAs	H. sapiens	54877	H. sapiens	ZCCHC2	zinc finger CCHC-type containing 2		0.0	0.0	0.0	0.0	0.0	0.0	0.0	0.0	0.0	0.0	0.0	0.0	0.0	0.0	0.0	0.0	0.0	0.0	0.0	0.0
NM_016941	10683	RefSeq_RNAs	H. sapiens	10683	H. sapiens	DLL3	delta like canonical Notch ligand 3	GO:0007386 compartment pattern specification;GO:0048339 paraxial mesoderm development;GO:0001756 somitogenesis	0.0	0.0	0.0	0.0	0.0	0.0	0.0	0.0	0.0	0.0	0.0	0.0	0.0	0.0	0.0	0.0	0.0	0.0	0.0	0.0
NM_175907	284273	RefSeq_RNAs	H. sapiens	284273	H. sapiens	ZADH2	zinc binding alcohol dehydrogenase domain containing 2	GO:0006693 prostaglandin metabolic process;GO:0006692 prostanoid metabolic process;GO:0045599 negative regulation of fat cell differentiation	0.0	0.0	0.0	0.0	0.0	0.0	0.0	1.0	0.0	0.0	0.0	0.0	0.0	0.0	1.0	0.0	0.0	0.0	0.0	0.0
NM_001287805	83478	RefSeq_RNAs	H. sapiens	83478	H. sapiens	ARHGAP24	Rho GTPase activating protein 24	GO:0001525 angiogenesis;GO:0048514 blood vessel morphogenesis;GO:0043547 positive regulation of GTPase activity	0.0	0.0	0.0	0.0	0.0	0.0	0.0	0.0	0.0	0.0	0.0	0.0	0.0	0.0	0.0	0.0	0.0	0.0	0.0	0.0
NM_016122	51134	RefSeq_RNAs	H. sapiens	51134	H. sapiens	CEP83	centrosomal protein 83	GO:0071539 protein localization to centrosome;GO:1905508 protein localization to microtubule organizing center;GO:0072698 protein localization to microtubule cytoskeleton	0.0	0.0	0.0	1.0	0.0	0.0	0.0	0.0	0.0	0.0	0.0	0.0	0.0	0.0	0.0	0.0	0.0	0.0	0.0	0.0
NR_109780	100506860	RefSeq_RNAs	H. sapiens	100506860	H. sapiens	LINC00513	long intergenic non-protein coding RNA 513		0.0	0.0	0.0	0.0	0.0	0.0	0.0	0.0	0.0	0.0	0.0	0.0	0.0	0.0	0.0	0.0	0.0	0.0	0.0	0.0
NM_001037334	9097	RefSeq_RNAs	H. sapiens	9097	H. sapiens	USP14	ubiquitin specific peptidase 14	GO:1903070 negative regulation of ER-associated ubiquitin-dependent protein catabolic process;GO:1903069 regulation of ER-associated ubiquitin-dependent protein catabolic process;GO:0032435 negative regulation of proteasomal ubiquitin-dependent protein catabolic process	0.0	1.0	0.0	0.0	0.0	0.0	0.0	0.0	0.0	0.0	0.0	0.0	0.0	0.0	0.0	1.0	0.0	1.0	1.0	0.0
NM_001099786	3384	RefSeq_RNAs	H. sapiens	3384	H. sapiens	ICAM2	intercellular adhesion molecule 2	GO:0002223 stimulatory C-type lectin receptor signaling pathway;GO:0002220 innate immune response activating cell surface receptor signaling pathway;GO:0002758 innate immune response-activating signal transduction	0.0	0.0	0.0	0.0	0.0	0.0	0.0	0.0	0.0	0.0	0.0	0.0	0.0	0.0	0.0	0.0	0.0	0.0	0.0	0.0
NM_024537	79587	RefSeq_RNAs	H. sapiens	79587	H. sapiens	CARS2	cysteinyl-tRNA synthetase 2, mitochondrial (putative)	GO:0006423 cysteinyl-tRNA aminoacylation;GO:0006418 tRNA aminoacylation for protein translation;GO:0043039 tRNA aminoacylation	1.0	0.0	1.0	0.0	0.0	0.0	0.0	1.0	0.0	0.0	0.0	0.0	0.0	1.0	0.0	0.0	0.0	0.0	0.0	0.0
NM_017915	55010	RefSeq_RNAs	H. sapiens	55010	H. sapiens	PARPBP	PARP1 binding protein	GO:2000042 negative regulation of double-strand break repair via homologous recombination;GO:2000780 negative regulation of double-strand break repair;GO:0010569 regulation of double-strand break repair via homologous recombination	0.0	0.0	0.0	0.0	0.0	0.0	0.0	0.0	0.0	1.0	0.0	0.0	0.0	0.0	0.0	0.0	0.0	0.0	1.0	0.0
NM_014972	22980	RefSeq_RNAs	H. sapiens	22980	H. sapiens	TCF25	transcription factor 25	GO:0000122 negative regulation of transcription from RNA polymerase II promoter;GO:0045892 negative regulation of transcription, DNA-templated;GO:1903507 negative regulation of nucleic acid-templated transcription	0.0	0.0	0.0	0.0	0.0	0.0	0.0	0.0	0.0	0.0	0.0	0.0	0.0	0.0	0.0	0.0	0.0	0.0	0.0	0.0
NM_004207	9123	RefSeq_RNAs	H. sapiens	9123	H. sapiens	SLC16A3	solute carrier family 16 member 3	GO:0035879 plasma membrane lactate transport;GO:0035873 lactate transmembrane transport;GO:0015727 lactate transport	0.0	0.0	0.0	0.0	0.0	0.0	0.0	1.0	0.0	0.0	0.0	0.0	0.0	0.0	0.0	0.0	0.0	0.0	0.0	0.0
NR_033754	645158	RefSeq_RNAs	H. sapiens	645158	H. sapiens	CBX3P2	chromobox 3 pseudogene 2		0.0	0.0	0.0	0.0	0.0	0.0	0.0	0.0	0.0	0.0	0.0	0.0	0.0	0.0	0.0	0.0	0.0	0.0	0.0	0.0
NM_020779	57539	RefSeq_RNAs	H. sapiens	57539	H. sapiens	WDR35	WD repeat domain 35	GO:1905705 cellular response to paclitaxel;GO:1901555 response to paclitaxel;GO:0035721 intraciliary retrograde transport	0.0	0.0	0.0	1.0	0.0	0.0	0.0	0.0	0.0	0.0	0.0	0.0	0.0	0.0	0.0	0.0	0.0	0.0	0.0	1.0
NM_001017919	91433	RefSeq_RNAs	H. sapiens	91433	H. sapiens	RCCD1	RCC1 domain containing 1		0.0	0.0	0.0	0.0	0.0	0.0	0.0	0.0	0.0	0.0	0.0	0.0	0.0	0.0	0.0	0.0	0.0	0.0	0.0	0.0
NM_001142464	51295	RefSeq_RNAs	H. sapiens	51295	H. sapiens	ECSIT	ECSIT signalling integrator	GO:0032981 mitochondrial respiratory chain complex I assembly;GO:0010257 NADH dehydrogenase complex assembly;GO:0097031 mitochondrial respiratory chain complex I biogenesis	0.0	0.0	0.0	1.0	0.0	0.0	0.0	0.0	0.0	0.0	0.0	0.0	0.0	0.0	1.0	0.0	0.0	0.0	0.0	0.0
NM_001135662	8934	RefSeq_RNAs	H. sapiens	8934	H. sapiens	RAB29	RAB29, member RAS oncogene family	GO:0050862 positive regulation of T cell receptor signaling pathway;GO:0050857 positive regulation of antigen receptor-mediated signaling pathway;GO:1905279 regulation of retrograde transport, endosome to Golgi	0.0	0.0	0.0	1.0	0.0	0.0	0.0	0.0	0.0	0.0	0.0	1.0	0.0	0.0	0.0	0.0	0.0	0.0	0.0	0.0
NR_045351	79058	RefSeq_RNAs	H. sapiens	79058	H. sapiens	ASPSCR1	ASPSCR1, UBX domain containing tether for SLC2A4	GO:0046324 regulation of glucose import;GO:0010827 regulation of glucose transport;GO:0046323 glucose import	0.0	0.0	0.0	0.0	0.0	0.0	0.0	0.0	0.0	0.0	0.0	0.0	0.0	0.0	0.0	0.0	0.0	0.0	0.0	0.0
NM_001286503	10808	RefSeq_RNAs	H. sapiens	10808	H. sapiens	HSPH1	heat shock protein family H (Hsp110) member 1	GO:1903751 negative regulation of intrinsic apoptotic signaling pathway in response to hydrogen peroxide;GO:1903750 regulation of intrinsic apoptotic signaling pathway in response to hydrogen peroxide;GO:1901299 negative regulation of hydrogen peroxide-mediated programmed cell death	0.0	0.0	0.0	1.0	0.0	0.0	0.0	0.0	0.0	0.0	1.0	0.0	0.0	0.0	0.0	1.0	1.0	1.0	1.0	1.0
NM_022761	64776	RefSeq_RNAs	H. sapiens	64776	H. sapiens	C11orf1	chromosome 11 open reading frame 1	GO:0008150 biological_process	0.0	0.0	0.0	0.0	0.0	0.0	0.0	0.0	0.0	0.0	0.0	0.0	0.0	0.0	0.0	0.0	0.0	0.0	0.0	0.0
NM_017998	55071	RefSeq_RNAs	H. sapiens	55071	H. sapiens	C9orf40	chromosome 9 open reading frame 40		0.0	0.0	0.0	0.0	0.0	0.0	0.0	0.0	0.0	0.0	0.0	0.0	0.0	0.0	0.0	0.0	0.0	0.0	0.0	0.0
NM_153013	133686	RefSeq_RNAs	H. sapiens	133686	H. sapiens	NADK2	NAD kinase 2, mitochondrial	GO:0006741 NADP biosynthetic process;GO:0019359 nicotinamide nucleotide biosynthetic process;GO:0006739 NADP metabolic process	0.0	0.0	0.0	0.0	1.0	0.0	0.0	0.0	0.0	0.0	0.0	0.0	0.0	0.0	0.0	0.0	0.0	0.0	0.0	0.0
NM_001242339	5214	RefSeq_RNAs	H. sapiens	5214	H. sapiens	PFKP	phosphofructokinase, platelet	GO:0061621 canonical glycolysis;GO:0061620 glycolytic process through glucose-6-phosphate;GO:0061615 glycolytic process through fructose-6-phosphate	0.0	0.0	0.0	0.0	1.0	0.0	0.0	1.0	0.0	0.0	0.0	0.0	0.0	0.0	1.0	0.0	0.0	0.0	0.0	0.0
NM_001166301	79665	RefSeq_RNAs	H. sapiens	79665	H. sapiens	DHX40	DEAH-box helicase 40	GO:0000398 mRNA splicing, via spliceosome;GO:0000377 RNA splicing, via transesterification reactions with bulged adenosine as nucleophile;GO:0000375 RNA splicing, via transesterification reactions	1.0	0.0	0.0	0.0	0.0	0.0	0.0	0.0	0.0	0.0	0.0	0.0	0.0	0.0	0.0	0.0	0.0	0.0	0.0	0.0
NM_001271629	4209	RefSeq_RNAs	H. sapiens	4209	H. sapiens	MEF2D	myocyte enhancer factor 2D	GO:0001958 endochondral ossification;GO:0007512 adult heart development;GO:0060350 endochondral bone morphogenesis	0.0	0.0	0.0	0.0	0.0	0.0	0.0	0.0	0.0	0.0	0.0	0.0	0.0	0.0	0.0	0.0	0.0	0.0	0.0	0.0
NM_032228	84188	RefSeq_RNAs	H. sapiens	84188	H. sapiens	FAR1	fatty acyl-CoA reductase 1	GO:0008611 ether lipid biosynthetic process;GO:0046504 glycerol ether biosynthetic process;GO:0046485 ether lipid metabolic process	0.0	0.0	0.0	0.0	1.0	0.0	0.0	0.0	0.0	0.0	0.0	0.0	0.0	0.0	1.0	0.0	0.0	0.0	0.0	0.0
NM_014344	24147	RefSeq_RNAs	H. sapiens	24147	H. sapiens	FJX1	four jointed box 1	GO:0010842 retina layer formation;GO:0060042 retina morphogenesis in camera-type eye;GO:0003407 neural retina development	0.0	0.0	0.0	0.0	0.0	0.0	0.0	0.0	0.0	0.0	0.0	0.0	0.0	0.0	0.0	0.0	0.0	0.0	0.0	0.0
NM_020676	57406	RefSeq_RNAs	H. sapiens	57406	H. sapiens	ABHD6	abhydrolase domain containing 6	GO:2000124 regulation of endocannabinoid signaling pathway;GO:0071926 endocannabinoid signaling pathway;GO:0060292 long term synaptic depression	0.0	0.0	0.0	0.0	0.0	0.0	0.0	0.0	0.0	0.0	0.0	0.0	0.0	0.0	0.0	0.0	0.0	0.0	0.0	0.0
NM_007257	10687	RefSeq_RNAs	H. sapiens	10687	H. sapiens	PNMA2	paraneoplastic Ma antigen 2	GO:0043065 positive regulation of apoptotic process;GO:0043068 positive regulation of programmed cell death;GO:0010942 positive regulation of cell death	0.0	0.0	0.0	0.0	0.0	0.0	0.0	0.0	0.0	0.0	0.0	0.0	0.0	0.0	0.0	0.0	0.0	0.0	0.0	0.0
NR_110115	101927746	RefSeq_RNAs	H. sapiens	101927746	H. sapiens	LOC101927746	uncharacterized LOC101927746		0.0	0.0	0.0	0.0	0.0	0.0	0.0	0.0	0.0	0.0	0.0	0.0	0.0	0.0	0.0	0.0	0.0	0.0	0.0	0.0
NM_006830	10975	RefSeq_RNAs	H. sapiens	10975	H. sapiens	UQCR11	ubiquinol-cytochrome c reductase, complex III subunit XI	GO:0006122 mitochondrial electron transport, ubiquinol to cytochrome c;GO:0042775 mitochondrial ATP synthesis coupled electron transport;GO:0042773 ATP synthesis coupled electron transport	0.0	0.0	0.0	0.0	0.0	0.0	0.0	0.0	0.0	0.0	0.0	0.0	0.0	0.0	1.0	0.0	0.0	0.0	0.0	0.0
NR_027768	349152	RefSeq_RNAs	H. sapiens	349152	H. sapiens	DPY19L2P2	DPY19L2 pseudogene 2	GO:0018406 protein C-linked glycosylation via 2'-alpha-mannosyl-L-tryptophan;GO:0018317 protein C-linked glycosylation via tryptophan;GO:0018103 protein C-linked glycosylation	0.0	0.0	0.0	0.0	0.0	0.0	0.0	0.0	0.0	0.0	0.0	0.0	0.0	0.0	0.0	0.0	0.0	0.0	0.0	0.0
NM_003903	8881	RefSeq_RNAs	H. sapiens	8881	H. sapiens	CDC16	cell division cycle 16	GO:0051437 positive regulation of ubiquitin-protein ligase activity involved in regulation of mitotic cell cycle transition;GO:0051436 negative regulation of ubiquitin-protein ligase activity involved in mitotic cell cycle;GO:1904667 negative regulation of ubiquitin protein ligase activity	0.0	1.0	0.0	0.0	0.0	0.0	0.0	0.0	0.0	0.0	0.0	0.0	1.0	0.0	0.0	1.0	0.0	0.0	0.0	0.0
NM_001025107	103	RefSeq_RNAs	H. sapiens	103	H. sapiens	ADAR	adenosine deaminase, RNA specific	GO:1900369 negative regulation of RNA interference;GO:0060339 negative regulation of type I interferon-mediated signaling pathway;GO:0031054 pre-miRNA processing	1.0	0.0	1.0	0.0	0.0	0.0	0.0	0.0	0.0	0.0	0.0	1.0	0.0	1.0	0.0	1.0	0.0	0.0	0.0	0.0
NM_033426	85457	RefSeq_RNAs	H. sapiens	85457	H. sapiens	CIPC	CLOCK interacting pacemaker	GO:0042754 negative regulation of circadian rhythm;GO:0042752 regulation of circadian rhythm;GO:0007623 circadian rhythm	0.0	0.0	0.0	0.0	0.0	0.0	0.0	0.0	0.0	0.0	0.0	0.0	0.0	0.0	0.0	0.0	0.0	0.0	0.0	0.0
NM_019114	54566	RefSeq_RNAs	H. sapiens	54566	H. sapiens	EPB41L4B	erythrocyte membrane protein band 4.1 like 4B	GO:0051549 positive regulation of keratinocyte migration;GO:0051547 regulation of keratinocyte migration;GO:0051546 keratinocyte migration	0.0	0.0	0.0	0.0	0.0	0.0	0.0	0.0	0.0	0.0	0.0	0.0	0.0	0.0	0.0	0.0	0.0	0.0	0.0	0.0
NM_182523	152100	RefSeq_RNAs	H. sapiens	152100	H. sapiens	CMC1	C-X9-C motif containing 1		0.0	0.0	0.0	0.0	0.0	0.0	0.0	0.0	0.0	0.0	0.0	0.0	0.0	0.0	0.0	0.0	0.0	0.0	0.0	0.0
NM_002163	3394	RefSeq_RNAs	H. sapiens	3394	H. sapiens	IRF8	interferon regulatory factor 8	GO:0044130 negative regulation of growth of symbiont in host;GO:0044146 negative regulation of growth of symbiont involved in interaction with host;GO:0044126 regulation of growth of symbiont in host	0.0	0.0	0.0	0.0	0.0	0.0	0.0	0.0	0.0	0.0	0.0	1.0	0.0	0.0	0.0	0.0	0.0	0.0	0.0	0.0
NM_032933	85019	RefSeq_RNAs	H. sapiens	85019	H. sapiens	TMEM241	transmembrane protein 241	GO:0036085 GDP-fucose import into Golgi lumen;GO:0090480 purine nucleotide-sugar transmembrane transport;GO:0015783 GDP-fucose transport	0.0	0.0	0.0	0.0	0.0	0.0	0.0	0.0	0.0	0.0	0.0	0.0	0.0	0.0	0.0	0.0	0.0	0.0	0.0	0.0
NM_004310	399	RefSeq_RNAs	H. sapiens	399	H. sapiens	RHOH	ras homolog family member H	GO:0034260 negative regulation of GTPase activity;GO:0043124 negative regulation of I-kappaB kinase/NF-kappaB signaling;GO:0045576 mast cell activation	0.0	0.0	0.0	0.0	0.0	0.0	0.0	0.0	0.0	0.0	0.0	0.0	0.0	0.0	0.0	1.0	0.0	0.0	0.0	0.0
NM_001163817	1717	RefSeq_RNAs	H. sapiens	1717	H. sapiens	DHCR7	7-dehydrocholesterol reductase	GO:0033489 cholesterol biosynthetic process via desmosterol;GO:0033490 cholesterol biosynthetic process via lathosterol;GO:0045540 regulation of cholesterol biosynthetic process	0.0	0.0	0.0	0.0	0.0	0.0	0.0	1.0	0.0	0.0	0.0	0.0	0.0	0.0	1.0	0.0	0.0	0.0	0.0	0.0
NM_001135937	4087	RefSeq_RNAs	H. sapiens	4087	H. sapiens	SMAD2	SMAD family member 2	GO:1900224 positive regulation of nodal signaling pathway involved in determination of lateral mesoderm left/right asymmetry;GO:1900175 regulation of nodal signaling pathway involved in determination of lateral mesoderm left/right asymmetry;GO:1900145 regulation of nodal signaling pathway involved in determination of left/right asymmetry	1.0	0.0	1.0	0.0	0.0	0.0	0.0	0.0	0.0	0.0	0.0	0.0	0.0	0.0	0.0	1.0	0.0	0.0	0.0	0.0
NM_015914	51061	RefSeq_RNAs	H. sapiens	51061	H. sapiens	TXNDC11	thioredoxin domain containing 11	GO:0045454 cell redox homeostasis;GO:0034976 response to endoplasmic reticulum stress;GO:0006457 protein folding	0.0	0.0	0.0	0.0	0.0	0.0	0.0	0.0	0.0	0.0	0.0	0.0	0.0	0.0	0.0	0.0	1.0	1.0	0.0	0.0
NM_001271052	30817	RefSeq_RNAs	H. sapiens	30817	H. sapiens	ADGRE2	adhesion G protein-coupled receptor E2	GO:0071621 granulocyte chemotaxis;GO:0097530 granulocyte migration;GO:0097529 myeloid leukocyte migration	0.0	0.0	0.0	0.0	0.0	0.0	0.0	0.0	0.0	0.0	0.0	0.0	0.0	0.0	0.0	0.0	0.0	0.0	0.0	0.0
NM_001190809	60625	RefSeq_RNAs	H. sapiens	60625	H. sapiens	DHX35	DEAH-box helicase 35	GO:0000398 mRNA splicing, via spliceosome;GO:0000377 RNA splicing, via transesterification reactions with bulged adenosine as nucleophile;GO:0000375 RNA splicing, via transesterification reactions	1.0	0.0	0.0	0.0	0.0	0.0	0.0	0.0	0.0	0.0	0.0	0.0	0.0	0.0	0.0	0.0	0.0	0.0	0.0	0.0
NM_001177413	6233	RefSeq_RNAs	H. sapiens	6233	H. sapiens	RPS27A	ribosomal protein S27a	GO:0035666 TRIF-dependent toll-like receptor signaling pathway;GO:0006977 DNA damage response, signal transduction by p53 class mediator resulting in cell cycle arrest;GO:0072431 signal transduction involved in mitotic G1 DNA damage checkpoint	1.0	1.0	1.0	1.0	0.0	1.0	1.0	0.0	1.0	1.0	0.0	1.0	1.0	0.0	1.0	1.0	1.0	0.0	0.0	0.0
NM_001166119	51176	RefSeq_RNAs	H. sapiens	51176	H. sapiens	LEF1	lymphoid enhancer binding factor 1	GO:0045063 T-helper 1 cell differentiation;GO:0033153 T cell receptor V(D)J recombination;GO:0043923 positive regulation by host of viral transcription	0.0	0.0	0.0	0.0	0.0	0.0	0.0	0.0	0.0	1.0	0.0	1.0	0.0	0.0	0.0	1.0	0.0	0.0	0.0	0.0
NM_001164796	115286	RefSeq_RNAs	H. sapiens	115286	H. sapiens	SLC25A26	solute carrier family 25 member 26	GO:1901962 S-adenosyl-L-methionine transmembrane transport;GO:0015805 S-adenosyl-L-methionine transport;GO:0051182 coenzyme transport	0.0	0.0	0.0	1.0	0.0	0.0	0.0	0.0	0.0	0.0	0.0	0.0	0.0	0.0	0.0	0.0	0.0	0.0	0.0	0.0
NR_038192	1725	RefSeq_RNAs	H. sapiens	1725	H. sapiens	DHPS	deoxyhypusine synthase	GO:0046203 spermidine catabolic process;GO:0006598 polyamine catabolic process;GO:0008216 spermidine metabolic process	0.0	0.0	1.0	0.0	0.0	0.0	0.0	0.0	0.0	0.0	0.0	0.0	0.0	0.0	0.0	0.0	0.0	0.0	0.0	0.0
NM_001198810	8501	RefSeq_RNAs	H. sapiens	8501	H. sapiens	SLC43A1	solute carrier family 43 member 1	GO:1902475 L-alpha-amino acid transmembrane transport;GO:0015804 neutral amino acid transport;GO:0015807 L-amino acid transport	0.0	0.0	0.0	0.0	0.0	0.0	0.0	0.0	0.0	0.0	0.0	0.0	0.0	0.0	0.0	0.0	0.0	0.0	0.0	0.0
NM_207371	387640	RefSeq_RNAs	H. sapiens	387640	H. sapiens	SKIDA1	SKI/DACH domain containing 1		0.0	0.0	0.0	0.0	0.0	0.0	0.0	0.0	0.0	0.0	0.0	0.0	0.0	0.0	0.0	0.0	0.0	0.0	0.0	0.0
NM_001129728	25894	RefSeq_RNAs	H. sapiens	25894	H. sapiens	PLEKHG4	pleckstrin homology and RhoGEF domain containing G4	GO:0090630 activation of GTPase activity;GO:0035023 regulation of Rho protein signal transduction;GO:0007266 Rho protein signal transduction	0.0	0.0	0.0	0.0	0.0	0.0	0.0	0.0	0.0	0.0	0.0	0.0	0.0	0.0	0.0	0.0	0.0	0.0	0.0	0.0
NM_022082	63910	RefSeq_RNAs	H. sapiens	63910	H. sapiens	SLC17A9	solute carrier family 17 member 9	GO:1903955 positive regulation of protein targeting to mitochondrion;GO:1903146 regulation of mitophagy;GO:1903214 regulation of protein targeting to mitochondrion	0.0	1.0	0.0	1.0	0.0	1.0	0.0	0.0	0.0	0.0	0.0	0.0	0.0	0.0	0.0	0.0	0.0	0.0	0.0	0.0
NM_178042	86	RefSeq_RNAs	H. sapiens	86	H. sapiens	ACTL6A	actin like 6A	GO:0043968 histone H2A acetylation;GO:1903955 positive regulation of protein targeting to mitochondrion;GO:0043967 histone H4 acetylation	0.0	1.0	0.0	1.0	0.0	1.0	0.0	0.0	0.0	1.0	0.0	0.0	0.0	0.0	0.0	0.0	0.0	0.0	0.0	0.0
NM_005873	10287	RefSeq_RNAs	H. sapiens	10287	H. sapiens	RGS19	regulator of G-protein signaling 19	GO:0043547 positive regulation of GTPase activity;GO:0043087 regulation of GTPase activity;GO:0006914 autophagy	0.0	0.0	0.0	0.0	0.0	1.0	0.0	0.0	0.0	0.0	0.0	0.0	0.0	0.0	0.0	0.0	0.0	0.0	0.0	0.0
NM_202469	10755	RefSeq_RNAs	H. sapiens	10755	H. sapiens	GIPC1	GIPC PDZ domain containing family member 1	GO:0032435 negative regulation of proteasomal ubiquitin-dependent protein catabolic process;GO:1901799 negative regulation of proteasomal protein catabolic process;GO:0030511 positive regulation of transforming growth factor beta receptor signaling pathway	0.0	1.0	0.0	0.0	0.0	0.0	0.0	0.0	0.0	0.0	0.0	0.0	1.0	0.0	0.0	1.0	0.0	0.0	0.0	0.0
NM_002896	5936	RefSeq_RNAs	H. sapiens	5936	H. sapiens	RBM4	RNA binding motif protein 4	GO:0002192 IRES-dependent translational initiation;GO:0035278 miRNA mediated inhibition of translation;GO:0032055 negative regulation of translation in response to stress	1.0	0.0	1.0	0.0	0.0	0.0	0.0	0.0	0.0	0.0	0.0	0.0	0.0	0.0	0.0	1.0	0.0	0.0	0.0	0.0
NR_040063	284649	RefSeq_RNAs	H. sapiens	284649	H. sapiens	SMG7-AS1	SMG7 antisense RNA 1		0.0	0.0	0.0	0.0	0.0	0.0	0.0	0.0	0.0	0.0	0.0	0.0	0.0	0.0	0.0	0.0	0.0	0.0	0.0	0.0
NM_139168	140890	RefSeq_RNAs	H. sapiens	140890	H. sapiens	SREK1	splicing regulatory glutamic acid and lysine rich protein 1	GO:0000381 regulation of alternative mRNA splicing, via spliceosome;GO:0000380 alternative mRNA splicing, via spliceosome;GO:0048024 regulation of mRNA splicing, via spliceosome	1.0	0.0	0.0	0.0	0.0	0.0	0.0	0.0	0.0	0.0	0.0	0.0	0.0	0.0	0.0	0.0	0.0	0.0	0.0	0.0
NM_003750	8661	RefSeq_RNAs	H. sapiens	8661	H. sapiens	EIF3A	eukaryotic translation initiation factor 3 subunit A	GO:0075522 IRES-dependent viral translational initiation;GO:0075525 viral translational termination-reinitiation;GO:0002192 IRES-dependent translational initiation	1.0	0.0	1.0	0.0	0.0	0.0	0.0	0.0	0.0	0.0	0.0	1.0	0.0	0.0	0.0	1.0	0.0	0.0	0.0	0.0
NM_018234	55240	RefSeq_RNAs	H. sapiens	55240	H. sapiens	STEAP3	STEAP3 metalloreductase	GO:0097461 ferric iron import into cell;GO:0033216 ferric iron import;GO:0097459 iron ion import into cell	0.0	0.0	0.0	0.0	0.0	0.0	0.0	0.0	0.0	0.0	0.0	0.0	0.0	0.0	1.0	0.0	0.0	0.0	0.0	0.0
NM_001433	2081	RefSeq_RNAs	H. sapiens	2081	H. sapiens	ERN1	endoplasmic reticulum to nucleus signaling 1	GO:0070055 mRNA endonucleolytic cleavage involved in unfolded protein response;GO:1990579 peptidyl-serine trans-autophosphorylation;GO:0030969 mRNA splicing via endonucleolytic cleavage and ligation involved in unfolded protein response	1.0	1.0	0.0	0.0	0.0	1.0	1.0	0.0	1.0	0.0	0.0	0.0	1.0	0.0	0.0	0.0	0.0	1.0	1.0	1.0
NM_007216	11234	RefSeq_RNAs	H. sapiens	11234	H. sapiens	HPS5	HPS5, biogenesis of lysosomal organelles complex 2 subunit 2	GO:0007596 blood coagulation;GO:0007599 hemostasis;GO:0043473 pigmentation	0.0	0.0	0.0	0.0	0.0	0.0	0.0	0.0	0.0	0.0	0.0	0.0	0.0	0.0	0.0	0.0	0.0	0.0	0.0	0.0
NM_001289406	64747	RefSeq_RNAs	H. sapiens	64747	H. sapiens	MFSD1	major facilitator superfamily domain containing 1	GO:0055085 transmembrane transport;GO:0006810 transport;GO:0051234 establishment of localization	0.0	0.0	0.0	0.0	0.0	0.0	0.0	0.0	0.0	0.0	0.0	0.0	0.0	0.0	0.0	0.0	0.0	0.0	0.0	0.0
NR_039658	100616193	RefSeq_RNAs	H. sapiens	100616193	H. sapiens	MIR4453	microRNA 4453		0.0	0.0	0.0	0.0	0.0	0.0	0.0	0.0	0.0	0.0	0.0	0.0	0.0	0.0	0.0	0.0	0.0	0.0	0.0	0.0
NM_001277058	2074	RefSeq_RNAs	H. sapiens	2074	H. sapiens	ERCC6	ERCC excision repair 6, chromatin remodeling factor	GO:0007256 activation of JNKK activity;GO:0007257 activation of JUN kinase activity;GO:0043507 positive regulation of JUN kinase activity	0.0	0.0	0.0	0.0	0.0	0.0	0.0	0.0	0.0	1.0	1.0	0.0	0.0	0.0	0.0	0.0	0.0	0.0	1.0	1.0
NM_001009905	146712	RefSeq_RNAs	H. sapiens	146712	H. sapiens	B3GNTL1	UDP-GlcNAc:betaGal beta-1,3-N-acetylglucosaminyltransferase like 1		0.0	0.0	0.0	0.0	0.0	0.0	0.0	0.0	0.0	0.0	0.0	0.0	0.0	0.0	0.0	0.0	0.0	0.0	0.0	0.0
NM_005415	6574	RefSeq_RNAs	H. sapiens	6574	H. sapiens	SLC20A1	solute carrier family 20 member 1	GO:0044341 sodium-dependent phosphate transport;GO:0035435 phosphate ion transmembrane transport;GO:0006817 phosphate ion transport	0.0	0.0	0.0	0.0	0.0	0.0	0.0	0.0	0.0	0.0	0.0	0.0	0.0	0.0	0.0	0.0	0.0	0.0	0.0	0.0
NM_197941	11174	RefSeq_RNAs	H. sapiens	11174	H. sapiens	ADAMTS6	ADAM metallopeptidase with thrombospondin type 1 motif 6	GO:0035904 aorta development;GO:0060976 coronary vasculature development;GO:0060840 artery development	0.0	0.0	0.0	0.0	0.0	0.0	0.0	0.0	0.0	0.0	0.0	0.0	0.0	0.0	0.0	0.0	0.0	0.0	0.0	0.0
NM_018046	55109	RefSeq_RNAs	H. sapiens	55109	H. sapiens	AGGF1	angiogenic factor with G-patch and FHA domains 1	GO:0045766 positive regulation of angiogenesis;GO:0001570 vasculogenesis;GO:0001938 positive regulation of endothelial cell proliferation	1.0	0.0	0.0	0.0	0.0	0.0	0.0	0.0	0.0	0.0	0.0	0.0	0.0	0.0	0.0	0.0	0.0	0.0	0.0	0.0
NM_005689	10058	RefSeq_RNAs	H. sapiens	10058	H. sapiens	ABCB6	ATP binding cassette subfamily B member 6 (Langereis blood group)	GO:0006879 cellular iron ion homeostasis;GO:0015886 heme transport;GO:0055072 iron ion homeostasis	0.0	0.0	0.0	0.0	1.0	0.0	0.0	0.0	0.0	0.0	0.0	0.0	0.0	0.0	0.0	0.0	0.0	0.0	0.0	0.0
NM_002535	4939	RefSeq_RNAs	H. sapiens	4939	H. sapiens	OAS2	2'-5'-oligoadenylate synthetase 2	GO:0018377 protein myristoylation;GO:0060337 type I interferon signaling pathway;GO:0060333 interferon-gamma-mediated signaling pathway	0.0	1.0	0.0	0.0	0.0	0.0	0.0	0.0	1.0	0.0	0.0	1.0	0.0	0.0	0.0	0.0	0.0	0.0	0.0	0.0
NM_018290	55276	RefSeq_RNAs	H. sapiens	55276	H. sapiens	PGM2	phosphoglucomutase 2	GO:0019388 galactose catabolic process;GO:0006098 pentose-phosphate shunt;GO:0005980 glycogen catabolic process	0.0	0.0	0.0	0.0	1.0	0.0	0.0	0.0	0.0	0.0	0.0	0.0	0.0	0.0	1.0	0.0	0.0	0.0	0.0	0.0
NM_001199817	79017	RefSeq_RNAs	H. sapiens	79017	H. sapiens	GGCT	gamma-glutamylcyclotransferase	GO:0006750 glutathione biosynthetic process;GO:0019184 nonribosomal peptide biosynthetic process;GO:0001836 release of cytochrome c from mitochondria	0.0	0.0	1.0	1.0	1.0	0.0	0.0	0.0	0.0	0.0	0.0	0.0	0.0	0.0	0.0	0.0	0.0	0.0	0.0	1.0
NM_001103160	400745	RefSeq_RNAs	H. sapiens	400745	H. sapiens	SH2D5	SH2 domain containing 5		0.0	0.0	0.0	0.0	0.0	0.0	0.0	0.0	0.0	0.0	0.0	0.0	0.0	0.0	0.0	0.0	0.0	0.0	0.0	0.0
NM_012238	23411	RefSeq_RNAs	H. sapiens	23411	H. sapiens	SIRT1	sirtuin 1	GO:0031393 negative regulation of prostaglandin biosynthetic process;GO:0071441 negative regulation of histone H3-K14 acetylation;GO:2000619 negative regulation of histone H4-K16 acetylation	1.0	1.0	0.0	1.0	0.0	1.0	0.0	1.0	0.0	1.0	1.0	1.0	1.0	0.0	0.0	1.0	0.0	1.0	1.0	1.0
NM_020142	56901	RefSeq_RNAs	H. sapiens	56901	H. sapiens	NDUFA4L2	NDUFA4, mitochondrial complex associated like 2	GO:1902600 hydrogen ion transmembrane transport;GO:0015992 proton transport;GO:0006818 hydrogen transport	0.0	0.0	0.0	0.0	0.0	0.0	0.0	0.0	0.0	0.0	0.0	0.0	0.0	0.0	0.0	0.0	0.0	0.0	0.0	0.0
NM_144593	121268	RefSeq_RNAs	H. sapiens	121268	H. sapiens	RHEBL1	Ras homolog enriched in brain like 1	GO:0051092 positive regulation of NF-kappaB transcription factor activity;GO:0051091 positive regulation of sequence-specific DNA binding transcription factor activity;GO:0031929 TOR signaling	0.0	0.0	0.0	0.0	0.0	0.0	0.0	0.0	0.0	0.0	0.0	0.0	0.0	0.0	0.0	0.0	0.0	0.0	0.0	0.0
NM_017679	54828	RefSeq_RNAs	H. sapiens	54828	H. sapiens	BCAS3	BCAS3, microtubule associated cell migration factor	GO:0051895 negative regulation of focal adhesion assembly;GO:0051893 regulation of focal adhesion assembly;GO:1903392 negative regulation of adherens junction organization	0.0	0.0	0.0	1.0	0.0	0.0	0.0	0.0	0.0	0.0	0.0	0.0	0.0	0.0	0.0	0.0	0.0	0.0	0.0	0.0
NM_001272019	80314	RefSeq_RNAs	H. sapiens	80314	H. sapiens	EPC1	enhancer of polycomb homolog 1	GO:0043968 histone H2A acetylation;GO:0043967 histone H4 acetylation;GO:0035886 vascular smooth muscle cell differentiation	0.0	0.0	0.0	0.0	0.0	0.0	0.0	0.0	0.0	0.0	0.0	0.0	0.0	0.0	0.0	0.0	0.0	0.0	0.0	0.0
NM_004623	7268	RefSeq_RNAs	H. sapiens	7268	H. sapiens	TTC4	tetratricopeptide repeat domain 4		0.0	0.0	0.0	0.0	0.0	0.0	0.0	0.0	0.0	0.0	0.0	0.0	0.0	0.0	0.0	0.0	0.0	0.0	0.0	0.0
NM_002437	4358	RefSeq_RNAs	H. sapiens	4358	H. sapiens	MPV17	MPV17, mitochondrial inner membrane protein	GO:0032836 glomerular basement membrane development;GO:0032835 glomerulus development;GO:0072006 nephron development	0.0	0.0	0.0	1.0	0.0	0.0	0.0	0.0	0.0	0.0	1.0	0.0	0.0	0.0	0.0	0.0	0.0	0.0	0.0	0.0
NM_001005526	23451	RefSeq_RNAs	H. sapiens	23451	H. sapiens	SF3B1	splicing factor 3b subunit 1	GO:0000245 spliceosomal complex assembly;GO:0045815 positive regulation of gene expression, epigenetic;GO:0000398 mRNA splicing, via spliceosome	1.0	0.0	0.0	0.0	0.0	0.0	0.0	0.0	0.0	0.0	0.0	0.0	0.0	0.0	0.0	0.0	0.0	0.0	0.0	0.0
NM_015907	51056	RefSeq_RNAs	H. sapiens	51056	H. sapiens	LAP3	leucine aminopeptidase 3	GO:0006508 proteolysis;GO:0019538 protein metabolic process;GO:0043170 macromolecule metabolic process	0.0	0.0	0.0	0.0	0.0	0.0	0.0	0.0	0.0	0.0	0.0	0.0	0.0	0.0	0.0	0.0	0.0	0.0	0.0	0.0
NM_001145302	5914	RefSeq_RNAs	H. sapiens	5914	H. sapiens	RARA	retinoic acid receptor alpha	GO:0045630 positive regulation of T-helper 2 cell differentiation;GO:0045628 regulation of T-helper 2 cell differentiation;GO:0045624 positive regulation of T-helper cell differentiation	0.0	0.0	1.0	0.0	0.0	0.0	0.0	0.0	0.0	0.0	0.0	0.0	1.0	0.0	0.0	1.0	0.0	0.0	0.0	0.0
NM_001198897	95	RefSeq_RNAs	H. sapiens	95	H. sapiens	ACY1	aminoacylase 1	GO:0006805 xenobiotic metabolic process;GO:0071466 cellular response to xenobiotic stimulus;GO:0009410 response to xenobiotic stimulus	0.0	0.0	0.0	0.0	0.0	0.0	0.0	1.0	0.0	0.0	0.0	0.0	0.0	0.0	0.0	0.0	0.0	0.0	0.0	0.0
NM_178518	284114	RefSeq_RNAs	H. sapiens	284114	H. sapiens	TMEM102	transmembrane protein 102	GO:0010820 positive regulation of T cell chemotaxis;GO:1901028 regulation of mitochondrial outer membrane permeabilization involved in apoptotic signaling pathway;GO:0010819 regulation of T cell chemotaxis	0.0	0.0	0.0	1.0	0.0	0.0	0.0	0.0	0.0	0.0	0.0	0.0	0.0	0.0	0.0	0.0	0.0	0.0	0.0	1.0
NM_003350	7336	RefSeq_RNAs	H. sapiens	7336	H. sapiens	UBE2V2	ubiquitin conjugating enzyme E2 V2	GO:0042275 error-free postreplication DNA repair;GO:0032436 positive regulation of proteasomal ubiquitin-dependent protein catabolic process;GO:0070911 global genome nucleotide-excision repair	0.0	1.0	0.0	0.0	0.0	0.0	0.0	0.0	0.0	1.0	0.0	0.0	0.0	0.0	0.0	0.0	0.0	0.0	1.0	0.0
NM_001190847	4850	RefSeq_RNAs	H. sapiens	4850	H. sapiens	CNOT4	CCR4-NOT transcription complex subunit 4	GO:0006977 DNA damage response, signal transduction by p53 class mediator resulting in cell cycle arrest;GO:0072431 signal transduction involved in mitotic G1 DNA damage checkpoint;GO:0031571 mitotic G1 DNA damage checkpoint	0.0	1.0	0.0	0.0	0.0	0.0	0.0	0.0	1.0	1.0	0.0	0.0	1.0	0.0	0.0	0.0	0.0	0.0	0.0	0.0
NM_147156	259230	RefSeq_RNAs	H. sapiens	259230	H. sapiens	SGMS1	sphingomyelin synthase 1	GO:0006686 sphingomyelin biosynthetic process;GO:0006684 sphingomyelin metabolic process;GO:0046513 ceramide biosynthetic process	0.0	0.0	1.0	0.0	0.0	0.0	0.0	0.0	0.0	0.0	0.0	0.0	0.0	0.0	0.0	0.0	0.0	0.0	0.0	0.0
NM_001278237	10329	RefSeq_RNAs	H. sapiens	10329	H. sapiens	TMEM5	transmembrane protein 5	GO:0035269 protein O-linked mannosylation;GO:0035268 protein mannosylation;GO:0006493 protein O-linked glycosylation	0.0	0.0	0.0	0.0	0.0	0.0	0.0	0.0	0.0	0.0	0.0	0.0	0.0	0.0	0.0	0.0	0.0	0.0	0.0	0.0
NM_014822	9871	RefSeq_RNAs	H. sapiens	9871	H. sapiens	SEC24D	SEC24 homolog D, COPII coat complex component	GO:0048208 COPII vesicle coating;GO:0048207 vesicle targeting, rough ER to cis-Golgi;GO:0048199 vesicle targeting, to, from or within Golgi	0.0	0.0	0.0	0.0	0.0	0.0	0.0	0.0	0.0	0.0	0.0	0.0	0.0	0.0	0.0	0.0	0.0	0.0	0.0	0.0
NM_015092	23049	RefSeq_RNAs	H. sapiens	23049	H. sapiens	SMG1	SMG1, nonsense mediated mRNA decay associated PI3K related kinase	GO:0006406 mRNA export from nucleus;GO:0071427 mRNA-containing ribonucleoprotein complex export from nucleus;GO:0000184 nuclear-transcribed mRNA catabolic process, nonsense-mediated decay	0.0	1.0	0.0	0.0	0.0	0.0	0.0	0.0	1.0	1.0	0.0	0.0	0.0	0.0	0.0	0.0	0.0	0.0	0.0	0.0
NM_017990	55066	RefSeq_RNAs	H. sapiens	55066	H. sapiens	PDPR	pyruvate dehydrogenase phosphatase regulatory subunit	GO:0010510 regulation of acetyl-CoA biosynthetic process from pyruvate;GO:0050812 regulation of acyl-CoA biosynthetic process;GO:0006086 acetyl-CoA biosynthetic process from pyruvate	0.0	0.0	0.0	0.0	1.0	0.0	0.0	1.0	0.0	0.0	0.0	0.0	0.0	0.0	1.0	0.0	0.0	0.0	0.0	0.0
NM_002973	6311	RefSeq_RNAs	H. sapiens	6311	H. sapiens	ATXN2	ataxin 2	GO:0002091 negative regulation of receptor internalization;GO:0010603 regulation of cytoplasmic mRNA processing body assembly;GO:0048261 negative regulation of receptor-mediated endocytosis	1.0	0.0	1.0	0.0	0.0	0.0	0.0	0.0	0.0	0.0	0.0	0.0	0.0	0.0	0.0	0.0	0.0	0.0	0.0	0.0
NM_002296	3930	RefSeq_RNAs	H. sapiens	3930	H. sapiens	LBR	lamin B receptor	GO:0006695 cholesterol biosynthetic process;GO:1902653 secondary alcohol biosynthetic process;GO:0016126 sterol biosynthetic process	0.0	0.0	0.0	0.0	0.0	0.0	0.0	1.0	0.0	0.0	0.0	0.0	0.0	0.0	1.0	0.0	0.0	0.0	0.0	0.0
NM_000990	6157	RefSeq_RNAs	H. sapiens	6157	H. sapiens	RPL27A	ribosomal protein L27a	GO:0006614 SRP-dependent cotranslational protein targeting to membrane;GO:0000184 nuclear-transcribed mRNA catabolic process, nonsense-mediated decay;GO:0006613 cotranslational protein targeting to membrane	1.0	1.0	1.0	1.0	0.0	0.0	0.0	0.0	1.0	0.0	0.0	1.0	0.0	0.0	0.0	0.0	0.0	0.0	0.0	0.0
NM_016074	51027	RefSeq_RNAs	H. sapiens	51027	H. sapiens	BOLA1	bolA family member 1		0.0	0.0	0.0	0.0	0.0	0.0	0.0	0.0	0.0	0.0	0.0	0.0	0.0	0.0	0.0	0.0	0.0	0.0	0.0	0.0
NM_032549	83943	RefSeq_RNAs	H. sapiens	83943	H. sapiens	IMMP2L	inner mitochondrial membrane peptidase subunit 2	GO:0006627 protein processing involved in protein targeting to mitochondrion;GO:0061300 cerebellum vasculature development;GO:0001541 ovarian follicle development	0.0	0.0	1.0	1.0	0.0	0.0	0.0	0.0	0.0	1.0	0.0	0.0	0.0	0.0	1.0	0.0	0.0	0.0	0.0	0.0
NM_001093725	92312	RefSeq_RNAs	H. sapiens	92312	H. sapiens	MEX3A	mex-3 RNA binding family member A		0.0	0.0	0.0	0.0	0.0	0.0	0.0	0.0	0.0	0.0	0.0	0.0	0.0	0.0	0.0	0.0	0.0	0.0	0.0	0.0
NM_005563	3925	RefSeq_RNAs	H. sapiens	3925	H. sapiens	STMN1	stathmin 1	GO:0031115 negative regulation of microtubule polymerization;GO:0007019 microtubule depolymerization;GO:0031113 regulation of microtubule polymerization	0.0	0.0	0.0	0.0	0.0	0.0	0.0	0.0	0.0	0.0	0.0	1.0	0.0	0.0	0.0	0.0	0.0	0.0	0.0	0.0
NM_001031703	54859	RefSeq_RNAs	H. sapiens	54859	H. sapiens	ELP6	elongator acetyltransferase complex subunit 6	GO:0030335 positive regulation of cell migration;GO:2000147 positive regulation of cell motility;GO:0051272 positive regulation of cellular component movement	0.0	0.0	0.0	0.0	0.0	0.0	0.0	0.0	0.0	0.0	0.0	0.0	0.0	0.0	0.0	0.0	0.0	0.0	0.0	0.0
NM_145294	197335	RefSeq_RNAs	H. sapiens	197335	H. sapiens	WDR90	WD repeat domain 90		0.0	0.0	0.0	0.0	0.0	0.0	0.0	0.0	0.0	0.0	0.0	0.0	0.0	0.0	0.0	0.0	0.0	0.0	0.0	0.0
NM_001301056	79805	RefSeq_RNAs	H. sapiens	79805	H. sapiens	VASH2	vasohibin 2	GO:0060716 labyrinthine layer blood vessel development;GO:0045766 positive regulation of angiogenesis;GO:0060674 placenta blood vessel development	0.0	0.0	0.0	0.0	0.0	0.0	0.0	0.0	0.0	0.0	0.0	0.0	0.0	0.0	0.0	0.0	0.0	0.0	0.0	0.0
NM_005985	6615	RefSeq_RNAs	H. sapiens	6615	H. sapiens	SNAI1	snail family transcriptional repressor 1	GO:0060806 negative regulation of cell differentiation involved in embryonic placenta development;GO:0010957 negative regulation of vitamin D biosynthetic process;GO:0060800 regulation of cell differentiation involved in embryonic placenta development	0.0	0.0	0.0	0.0	0.0	0.0	0.0	1.0	0.0	1.0	0.0	0.0	0.0	0.0	0.0	1.0	0.0	0.0	1.0	1.0
NR_038955	100506190	RefSeq_RNAs	H. sapiens	100506190	H. sapiens	LINC00963	long intergenic non-protein coding RNA 963		0.0	0.0	0.0	0.0	0.0	0.0	0.0	0.0	0.0	0.0	0.0	0.0	0.0	0.0	0.0	0.0	0.0	0.0	0.0	0.0
NM_152546	153443	RefSeq_RNAs	H. sapiens	153443	H. sapiens	SRFBP1	serum response factor binding protein 1	GO:0030490 maturation of SSU-rRNA;GO:0042274 ribosomal small subunit biogenesis;GO:0006364 rRNA processing	1.0	0.0	0.0	0.0	0.0	0.0	1.0	0.0	0.0	0.0	0.0	0.0	0.0	0.0	0.0	0.0	0.0	0.0	0.0	0.0
NM_000158	2632	RefSeq_RNAs	H. sapiens	2632	H. sapiens	GBE1	1,4-alpha-glucan branching enzyme 1	GO:0005978 glycogen biosynthetic process;GO:0009250 glucan biosynthetic process;GO:0005977 glycogen metabolic process	0.0	0.0	0.0	0.0	0.0	0.0	0.0	0.0	0.0	0.0	0.0	0.0	0.0	0.0	1.0	0.0	0.0	0.0	0.0	0.0
NR_003030	692057	RefSeq_RNAs	H. sapiens	692057	H. sapiens	SNORD12	small nucleolar RNA, C/D box 12		0.0	0.0	0.0	0.0	0.0	0.0	0.0	0.0	0.0	0.0	0.0	0.0	0.0	0.0	0.0	0.0	0.0	0.0	0.0	0.0
NR_038118	326625	RefSeq_RNAs	H. sapiens	326625	H. sapiens	MMAB	methylmalonic aciduria (cobalamin deficiency) cblB type	GO:0009236 cobalamin biosynthetic process;GO:0009235 cobalamin metabolic process;GO:0042364 water-soluble vitamin biosynthetic process	0.0	0.0	0.0	0.0	0.0	0.0	0.0	1.0	0.0	0.0	0.0	0.0	0.0	0.0	0.0	0.0	0.0	0.0	0.0	0.0
NM_020177	56929	RefSeq_RNAs	H. sapiens	56929	H. sapiens	FEM1C	fem-1 homolog C	GO:0016567 protein ubiquitination;GO:0032446 protein modification by small protein conjugation;GO:0070647 protein modification by small protein conjugation or removal	0.0	0.0	0.0	0.0	0.0	0.0	0.0	0.0	0.0	0.0	0.0	0.0	0.0	0.0	0.0	0.0	0.0	0.0	0.0	0.0
NM_001042400	80254	RefSeq_RNAs	H. sapiens	80254	H. sapiens	CEP63	centrosomal protein 63	GO:0098535 de novo centriole assembly involved in multi-ciliated epithelial cell differentiation;GO:0007099 centriole replication;GO:0097742 de novo centriole assembly	0.0	0.0	0.0	0.0	0.0	0.0	0.0	0.0	0.0	1.0	0.0	0.0	1.0	0.0	0.0	0.0	0.0	0.0	0.0	0.0
NM_006887	678	RefSeq_RNAs	H. sapiens	678	H. sapiens	ZFP36L2	ZFP36 ring finger protein like 2	GO:1900153 positive regulation of nuclear-transcribed mRNA catabolic process, deadenylation-dependent decay;GO:1900151 regulation of nuclear-transcribed mRNA catabolic process, deadenylation-dependent decay;GO:0045577 regulation of B cell differentiation	0.0	1.0	1.0	0.0	0.0	0.0	0.0	0.0	1.0	0.0	0.0	0.0	1.0	0.0	0.0	1.0	0.0	0.0	0.0	0.0
NM_001285404	80145	RefSeq_RNAs	H. sapiens	80145	H. sapiens	THOC7	THO complex 7	GO:0046784 viral mRNA export from host cell nucleus;GO:0006406 mRNA export from nucleus;GO:0075733 intracellular transport of virus	1.0	0.0	0.0	0.0	0.0	0.0	0.0	0.0	0.0	0.0	0.0	1.0	0.0	0.0	0.0	0.0	0.0	0.0	0.0	0.0
NM_001135650	9521	RefSeq_RNAs	H. sapiens	9521	H. sapiens	EEF1E1	eukaryotic translation elongation factor 1 epsilon 1	GO:2000774 positive regulation of cellular senescence;GO:0043517 positive regulation of DNA damage response, signal transduction by p53 class mediator;GO:0090343 positive regulation of cell aging	1.0	0.0	1.0	0.0	0.0	0.0	0.0	1.0	0.0	1.0	0.0	0.0	0.0	1.0	0.0	0.0	0.0	0.0	1.0	0.0
NM_172207	84254	RefSeq_RNAs	H. sapiens	84254	H. sapiens	CAMKK1	calcium/calmodulin dependent protein kinase kinase 1	GO:0018107 peptidyl-threonine phosphorylation;GO:0045860 positive regulation of protein kinase activity;GO:0018210 peptidyl-threonine modification	0.0	0.0	0.0	0.0	0.0	0.0	0.0	0.0	0.0	0.0	0.0	0.0	0.0	0.0	0.0	0.0	0.0	0.0	0.0	0.0
NR_037771	11196	RefSeq_RNAs	H. sapiens	11196	H. sapiens	SEC23IP	SEC23 interacting protein	GO:0048208 COPII vesicle coating;GO:0048207 vesicle targeting, rough ER to cis-Golgi;GO:0048199 vesicle targeting, to, from or within Golgi	0.0	0.0	0.0	0.0	0.0	0.0	0.0	0.0	0.0	0.0	0.0	0.0	0.0	0.0	0.0	0.0	0.0	0.0	0.0	0.0
NR_121653	6875	RefSeq_RNAs	H. sapiens	6875	H. sapiens	TAF4B	TATA-box binding protein associated factor 4b	GO:0051123 RNA polymerase II transcriptional preinitiation complex assembly;GO:0070897 DNA-templated transcriptional preinitiation complex assembly;GO:0006368 transcription elongation from RNA polymerase II promoter	0.0	0.0	0.0	0.0	0.0	0.0	0.0	0.0	0.0	0.0	0.0	0.0	0.0	0.0	0.0	0.0	0.0	0.0	0.0	0.0
NM_021800	56521	RefSeq_RNAs	H. sapiens	56521	H. sapiens	DNAJC12	DnaJ heat shock protein family (Hsp40) member C12		0.0	0.0	0.0	0.0	0.0	0.0	0.0	0.0	0.0	0.0	0.0	0.0	0.0	0.0	0.0	0.0	0.0	0.0	0.0	0.0
NM_138408	112495	RefSeq_RNAs	H. sapiens	112495	H. sapiens	GTF3C6	general transcription factor IIIC subunit 6	GO:0042791 5S class rRNA transcription from RNA polymerase III type 1 promoter;GO:0042797 tRNA transcription from RNA polymerase III promoter;GO:0009304 tRNA transcription	1.0	0.0	0.0	0.0	0.0	0.0	0.0	0.0	0.0	0.0	0.0	0.0	0.0	1.0	0.0	0.0	0.0	0.0	0.0	0.0
NM_032830	84916	RefSeq_RNAs	H. sapiens	84916	H. sapiens	UTP4	UTP4, small subunit processome component	GO:0030490 maturation of SSU-rRNA;GO:0042274 ribosomal small subunit biogenesis;GO:0006364 rRNA processing	1.0	0.0	0.0	0.0	0.0	0.0	1.0	0.0	0.0	0.0	0.0	0.0	0.0	0.0	0.0	0.0	0.0	0.0	0.0	0.0
NM_032611	11156	RefSeq_RNAs	H. sapiens	11156	H. sapiens	PTP4A3	protein tyrosine phosphatase type IVA, member 3	GO:1900746 regulation of vascular endothelial growth factor signaling pathway;GO:0043117 positive regulation of vascular permeability;GO:1902547 regulation of cellular response to vascular endothelial growth factor stimulus	0.0	0.0	0.0	0.0	0.0	0.0	0.0	0.0	0.0	0.0	0.0	0.0	0.0	0.0	0.0	0.0	0.0	0.0	0.0	0.0
NM_012478	23558	RefSeq_RNAs	H. sapiens	23558	H. sapiens	WBP2	WW domain binding protein 2	GO:0071442 positive regulation of histone H3-K14 acetylation;GO:0071440 regulation of histone H3-K14 acetylation;GO:0044154 histone H3-K14 acetylation	0.0	0.0	0.0	0.0	0.0	0.0	0.0	0.0	0.0	0.0	0.0	0.0	0.0	0.0	0.0	0.0	0.0	0.0	0.0	0.0
NM_016612	51312	RefSeq_RNAs	H. sapiens	51312	H. sapiens	SLC25A37	solute carrier family 25 member 37	GO:0048250 mitochondrial iron ion transport;GO:0034755 iron ion transmembrane transport;GO:0055072 iron ion homeostasis	0.0	0.0	0.0	1.0	0.0	0.0	0.0	0.0	0.0	0.0	0.0	0.0	0.0	0.0	0.0	0.0	0.0	0.0	0.0	0.0
NR_024079	151477	RefSeq_RNAs	H. sapiens	151477	H. sapiens	LINC00471	long intergenic non-protein coding RNA 471		0.0	0.0	0.0	0.0	0.0	0.0	0.0	0.0	0.0	0.0	0.0	0.0	0.0	0.0	0.0	0.0	0.0	0.0	0.0	0.0
NM_015199	23243	RefSeq_RNAs	H. sapiens	23243	H. sapiens	ANKRD28	ankyrin repeat domain 28	GO:0048208 COPII vesicle coating;GO:0048207 vesicle targeting, rough ER to cis-Golgi;GO:0048199 vesicle targeting, to, from or within Golgi	0.0	0.0	0.0	0.0	0.0	0.0	0.0	0.0	0.0	0.0	0.0	0.0	0.0	0.0	0.0	0.0	0.0	0.0	0.0	0.0
NM_001066	7133	RefSeq_RNAs	H. sapiens	7133	H. sapiens	TNFRSF1B	TNF receptor superfamily member 1B	GO:0051044 positive regulation of membrane protein ectodomain proteolysis;GO:0051043 regulation of membrane protein ectodomain proteolysis;GO:0043312 neutrophil degranulation	0.0	1.0	1.0	0.0	0.0	0.0	0.0	0.0	0.0	1.0	0.0	0.0	0.0	0.0	0.0	0.0	0.0	0.0	0.0	1.0
NM_001174072	256987	RefSeq_RNAs	H. sapiens	256987	H. sapiens	SERINC5	serine incorporator 5	GO:0015825 L-serine transport;GO:0006564 L-serine biosynthetic process;GO:1904219 positive regulation of CDP-diacylglycerol-serine O-phosphatidyltransferase activity	0.0	0.0	0.0	0.0	0.0	0.0	0.0	1.0	0.0	0.0	0.0	1.0	0.0	0.0	0.0	0.0	0.0	0.0	0.0	0.0
NR_034096	348751	RefSeq_RNAs	H. sapiens	348751	H. sapiens	FTCDNL1	formiminotransferase cyclodeaminase N-terminal like	GO:0008152 metabolic process;GO:0008150 biological_process	0.0	0.0	0.0	0.0	0.0	0.0	0.0	0.0	0.0	0.0	0.0	0.0	0.0	0.0	0.0	0.0	0.0	0.0	0.0	0.0
NM_032838	84924	RefSeq_RNAs	H. sapiens	84924	H. sapiens	ZNF566	zinc finger protein 566	GO:0006355 regulation of transcription, DNA-templated;GO:1903506 regulation of nucleic acid-templated transcription;GO:0006351 transcription, DNA-templated	0.0	0.0	0.0	0.0	0.0	0.0	0.0	0.0	0.0	0.0	0.0	0.0	0.0	0.0	0.0	0.0	0.0	0.0	0.0	0.0
NR_002453	595101	RefSeq_RNAs	H. sapiens	595101	H. sapiens	SMG1P5	SMG1P5, nonsense mediated mRNA decay associated PI3K related kinase pseudogene 5		0.0	0.0	0.0	0.0	0.0	0.0	0.0	0.0	0.0	0.0	0.0	0.0	0.0	0.0	0.0	0.0	0.0	0.0	0.0	0.0
NM_015720	50512	RefSeq_RNAs	H. sapiens	50512	H. sapiens	PODXL2	podocalyxin like 2	GO:0050901 leukocyte tethering or rolling;GO:0061756 leukocyte adhesion to vascular endothelial cell;GO:0045123 cellular extravasation	0.0	0.0	0.0	0.0	0.0	0.0	0.0	0.0	0.0	0.0	0.0	0.0	0.0	0.0	0.0	0.0	0.0	0.0	0.0	0.0
NM_020951	57711	RefSeq_RNAs	H. sapiens	57711	H. sapiens	ZNF529	zinc finger protein 529	GO:0006355 regulation of transcription, DNA-templated;GO:1903506 regulation of nucleic acid-templated transcription;GO:0006351 transcription, DNA-templated	0.0	0.0	0.0	0.0	0.0	0.0	0.0	0.0	0.0	0.0	0.0	0.0	0.0	0.0	0.0	0.0	0.0	0.0	0.0	0.0
NM_201443	7004	RefSeq_RNAs	H. sapiens	7004	H. sapiens	TEAD4	TEA domain transcription factor 4	GO:0035329 hippo signaling;GO:0006367 transcription initiation from RNA polymerase II promoter;GO:0006352 DNA-templated transcription, initiation	0.0	0.0	0.0	0.0	0.0	0.0	0.0	0.0	0.0	0.0	0.0	0.0	0.0	0.0	0.0	0.0	0.0	0.0	0.0	0.0
NM_004584	5883	RefSeq_RNAs	H. sapiens	5883	H. sapiens	RAD9A	RAD9 checkpoint clamp component A	GO:1902231 positive regulation of intrinsic apoptotic signaling pathway in response to DNA damage;GO:0031573 intra-S DNA damage checkpoint;GO:1902229 regulation of intrinsic apoptotic signaling pathway in response to DNA damage	0.0	0.0	0.0	0.0	0.0	0.0	1.0	0.0	0.0	1.0	0.0	0.0	1.0	0.0	0.0	0.0	0.0	0.0	1.0	1.0
NM_001144989	730051	RefSeq_RNAs	H. sapiens	730051	H. sapiens	ZNF814	zinc finger protein 814	GO:0045892 negative regulation of transcription, DNA-templated;GO:1903507 negative regulation of nucleic acid-templated transcription;GO:1902679 negative regulation of RNA biosynthetic process	0.0	0.0	0.0	0.0	0.0	0.0	0.0	0.0	0.0	0.0	0.0	0.0	0.0	0.0	0.0	0.0	0.0	0.0	0.0	0.0
NM_001281459	51006	RefSeq_RNAs	H. sapiens	51006	H. sapiens	SLC35C2	solute carrier family 35 member C2	GO:0036066 protein O-linked fucosylation;GO:0045747 positive regulation of Notch signaling pathway;GO:0036065 fucosylation	0.0	0.0	0.0	0.0	0.0	0.0	0.0	0.0	0.0	0.0	0.0	0.0	0.0	0.0	0.0	0.0	0.0	0.0	0.0	0.0
NR_108064	100507642	RefSeq_RNAs	H. sapiens	100507642	H. sapiens	LOC100507642	uncharacterized LOC100507642		0.0	0.0	0.0	0.0	0.0	0.0	0.0	0.0	0.0	0.0	0.0	0.0	0.0	0.0	0.0	0.0	0.0	0.0	0.0	0.0
NM_017856	54960	RefSeq_RNAs	H. sapiens	54960	H. sapiens	GEMIN8	gem nuclear organelle associated protein 8	GO:0000387 spliceosomal snRNP assembly;GO:0051170 nuclear import;GO:0000398 mRNA splicing, via spliceosome	1.0	0.0	0.0	0.0	0.0	0.0	0.0	0.0	0.0	0.0	0.0	0.0	0.0	0.0	0.0	0.0	0.0	0.0	0.0	0.0
NM_014214	3613	RefSeq_RNAs	H. sapiens	3613	H. sapiens	IMPA2	inositol monophosphatase 2	GO:0046855 inositol phosphate dephosphorylation;GO:0006021 inositol biosynthetic process;GO:0071545 inositol phosphate catabolic process	0.0	0.0	0.0	0.0	0.0	0.0	0.0	1.0	0.0	0.0	0.0	0.0	0.0	0.0	0.0	0.0	0.0	0.0	0.0	0.0
NR_038956	100506714	RefSeq_RNAs	H. sapiens	100506714	H. sapiens	NUP50-AS1	NUP50 antisense RNA 1 (head to head)		0.0	0.0	0.0	0.0	0.0	0.0	0.0	0.0	0.0	0.0	0.0	0.0	0.0	0.0	0.0	0.0	0.0	0.0	0.0	0.0
NM_006829	10974	RefSeq_RNAs	H. sapiens	10974	H. sapiens	ADIRF	adipogenesis regulatory factor	GO:0072719 cellular response to cisplatin;GO:2001023 regulation of response to drug;GO:0072718 response to cisplatin	0.0	0.0	0.0	0.0	0.0	0.0	0.0	0.0	0.0	0.0	0.0	0.0	0.0	0.0	0.0	0.0	0.0	0.0	0.0	0.0
NM_032346	84306	RefSeq_RNAs	H. sapiens	84306	H. sapiens	PDCD2L	programmed cell death 2 like	GO:0007049 cell cycle;GO:0044763 single-organism cellular process;GO:0044699 single-organism process	0.0	0.0	0.0	0.0	0.0	0.0	0.0	0.0	0.0	0.0	0.0	0.0	0.0	0.0	0.0	0.0	0.0	0.0	0.0	0.0
NM_022463	64359	RefSeq_RNAs	H. sapiens	64359	H. sapiens	NXN	nucleoredoxin	GO:0031397 negative regulation of protein ubiquitination;GO:0098869 cellular oxidant detoxification;GO:1903321 negative regulation of protein modification by small protein conjugation or removal	0.0	1.0	0.0	0.0	0.0	0.0	0.0	0.0	0.0	0.0	0.0	0.0	0.0	0.0	1.0	1.0	0.0	0.0	0.0	0.0
NM_017983	55062	RefSeq_RNAs	H. sapiens	55062	H. sapiens	WIPI1	WD repeat domain, phosphoinositide interacting 1	GO:0048203 vesicle targeting, trans-Golgi to endosome;GO:0036498 IRE1-mediated unfolded protein response;GO:0048199 vesicle targeting, to, from or within Golgi	0.0	0.0	0.0	0.0	0.0	1.0	0.0	0.0	0.0	0.0	0.0	0.0	0.0	0.0	0.0	0.0	0.0	1.0	0.0	0.0
NM_145290	166647	RefSeq_RNAs	H. sapiens	166647	H. sapiens	ADGRA3	adhesion G protein-coupled receptor A3	GO:0007186 G-protein coupled receptor signaling pathway;GO:0007166 cell surface receptor signaling pathway;GO:0007165 signal transduction	0.0	0.0	0.0	0.0	0.0	0.0	0.0	0.0	0.0	0.0	0.0	0.0	0.0	0.0	0.0	0.0	0.0	0.0	0.0	0.0
NM_001243744	2176	RefSeq_RNAs	H. sapiens	2176	H. sapiens	FANCC	Fanconi anemia complementation group C	GO:0036297 interstrand cross-link repair;GO:0006289 nucleotide-excision repair;GO:0034599 cellular response to oxidative stress	0.0	0.0	0.0	0.0	0.0	0.0	0.0	0.0	0.0	1.0	1.0	0.0	0.0	0.0	0.0	0.0	0.0	0.0	0.0	0.0
NM_032304	84264	RefSeq_RNAs	H. sapiens	84264	H. sapiens	HAGHL	hydroxyacylglutathione hydrolase-like		0.0	0.0	0.0	0.0	0.0	0.0	0.0	0.0	0.0	0.0	0.0	0.0	0.0	0.0	0.0	0.0	0.0	0.0	0.0	0.0
NM_001164675	285362	RefSeq_RNAs	H. sapiens	285362	H. sapiens	SUMF1	sulfatase modifying factor 1	GO:0006687 glycosphingolipid metabolic process;GO:0043687 post-translational protein modification;GO:0006664 glycolipid metabolic process	0.0	0.0	0.0	0.0	0.0	0.0	0.0	0.0	0.0	0.0	0.0	0.0	0.0	0.0	1.0	0.0	0.0	0.0	0.0	0.0
NM_001135610	7799	RefSeq_RNAs	H. sapiens	7799	H. sapiens	PRDM2	PR/SET domain 2	GO:0034968 histone lysine methylation;GO:0016571 histone methylation;GO:0018022 peptidyl-lysine methylation	0.0	0.0	0.0	0.0	0.0	0.0	0.0	0.0	0.0	0.0	0.0	0.0	0.0	0.0	0.0	0.0	0.0	0.0	0.0	0.0
NR_027789	79970	RefSeq_RNAs	H. sapiens	79970	H. sapiens	ZNF767P	zinc finger family member 767, pseudogene		0.0	0.0	0.0	0.0	0.0	0.0	0.0	0.0	0.0	0.0	0.0	0.0	0.0	0.0	0.0	0.0	0.0	0.0	0.0	0.0
NR_038915	340037	RefSeq_RNAs	H. sapiens	340037	H. sapiens	PRR7-AS1	PRR7 antisense RNA 1		0.0	0.0	0.0	0.0	0.0	0.0	0.0	0.0	0.0	0.0	0.0	0.0	0.0	0.0	0.0	0.0	0.0	0.0	0.0	0.0
NM_001135911	113791	RefSeq_RNAs	H. sapiens	113791	H. sapiens	PIK3IP1	phosphoinositide-3-kinase interacting protein 1	GO:0043553 negative regulation of phosphatidylinositol 3-kinase activity;GO:0090219 negative regulation of lipid kinase activity;GO:0014067 negative regulation of phosphatidylinositol 3-kinase signaling	0.0	0.0	0.0	0.0	0.0	0.0	0.0	0.0	0.0	0.0	0.0	0.0	0.0	0.0	0.0	1.0	0.0	0.0	0.0	0.0
NM_181573	5984	RefSeq_RNAs	H. sapiens	5984	H. sapiens	RFC4	replication factor C subunit 4	GO:1900264 positive regulation of DNA-directed DNA polymerase activity;GO:1900262 regulation of DNA-directed DNA polymerase activity;GO:0070987 error-free translesion synthesis	0.0	0.0	0.0	0.0	0.0	0.0	1.0	0.0	0.0	1.0	0.0	0.0	0.0	0.0	0.0	0.0	0.0	0.0	0.0	0.0
NM_001282980	7090	RefSeq_RNAs	H. sapiens	7090	H. sapiens	TLE3	transducin like enhancer of split 3	GO:1904837 beta-catenin-TCF complex assembly;GO:0016055 Wnt signaling pathway;GO:0198738 cell-cell signaling by wnt	0.0	0.0	0.0	0.0	0.0	0.0	0.0	0.0	0.0	0.0	0.0	0.0	0.0	0.0	0.0	0.0	0.0	0.0	0.0	0.0
NM_021194	7779	RefSeq_RNAs	H. sapiens	7779	H. sapiens	SLC30A1	solute carrier family 30 member 1	GO:0071584 negative regulation of zinc ion transmembrane import;GO:0071581 regulation of zinc ion transmembrane import;GO:0071583 negative regulation of zinc ion transmembrane transport	0.0	0.0	0.0	0.0	0.0	0.0	0.0	0.0	0.0	0.0	1.0	0.0	0.0	0.0	0.0	0.0	0.0	0.0	0.0	0.0
NR_110055	101926963	RefSeq_RNAs	H. sapiens	101926963	H. sapiens	LOC101926963	uncharacterized LOC101926963		0.0	0.0	0.0	0.0	0.0	0.0	0.0	0.0	0.0	0.0	0.0	0.0	0.0	0.0	0.0	0.0	0.0	0.0	0.0	0.0
NM_001039569	130340	RefSeq_RNAs	H. sapiens	130340	H. sapiens	AP1S3	adaptor related protein complex 1 sigma 3 subunit	GO:0050690 regulation of defense response to virus by virus;GO:0019886 antigen processing and presentation of exogenous peptide antigen via MHC class II;GO:0050688 regulation of defense response to virus	0.0	0.0	0.0	0.0	0.0	0.0	0.0	0.0	0.0	0.0	0.0	1.0	0.0	0.0	0.0	0.0	0.0	0.0	0.0	0.0
NM_001199528	89766	RefSeq_RNAs	H. sapiens	89766	H. sapiens	UMODL1	uromodulin like 1	GO:2000354 regulation of ovarian follicle development;GO:0097211 cellular response to gonadotropin-releasing hormone;GO:2000194 regulation of female gonad development	0.0	0.0	0.0	0.0	0.0	0.0	0.0	0.0	0.0	0.0	0.0	0.0	0.0	0.0	0.0	1.0	0.0	0.0	0.0	0.0
NM_002687	5411	RefSeq_RNAs	H. sapiens	5411	H. sapiens	PNN	pinin, desmosome associated protein	GO:0000398 mRNA splicing, via spliceosome;GO:0000377 RNA splicing, via transesterification reactions with bulged adenosine as nucleophile;GO:0000375 RNA splicing, via transesterification reactions	1.0	0.0	0.0	0.0	0.0	0.0	0.0	0.0	0.0	0.0	0.0	0.0	0.0	0.0	0.0	0.0	0.0	0.0	0.0	0.0
NM_024955	80020	RefSeq_RNAs	H. sapiens	80020	H. sapiens	FOXRED2	FAD dependent oxidoreductase domain containing 2	GO:0030433 ubiquitin-dependent ERAD pathway;GO:0043161 proteasome-mediated ubiquitin-dependent protein catabolic process;GO:0036503 ERAD pathway	0.0	1.0	0.0	0.0	0.0	0.0	0.0	0.0	0.0	0.0	0.0	0.0	0.0	0.0	1.0	0.0	0.0	1.0	0.0	0.0
NM_015048	23067	RefSeq_RNAs	H. sapiens	23067	H. sapiens	SETD1B	SET domain containing 1B	GO:0051568 histone H3-K4 methylation;GO:0034968 histone lysine methylation;GO:0016571 histone methylation	0.0	0.0	0.0	0.0	0.0	0.0	0.0	0.0	0.0	0.0	0.0	0.0	0.0	0.0	0.0	0.0	0.0	0.0	0.0	0.0
NM_001031701	51559	RefSeq_RNAs	H. sapiens	51559	H. sapiens	NT5DC3	5'-nucleotidase domain containing 3	GO:0016311 dephosphorylation;GO:0006796 phosphate-containing compound metabolic process;GO:0006793 phosphorus metabolic process	0.0	0.0	0.0	0.0	0.0	0.0	0.0	0.0	0.0	0.0	0.0	0.0	0.0	0.0	0.0	0.0	0.0	0.0	0.0	0.0
NM_001171937	80199	RefSeq_RNAs	H. sapiens	80199	H. sapiens	FUZ	fuzzy planar cell polarity protein	GO:2000314 negative regulation of fibroblast growth factor receptor signaling pathway involved in neural plate anterior/posterior pattern formation;GO:0090301 negative regulation of neural crest formation;GO:2000313 regulation of fibroblast growth factor receptor signaling pathway involved in neural plate anterior/posterior pattern formation	0.0	0.0	0.0	0.0	0.0	0.0	0.0	0.0	0.0	0.0	0.0	0.0	0.0	0.0	0.0	0.0	0.0	0.0	0.0	0.0
NM_015187	23231	RefSeq_RNAs	H. sapiens	23231	H. sapiens	SEL1L3	SEL1L family member 3		0.0	0.0	0.0	0.0	0.0	0.0	0.0	0.0	0.0	0.0	0.0	0.0	0.0	0.0	0.0	0.0	0.0	0.0	0.0	0.0
NM_004706	9138	RefSeq_RNAs	H. sapiens	9138	H. sapiens	ARHGEF1	Rho guanine nucleotide exchange factor 1	GO:0050771 negative regulation of axonogenesis;GO:0050770 regulation of axonogenesis;GO:0010977 negative regulation of neuron projection development	0.0	0.0	0.0	0.0	0.0	0.0	0.0	0.0	0.0	0.0	0.0	0.0	0.0	0.0	0.0	0.0	0.0	0.0	0.0	0.0
NM_001297697	202243	RefSeq_RNAs	H. sapiens	202243	H. sapiens	CCDC125	coiled-coil domain containing 125		0.0	0.0	0.0	0.0	0.0	0.0	0.0	0.0	0.0	0.0	0.0	0.0	0.0	0.0	0.0	0.0	0.0	0.0	0.0	0.0
NM_014744	9779	RefSeq_RNAs	H. sapiens	9779	H. sapiens	TBC1D5	TBC1 domain family member 5	GO:0002092 positive regulation of receptor internalization;GO:0002090 regulation of receptor internalization;GO:0048260 positive regulation of receptor-mediated endocytosis	0.0	1.0	0.0	0.0	0.0	1.0	0.0	0.0	0.0	0.0	0.0	0.0	0.0	0.0	0.0	0.0	0.0	0.0	0.0	0.0
NM_020371	57099	RefSeq_RNAs	H. sapiens	57099	H. sapiens	AVEN	apoptosis and caspase activation inhibitor	GO:0043066 negative regulation of apoptotic process;GO:0043069 negative regulation of programmed cell death;GO:0060548 negative regulation of cell death	0.0	0.0	0.0	0.0	0.0	0.0	0.0	0.0	0.0	0.0	0.0	0.0	0.0	0.0	0.0	0.0	0.0	0.0	0.0	0.0
NR_033972	440028	RefSeq_RNAs	H. sapiens	440028	H. sapiens	LOC440028	uncharacterized LOC440028		0.0	0.0	0.0	0.0	0.0	0.0	0.0	0.0	0.0	0.0	0.0	0.0	0.0	0.0	0.0	0.0	0.0	0.0	0.0	0.0
NM_000382	224	RefSeq_RNAs	H. sapiens	224	H. sapiens	ALDH3A2	aldehyde dehydrogenase 3 family member A2	GO:0033306 phytol metabolic process;GO:0001561 fatty acid alpha-oxidation;GO:1903173 fatty alcohol metabolic process	0.0	0.0	0.0	0.0	0.0	0.0	0.0	1.0	0.0	0.0	0.0	0.0	0.0	0.0	1.0	0.0	0.0	0.0	0.0	0.0
NR_003290	347918	RefSeq_RNAs	H. sapiens	347918	H. sapiens	EP400NL	EP400 N-terminal like		0.0	0.0	0.0	0.0	0.0	0.0	0.0	0.0	0.0	0.0	0.0	0.0	0.0	0.0	0.0	0.0	0.0	0.0	0.0	0.0
NM_020530	5008	RefSeq_RNAs	H. sapiens	5008	H. sapiens	OSM	oncostatin M	GO:0042517 positive regulation of tyrosine phosphorylation of Stat3 protein;GO:0038165 oncostatin-M-mediated signaling pathway;GO:0042516 regulation of tyrosine phosphorylation of Stat3 protein	0.0	0.0	0.0	0.0	0.0	0.0	0.0	0.0	0.0	0.0	0.0	0.0	1.0	0.0	0.0	0.0	0.0	0.0	0.0	1.0
NR_104261	130752	RefSeq_RNAs	H. sapiens	130752	H. sapiens	MDH1B	malate dehydrogenase 1B	GO:0006734 NADH metabolic process;GO:0006107 oxaloacetate metabolic process;GO:0006108 malate metabolic process	0.0	0.0	0.0	0.0	1.0	0.0	0.0	1.0	0.0	0.0	0.0	0.0	0.0	0.0	1.0	0.0	0.0	0.0	0.0	0.0
NM_198883	4580	RefSeq_RNAs	H. sapiens	4580	H. sapiens	MTX1	metaxin 1	GO:0006626 protein targeting to mitochondrion;GO:0072655 establishment of protein localization to mitochondrion;GO:0070585 protein localization to mitochondrion	0.0	0.0	0.0	1.0	0.0	0.0	0.0	0.0	0.0	0.0	0.0	0.0	0.0	0.0	0.0	0.0	0.0	0.0	0.0	0.0
NM_001256469	23522	RefSeq_RNAs	H. sapiens	23522	H. sapiens	KAT6B	lysine acetyltransferase 6B	GO:0043966 histone H3 acetylation;GO:0016573 histone acetylation;GO:0006334 nucleosome assembly	0.0	0.0	0.0	0.0	0.0	0.0	0.0	0.0	0.0	0.0	0.0	0.0	0.0	0.0	0.0	0.0	0.0	0.0	0.0	0.0
NR_026580	7027	RefSeq_RNAs	H. sapiens	7027	H. sapiens	TFDP1	transcription factor Dp-1	GO:1900740 positive regulation of protein insertion into mitochondrial membrane involved in apoptotic signaling pathway;GO:1900739 regulation of protein insertion into mitochondrial membrane involved in apoptotic signaling pathway;GO:1901030 positive regulation of mitochondrial outer membrane permeabilization involved in apoptotic signaling pathway	0.0	0.0	0.0	1.0	0.0	0.0	0.0	0.0	0.0	1.0	0.0	0.0	1.0	0.0	0.0	0.0	0.0	0.0	0.0	1.0
NM_152932	55830	RefSeq_RNAs	H. sapiens	55830	H. sapiens	GLT8D1	glycosyltransferase 8 domain containing 1	GO:0000271 polysaccharide biosynthetic process;GO:0016051 carbohydrate biosynthetic process;GO:0005976 polysaccharide metabolic process	0.0	0.0	0.0	0.0	0.0	0.0	0.0	0.0	0.0	0.0	0.0	0.0	0.0	0.0	0.0	0.0	0.0	0.0	0.0	0.0
NM_001018039	57713	RefSeq_RNAs	H. sapiens	57713	H. sapiens	SFMBT2	Scm-like with four mbt domains 2	GO:0010629 negative regulation of gene expression;GO:0010605 negative regulation of macromolecule metabolic process;GO:0006355 regulation of transcription, DNA-templated	0.0	0.0	0.0	0.0	0.0	0.0	0.0	0.0	0.0	0.0	0.0	0.0	0.0	0.0	0.0	0.0	0.0	0.0	0.0	0.0
NR_027017	27315	RefSeq_RNAs	H. sapiens	27315	H. sapiens	PGAP2	post-GPI attachment to proteins 2	GO:1902230 negative regulation of intrinsic apoptotic signaling pathway in response to DNA damage;GO:1902229 regulation of intrinsic apoptotic signaling pathway in response to DNA damage;GO:0042771 intrinsic apoptotic signaling pathway in response to DNA damage by p53 class mediator	0.0	0.0	0.0	0.0	0.0	0.0	0.0	0.0	0.0	1.0	0.0	0.0	0.0	0.0	0.0	1.0	0.0	0.0	1.0	1.0
NM_024092	79073	RefSeq_RNAs	H. sapiens	79073	H. sapiens	TMEM109	transmembrane protein 109	GO:0071480 cellular response to gamma radiation;GO:0042771 intrinsic apoptotic signaling pathway in response to DNA damage by p53 class mediator;GO:0072332 intrinsic apoptotic signaling pathway by p53 class mediator	0.0	0.0	0.0	0.0	0.0	0.0	0.0	0.0	0.0	1.0	0.0	0.0	0.0	0.0	0.0	0.0	0.0	0.0	0.0	1.0
NM_024420	5321	RefSeq_RNAs	H. sapiens	5321	H. sapiens	PLA2G4A	phospholipase A2 group IVA	GO:0035965 cardiolipin acyl-chain remodeling;GO:0006663 platelet activating factor biosynthetic process;GO:0050482 arachidonic acid secretion	0.0	0.0	0.0	0.0	0.0	0.0	0.0	1.0	0.0	0.0	0.0	0.0	0.0	0.0	0.0	0.0	0.0	0.0	0.0	0.0
NM_014317	23590	RefSeq_RNAs	H. sapiens	23590	H. sapiens	PDSS1	decaprenyl diphosphate synthase subunit 1	GO:0006744 ubiquinone biosynthetic process;GO:0051290 protein heterotetramerization;GO:0006743 ubiquinone metabolic process	0.0	0.0	0.0	0.0	1.0	0.0	0.0	1.0	0.0	0.0	0.0	0.0	0.0	0.0	0.0	0.0	0.0	0.0	0.0	0.0
NM_015229	23277	RefSeq_RNAs	H. sapiens	23277	H. sapiens	CLUH	clustered mitochondria homolog	GO:0048312 intracellular distribution of mitochondria;GO:0048311 mitochondrion distribution;GO:0051646 mitochondrion localization	0.0	0.0	0.0	1.0	0.0	0.0	0.0	0.0	0.0	0.0	0.0	0.0	0.0	0.0	0.0	0.0	0.0	0.0	0.0	0.0
NR_015453	317648	RefSeq_RNAs	H. sapiens	317648	H. sapiens	NOP14-AS1	NOP14 antisense RNA 1		0.0	0.0	0.0	0.0	0.0	0.0	0.0	0.0	0.0	0.0	0.0	0.0	0.0	0.0	0.0	0.0	0.0	0.0	0.0	0.0
NM_001206984	124512	RefSeq_RNAs	H. sapiens	124512	H. sapiens	METTL23	methyltransferase like 23	GO:0032259 methylation;GO:0008152 metabolic process;GO:0008150 biological_process	0.0	0.0	0.0	0.0	0.0	0.0	0.0	0.0	0.0	0.0	0.0	0.0	0.0	0.0	0.0	0.0	0.0	0.0	0.0	0.0
NM_032343	84303	RefSeq_RNAs	H. sapiens	84303	H. sapiens	CHCHD6	coiled-coil-helix-coiled-coil-helix domain containing 6	GO:0042407 cristae formation;GO:0007007 inner mitochondrial membrane organization;GO:0007006 mitochondrial membrane organization	0.0	0.0	0.0	1.0	0.0	0.0	0.0	0.0	0.0	1.0	0.0	0.0	0.0	0.0	0.0	0.0	0.0	0.0	0.0	0.0
NM_006600	10726	RefSeq_RNAs	H. sapiens	10726	H. sapiens	NUDC	nuclear distribution C, dynein complex regulator	GO:0007062 sister chromatid cohesion;GO:0000819 sister chromatid segregation;GO:0098813 nuclear chromosome segregation	0.0	0.0	0.0	0.0	0.0	0.0	0.0	0.0	0.0	0.0	0.0	0.0	0.0	0.0	0.0	0.0	1.0	0.0	0.0	0.0
NM_005022	5216	RefSeq_RNAs	H. sapiens	5216	H. sapiens	PFN1	profilin 1	GO:0051497 negative regulation of stress fiber assembly;GO:0051496 positive regulation of stress fiber assembly;GO:0050434 positive regulation of viral transcription	0.0	0.0	0.0	0.0	0.0	0.0	0.0	0.0	0.0	1.0	0.0	1.0	0.0	0.0	0.0	0.0	0.0	0.0	0.0	0.0
NM_145288	162979	RefSeq_RNAs	H. sapiens	162979	H. sapiens	ZNF296	zinc finger protein 296	GO:0000122 negative regulation of transcription from RNA polymerase II promoter;GO:0007283 spermatogenesis;GO:0048232 male gamete generation	0.0	0.0	0.0	0.0	0.0	0.0	0.0	0.0	0.0	0.0	0.0	0.0	0.0	0.0	0.0	0.0	0.0	0.0	0.0	0.0
NM_002434	4350	RefSeq_RNAs	H. sapiens	4350	H. sapiens	MPG	N-methylpurine DNA glycosylase	GO:0045007 depurination;GO:0006307 DNA dealkylation involved in DNA repair;GO:0006285 base-excision repair, AP site formation	0.0	0.0	0.0	0.0	0.0	0.0	0.0	0.0	0.0	1.0	0.0	0.0	0.0	0.0	0.0	0.0	0.0	0.0	0.0	0.0
NM_001168499	55748	RefSeq_RNAs	H. sapiens	55748	H. sapiens	CNDP2	CNDP dipeptidase 2 (metallopeptidase M20 family)	GO:0006750 glutathione biosynthetic process;GO:0019184 nonribosomal peptide biosynthetic process;GO:0000096 sulfur amino acid metabolic process	0.0	0.0	1.0	0.0	1.0	0.0	0.0	1.0	0.0	0.0	0.0	0.0	0.0	0.0	0.0	0.0	0.0	0.0	0.0	0.0
NM_006623	26227	RefSeq_RNAs	H. sapiens	26227	H. sapiens	PHGDH	phosphoglycerate dehydrogenase	GO:0006564 L-serine biosynthetic process;GO:0006566 threonine metabolic process;GO:0006563 L-serine metabolic process	0.0	0.0	0.0	0.0	1.0	0.0	0.0	1.0	0.0	0.0	0.0	0.0	0.0	0.0	1.0	0.0	0.0	0.0	0.0	0.0
NM_001131066	317671	RefSeq_RNAs	H. sapiens	317671	H. sapiens	RFESD	Rieske Fe-S domain containing	GO:0055114 oxidation-reduction process;GO:0044710 single-organism metabolic process;GO:0008152 metabolic process	0.0	0.0	0.0	0.0	0.0	0.0	0.0	0.0	0.0	0.0	0.0	0.0	0.0	0.0	1.0	0.0	0.0	0.0	0.0	0.0
NM_019109	56052	RefSeq_RNAs	H. sapiens	56052	H. sapiens	ALG1	ALG1, chitobiosyldiphosphodolichol beta-mannosyltransferase	GO:0009103 lipopolysaccharide biosynthetic process;GO:0008653 lipopolysaccharide metabolic process;GO:0006488 dolichol-linked oligosaccharide biosynthetic process	0.0	0.0	0.0	0.0	0.0	0.0	0.0	0.0	0.0	0.0	0.0	0.0	0.0	0.0	0.0	0.0	0.0	0.0	0.0	0.0
NM_006645	10809	RefSeq_RNAs	H. sapiens	10809	H. sapiens	STARD10	StAR related lipid transfer domain containing 10	GO:0032782 bile acid secretion;GO:0035360 positive regulation of peroxisome proliferator activated receptor signaling pathway;GO:0035358 regulation of peroxisome proliferator activated receptor signaling pathway	0.0	0.0	0.0	0.0	0.0	0.0	0.0	0.0	0.0	0.0	0.0	0.0	0.0	0.0	0.0	0.0	0.0	0.0	0.0	0.0
NM_198836	31	RefSeq_RNAs	H. sapiens	31	H. sapiens	ACACA	acetyl-CoA carboxylase alpha	GO:0006853 carnitine shuttle;GO:2001295 malonyl-CoA biosynthetic process;GO:1902001 fatty acid transmembrane transport	0.0	0.0	1.0	1.0	1.0	0.0	0.0	1.0	0.0	0.0	0.0	0.0	0.0	0.0	0.0	0.0	0.0	0.0	0.0	0.0
NR_002433	26765	RefSeq_RNAs	H. sapiens	26765	H. sapiens	SNORD12C	small nucleolar RNA, C/D box 12C		0.0	0.0	0.0	0.0	0.0	0.0	0.0	0.0	0.0	0.0	0.0	0.0	0.0	0.0	0.0	0.0	0.0	0.0	0.0	0.0
NR_104031	101929423	RefSeq_RNAs	H. sapiens	101929423	H. sapiens	MEF2C-AS1	MEF2C antisense RNA 1		0.0	0.0	0.0	0.0	0.0	0.0	0.0	0.0	0.0	0.0	0.0	0.0	0.0	0.0	0.0	0.0	0.0	0.0	0.0	0.0
NM_001530	3091	RefSeq_RNAs	H. sapiens	3091	H. sapiens	HIF1A	hypoxia inducible factor 1 alpha subunit	GO:0021502 neural fold elevation formation;GO:0045821 positive regulation of glycolytic process;GO:1903377 negative regulation of oxidative stress-induced neuron intrinsic apoptotic signaling pathway	0.0	1.0	0.0	1.0	1.0	1.0	0.0	1.0	0.0	0.0	1.0	0.0	0.0	0.0	1.0	1.0	0.0	0.0	1.0	1.0
NM_001009877	65980	RefSeq_RNAs	H. sapiens	65980	H. sapiens	BRD9	bromodomain containing 9	GO:0016569 covalent chromatin modification;GO:0006325 chromatin organization;GO:0051276 chromosome organization	0.0	0.0	0.0	0.0	0.0	0.0	0.0	0.0	0.0	0.0	0.0	0.0	0.0	0.0	0.0	0.0	0.0	0.0	0.0	0.0
NM_016441	51232	RefSeq_RNAs	H. sapiens	51232	H. sapiens	CRIM1	cysteine rich transmembrane BMP regulator 1	GO:0048009 insulin-like growth factor receptor signaling pathway;GO:0010951 negative regulation of endopeptidase activity;GO:0010466 negative regulation of peptidase activity	0.0	0.0	0.0	0.0	0.0	0.0	0.0	0.0	0.0	0.0	0.0	0.0	0.0	0.0	0.0	1.0	0.0	0.0	0.0	0.0
NR_046706	100874211	RefSeq_RNAs	H. sapiens	100874211	H. sapiens	MID1IP1-AS1	MID1IP1 antisense RNA 1		0.0	0.0	0.0	0.0	0.0	0.0	0.0	0.0	0.0	0.0	0.0	0.0	0.0	0.0	0.0	0.0	0.0	0.0	0.0	0.0
NM_002568	26986	RefSeq_RNAs	H. sapiens	26986	H. sapiens	PABPC1	poly(A) binding protein cytoplasmic 1	GO:2000623 negative regulation of nuclear-transcribed mRNA catabolic process, nonsense-mediated decay;GO:0060213 positive regulation of nuclear-transcribed mRNA poly(A) tail shortening;GO:2000622 regulation of nuclear-transcribed mRNA catabolic process, nonsense-mediated decay	1.0	1.0	1.0	0.0	0.0	0.0	0.0	0.0	1.0	0.0	0.0	1.0	0.0	0.0	0.0	0.0	0.0	0.0	0.0	0.0
NM_001166168	10783	RefSeq_RNAs	H. sapiens	10783	H. sapiens	NEK6	NIMA related kinase 6	GO:0007077 mitotic nuclear envelope disassembly;GO:0030071 regulation of mitotic metaphase/anaphase transition;GO:0007091 metaphase/anaphase transition of mitotic cell cycle	0.0	0.0	0.0	0.0	0.0	0.0	0.0	0.0	0.0	1.0	0.0	0.0	1.0	0.0	0.0	0.0	0.0	0.0	1.0	0.0
NM_001031734	112812	RefSeq_RNAs	H. sapiens	112812	H. sapiens	FDX1L	ferredoxin 1 like	GO:0006700 C21-steroid hormone biosynthetic process;GO:0008207 C21-steroid hormone metabolic process;GO:0042446 hormone biosynthetic process	0.0	0.0	0.0	0.0	0.0	0.0	0.0	0.0	0.0	0.0	0.0	0.0	0.0	0.0	1.0	0.0	0.0	0.0	0.0	0.0
NM_001293273	56922	RefSeq_RNAs	H. sapiens	56922	H. sapiens	MCCC1	methylcrotonoyl-CoA carboxylase 1	GO:0006552 leucine catabolic process;GO:0006768 biotin metabolic process;GO:0009083 branched-chain amino acid catabolic process	0.0	0.0	1.0	0.0	1.0	0.0	0.0	1.0	0.0	0.0	0.0	0.0	0.0	0.0	0.0	0.0	0.0	0.0	0.0	0.0
NM_001003	6176	RefSeq_RNAs	H. sapiens	6176	H. sapiens	RPLP1	ribosomal protein lateral stalk subunit P1	GO:0006614 SRP-dependent cotranslational protein targeting to membrane;GO:0000184 nuclear-transcribed mRNA catabolic process, nonsense-mediated decay;GO:0006613 cotranslational protein targeting to membrane	1.0	1.0	1.0	1.0	0.0	0.0	0.0	0.0	1.0	0.0	0.0	1.0	0.0	0.0	0.0	0.0	0.0	0.0	0.0	0.0
NM_001257988	1890	RefSeq_RNAs	H. sapiens	1890	H. sapiens	TYMP	thymidine phosphorylase	GO:0043097 pyrimidine nucleoside salvage;GO:0046135 pyrimidine nucleoside catabolic process;GO:0043174 nucleoside salvage	0.0	0.0	0.0	0.0	0.0	0.0	0.0	0.0	1.0	0.0	0.0	0.0	0.0	0.0	0.0	0.0	0.0	0.0	0.0	0.0
NM_001193485	3987	RefSeq_RNAs	H. sapiens	3987	H. sapiens	LIMS1	LIM zinc finger domain containing 1	GO:0051894 positive regulation of focal adhesion assembly;GO:0051893 regulation of focal adhesion assembly;GO:1903393 positive regulation of adherens junction organization	0.0	0.0	0.0	0.0	0.0	0.0	0.0	0.0	0.0	0.0	0.0	0.0	0.0	0.0	0.0	0.0	0.0	0.0	0.0	0.0
NM_025264	80745	RefSeq_RNAs	H. sapiens	80745	H. sapiens	THUMPD2	THUMP domain containing 2	GO:0032259 methylation;GO:0008152 metabolic process;GO:0008150 biological_process	0.0	0.0	0.0	0.0	0.0	0.0	0.0	0.0	0.0	0.0	0.0	0.0	0.0	0.0	0.0	0.0	0.0	0.0	0.0	0.0
NM_001168683	55787	RefSeq_RNAs	H. sapiens	55787	H. sapiens	TXLNG	taxilin gamma	GO:0030500 regulation of bone mineralization;GO:0070167 regulation of biomineral tissue development;GO:0030282 bone mineralization	0.0	0.0	0.0	0.0	0.0	0.0	0.0	0.0	0.0	0.0	0.0	0.0	1.0	0.0	0.0	0.0	0.0	0.0	0.0	0.0
NM_004354	901	RefSeq_RNAs	H. sapiens	901	H. sapiens	CCNG2	cyclin G2	GO:0000075 cell cycle checkpoint;GO:0007067 mitotic nuclear division;GO:0045786 negative regulation of cell cycle	0.0	0.0	0.0	0.0	0.0	0.0	0.0	0.0	0.0	0.0	0.0	0.0	1.0	0.0	0.0	0.0	0.0	0.0	0.0	0.0
NM_001257134	84987	RefSeq_RNAs	H. sapiens	84987	H. sapiens	COX14	COX14, cytochrome c oxidase assembly factor	GO:0033617 mitochondrial respiratory chain complex IV assembly;GO:0008535 respiratory chain complex IV assembly;GO:0017004 cytochrome complex assembly	0.0	0.0	0.0	1.0	0.0	0.0	0.0	0.0	0.0	0.0	0.0	0.0	0.0	0.0	0.0	0.0	0.0	0.0	0.0	0.0
NM_001085454	28964	RefSeq_RNAs	H. sapiens	28964	H. sapiens	GIT1	GIT ArfGAP 1	GO:0048013 ephrin receptor signaling pathway;GO:0032465 regulation of cytokinesis;GO:0008277 regulation of G-protein coupled receptor protein signaling pathway	0.0	0.0	0.0	0.0	0.0	0.0	0.0	0.0	0.0	0.0	0.0	0.0	1.0	0.0	0.0	0.0	0.0	0.0	0.0	0.0
NM_153686	254251	RefSeq_RNAs	H. sapiens	254251	H. sapiens	LCORL	ligand dependent nuclear receptor corepressor like	GO:0006357 regulation of transcription from RNA polymerase II promoter;GO:0006366 transcription from RNA polymerase II promoter;GO:0006355 regulation of transcription, DNA-templated	0.0	0.0	0.0	0.0	0.0	0.0	0.0	0.0	0.0	0.0	0.0	0.0	0.0	0.0	0.0	0.0	0.0	0.0	0.0	0.0
NR_046273	729683	RefSeq_RNAs	H. sapiens	729683	H. sapiens	LOC729683	uncharacterized LOC729683		0.0	0.0	0.0	0.0	0.0	0.0	0.0	0.0	0.0	0.0	0.0	0.0	0.0	0.0	0.0	0.0	0.0	0.0	0.0	0.0
NM_001130047	219899	RefSeq_RNAs	H. sapiens	219899	H. sapiens	TBCEL	tubulin folding cofactor E like		0.0	0.0	0.0	0.0	0.0	0.0	0.0	0.0	0.0	0.0	0.0	0.0	0.0	0.0	0.0	0.0	0.0	0.0	0.0	0.0
NM_014740	9775	RefSeq_RNAs	H. sapiens	9775	H. sapiens	EIF4A3	eukaryotic translation initiation factor 4A3	GO:1904570 negative regulation of selenocysteine incorporation;GO:1904574 negative regulation of selenocysteine insertion sequence binding;GO:1904572 negative regulation of mRNA binding	1.0	1.0	1.0	0.0	0.0	0.0	0.0	0.0	1.0	0.0	1.0	0.0	0.0	0.0	0.0	1.0	0.0	0.0	0.0	0.0
NM_000356	6949	RefSeq_RNAs	H. sapiens	6949	H. sapiens	TCOF1	treacle ribosome biogenesis factor 1	GO:0001501 skeletal system development;GO:0048731 system development;GO:0006810 transport	0.0	0.0	0.0	0.0	0.0	0.0	0.0	0.0	0.0	0.0	0.0	0.0	0.0	0.0	0.0	0.0	0.0	0.0	0.0	0.0
NR_029683	406934	RefSeq_RNAs	H. sapiens	406934	H. sapiens	MIR142	microRNA 142		0.0	0.0	0.0	0.0	0.0	0.0	0.0	0.0	0.0	0.0	0.0	0.0	0.0	0.0	0.0	0.0	0.0	0.0	0.0	0.0
NM_001282280	5831	RefSeq_RNAs	H. sapiens	5831	H. sapiens	PYCR1	pyrroline-5-carboxylate reductase 1	GO:0055129 L-proline biosynthetic process;GO:1903206 negative regulation of hydrogen peroxide-induced cell death;GO:0006561 proline biosynthetic process	0.0	0.0	0.0	0.0	0.0	0.0	0.0	1.0	0.0	0.0	1.0	0.0	0.0	0.0	1.0	0.0	0.0	0.0	1.0	0.0
NM_005582	4064	RefSeq_RNAs	H. sapiens	4064	H. sapiens	CD180	CD180 molecule	GO:0031666 positive regulation of lipopolysaccharide-mediated signaling pathway;GO:0002322 B cell proliferation involved in immune response;GO:0031664 regulation of lipopolysaccharide-mediated signaling pathway	0.0	0.0	0.0	0.0	0.0	0.0	0.0	0.0	0.0	0.0	0.0	0.0	0.0	0.0	0.0	0.0	0.0	0.0	0.0	0.0
NM_001282752	23369	RefSeq_RNAs	H. sapiens	23369	H. sapiens	PUM2	pumilio RNA binding family member 2	GO:1900246 positive regulation of RIG-I signaling pathway;GO:0039535 regulation of RIG-I signaling pathway;GO:0039531 regulation of viral-induced cytoplasmic pattern recognition receptor signaling pathway	1.0	0.0	1.0	0.0	0.0	0.0	0.0	0.0	0.0	0.0	0.0	1.0	0.0	0.0	0.0	1.0	0.0	0.0	0.0	0.0
NM_001174120	118813	RefSeq_RNAs	H. sapiens	118813	H. sapiens	ZFYVE27	zinc finger FYVE-type containing 27	GO:0045773 positive regulation of axon extension;GO:0071787 endoplasmic reticulum tubular network formation;GO:0050772 positive regulation of axonogenesis	0.0	0.0	0.0	0.0	0.0	0.0	0.0	0.0	0.0	0.0	0.0	0.0	0.0	0.0	0.0	0.0	0.0	0.0	0.0	0.0
NM_001256160	80063	RefSeq_RNAs	H. sapiens	80063	H. sapiens	ATF7IP2	activating transcription factor 7 interacting protein 2	GO:0006355 regulation of transcription, DNA-templated;GO:1903506 regulation of nucleic acid-templated transcription;GO:0006351 transcription, DNA-templated	0.0	0.0	0.0	0.0	0.0	0.0	0.0	0.0	0.0	0.0	0.0	0.0	0.0	0.0	0.0	0.0	0.0	0.0	0.0	0.0
NM_005431	7516	RefSeq_RNAs	H. sapiens	7516	H. sapiens	XRCC2	X-ray repair cross complementing 2	GO:0000707 meiotic DNA recombinase assembly;GO:0000730 DNA recombinase assembly;GO:0045003 double-strand break repair via synthesis-dependent strand annealing	0.0	0.0	0.0	0.0	0.0	0.0	0.0	0.0	0.0	1.0	0.0	0.0	0.0	0.0	0.0	0.0	0.0	0.0	0.0	0.0
NR_028389	100128640	RefSeq_RNAs	H. sapiens	100128640	H. sapiens	ACVR2B-AS1	ACVR2B antisense RNA 1		0.0	0.0	0.0	0.0	0.0	0.0	0.0	0.0	0.0	0.0	0.0	0.0	0.0	0.0	0.0	0.0	0.0	0.0	0.0	0.0
NM_001289111	84154	RefSeq_RNAs	H. sapiens	84154	H. sapiens	RPF2	ribosome production factor 2 homolog	GO:0000463 maturation of LSU-rRNA from tricistronic rRNA transcript (SSU-rRNA, 5.8S rRNA, LSU-rRNA);GO:0000027 ribosomal large subunit assembly;GO:0000470 maturation of LSU-rRNA	1.0	0.0	0.0	0.0	0.0	0.0	0.0	0.0	0.0	0.0	0.0	0.0	0.0	0.0	0.0	0.0	0.0	0.0	0.0	0.0
NM_016331	51193	RefSeq_RNAs	H. sapiens	51193	H. sapiens	ZNF639	zinc finger protein 639	GO:0043922 negative regulation by host of viral transcription;GO:0043923 positive regulation by host of viral transcription;GO:0043921 modulation by host of viral transcription	0.0	0.0	0.0	0.0	0.0	0.0	0.0	0.0	0.0	0.0	0.0	1.0	0.0	0.0	0.0	0.0	0.0	0.0	0.0	0.0
NM_015327	23381	RefSeq_RNAs	H. sapiens	23381	H. sapiens	SMG5	SMG5, nonsense mediated mRNA decay factor	GO:0006406 mRNA export from nucleus;GO:0032210 regulation of telomere maintenance via telomerase;GO:0071427 mRNA-containing ribonucleoprotein complex export from nucleus	0.0	1.0	1.0	0.0	0.0	0.0	1.0	0.0	1.0	1.0	0.0	0.0	0.0	0.0	0.0	0.0	0.0	0.0	0.0	0.0
NM_000019	38	RefSeq_RNAs	H. sapiens	38	H. sapiens	ACAT1	acetyl-CoA acetyltransferase 1	GO:0072229 metanephric proximal convoluted tubule development;GO:0072237 metanephric proximal tubule development;GO:0072019 proximal convoluted tubule development	0.0	0.0	0.0	0.0	1.0	0.0	0.0	1.0	0.0	0.0	0.0	0.0	0.0	0.0	1.0	0.0	0.0	0.0	0.0	0.0
NM_001301339	400916	RefSeq_RNAs	H. sapiens	400916	H. sapiens	CHCHD10	coiled-coil-helix-coiled-coil-helix domain containing 10	GO:2000984 negative regulation of ATP citrate synthase activity;GO:2000983 regulation of ATP citrate synthase activity;GO:0006754 ATP biosynthetic process	0.0	0.0	0.0	1.0	0.0	0.0	0.0	0.0	0.0	0.0	0.0	0.0	0.0	0.0	0.0	1.0	0.0	0.0	0.0	0.0
NM_032840	84926	RefSeq_RNAs	H. sapiens	84926	H. sapiens	SPRYD3	SPRY domain containing 3		0.0	0.0	0.0	0.0	0.0	0.0	0.0	0.0	0.0	0.0	0.0	0.0	0.0	0.0	0.0	0.0	0.0	0.0	0.0	0.0
NM_138441	115004	RefSeq_RNAs	H. sapiens	115004	H. sapiens	MB21D1	Mab-21 domain containing 1	GO:0002230 positive regulation of defense response to virus by host;GO:0050691 regulation of defense response to virus by host;GO:0071360 cellular response to exogenous dsRNA	0.0	0.0	0.0	0.0	0.0	0.0	0.0	0.0	0.0	0.0	0.0	1.0	0.0	0.0	0.0	0.0	0.0	0.0	0.0	0.0
NM_001098531	10411	RefSeq_RNAs	H. sapiens	10411	H. sapiens	RAPGEF3	Rap guanine nucleotide exchange factor 3	GO:0030822 positive regulation of cAMP catabolic process;GO:0030807 positive regulation of cyclic nucleotide catabolic process;GO:0033123 positive regulation of purine nucleotide catabolic process	0.0	1.0	0.0	1.0	0.0	0.0	0.0	0.0	1.0	0.0	0.0	0.0	0.0	0.0	0.0	0.0	0.0	0.0	0.0	0.0
NM_000050	445	RefSeq_RNAs	H. sapiens	445	H. sapiens	ASS1	argininosuccinate synthase 1	GO:0000053 argininosuccinate metabolic process;GO:0006526 arginine biosynthetic process;GO:0000052 citrulline metabolic process	0.0	0.0	1.0	0.0	0.0	0.0	0.0	1.0	0.0	0.0	0.0	0.0	0.0	0.0	0.0	0.0	0.0	0.0	0.0	0.0
NM_000445	5339	RefSeq_RNAs	H. sapiens	5339	H. sapiens	PLEC	plectin	GO:0031581 hemidesmosome assembly;GO:0007044 cell-substrate junction assembly;GO:0034329 cell junction assembly	0.0	0.0	0.0	0.0	0.0	0.0	0.0	0.0	0.0	0.0	0.0	0.0	0.0	0.0	0.0	0.0	0.0	0.0	0.0	0.0
NM_001098	50	RefSeq_RNAs	H. sapiens	50	H. sapiens	ACO2	aconitase 2	GO:0006102 isocitrate metabolic process;GO:0035900 response to isolation stress;GO:0006099 tricarboxylic acid cycle	0.0	0.0	0.0	0.0	0.0	0.0	0.0	1.0	0.0	0.0	0.0	0.0	0.0	0.0	1.0	0.0	0.0	0.0	0.0	0.0
NM_005786	10194	RefSeq_RNAs	H. sapiens	10194	H. sapiens	TSHZ1	teashirt zinc finger homeobox 1	GO:0060023 soft palate development;GO:0042474 middle ear morphogenesis;GO:0042471 ear morphogenesis	0.0	0.0	0.0	0.0	0.0	0.0	0.0	0.0	0.0	0.0	0.0	0.0	0.0	0.0	0.0	0.0	0.0	0.0	0.0	0.0
NM_182710	10524	RefSeq_RNAs	H. sapiens	10524	H. sapiens	KAT5	lysine acetyltransferase 5	GO:0006978 DNA damage response, signal transduction by p53 class mediator resulting in transcription of p21 class mediator;GO:0032703 negative regulation of interleukin-2 production;GO:0030521 androgen receptor signaling pathway	0.0	1.0	0.0	0.0	0.0	0.0	0.0	0.0	0.0	1.0	0.0	1.0	0.0	0.0	0.0	0.0	0.0	0.0	0.0	0.0
NR_103821	442075	RefSeq_RNAs	H. sapiens	442075	H. sapiens	EMC3-AS1	EMC3 antisense RNA 1		0.0	0.0	0.0	0.0	0.0	0.0	0.0	0.0	0.0	0.0	0.0	0.0	0.0	0.0	0.0	0.0	0.0	0.0	0.0	0.0
NM_178812	92140	RefSeq_RNAs	H. sapiens	92140	H. sapiens	MTDH	metadherin	GO:0031663 lipopolysaccharide-mediated signaling pathway;GO:0045766 positive regulation of angiogenesis;GO:0070830 bicellular tight junction assembly	0.0	1.0	0.0	0.0	0.0	1.0	0.0	0.0	0.0	0.0	0.0	0.0	0.0	0.0	0.0	0.0	0.0	0.0	0.0	0.0
NR_003063	80086	RefSeq_RNAs	H. sapiens	80086	H. sapiens	TUBA4B	tubulin alpha 4b	GO:0007017 microtubule-based process;GO:0007010 cytoskeleton organization;GO:0006996 organelle organization	0.0	0.0	0.0	0.0	0.0	0.0	0.0	0.0	0.0	0.0	0.0	0.0	0.0	0.0	0.0	0.0	0.0	0.0	0.0	0.0
NM_024753	79809	RefSeq_RNAs	H. sapiens	79809	H. sapiens	TTC21B	tetratricopeptide repeat domain 21B	GO:0035721 intraciliary retrograde transport;GO:0035735 intraciliary transport involved in cilium assembly;GO:0021798 forebrain dorsal/ventral pattern formation	0.0	0.0	0.0	1.0	0.0	0.0	0.0	0.0	0.0	0.0	0.0	0.0	0.0	0.0	0.0	0.0	0.0	0.0	0.0	0.0
NM_194252	158135	RefSeq_RNAs	H. sapiens	158135	H. sapiens	TTLL11	tubulin tyrosine ligase like 11	GO:0018095 protein polyglutamylation;GO:0051013 microtubule severing;GO:0018200 peptidyl-glutamic acid modification	0.0	0.0	0.0	0.0	0.0	0.0	0.0	0.0	0.0	0.0	0.0	0.0	0.0	0.0	0.0	0.0	0.0	0.0	0.0	0.0
NM_001142501	84315	RefSeq_RNAs	H. sapiens	84315	H. sapiens	MON1A	MON1 homolog A, secretory trafficking associated	GO:0009306 protein secretion;GO:0043547 positive regulation of GTPase activity;GO:0002790 peptide secretion	0.0	0.0	0.0	0.0	0.0	0.0	0.0	0.0	0.0	0.0	0.0	0.0	0.0	0.0	0.0	0.0	0.0	0.0	0.0	0.0
NM_170686	57541	RefSeq_RNAs	H. sapiens	57541	H. sapiens	ZNF398	zinc finger protein 398	GO:0045893 positive regulation of transcription, DNA-templated;GO:1903508 positive regulation of nucleic acid-templated transcription;GO:1902680 positive regulation of RNA biosynthetic process	0.0	0.0	0.0	0.0	0.0	0.0	0.0	0.0	0.0	0.0	0.0	0.0	0.0	0.0	0.0	0.0	0.0	0.0	0.0	0.0
NM_003059	6583	RefSeq_RNAs	H. sapiens	6583	H. sapiens	SLC22A4	solute carrier family 22 member 4	GO:1902603 carnitine transmembrane transport;GO:0015879 carnitine transport;GO:0015838 amino-acid betaine transport	0.0	0.0	0.0	0.0	0.0	0.0	0.0	0.0	0.0	0.0	0.0	0.0	0.0	0.0	0.0	0.0	0.0	0.0	0.0	0.0
NM_001199875	10169	RefSeq_RNAs	H. sapiens	10169	H. sapiens	SERF2	small EDRK-rich factor 2	GO:0008150 biological_process	0.0	0.0	0.0	0.0	0.0	0.0	0.0	0.0	0.0	0.0	0.0	0.0	0.0	0.0	0.0	0.0	0.0	0.0	0.0	0.0
NM_001244262	26959	RefSeq_RNAs	H. sapiens	26959	H. sapiens	HBP1	HMG-box transcription factor 1	GO:0007050 cell cycle arrest;GO:0016055 Wnt signaling pathway;GO:0198738 cell-cell signaling by wnt	0.0	0.0	0.0	0.0	0.0	0.0	0.0	0.0	0.0	0.0	0.0	0.0	1.0	0.0	0.0	0.0	0.0	0.0	0.0	0.0
NM_003900	8878	RefSeq_RNAs	H. sapiens	8878	H. sapiens	SQSTM1	sequestosome 1	GO:0098779 positive regulation of macromitophagy in response to mitochondrial depolarization;GO:1901526 positive regulation of macromitophagy;GO:0044130 negative regulation of growth of symbiont in host	0.0	1.0	0.0	1.0	0.0	1.0	0.0	0.0	0.0	0.0	0.0	1.0	0.0	0.0	0.0	0.0	0.0	0.0	0.0	0.0
NR_034080	100130855	RefSeq_RNAs	H. sapiens	100130855	H. sapiens	USP3-AS1	USP3 antisense RNA 1		0.0	0.0	0.0	0.0	0.0	0.0	0.0	0.0	0.0	0.0	0.0	0.0	0.0	0.0	0.0	0.0	0.0	0.0	0.0	0.0
NM_001008388	493856	RefSeq_RNAs	H. sapiens	493856	H. sapiens	CISD2	CDGSH iron sulfur domain 2	GO:0000422 mitophagy;GO:0061726 mitochondrion disassembly;GO:1903008 organelle disassembly	0.0	1.0	0.0	1.0	0.0	1.0	0.0	0.0	0.0	0.0	0.0	0.0	0.0	0.0	0.0	0.0	0.0	0.0	0.0	0.0
NM_002739	5582	RefSeq_RNAs	H. sapiens	5582	H. sapiens	PRKCG	protein kinase C gamma	GO:0032425 positive regulation of mismatch repair;GO:0032423 regulation of mismatch repair;GO:1901799 negative regulation of proteasomal protein catabolic process	0.0	1.0	0.0	0.0	0.0	0.0	0.0	0.0	0.0	1.0	0.0	0.0	0.0	0.0	0.0	1.0	0.0	0.0	1.0	0.0
NR_003038	387066	RefSeq_RNAs	H. sapiens	387066	H. sapiens	SNHG5	small nucleolar RNA host gene 5		0.0	0.0	0.0	0.0	0.0	0.0	0.0	0.0	0.0	0.0	0.0	0.0	0.0	0.0	0.0	0.0	0.0	0.0	0.0	0.0
NM_001146699	9904	RefSeq_RNAs	H. sapiens	9904	H. sapiens	RBM19	RNA binding motif protein 19	GO:0040019 positive regulation of embryonic development;GO:0045995 regulation of embryonic development;GO:0051094 positive regulation of developmental process	0.0	0.0	0.0	0.0	0.0	0.0	0.0	0.0	0.0	0.0	0.0	0.0	0.0	0.0	0.0	0.0	0.0	0.0	0.0	0.0
NM_001130709	22902	RefSeq_RNAs	H. sapiens	22902	H. sapiens	RUFY3	RUN and FYVE domain containing 3	GO:0045773 positive regulation of axon extension;GO:0050771 negative regulation of axonogenesis;GO:0050772 positive regulation of axonogenesis	0.0	0.0	0.0	1.0	0.0	0.0	0.0	0.0	0.0	0.0	0.0	0.0	0.0	0.0	0.0	0.0	0.0	0.0	0.0	0.0
NM_058229	114907	RefSeq_RNAs	H. sapiens	114907	H. sapiens	FBXO32	F-box protein 32	GO:0014894 response to denervation involved in regulation of muscle adaptation;GO:0014877 response to muscle inactivity involved in regulation of muscle adaptation;GO:0071549 cellular response to dexamethasone stimulus	0.0	0.0	0.0	0.0	0.0	0.0	0.0	0.0	0.0	0.0	0.0	0.0	0.0	0.0	0.0	0.0	0.0	0.0	0.0	0.0
NM_005880	10294	RefSeq_RNAs	H. sapiens	10294	H. sapiens	DNAJA2	DnaJ heat shock protein family (Hsp40) member A2	GO:0032781 positive regulation of ATPase activity;GO:0042026 protein refolding;GO:0043462 regulation of ATPase activity	0.0	0.0	0.0	0.0	0.0	0.0	0.0	0.0	0.0	0.0	0.0	0.0	0.0	0.0	0.0	0.0	1.0	0.0	0.0	0.0
NM_017583	54765	RefSeq_RNAs	H. sapiens	54765	H. sapiens	TRIM44	tripartite motif containing 44	GO:0010468 regulation of gene expression;GO:0060255 regulation of macromolecule metabolic process;GO:0019222 regulation of metabolic process	0.0	0.0	0.0	0.0	0.0	0.0	0.0	0.0	0.0	0.0	0.0	0.0	0.0	0.0	0.0	0.0	0.0	0.0	0.0	0.0
NM_133447	119385	RefSeq_RNAs	H. sapiens	119385	H. sapiens	AGAP11	ArfGAP with GTPase domain, ankyrin repeat and PH domain 11	GO:0043547 positive regulation of GTPase activity;GO:0043087 regulation of GTPase activity;GO:0051345 positive regulation of hydrolase activity	0.0	0.0	0.0	0.0	0.0	0.0	0.0	0.0	0.0	0.0	0.0	0.0	0.0	0.0	0.0	0.0	0.0	0.0	0.0	0.0
NM_175732	114971	RefSeq_RNAs	H. sapiens	114971	H. sapiens	PTPMT1	protein tyrosine phosphatase, mitochondrial 1	GO:0032049 cardiolipin biosynthetic process;GO:0006655 phosphatidylglycerol biosynthetic process;GO:0032048 cardiolipin metabolic process	0.0	0.0	0.0	0.0	0.0	0.0	0.0	0.0	0.0	0.0	0.0	0.0	0.0	0.0	0.0	0.0	0.0	0.0	0.0	0.0
NM_198045	84287	RefSeq_RNAs	H. sapiens	84287	H. sapiens	ZDHHC16	zinc finger DHHC-type containing 16	GO:0018345 protein palmitoylation;GO:0006497 protein lipidation;GO:0042158 lipoprotein biosynthetic process	0.0	0.0	0.0	0.0	0.0	0.0	0.0	0.0	0.0	0.0	0.0	0.0	0.0	0.0	0.0	0.0	0.0	0.0	0.0	0.0
NR_102401	100996295	RefSeq_RNAs	H. sapiens	100996295	H. sapiens	DNAH17-AS1	DNAH17 antisense RNA 1		0.0	0.0	0.0	0.0	0.0	0.0	0.0	0.0	0.0	0.0	0.0	0.0	0.0	0.0	0.0	0.0	0.0	0.0	0.0	0.0
NM_016354	28231	RefSeq_RNAs	H. sapiens	28231	H. sapiens	SLCO4A1	solute carrier organic anion transporter family member 4A1	GO:0070327 thyroid hormone transport;GO:0043252 sodium-independent organic anion transport;GO:0072337 modified amino acid transport	0.0	0.0	0.0	0.0	0.0	0.0	0.0	0.0	0.0	0.0	0.0	0.0	0.0	0.0	0.0	0.0	0.0	0.0	0.0	0.0
NM_018407	55353	RefSeq_RNAs	H. sapiens	55353	H. sapiens	LAPTM4B	lysosomal protein transmembrane 4 beta	GO:0006810 transport;GO:0051234 establishment of localization;GO:0051179 localization	0.0	0.0	0.0	0.0	0.0	0.0	0.0	0.0	0.0	0.0	0.0	0.0	0.0	0.0	0.0	0.0	0.0	0.0	0.0	0.0
NM_001166221	10813	RefSeq_RNAs	H. sapiens	10813	H. sapiens	UTP14A	UTP14A small subunit processome component	GO:0030490 maturation of SSU-rRNA;GO:0042274 ribosomal small subunit biogenesis;GO:0006364 rRNA processing	1.0	0.0	0.0	0.0	0.0	0.0	1.0	0.0	0.0	0.0	0.0	0.0	0.0	0.0	0.0	0.0	0.0	0.0	0.0	0.0
NR_037422	100500816	RefSeq_RNAs	H. sapiens	100500816	H. sapiens	MIR3649	microRNA 3649		0.0	0.0	0.0	0.0	0.0	0.0	0.0	0.0	0.0	0.0	0.0	0.0	0.0	0.0	0.0	0.0	0.0	0.0	0.0	0.0
NM_001284335	8669	RefSeq_RNAs	H. sapiens	8669	H. sapiens	EIF3J	eukaryotic translation initiation factor 3 subunit J	GO:0006413 translational initiation;GO:0006412 translation;GO:0043043 peptide biosynthetic process	0.0	0.0	1.0	0.0	0.0	0.0	0.0	0.0	0.0	0.0	0.0	0.0	0.0	0.0	0.0	0.0	0.0	0.0	0.0	0.0
NM_001184970	11252	RefSeq_RNAs	H. sapiens	11252	H. sapiens	PACSIN2	protein kinase C and casein kinase substrate in neurons 2	GO:0070836 caveola assembly;GO:0044854 plasma membrane raft assembly;GO:0044857 plasma membrane raft organization	0.0	0.0	0.0	1.0	0.0	0.0	0.0	0.0	0.0	0.0	0.0	0.0	0.0	0.0	0.0	0.0	0.0	0.0	0.0	0.0
NM_182973	360200	RefSeq_RNAs	H. sapiens	360200	H. sapiens	TMPRSS9	transmembrane protease, serine 9	GO:0006508 proteolysis;GO:0019538 protein metabolic process;GO:0043170 macromolecule metabolic process	0.0	0.0	0.0	0.0	0.0	0.0	0.0	0.0	0.0	0.0	0.0	0.0	0.0	0.0	0.0	0.0	0.0	0.0	0.0	0.0
NM_001040135	57180	RefSeq_RNAs	H. sapiens	57180	H. sapiens	ACTR3B	ARP3 actin related protein 3 homolog B	GO:0034314 Arp2/3 complex-mediated actin nucleation;GO:0045010 actin nucleation;GO:0030838 positive regulation of actin filament polymerization	0.0	0.0	0.0	0.0	0.0	0.0	0.0	0.0	0.0	0.0	0.0	0.0	0.0	0.0	0.0	0.0	0.0	0.0	0.0	0.0
NM_014323	23598	RefSeq_RNAs	H. sapiens	23598	H. sapiens	PATZ1	POZ/BTB and AT hook containing zinc finger 1	GO:0008584 male gonad development;GO:0030217 T cell differentiation;GO:0046546 development of primary male sexual characteristics	0.0	0.0	0.0	0.0	0.0	0.0	0.0	0.0	0.0	0.0	0.0	0.0	0.0	0.0	0.0	0.0	0.0	0.0	0.0	0.0
NM_000989	6156	RefSeq_RNAs	H. sapiens	6156	H. sapiens	RPL30	ribosomal protein L30	GO:1904571 positive regulation of selenocysteine incorporation;GO:1904569 regulation of selenocysteine incorporation;GO:0001514 selenocysteine incorporation	1.0	1.0	1.0	1.0	0.0	0.0	0.0	0.0	1.0	0.0	0.0	1.0	0.0	0.0	0.0	0.0	0.0	0.0	0.0	0.0
NM_016144	51397	RefSeq_RNAs	H. sapiens	51397	H. sapiens	COMMD10	COMM domain containing 10	GO:0006355 regulation of transcription, DNA-templated;GO:1903506 regulation of nucleic acid-templated transcription;GO:0006351 transcription, DNA-templated	0.0	0.0	0.0	0.0	0.0	0.0	0.0	0.0	0.0	0.0	0.0	0.0	0.0	0.0	0.0	0.0	0.0	0.0	0.0	0.0
NM_001291088	83889	RefSeq_RNAs	H. sapiens	83889	H. sapiens	WDR87	WD repeat domain 87		0.0	0.0	0.0	0.0	0.0	0.0	0.0	0.0	0.0	0.0	0.0	0.0	0.0	0.0	0.0	0.0	0.0	0.0	0.0	0.0
NM_005138	9997	RefSeq_RNAs	H. sapiens	9997	H. sapiens	SCO2	SCO2, cytochrome c oxidase assembly protein	GO:0006878 cellular copper ion homeostasis;GO:0055070 copper ion homeostasis;GO:0008535 respiratory chain complex IV assembly	0.0	0.0	0.0	0.0	0.0	0.0	0.0	0.0	0.0	0.0	0.0	0.0	0.0	0.0	1.0	0.0	0.0	0.0	0.0	0.0
NM_007192	11198	RefSeq_RNAs	H. sapiens	11198	H. sapiens	SUPT16H	SPT16 homolog, facilitates chromatin remodeling subunit	GO:0032968 positive regulation of transcription elongation from RNA polymerase II promoter;GO:0006337 nucleosome disassembly;GO:0031498 chromatin disassembly	0.0	0.0	0.0	0.0	0.0	0.0	0.0	0.0	0.0	1.0	0.0	0.0	0.0	0.0	0.0	0.0	0.0	0.0	0.0	0.0
NM_001015508	29942	RefSeq_RNAs	H. sapiens	29942	H. sapiens	PURG	purine rich element binding protein G		0.0	0.0	0.0	0.0	0.0	0.0	0.0	0.0	0.0	0.0	0.0	0.0	0.0	0.0	0.0	0.0	0.0	0.0	0.0	0.0
NM_001284278	23760	RefSeq_RNAs	H. sapiens	23760	H. sapiens	PITPNB	phosphatidylinositol transfer protein beta	GO:0015914 phospholipid transport;GO:0006890 retrograde vesicle-mediated transport, Golgi to ER;GO:0015748 organophosphate ester transport	0.0	0.0	0.0	0.0	0.0	0.0	0.0	0.0	0.0	0.0	0.0	0.0	0.0	0.0	0.0	0.0	0.0	0.0	0.0	0.0
NM_013335	29926	RefSeq_RNAs	H. sapiens	29926	H. sapiens	GMPPA	GDP-mannose pyrophosphorylase A	GO:0009058 biosynthetic process;GO:0008152 metabolic process;GO:0008150 biological_process	0.0	0.0	0.0	0.0	0.0	0.0	0.0	0.0	0.0	0.0	0.0	0.0	0.0	0.0	0.0	0.0	0.0	0.0	0.0	0.0
NM_030648	80854	RefSeq_RNAs	H. sapiens	80854	H. sapiens	SETD7	SET domain containing lysine methyltransferase 7	GO:0051570 regulation of histone H3-K9 methylation;GO:0018026 peptidyl-lysine monomethylation;GO:0051567 histone H3-K9 methylation	0.0	0.0	0.0	0.0	0.0	0.0	0.0	0.0	0.0	1.0	0.0	0.0	0.0	0.0	0.0	0.0	0.0	0.0	0.0	0.0
NR_040718	283349	RefSeq_RNAs	H. sapiens	283349	H. sapiens	RASSF3	Ras association domain family member 3	GO:0042981 regulation of apoptotic process;GO:0043067 regulation of programmed cell death;GO:0006915 apoptotic process	0.0	0.0	0.0	0.0	0.0	0.0	0.0	0.0	0.0	0.0	0.0	0.0	0.0	0.0	0.0	0.0	0.0	0.0	0.0	0.0
NR_028028	162073	RefSeq_RNAs	H. sapiens	162073	H. sapiens	ITPRIPL2	inositol 1,4,5-trisphosphate receptor interacting protein like 2		0.0	0.0	0.0	0.0	0.0	0.0	0.0	0.0	0.0	0.0	0.0	0.0	0.0	0.0	0.0	0.0	0.0	0.0	0.0	0.0
NM_198128	51444	RefSeq_RNAs	H. sapiens	51444	H. sapiens	RNF138	ring finger protein 138	GO:0010792 DNA double-strand break processing involved in repair via single-strand annealing;GO:0032436 positive regulation of proteasomal ubiquitin-dependent protein catabolic process;GO:0045002 double-strand break repair via single-strand annealing	0.0	1.0	0.0	0.0	0.0	0.0	0.0	0.0	0.0	1.0	0.0	0.0	0.0	0.0	0.0	0.0	0.0	0.0	0.0	0.0
NM_145810	83879	RefSeq_RNAs	H. sapiens	83879	H. sapiens	CDCA7	cell division cycle associated 7	GO:0042127 regulation of cell proliferation;GO:0006915 apoptotic process;GO:0012501 programmed cell death	0.0	0.0	0.0	0.0	0.0	0.0	0.0	0.0	0.0	0.0	0.0	0.0	0.0	0.0	0.0	0.0	0.0	0.0	0.0	0.0
NR_038396	100506469	RefSeq_RNAs	H. sapiens	100506469	H. sapiens	TMEM147-AS1	TMEM147 antisense RNA 1		0.0	0.0	0.0	0.0	0.0	0.0	0.0	0.0	0.0	0.0	0.0	0.0	0.0	0.0	0.0	0.0	0.0	0.0	0.0	0.0
NM_178523	90317	RefSeq_RNAs	H. sapiens	90317	H. sapiens	ZNF616	zinc finger protein 616	GO:0006355 regulation of transcription, DNA-templated;GO:1903506 regulation of nucleic acid-templated transcription;GO:0006351 transcription, DNA-templated	0.0	0.0	0.0	0.0	0.0	0.0	0.0	0.0	0.0	0.0	0.0	0.0	0.0	0.0	0.0	0.0	0.0	0.0	0.0	0.0
NR_048557	7247	RefSeq_RNAs	H. sapiens	7247	H. sapiens	TSN	translin	GO:0031047 gene silencing by RNA;GO:0016458 gene silencing;GO:0006310 DNA recombination	0.0	0.0	0.0	0.0	0.0	0.0	1.0	0.0	0.0	1.0	0.0	0.0	0.0	0.0	0.0	0.0	0.0	0.0	0.0	0.0
NM_000052	538	RefSeq_RNAs	H. sapiens	538	H. sapiens	ATP7A	ATPase copper transporting alpha	GO:0021702 cerebellar Purkinje cell differentiation;GO:0034760 negative regulation of iron ion transmembrane transport;GO:0021694 cerebellar Purkinje cell layer formation	0.0	0.0	0.0	1.0	0.0	0.0	0.0	1.0	0.0	0.0	1.0	0.0	0.0	0.0	0.0	0.0	0.0	0.0	0.0	0.0
NM_001256295	2114	RefSeq_RNAs	H. sapiens	2114	H. sapiens	ETS2	ETS proto-oncogene 2, transcription factor	GO:0001712 ectodermal cell fate commitment;GO:0001705 ectoderm formation;GO:0090009 primitive streak formation	0.0	0.0	0.0	0.0	0.0	0.0	0.0	0.0	0.0	0.0	0.0	0.0	0.0	0.0	0.0	0.0	0.0	0.0	0.0	0.0
NM_014117	29035	RefSeq_RNAs	H. sapiens	29035	H. sapiens	C16orf72	chromosome 16 open reading frame 72		0.0	0.0	0.0	0.0	0.0	0.0	0.0	0.0	0.0	0.0	0.0	0.0	0.0	0.0	0.0	0.0	0.0	0.0	0.0	0.0
NM_199344	375035	RefSeq_RNAs	H. sapiens	375035	H. sapiens	SFT2D2	SFT2 domain containing 2	GO:0015031 protein transport;GO:0015833 peptide transport;GO:0042886 amide transport	0.0	0.0	0.0	0.0	0.0	0.0	0.0	0.0	0.0	0.0	0.0	0.0	0.0	0.0	0.0	0.0	0.0	0.0	0.0	0.0
NM_006817	10961	RefSeq_RNAs	H. sapiens	10961	H. sapiens	ERP29	endoplasmic reticulum protein 29	GO:0043335 protein unfolding;GO:1902235 regulation of endoplasmic reticulum stress-induced intrinsic apoptotic signaling pathway;GO:0000187 activation of MAPK activity	0.0	0.0	0.0	0.0	0.0	0.0	0.0	0.0	0.0	0.0	0.0	0.0	0.0	0.0	0.0	0.0	1.0	1.0	1.0	1.0
NM_001166358	6472	RefSeq_RNAs	H. sapiens	6472	H. sapiens	SHMT2	serine hydroxymethyltransferase 2	GO:0019264 glycine biosynthetic process from serine;GO:0006564 L-serine biosynthetic process;GO:0006545 glycine biosynthetic process	0.0	0.0	1.0	0.0	1.0	0.0	0.0	1.0	0.0	0.0	0.0	0.0	0.0	0.0	0.0	0.0	0.0	0.0	0.0	0.0
NR_037711	5892	RefSeq_RNAs	H. sapiens	5892	H. sapiens	RAD51D	RAD51 paralog D	GO:0000707 meiotic DNA recombinase assembly;GO:0000730 DNA recombinase assembly;GO:0045003 double-strand break repair via synthesis-dependent strand annealing	0.0	0.0	0.0	0.0	0.0	0.0	0.0	0.0	0.0	1.0	0.0	0.0	1.0	0.0	0.0	0.0	0.0	0.0	0.0	0.0
NM_002615	5176	RefSeq_RNAs	H. sapiens	5176	H. sapiens	SERPINF1	serpin family F member 1	GO:0060770 negative regulation of epithelial cell proliferation involved in prostate gland development;GO:0071279 cellular response to cobalt ion;GO:0060768 regulation of epithelial cell proliferation involved in prostate gland development	0.0	0.0	0.0	0.0	0.0	0.0	0.0	0.0	0.0	0.0	1.0	0.0	0.0	0.0	0.0	1.0	0.0	0.0	0.0	0.0
NM_003327	7293	RefSeq_RNAs	H. sapiens	7293	H. sapiens	TNFRSF4	TNF receptor superfamily member 4	GO:0051024 positive regulation of immunoglobulin secretion;GO:0051023 regulation of immunoglobulin secretion;GO:0030890 positive regulation of B cell proliferation	0.0	0.0	0.0	0.0	0.0	0.0	0.0	0.0	0.0	0.0	0.0	1.0	0.0	0.0	0.0	0.0	0.0	0.0	0.0	1.0
NM_001282652	10963	RefSeq_RNAs	H. sapiens	10963	H. sapiens	STIP1	stress induced phosphoprotein 1	GO:0006950 response to stress;GO:0050896 response to stimulus;GO:0008150 biological_process	0.0	0.0	0.0	0.0	0.0	0.0	0.0	0.0	0.0	0.0	0.0	0.0	0.0	0.0	0.0	0.0	0.0	0.0	0.0	0.0
NM_006856	11016	RefSeq_RNAs	H. sapiens	11016	H. sapiens	ATF7	activating transcription factor 7	GO:0016032 viral process;GO:0044403 symbiosis, encompassing mutualism through parasitism;GO:0044764 multi-organism cellular process	0.0	0.0	0.0	0.0	0.0	0.0	0.0	0.0	0.0	0.0	0.0	1.0	0.0	0.0	0.0	0.0	0.0	0.0	0.0	0.0
NM_002556	5007	RefSeq_RNAs	H. sapiens	5007	H. sapiens	OSBP	oxysterol binding protein	GO:0044128 positive regulation of growth of symbiont in host;GO:0044148 positive regulation of growth of symbiont involved in interaction with host;GO:0044126 regulation of growth of symbiont in host	0.0	0.0	0.0	0.0	0.0	0.0	0.0	1.0	0.0	0.0	0.0	1.0	0.0	0.0	0.0	0.0	0.0	0.0	0.0	0.0
NM_030783	81490	RefSeq_RNAs	H. sapiens	81490	H. sapiens	PTDSS2	phosphatidylserine synthase 2	GO:0006659 phosphatidylserine biosynthetic process;GO:0006658 phosphatidylserine metabolic process;GO:0042398 cellular modified amino acid biosynthetic process	0.0	0.0	0.0	0.0	0.0	0.0	0.0	0.0	0.0	0.0	0.0	0.0	0.0	0.0	0.0	0.0	0.0	0.0	0.0	0.0
NM_014345	24149	RefSeq_RNAs	H. sapiens	24149	H. sapiens	ZNF318	zinc finger protein 318	GO:0051321 meiotic cell cycle;GO:0044702 single organism reproductive process;GO:0007049 cell cycle	0.0	0.0	0.0	0.0	0.0	0.0	0.0	0.0	0.0	0.0	0.0	0.0	0.0	0.0	0.0	0.0	0.0	0.0	0.0	0.0
NM_021968	8363	RefSeq_RNAs	H. sapiens	8363	H. sapiens	HIST1H4J	histone cluster 1 H4 family member j	GO:0045653 negative regulation of megakaryocyte differentiation;GO:0034080 CENP-A containing nucleosome assembly;GO:0000183 chromatin silencing at rDNA	0.0	0.0	0.0	0.0	0.0	0.0	0.0	0.0	0.0	1.0	0.0	0.0	0.0	0.0	0.0	0.0	0.0	0.0	0.0	0.0
NM_182849	57820	RefSeq_RNAs	H. sapiens	57820	H. sapiens	CCNB1IP1	cyclin B1 interacting protein 1	GO:0051026 chiasma assembly;GO:0007129 synapsis;GO:0001825 blastocyst formation	0.0	0.0	0.0	0.0	0.0	0.0	0.0	0.0	0.0	1.0	0.0	0.0	0.0	0.0	0.0	0.0	0.0	0.0	0.0	0.0
NR_024464	100188949	RefSeq_RNAs	H. sapiens	100188949	H. sapiens	LINC00426	long intergenic non-protein coding RNA 426		0.0	0.0	0.0	0.0	0.0	0.0	0.0	0.0	0.0	0.0	0.0	0.0	0.0	0.0	0.0	0.0	0.0	0.0	0.0	0.0
NM_015292	23344	RefSeq_RNAs	H. sapiens	23344	H. sapiens	ESYT1	extended synaptotagmin 1	GO:0006687 glycosphingolipid metabolic process;GO:0006664 glycolipid metabolic process;GO:0006665 sphingolipid metabolic process	0.0	0.0	0.0	0.0	0.0	0.0	0.0	0.0	0.0	0.0	0.0	0.0	0.0	0.0	0.0	0.0	0.0	0.0	0.0	0.0
NM_001256828	23293	RefSeq_RNAs	H. sapiens	23293	H. sapiens	SMG6	SMG6, nonsense mediated mRNA decay factor	GO:1904354 negative regulation of telomere capping;GO:0006406 mRNA export from nucleus;GO:0032210 regulation of telomere maintenance via telomerase	0.0	1.0	1.0	0.0	0.0	0.0	1.0	0.0	1.0	1.0	0.0	0.0	0.0	0.0	0.0	0.0	0.0	0.0	0.0	0.0
NM_019107	56005	RefSeq_RNAs	H. sapiens	56005	H. sapiens	MYDGF	myeloid derived growth factor	GO:0036498 IRE1-mediated unfolded protein response;GO:0014068 positive regulation of phosphatidylinositol 3-kinase signaling;GO:0045766 positive regulation of angiogenesis	0.0	0.0	0.0	0.0	0.0	0.0	0.0	0.0	0.0	0.0	0.0	0.0	0.0	0.0	0.0	0.0	0.0	1.0	0.0	0.0
NM_001291858	3480	RefSeq_RNAs	H. sapiens	3480	H. sapiens	IGF1R	insulin like growth factor 1 receptor	GO:0051389 inactivation of MAPKK activity;GO:0008286 insulin receptor signaling pathway;GO:0048009 insulin-like growth factor receptor signaling pathway	0.0	0.0	0.0	0.0	0.0	0.0	0.0	0.0	0.0	1.0	0.0	0.0	0.0	0.0	0.0	1.0	0.0	0.0	1.0	0.0
NR_030725	1104	RefSeq_RNAs	H. sapiens	1104	H. sapiens	RCC1	regulator of chromosome condensation 1	GO:0007052 mitotic spindle organization;GO:0051225 spindle assembly;GO:1902850 microtubule cytoskeleton organization involved in mitosis	0.0	0.0	0.0	0.0	0.0	0.0	0.0	0.0	0.0	0.0	0.0	1.0	1.0	0.0	0.0	0.0	0.0	0.0	0.0	0.0
NM_001204126	4033	RefSeq_RNAs	H. sapiens	4033	H. sapiens	LRMP	lymphoid restricted membrane protein	GO:0043312 neutrophil degranulation;GO:0006903 vesicle targeting;GO:0002283 neutrophil activation involved in immune response	0.0	0.0	0.0	0.0	0.0	0.0	0.0	0.0	0.0	0.0	0.0	0.0	0.0	0.0	0.0	0.0	0.0	0.0	0.0	0.0
NM_001040197	57085	RefSeq_RNAs	H. sapiens	57085	H. sapiens	AGTRAP	angiotensin II receptor associated protein	GO:0038166 angiotensin-activated signaling pathway;GO:1904385 cellular response to angiotensin;GO:1990776 response to angiotensin	0.0	0.0	0.0	0.0	0.0	0.0	0.0	0.0	0.0	0.0	0.0	0.0	0.0	0.0	0.0	0.0	0.0	0.0	0.0	0.0
NM_001085400	768211	RefSeq_RNAs	H. sapiens	768211	H. sapiens	RELL1	RELT like 1		0.0	0.0	0.0	0.0	0.0	0.0	0.0	0.0	0.0	0.0	0.0	0.0	0.0	0.0	0.0	0.0	0.0	0.0	0.0	0.0
NM_001008738	96459	RefSeq_RNAs	H. sapiens	96459	H. sapiens	FNIP1	folliculin interacting protein 1	GO:0002904 positive regulation of B cell apoptotic process;GO:2000973 regulation of pro-B cell differentiation;GO:0002327 immature B cell differentiation	0.0	0.0	0.0	0.0	0.0	0.0	0.0	0.0	0.0	0.0	0.0	0.0	0.0	0.0	0.0	1.0	0.0	0.0	0.0	0.0
NM_001031698	25766	RefSeq_RNAs	H. sapiens	25766	H. sapiens	PRPF40B	pre-mRNA processing factor 40 homolog B	GO:0000398 mRNA splicing, via spliceosome;GO:0000377 RNA splicing, via transesterification reactions with bulged adenosine as nucleophile;GO:0000375 RNA splicing, via transesterification reactions	1.0	0.0	0.0	0.0	0.0	0.0	0.0	0.0	0.0	0.0	0.0	0.0	0.0	0.0	0.0	0.0	0.0	0.0	0.0	0.0
NM_001104590	91607	RefSeq_RNAs	H. sapiens	91607	H. sapiens	SLFN11	schlafen family member 11	GO:2000134 negative regulation of G1/S transition of mitotic cell cycle;GO:1902807 negative regulation of cell cycle G1/S phase transition;GO:2000045 regulation of G1/S transition of mitotic cell cycle	0.0	0.0	0.0	0.0	0.0	0.0	0.0	0.0	0.0	0.0	0.0	1.0	1.0	0.0	0.0	0.0	0.0	0.0	0.0	0.0
NR_073138	4149	RefSeq_RNAs	H. sapiens	4149	H. sapiens	MAX	MYC associated factor X	GO:0060041 retina development in camera-type eye;GO:0032868 response to insulin;GO:0048678 response to axon injury	0.0	0.0	0.0	0.0	0.0	0.0	0.0	0.0	0.0	0.0	0.0	0.0	1.0	0.0	0.0	0.0	0.0	0.0	0.0	0.0
NM_001757	873	RefSeq_RNAs	H. sapiens	873	H. sapiens	CBR1	carbonyl reductase 1	GO:0019371 cyclooxygenase pathway;GO:0001516 prostaglandin biosynthetic process;GO:0046457 prostanoid biosynthetic process	0.0	0.0	0.0	0.0	1.0	0.0	0.0	1.0	0.0	0.0	0.0	0.0	0.0	0.0	1.0	0.0	0.0	0.0	0.0	0.0
NR_073059	154791	RefSeq_RNAs	H. sapiens	154791	H. sapiens	FMC1	formation of mitochondrial complex V assembly factor 1 homolog	GO:0061469 regulation of type B pancreatic cell proliferation;GO:0050995 negative regulation of lipid catabolic process;GO:0044342 type B pancreatic cell proliferation	0.0	1.0	0.0	0.0	0.0	0.0	0.0	0.0	0.0	0.0	0.0	0.0	0.0	0.0	0.0	0.0	0.0	0.0	0.0	0.0
NM_023015	65123	RefSeq_RNAs	H. sapiens	65123	H. sapiens	INTS3	integrator complex subunit 3	GO:0042795 snRNA transcription from RNA polymerase II promoter;GO:0009301 snRNA transcription;GO:0016180 snRNA processing	1.0	0.0	0.0	0.0	0.0	0.0	0.0	0.0	0.0	1.0	0.0	0.0	1.0	0.0	0.0	0.0	0.0	0.0	0.0	0.0
NM_013976	2639	RefSeq_RNAs	H. sapiens	2639	H. sapiens	GCDH	glutaryl-CoA dehydrogenase	GO:0006554 lysine catabolic process;GO:0033539 fatty acid beta-oxidation using acyl-CoA dehydrogenase;GO:0009068 aspartate family amino acid catabolic process	0.0	0.0	0.0	0.0	1.0	0.0	0.0	1.0	0.0	0.0	0.0	0.0	0.0	0.0	1.0	0.0	0.0	0.0	0.0	0.0
NM_001261837	9317	RefSeq_RNAs	H. sapiens	9317	H. sapiens	PTER	phosphotriesterase related	GO:0030855 epithelial cell differentiation;GO:0060429 epithelium development;GO:0009888 tissue development	0.0	0.0	0.0	0.0	0.0	0.0	0.0	0.0	0.0	0.0	0.0	0.0	0.0	0.0	0.0	0.0	0.0	0.0	0.0	0.0
NM_014639	9652	RefSeq_RNAs	H. sapiens	9652	H. sapiens	TTC37	tetratricopeptide repeat domain 37	GO:0043928 exonucleolytic nuclear-transcribed mRNA catabolic process involved in deadenylation-dependent decay;GO:0000291 nuclear-transcribed mRNA catabolic process, exonucleolytic;GO:0000288 nuclear-transcribed mRNA catabolic process, deadenylation-dependent decay	0.0	1.0	0.0	0.0	0.0	0.0	0.0	0.0	1.0	0.0	0.0	0.0	0.0	0.0	0.0	0.0	0.0	0.0	0.0	0.0
NM_000208	3643	RefSeq_RNAs	H. sapiens	3643	H. sapiens	INSR	insulin receptor	GO:0045821 positive regulation of glycolytic process;GO:0045725 positive regulation of glycogen biosynthetic process;GO:0019087 transformation of host cell by virus	0.0	1.0	0.0	0.0	1.0	0.0	0.0	1.0	0.0	1.0	0.0	1.0	1.0	0.0	1.0	0.0	0.0	0.0	0.0	0.0
NM_020062	56731	RefSeq_RNAs	H. sapiens	56731	H. sapiens	SLC2A4RG	SLC2A4 regulator	GO:0006355 regulation of transcription, DNA-templated;GO:1903506 regulation of nucleic acid-templated transcription;GO:0006351 transcription, DNA-templated	0.0	0.0	0.0	0.0	0.0	0.0	0.0	0.0	0.0	0.0	0.0	0.0	0.0	0.0	0.0	0.0	0.0	0.0	0.0	0.0
NR_073552	101059948	RefSeq_RNAs	H. sapiens	101059948	H. sapiens	LOC101059948	uncharacterized LOC101059948		0.0	0.0	0.0	0.0	0.0	0.0	0.0	0.0	0.0	0.0	0.0	0.0	0.0	0.0	0.0	0.0	0.0	0.0	0.0	0.0
NM_006026	8971	RefSeq_RNAs	H. sapiens	8971	H. sapiens	H1FX	H1 histone family member X	GO:0006334 nucleosome assembly;GO:0031497 chromatin assembly;GO:0034728 nucleosome organization	0.0	0.0	0.0	0.0	0.0	0.0	0.0	0.0	0.0	0.0	0.0	0.0	0.0	0.0	0.0	0.0	0.0	0.0	0.0	0.0
NR_110854	101927919	RefSeq_RNAs	H. sapiens	101927919	H. sapiens	LOC101927919	uncharacterized LOC101927919		0.0	0.0	0.0	0.0	0.0	0.0	0.0	0.0	0.0	0.0	0.0	0.0	0.0	0.0	0.0	0.0	0.0	0.0	0.0	0.0
NM_001009811	22994	RefSeq_RNAs	H. sapiens	22994	H. sapiens	CEP131	centrosomal protein 131	GO:0035735 intraciliary transport involved in cilium assembly;GO:0071539 protein localization to centrosome;GO:0010824 regulation of centrosome duplication	0.0	0.0	0.0	1.0	0.0	0.0	0.0	0.0	0.0	0.0	0.0	0.0	1.0	0.0	0.0	0.0	0.0	0.0	0.0	0.0
NM_025241	80700	RefSeq_RNAs	H. sapiens	80700	H. sapiens	UBXN6	UBX domain protein 6	GO:0008150 biological_process	0.0	0.0	0.0	0.0	0.0	0.0	0.0	0.0	0.0	0.0	0.0	0.0	0.0	0.0	0.0	0.0	0.0	0.0	0.0	0.0
NM_018235	55748	RefSeq_RNAs	H. sapiens	55748	H. sapiens	CNDP2	CNDP dipeptidase 2 (metallopeptidase M20 family)	GO:0006750 glutathione biosynthetic process;GO:0019184 nonribosomal peptide biosynthetic process;GO:0000096 sulfur amino acid metabolic process	0.0	0.0	1.0	0.0	1.0	0.0	0.0	1.0	0.0	0.0	0.0	0.0	0.0	0.0	0.0	0.0	0.0	0.0	0.0	0.0
NM_022371	64222	RefSeq_RNAs	H. sapiens	64222	H. sapiens	TOR3A	torsin family 3 member A		0.0	0.0	0.0	0.0	0.0	0.0	0.0	0.0	0.0	0.0	0.0	0.0	0.0	0.0	0.0	0.0	0.0	0.0	0.0	0.0
NM_001003704	51537	RefSeq_RNAs	H. sapiens	51537	H. sapiens	MTFP1	mitochondrial fission process 1	GO:0000266 mitochondrial fission;GO:0007005 mitochondrion organization;GO:0048285 organelle fission	0.0	0.0	0.0	1.0	0.0	0.0	0.0	0.0	0.0	0.0	0.0	0.0	0.0	0.0	0.0	0.0	0.0	0.0	0.0	0.0
NM_022073	112399	RefSeq_RNAs	H. sapiens	112399	H. sapiens	EGLN3	egl-9 family hypoxia inducible factor 3	GO:0018401 peptidyl-proline hydroxylation to 4-hydroxy-L-proline;GO:0006919 activation of cysteine-type endopeptidase activity involved in apoptotic process;GO:0019471 4-hydroxyproline metabolic process	0.0	0.0	0.0	0.0	0.0	0.0	0.0	1.0	0.0	1.0	0.0	0.0	0.0	0.0	1.0	0.0	0.0	0.0	0.0	0.0
NR_103456	100129195	RefSeq_RNAs	H. sapiens	100129195	H. sapiens	ZSCAN16-AS1	ZSCAN16 antisense RNA 1		0.0	0.0	0.0	0.0	0.0	0.0	0.0	0.0	0.0	0.0	0.0	0.0	0.0	0.0	0.0	0.0	0.0	0.0	0.0	0.0
NM_000882	3592	RefSeq_RNAs	H. sapiens	3592	H. sapiens	IL12A	interleukin 12A	GO:0042520 positive regulation of tyrosine phosphorylation of Stat4 protein;GO:0002860 positive regulation of natural killer cell mediated cytotoxicity directed against tumor cell target;GO:0051135 positive regulation of NK T cell activation	0.0	0.0	0.0	0.0	0.0	0.0	0.0	0.0	0.0	0.0	0.0	1.0	1.0	0.0	0.0	0.0	0.0	0.0	0.0	1.0
NM_006164	4780	RefSeq_RNAs	H. sapiens	4780	H. sapiens	NFE2L2	nuclear factor, erythroid 2 like 2	GO:1903071 positive regulation of ER-associated ubiquitin-dependent protein catabolic process;GO:1904753 negative regulation of vascular associated smooth muscle cell migration;GO:1903788 positive regulation of glutathione biosynthetic process	0.0	1.0	1.0	0.0	1.0	0.0	0.0	0.0	0.0	0.0	1.0	0.0	0.0	0.0	0.0	1.0	0.0	1.0	1.0	1.0
NM_018959	26528	RefSeq_RNAs	H. sapiens	26528	H. sapiens	DAZAP1	DAZ associated protein 1	GO:0048026 positive regulation of mRNA splicing, via spliceosome;GO:0050685 positive regulation of mRNA processing;GO:0001893 maternal placenta development	1.0	0.0	0.0	0.0	0.0	0.0	0.0	0.0	0.0	0.0	0.0	0.0	0.0	0.0	0.0	0.0	0.0	0.0	0.0	0.0
NM_032339	84299	RefSeq_RNAs	H. sapiens	84299	H. sapiens	MIEN1	migration and invasion enhancer 1	GO:0051491 positive regulation of filopodium assembly;GO:0051489 regulation of filopodium assembly;GO:0046847 filopodium assembly	0.0	0.0	0.0	0.0	0.0	0.0	0.0	0.0	0.0	0.0	0.0	0.0	0.0	0.0	0.0	0.0	0.0	0.0	0.0	0.0
NM_001136044	83590	RefSeq_RNAs	H. sapiens	83590	H. sapiens	TMUB1	transmembrane and ubiquitin like domain containing 1	GO:0030433 ubiquitin-dependent ERAD pathway;GO:0043161 proteasome-mediated ubiquitin-dependent protein catabolic process;GO:0036503 ERAD pathway	0.0	1.0	0.0	0.0	0.0	0.0	0.0	0.0	0.0	0.0	0.0	0.0	0.0	0.0	0.0	0.0	0.0	1.0	0.0	0.0
NM_173344	6482	RefSeq_RNAs	H. sapiens	6482	H. sapiens	ST3GAL1	ST3 beta-galactoside alpha-2,3-sialyltransferase 1	GO:0018146 keratan sulfate biosynthetic process;GO:0042339 keratan sulfate metabolic process;GO:0016266 O-glycan processing	0.0	0.0	0.0	0.0	1.0	0.0	0.0	1.0	0.0	0.0	0.0	0.0	0.0	0.0	0.0	0.0	0.0	0.0	0.0	0.0
NM_005038	5481	RefSeq_RNAs	H. sapiens	5481	H. sapiens	PPID	peptidylprolyl isomerase D	GO:0071492 cellular response to UV-A;GO:0019076 viral release from host cell;GO:0045070 positive regulation of viral genome replication	0.0	0.0	0.0	0.0	0.0	0.0	0.0	0.0	0.0	0.0	0.0	1.0	0.0	0.0	0.0	0.0	1.0	0.0	0.0	0.0
NM_033388	89849	RefSeq_RNAs	H. sapiens	89849	H. sapiens	ATG16L2	autophagy related 16 like 2	GO:0039689 negative stranded viral RNA replication;GO:0039694 viral RNA genome replication;GO:0044034 multi-organism biosynthetic process	0.0	0.0	0.0	0.0	0.0	1.0	0.0	0.0	0.0	0.0	0.0	1.0	0.0	0.0	0.0	0.0	0.0	0.0	0.0	0.0
NM_017712	54858	RefSeq_RNAs	H. sapiens	54858	H. sapiens	PGPEP1	pyroglutamyl-peptidase I	GO:0006508 proteolysis;GO:0019538 protein metabolic process;GO:0043170 macromolecule metabolic process	0.0	0.0	0.0	0.0	0.0	0.0	0.0	0.0	0.0	0.0	0.0	0.0	0.0	0.0	0.0	0.0	0.0	0.0	0.0	0.0
NM_001127649	55670	RefSeq_RNAs	H. sapiens	55670	H. sapiens	PEX26	peroxisomal biogenesis factor 26	GO:0045046 protein import into peroxisome membrane;GO:0016558 protein import into peroxisome matrix;GO:0015919 peroxisomal membrane transport	0.0	0.0	0.0	1.0	0.0	0.0	0.0	0.0	0.0	0.0	0.0	0.0	0.0	0.0	0.0	0.0	0.0	0.0	0.0	0.0
NM_173812	283417	RefSeq_RNAs	H. sapiens	283417	H. sapiens	DPY19L2	dpy-19 like 2	GO:0018406 protein C-linked glycosylation via 2'-alpha-mannosyl-L-tryptophan;GO:0018317 protein C-linked glycosylation via tryptophan;GO:0018103 protein C-linked glycosylation	0.0	0.0	0.0	0.0	0.0	0.0	0.0	0.0	0.0	0.0	0.0	0.0	0.0	0.0	0.0	0.0	0.0	0.0	0.0	0.0
NM_005505	949	RefSeq_RNAs	H. sapiens	949	H. sapiens	SCARB1	scavenger receptor class B member 1	GO:0010899 regulation of phosphatidylcholine catabolic process;GO:0010867 positive regulation of triglyceride biosynthetic process;GO:0032497 detection of lipopolysaccharide	0.0	1.0	0.0	0.0	0.0	0.0	0.0	0.0	1.0	0.0	0.0	1.0	0.0	0.0	0.0	0.0	0.0	0.0	0.0	0.0
NM_139207	4673	RefSeq_RNAs	H. sapiens	4673	H. sapiens	NAP1L1	nucleosome assembly protein 1 like 1	GO:0006334 nucleosome assembly;GO:0031497 chromatin assembly;GO:0034728 nucleosome organization	0.0	0.0	0.0	0.0	0.0	0.0	0.0	0.0	0.0	1.0	0.0	0.0	0.0	0.0	0.0	0.0	0.0	0.0	0.0	0.0
NM_001278547	5599	RefSeq_RNAs	H. sapiens	5599	H. sapiens	MAPK8	mitogen-activated protein kinase 8	GO:1900740 positive regulation of protein insertion into mitochondrial membrane involved in apoptotic signaling pathway;GO:1900739 regulation of protein insertion into mitochondrial membrane involved in apoptotic signaling pathway;GO:1901030 positive regulation of mitochondrial outer membrane permeabilization involved in apoptotic signaling pathway	0.0	1.0	0.0	1.0	0.0	1.0	0.0	0.0	0.0	0.0	0.0	0.0	0.0	0.0	0.0	0.0	0.0	0.0	0.0	1.0
NM_001278184	23199	RefSeq_RNAs	H. sapiens	23199	H. sapiens	GSE1	Gse1 coiled-coil protein		0.0	0.0	0.0	0.0	0.0	0.0	0.0	0.0	0.0	0.0	0.0	0.0	0.0	0.0	0.0	0.0	0.0	0.0	0.0	0.0
NM_001291398	387680	RefSeq_RNAs	H. sapiens	387680	H. sapiens	WASHC2A	WASH complex subunit 2A	GO:0042147 retrograde transport, endosome to Golgi;GO:0016482 cytosolic transport;GO:0016197 endosomal transport	0.0	0.0	0.0	0.0	0.0	0.0	0.0	0.0	0.0	0.0	0.0	0.0	0.0	0.0	0.0	0.0	0.0	0.0	0.0	0.0
NM_018480	55863	RefSeq_RNAs	H. sapiens	55863	H. sapiens	TMEM126B	transmembrane protein 126B	GO:0032981 mitochondrial respiratory chain complex I assembly;GO:0010257 NADH dehydrogenase complex assembly;GO:0097031 mitochondrial respiratory chain complex I biogenesis	0.0	0.0	0.0	1.0	0.0	0.0	0.0	0.0	0.0	0.0	0.0	0.0	0.0	0.0	0.0	0.0	0.0	0.0	0.0	0.0
NM_001031	6234	RefSeq_RNAs	H. sapiens	6234	H. sapiens	RPS28	ribosomal protein S28	GO:0006614 SRP-dependent cotranslational protein targeting to membrane;GO:0000184 nuclear-transcribed mRNA catabolic process, nonsense-mediated decay;GO:0006613 cotranslational protein targeting to membrane	1.0	1.0	1.0	1.0	0.0	0.0	1.0	0.0	1.0	0.0	0.0	1.0	0.0	0.0	0.0	0.0	0.0	0.0	0.0	0.0
NM_015354	23511	RefSeq_RNAs	H. sapiens	23511	H. sapiens	NUP188	nucleoporin 188	GO:0006409 tRNA export from nucleus;GO:0090521 glomerular visceral epithelial cell migration;GO:0071431 tRNA-containing ribonucleoprotein complex export from nucleus	0.0	0.0	0.0	1.0	0.0	0.0	0.0	0.0	0.0	0.0	0.0	1.0	0.0	0.0	0.0	0.0	0.0	0.0	1.0	0.0
NM_001100170	10989	RefSeq_RNAs	H. sapiens	10989	H. sapiens	IMMT	inner membrane mitochondrial protein	GO:0051560 mitochondrial calcium ion homeostasis;GO:0042407 cristae formation;GO:0007007 inner mitochondrial membrane organization	0.0	0.0	0.0	1.0	0.0	0.0	0.0	0.0	0.0	0.0	0.0	0.0	0.0	0.0	0.0	0.0	0.0	0.0	0.0	0.0
NM_020894	57654	RefSeq_RNAs	H. sapiens	57654	H. sapiens	UVSSA	UV stimulated scaffold protein A	GO:0006283 transcription-coupled nucleotide-excision repair;GO:0006289 nucleotide-excision repair;GO:0009411 response to UV	0.0	0.0	0.0	0.0	0.0	0.0	0.0	0.0	0.0	1.0	0.0	0.0	0.0	0.0	0.0	0.0	0.0	0.0	0.0	0.0
NM_020122	56888	RefSeq_RNAs	H. sapiens	56888	H. sapiens	KCMF1	potassium channel modulatory factor 1	GO:0043312 neutrophil degranulation;GO:0002283 neutrophil activation involved in immune response;GO:0043299 leukocyte degranulation	0.0	0.0	0.0	0.0	0.0	0.0	0.0	0.0	0.0	0.0	0.0	0.0	0.0	0.0	0.0	0.0	0.0	0.0	0.0	0.0
NM_007278	11337	RefSeq_RNAs	H. sapiens	11337	H. sapiens	GABARAP	GABA type A receptor-associated protein	GO:0097352 autophagosome maturation;GO:0008625 extrinsic apoptotic signaling pathway via death domain receptors;GO:0097576 vacuole fusion	0.0	0.0	0.0	0.0	0.0	1.0	0.0	0.0	0.0	0.0	0.0	0.0	0.0	0.0	0.0	0.0	0.0	0.0	0.0	1.0
NM_001042510	51123	RefSeq_RNAs	H. sapiens	51123	H. sapiens	ZNF706	zinc finger protein 706	GO:1902455 negative regulation of stem cell population maintenance;GO:2000036 regulation of stem cell population maintenance;GO:0019827 stem cell population maintenance	0.0	0.0	1.0	0.0	0.0	0.0	0.0	0.0	0.0	0.0	0.0	0.0	0.0	0.0	0.0	0.0	0.0	0.0	0.0	0.0
NM_005600	4817	RefSeq_RNAs	H. sapiens	4817	H. sapiens	NIT1	nitrilase 1	GO:0006807 nitrogen compound metabolic process;GO:0008152 metabolic process;GO:0008150 biological_process	0.0	0.0	0.0	0.0	0.0	0.0	0.0	0.0	0.0	0.0	0.0	0.0	0.0	0.0	0.0	0.0	0.0	0.0	0.0	0.0
NM_001272049	10131	RefSeq_RNAs	H. sapiens	10131	H. sapiens	TRAP1	TNF receptor associated protein 1	GO:1903751 negative regulation of intrinsic apoptotic signaling pathway in response to hydrogen peroxide;GO:1903750 regulation of intrinsic apoptotic signaling pathway in response to hydrogen peroxide;GO:1901299 negative regulation of hydrogen peroxide-mediated programmed cell death	0.0	0.0	1.0	0.0	0.0	0.0	0.0	0.0	0.0	0.0	1.0	0.0	0.0	0.0	1.0	1.0	1.0	0.0	1.0	1.0
NM_012421	6018	RefSeq_RNAs	H. sapiens	6018	H. sapiens	RLF	rearranged L-myc fusion	GO:0097692 histone H3-K4 monomethylation;GO:0044030 regulation of DNA methylation;GO:0051568 histone H3-K4 methylation	0.0	0.0	0.0	0.0	0.0	0.0	0.0	0.0	0.0	1.0	0.0	0.0	0.0	0.0	0.0	0.0	0.0	0.0	0.0	0.0
NM_152286	375775	RefSeq_RNAs	H. sapiens	375775	H. sapiens	PNPLA7	patatin like phospholipase domain containing 7	GO:0016042 lipid catabolic process;GO:0044712 single-organism catabolic process;GO:0006629 lipid metabolic process	0.0	0.0	0.0	0.0	0.0	0.0	0.0	0.0	0.0	0.0	0.0	0.0	0.0	0.0	0.0	0.0	0.0	0.0	0.0	0.0
NM_198889	26057	RefSeq_RNAs	H. sapiens	26057	H. sapiens	ANKRD17	ankyrin repeat domain 17	GO:1900245 positive regulation of MDA-5 signaling pathway;GO:1900246 positive regulation of RIG-I signaling pathway;GO:0039533 regulation of MDA-5 signaling pathway	0.0	0.0	0.0	0.0	0.0	0.0	0.0	0.0	0.0	1.0	0.0	1.0	1.0	0.0	0.0	0.0	0.0	0.0	0.0	0.0
NM_172229	79412	RefSeq_RNAs	H. sapiens	79412	H. sapiens	KREMEN2	kringle containing transmembrane protein 2	GO:0090090 negative regulation of canonical Wnt signaling pathway;GO:0030178 negative regulation of Wnt signaling pathway;GO:0060828 regulation of canonical Wnt signaling pathway	0.0	0.0	0.0	0.0	0.0	0.0	0.0	0.0	0.0	0.0	0.0	0.0	0.0	0.0	0.0	0.0	0.0	0.0	0.0	0.0
NM_001080414	440193	RefSeq_RNAs	H. sapiens	440193	H. sapiens	CCDC88C	coiled-coil domain containing 88C	GO:0031648 protein destabilization;GO:0031122 cytoplasmic microtubule organization;GO:0051260 protein homooligomerization	0.0	0.0	0.0	0.0	0.0	0.0	0.0	0.0	0.0	0.0	0.0	0.0	0.0	0.0	0.0	0.0	0.0	0.0	0.0	0.0
NM_001286805	57533	RefSeq_RNAs	H. sapiens	57533	H. sapiens	TBC1D14	TBC1 domain family member 14	GO:0071955 recycling endosome to Golgi transport;GO:2000785 regulation of autophagosome assembly;GO:0031338 regulation of vesicle fusion	0.0	1.0	0.0	0.0	0.0	1.0	0.0	0.0	0.0	0.0	0.0	0.0	0.0	0.0	0.0	0.0	0.0	0.0	0.0	0.0
NR_004380	692227	RefSeq_RNAs	H. sapiens	692227	H. sapiens	SNORD104	small nucleolar RNA, C/D box 104		0.0	0.0	0.0	0.0	0.0	0.0	0.0	0.0	0.0	0.0	0.0	0.0	0.0	0.0	0.0	0.0	0.0	0.0	0.0	0.0
NM_001271069	4149	RefSeq_RNAs	H. sapiens	4149	H. sapiens	MAX	MYC associated factor X	GO:0060041 retina development in camera-type eye;GO:0032868 response to insulin;GO:0048678 response to axon injury	0.0	0.0	0.0	0.0	0.0	0.0	0.0	0.0	0.0	0.0	0.0	0.0	1.0	0.0	0.0	0.0	0.0	0.0	0.0	0.0
NM_198038	53343	RefSeq_RNAs	H. sapiens	53343	H. sapiens	NUDT9	nudix hydrolase 9	GO:0046032 ADP catabolic process;GO:0046709 IDP catabolic process;GO:0046707 IDP metabolic process	0.0	0.0	0.0	0.0	0.0	0.0	0.0	0.0	1.0	0.0	0.0	0.0	0.0	0.0	0.0	0.0	0.0	0.0	0.0	0.0
NM_001286526	9274	RefSeq_RNAs	H. sapiens	9274	H. sapiens	BCL7C	BCL tumor suppressor 7C	GO:0006915 apoptotic process;GO:0012501 programmed cell death;GO:0008219 cell death	0.0	0.0	0.0	0.0	0.0	0.0	0.0	0.0	0.0	0.0	0.0	0.0	0.0	0.0	0.0	0.0	0.0	0.0	0.0	0.0
NM_014772	9811	RefSeq_RNAs	H. sapiens	9811	H. sapiens	CTIF	cap binding complex dependent translation initiation factor	GO:0000184 nuclear-transcribed mRNA catabolic process, nonsense-mediated decay;GO:0006446 regulation of translational initiation;GO:0000956 nuclear-transcribed mRNA catabolic process	0.0	1.0	1.0	0.0	0.0	0.0	0.0	0.0	1.0	0.0	0.0	0.0	0.0	0.0	0.0	0.0	0.0	0.0	0.0	0.0
NM_007209	11224	RefSeq_RNAs	H. sapiens	11224	H. sapiens	RPL35	ribosomal protein L35	GO:0006614 SRP-dependent cotranslational protein targeting to membrane;GO:0000463 maturation of LSU-rRNA from tricistronic rRNA transcript (SSU-rRNA, 5.8S rRNA, LSU-rRNA);GO:0000184 nuclear-transcribed mRNA catabolic process, nonsense-mediated decay	1.0	1.0	1.0	1.0	0.0	0.0	0.0	0.0	1.0	0.0	0.0	1.0	0.0	0.0	0.0	0.0	0.0	0.0	0.0	0.0
NM_001006634	55114	RefSeq_RNAs	H. sapiens	55114	H. sapiens	ARHGAP17	Rho GTPase activating protein 17	GO:0043547 positive regulation of GTPase activity;GO:0051056 regulation of small GTPase mediated signal transduction;GO:0043087 regulation of GTPase activity	0.0	0.0	0.0	0.0	0.0	0.0	0.0	0.0	0.0	0.0	0.0	0.0	0.0	0.0	0.0	0.0	0.0	0.0	0.0	0.0
NM_001135050	57549	RefSeq_RNAs	H. sapiens	57549	H. sapiens	IGSF9	immunoglobulin superfamily member 9	GO:0016358 dendrite development;GO:0007156 homophilic cell adhesion via plasma membrane adhesion molecules;GO:0050807 regulation of synapse organization	0.0	0.0	0.0	0.0	0.0	0.0	0.0	0.0	0.0	0.0	0.0	0.0	0.0	0.0	0.0	0.0	0.0	0.0	0.0	0.0
NM_006546	10642	RefSeq_RNAs	H. sapiens	10642	H. sapiens	IGF2BP1	insulin like growth factor 2 mRNA binding protein 1	GO:0022013 pallium cell proliferation in forebrain;GO:0070934 CRD-mediated mRNA stabilization;GO:0010610 regulation of mRNA stability involved in response to stress	0.0	0.0	1.0	0.0	0.0	0.0	0.0	0.0	0.0	0.0	0.0	0.0	0.0	0.0	0.0	1.0	0.0	0.0	0.0	0.0
NR_120372	101926895	RefSeq_RNAs	H. sapiens	101926895	H. sapiens	CRTC3-AS1	CRTC3 antisense RNA 1		0.0	0.0	0.0	0.0	0.0	0.0	0.0	0.0	0.0	0.0	0.0	0.0	0.0	0.0	0.0	0.0	0.0	0.0	0.0	0.0
NM_022132	64087	RefSeq_RNAs	H. sapiens	64087	H. sapiens	MCCC2	methylcrotonoyl-CoA carboxylase 2	GO:0006552 leucine catabolic process;GO:0006768 biotin metabolic process;GO:0009083 branched-chain amino acid catabolic process	0.0	0.0	1.0	0.0	1.0	0.0	0.0	1.0	0.0	0.0	0.0	0.0	0.0	0.0	0.0	0.0	0.0	0.0	0.0	0.0
NM_001204106	10018	RefSeq_RNAs	H. sapiens	10018	H. sapiens	BCL2L11	BCL2 like 11	GO:0060139 positive regulation of apoptotic process by virus;GO:0052151 positive regulation by symbiont of host apoptotic process;GO:1900740 positive regulation of protein insertion into mitochondrial membrane involved in apoptotic signaling pathway	0.0	0.0	0.0	1.0	0.0	0.0	0.0	0.0	0.0	1.0	0.0	1.0	1.0	0.0	0.0	0.0	0.0	1.0	1.0	1.0
NM_145715	166815	RefSeq_RNAs	H. sapiens	166815	H. sapiens	TIGD2	tigger transposable element derived 2		0.0	0.0	0.0	0.0	0.0	0.0	0.0	0.0	0.0	0.0	0.0	0.0	0.0	0.0	0.0	0.0	0.0	0.0	0.0	0.0
NM_001270622	9194	RefSeq_RNAs	H. sapiens	9194	H. sapiens	SLC16A7	solute carrier family 16 member 7	GO:1901475 pyruvate transmembrane transport;GO:0035873 lactate transmembrane transport;GO:0006848 pyruvate transport	0.0	0.0	0.0	0.0	0.0	0.0	0.0	0.0	0.0	0.0	0.0	0.0	0.0	0.0	0.0	0.0	0.0	0.0	0.0	0.0
NM_003025	6455	RefSeq_RNAs	H. sapiens	6455	H. sapiens	SH3GL1	SH3 domain containing GRB2 like 1, endophilin A2	GO:0016191 synaptic vesicle uncoating;GO:0072318 clathrin coat disassembly;GO:0072319 vesicle uncoating	0.0	0.0	0.0	0.0	0.0	0.0	0.0	0.0	0.0	0.0	0.0	0.0	0.0	0.0	0.0	0.0	0.0	0.0	0.0	0.0
NR_038341	100505826	RefSeq_RNAs	H. sapiens	100505826	H. sapiens	STK4-AS1	STK4 antisense RNA 1 (head to head)		0.0	0.0	0.0	0.0	0.0	0.0	0.0	0.0	0.0	0.0	0.0	0.0	0.0	0.0	0.0	0.0	0.0	0.0	0.0	0.0
NM_001025300	201475	RefSeq_RNAs	H. sapiens	201475	H. sapiens	RAB12	RAB12, member RAS oncogene family	GO:0016239 positive regulation of macroautophagy;GO:0008333 endosome to lysosome transport;GO:0010508 positive regulation of autophagy	0.0	1.0	0.0	0.0	0.0	1.0	0.0	0.0	0.0	0.0	0.0	0.0	0.0	0.0	0.0	0.0	0.0	0.0	0.0	0.0
NM_144982	196441	RefSeq_RNAs	H. sapiens	196441	H. sapiens	ZFC3H1	zinc finger C3H1-type containing	GO:0006396 RNA processing;GO:0016070 RNA metabolic process;GO:0090304 nucleic acid metabolic process	1.0	0.0	0.0	0.0	0.0	0.0	0.0	0.0	0.0	0.0	0.0	0.0	0.0	0.0	0.0	0.0	0.0	0.0	0.0	0.0
NR_003502	441208	RefSeq_RNAs	H. sapiens	441208	H. sapiens	ZNRF2P1	zinc and ring finger 2 pseudogene 1		0.0	0.0	0.0	0.0	0.0	0.0	0.0	0.0	0.0	0.0	0.0	0.0	0.0	0.0	0.0	0.0	0.0	0.0	0.0	0.0
NM_004712	9146	RefSeq_RNAs	H. sapiens	9146	H. sapiens	HGS	hepatocyte growth factor-regulated tyrosine kinase substrate	GO:1903543 positive regulation of exosomal secretion;GO:0006622 protein targeting to lysosome;GO:0036258 multivesicular body assembly	0.0	1.0	0.0	1.0	0.0	1.0	0.0	0.0	0.0	0.0	0.0	0.0	0.0	0.0	0.0	1.0	0.0	0.0	0.0	0.0
NM_032429	84445	RefSeq_RNAs	H. sapiens	84445	H. sapiens	LZTS2	leucine zipper tumor suppressor 2	GO:1900181 negative regulation of protein localization to nucleus;GO:0090090 negative regulation of canonical Wnt signaling pathway;GO:0030178 negative regulation of Wnt signaling pathway	0.0	0.0	0.0	1.0	0.0	0.0	0.0	0.0	0.0	0.0	0.0	0.0	0.0	0.0	0.0	0.0	0.0	0.0	0.0	0.0
NM_004418	1844	RefSeq_RNAs	H. sapiens	1844	H. sapiens	DUSP2	dual specificity phosphatase 2	GO:0000188 inactivation of MAPK activity;GO:0043407 negative regulation of MAP kinase activity;GO:0071901 negative regulation of protein serine/threonine kinase activity	0.0	0.0	0.0	0.0	0.0	0.0	0.0	0.0	0.0	0.0	0.0	0.0	0.0	0.0	0.0	1.0	0.0	0.0	0.0	0.0
NM_138807	132001	RefSeq_RNAs	H. sapiens	132001	H. sapiens	TAMM41	TAM41 mitochondrial translocator assembly and maintenance homolog	GO:0032049 cardiolipin biosynthetic process;GO:0016024 CDP-diacylglycerol biosynthetic process;GO:0006655 phosphatidylglycerol biosynthetic process	0.0	0.0	0.0	0.0	0.0	0.0	0.0	0.0	0.0	0.0	0.0	0.0	0.0	0.0	0.0	0.0	0.0	0.0	0.0	0.0
NM_001294343	54545	RefSeq_RNAs	H. sapiens	54545	H. sapiens	MTMR12	myotubularin related protein 12	GO:1901998 toxin transport;GO:0050790 regulation of catalytic activity;GO:0065009 regulation of molecular function	0.0	0.0	0.0	0.0	0.0	0.0	0.0	0.0	0.0	0.0	0.0	0.0	0.0	0.0	0.0	0.0	0.0	0.0	0.0	0.0
NM_015348	23505	RefSeq_RNAs	H. sapiens	23505	H. sapiens	TMEM131	transmembrane protein 131	GO:0008150 biological_process	0.0	0.0	0.0	0.0	0.0	0.0	0.0	0.0	0.0	0.0	0.0	0.0	0.0	0.0	0.0	0.0	0.0	0.0	0.0	0.0
NM_001164758	5575	RefSeq_RNAs	H. sapiens	5575	H. sapiens	PRKAR1B	protein kinase cAMP-dependent type I regulatory subunit beta	GO:2000480 negative regulation of cAMP-dependent protein kinase activity;GO:0034199 activation of protein kinase A activity;GO:0071377 cellular response to glucagon stimulus	0.0	0.0	0.0	0.0	0.0	0.0	0.0	0.0	0.0	0.0	0.0	0.0	0.0	0.0	0.0	1.0	0.0	0.0	0.0	0.0
NM_080593	85236	RefSeq_RNAs	H. sapiens	85236	H. sapiens	HIST1H2BK	histone cluster 1 H2B family member k	GO:0002227 innate immune response in mucosa;GO:0019731 antibacterial humoral response;GO:0002385 mucosal immune response	0.0	0.0	0.0	0.0	0.0	0.0	0.0	0.0	0.0	0.0	0.0	0.0	0.0	0.0	0.0	0.0	0.0	0.0	0.0	0.0
NM_021933	60672	RefSeq_RNAs	H. sapiens	60672	H. sapiens	MIIP	migration and invasion inhibitory protein	GO:0010972 negative regulation of G2/M transition of mitotic cell cycle;GO:1902750 negative regulation of cell cycle G2/M phase transition;GO:0010389 regulation of G2/M transition of mitotic cell cycle	0.0	0.0	0.0	0.0	0.0	0.0	0.0	0.0	0.0	0.0	0.0	0.0	1.0	0.0	0.0	0.0	0.0	0.0	0.0	0.0
NM_001142450	83985	RefSeq_RNAs	H. sapiens	83985	H. sapiens	SPNS1	sphingolipid transporter 1 (putative)	GO:0003376 sphingosine-1-phosphate signaling pathway;GO:0090520 sphingolipid mediated signaling pathway;GO:0006869 lipid transport	0.0	0.0	0.0	0.0	0.0	0.0	0.0	0.0	0.0	0.0	0.0	0.0	0.0	0.0	0.0	0.0	0.0	0.0	0.0	0.0
NM_032409	65018	RefSeq_RNAs	H. sapiens	65018	H. sapiens	PINK1	PTEN induced putative kinase 1	GO:1902958 positive regulation of mitochondrial electron transport, NADH to ubiquinone;GO:1903384 negative regulation of hydrogen peroxide-induced neuron intrinsic apoptotic signaling pathway;GO:1905448 positive regulation of mitochondrial ATP synthesis coupled electron transport	0.0	1.0	1.0	1.0	0.0	1.0	0.0	0.0	0.0	0.0	1.0	0.0	0.0	0.0	1.0	1.0	0.0	0.0	1.0	1.0
NR_028119	100133957	RefSeq_RNAs	H. sapiens	100133957	H. sapiens	UXT-AS1	UXT antisense RNA 1		0.0	0.0	0.0	0.0	0.0	0.0	0.0	0.0	0.0	0.0	0.0	0.0	0.0	0.0	0.0	0.0	0.0	0.0	0.0	0.0
NM_024623	79676	RefSeq_RNAs	H. sapiens	79676	H. sapiens	OGFOD2	2-oxoglutarate and iron dependent oxygenase domain containing 2	GO:0055114 oxidation-reduction process;GO:0044710 single-organism metabolic process;GO:0008152 metabolic process	0.0	0.0	0.0	0.0	0.0	0.0	0.0	0.0	0.0	0.0	0.0	0.0	0.0	0.0	1.0	0.0	0.0	0.0	0.0	0.0
NM_006553	10650	RefSeq_RNAs	H. sapiens	10650	H. sapiens	PRELID3A	PRELI domain containing 3A	GO:1903955 positive regulation of protein targeting to mitochondrion;GO:1903214 regulation of protein targeting to mitochondrion;GO:1903749 positive regulation of establishment of protein localization to mitochondrion	0.0	0.0	0.0	1.0	0.0	0.0	0.0	0.0	0.0	0.0	0.0	0.0	0.0	0.0	0.0	0.0	0.0	0.0	0.0	0.0
NM_004481	2590	RefSeq_RNAs	H. sapiens	2590	H. sapiens	GALNT2	polypeptide N-acetylgalactosaminyltransferase 2	GO:0018242 protein O-linked glycosylation via serine;GO:0018243 protein O-linked glycosylation via threonine;GO:0002378 immunoglobulin biosynthetic process	0.0	0.0	0.0	0.0	0.0	0.0	0.0	0.0	0.0	0.0	0.0	0.0	0.0	0.0	0.0	0.0	0.0	0.0	0.0	0.0
NM_013241	29109	RefSeq_RNAs	H. sapiens	29109	H. sapiens	FHOD1	formin homology 2 domain containing 1	GO:0051496 positive regulation of stress fiber assembly;GO:0051660 establishment of centrosome localization;GO:0051492 regulation of stress fiber assembly	0.0	0.0	0.0	0.0	0.0	0.0	0.0	0.0	0.0	0.0	0.0	0.0	0.0	0.0	0.0	0.0	0.0	0.0	0.0	0.0
NM_005063	6319	RefSeq_RNAs	H. sapiens	6319	H. sapiens	SCD	stearoyl-CoA desaturase	GO:0035338 long-chain fatty-acyl-CoA biosynthetic process;GO:0046949 fatty-acyl-CoA biosynthetic process;GO:0035336 long-chain fatty-acyl-CoA metabolic process	0.0	0.0	0.0	0.0	1.0	0.0	0.0	1.0	0.0	0.0	0.0	0.0	0.0	0.0	1.0	0.0	0.0	0.0	0.0	0.0
NM_003086	6621	RefSeq_RNAs	H. sapiens	6621	H. sapiens	SNAPC4	small nuclear RNA activating complex polypeptide 4	GO:0042796 snRNA transcription from RNA polymerase III promoter;GO:0042795 snRNA transcription from RNA polymerase II promoter;GO:0009301 snRNA transcription	1.0	0.0	0.0	0.0	0.0	0.0	0.0	0.0	0.0	0.0	0.0	0.0	0.0	0.0	0.0	0.0	0.0	0.0	0.0	0.0
NM_001276700	171389	RefSeq_RNAs	H. sapiens	171389	H. sapiens	NLRP6	NLR family pyrin domain containing 6	GO:0034122 negative regulation of toll-like receptor signaling pathway;GO:0034121 regulation of toll-like receptor signaling pathway;GO:0070255 regulation of mucus secretion	0.0	1.0	0.0	0.0	0.0	1.0	0.0	0.0	0.0	0.0	0.0	0.0	0.0	0.0	0.0	1.0	0.0	0.0	0.0	0.0
NM_003033	6482	RefSeq_RNAs	H. sapiens	6482	H. sapiens	ST3GAL1	ST3 beta-galactoside alpha-2,3-sialyltransferase 1	GO:0018146 keratan sulfate biosynthetic process;GO:0042339 keratan sulfate metabolic process;GO:0016266 O-glycan processing	0.0	0.0	0.0	0.0	1.0	0.0	0.0	1.0	0.0	0.0	0.0	0.0	0.0	0.0	0.0	0.0	0.0	0.0	0.0	0.0
NM_001247989	4253	RefSeq_RNAs	H. sapiens	4253	H. sapiens	MIA2	melanoma inhibitory activity 2	GO:0070973 protein localization to endoplasmic reticulum exit site;GO:1905097 regulation of guanyl-nucleotide exchange factor activity;GO:0035459 cargo loading into vesicle	0.0	0.0	0.0	1.0	0.0	0.0	0.0	0.0	0.0	0.0	0.0	0.0	0.0	0.0	0.0	0.0	0.0	0.0	0.0	0.0
NM_002528	4913	RefSeq_RNAs	H. sapiens	4913	H. sapiens	NTHL1	nth like DNA glycosylase 1	GO:0045008 depyrimidination;GO:0009223 pyrimidine deoxyribonucleotide catabolic process;GO:0006244 pyrimidine nucleotide catabolic process	0.0	0.0	0.0	0.0	0.0	0.0	1.0	0.0	1.0	1.0	0.0	0.0	0.0	0.0	0.0	0.0	0.0	0.0	0.0	0.0
NM_000484	351	RefSeq_RNAs	H. sapiens	351	H. sapiens	APP	amyloid beta precursor protein	GO:0051563 smooth endoplasmic reticulum calcium ion homeostasis;GO:0071874 cellular response to norepinephrine stimulus;GO:0016199 axon midline choice point recognition	1.0	0.0	1.0	0.0	0.0	0.0	0.0	0.0	0.0	0.0	1.0	0.0	1.0	0.0	0.0	1.0	0.0	0.0	0.0	0.0
NM_013943	25932	RefSeq_RNAs	H. sapiens	25932	H. sapiens	CLIC4	chloride intracellular channel 4	GO:0007035 vacuolar acidification;GO:0061299 retina vasculature morphogenesis in camera-type eye;GO:0001886 endothelial cell morphogenesis	0.0	0.0	0.0	0.0	0.0	0.0	0.0	0.0	0.0	0.0	1.0	0.0	0.0	0.0	0.0	0.0	0.0	0.0	0.0	0.0
NM_000071	875	RefSeq_RNAs	H. sapiens	875	H. sapiens	CBS	cystathionine-beta-synthase	GO:0019448 L-cysteine catabolic process;GO:0006565 L-serine catabolic process;GO:0009093 cysteine catabolic process	0.0	0.0	0.0	0.0	1.0	0.0	0.0	1.0	0.0	1.0	0.0	0.0	0.0	0.0	1.0	0.0	0.0	0.0	0.0	0.0
NM_001291582	9135	RefSeq_RNAs	H. sapiens	9135	H. sapiens	RABEP1	rabaptin, RAB GTPase binding effector protein 1	GO:0043547 positive regulation of GTPase activity;GO:0061025 membrane fusion;GO:0043087 regulation of GTPase activity	0.0	0.0	0.0	0.0	0.0	0.0	0.0	0.0	0.0	0.0	0.0	0.0	0.0	0.0	0.0	0.0	0.0	0.0	0.0	0.0
NM_001110	102	RefSeq_RNAs	H. sapiens	102	H. sapiens	ADAM10	ADAM metallopeptidase domain 10	GO:0010820 positive regulation of T cell chemotaxis;GO:0051089 constitutive protein ectodomain proteolysis;GO:0010819 regulation of T cell chemotaxis	0.0	0.0	0.0	0.0	0.0	0.0	0.0	0.0	0.0	0.0	0.0	0.0	0.0	0.0	0.0	0.0	0.0	0.0	0.0	0.0
NM_024535	79585	RefSeq_RNAs	H. sapiens	79585	H. sapiens	CORO7	coronin 7	GO:0006895 Golgi to endosome transport;GO:0030041 actin filament polymerization;GO:0006892 post-Golgi vesicle-mediated transport	0.0	0.0	0.0	0.0	0.0	0.0	0.0	0.0	0.0	0.0	0.0	0.0	0.0	0.0	0.0	0.0	0.0	0.0	0.0	0.0
NM_019555	50650	RefSeq_RNAs	H. sapiens	50650	H. sapiens	ARHGEF3	Rho guanine nucleotide exchange factor 3	GO:0035023 regulation of Rho protein signal transduction;GO:0007266 Rho protein signal transduction;GO:0046578 regulation of Ras protein signal transduction	0.0	0.0	0.0	0.0	0.0	0.0	0.0	0.0	0.0	0.0	0.0	0.0	0.0	0.0	0.0	0.0	0.0	0.0	0.0	0.0
NM_152433	143879	RefSeq_RNAs	H. sapiens	143879	H. sapiens	KBTBD3	kelch repeat and BTB domain containing 3	GO:0016567 protein ubiquitination;GO:0032446 protein modification by small protein conjugation;GO:0070647 protein modification by small protein conjugation or removal	0.0	0.0	0.0	0.0	0.0	0.0	0.0	0.0	0.0	0.0	0.0	0.0	0.0	0.0	0.0	0.0	0.0	0.0	0.0	0.0
NM_203464	205	RefSeq_RNAs	H. sapiens	205	H. sapiens	AK4	adenylate kinase 4	GO:0046940 nucleoside monophosphate phosphorylation;GO:0046039 GTP metabolic process;GO:0046033 AMP metabolic process	0.0	0.0	0.0	0.0	0.0	0.0	0.0	0.0	0.0	0.0	0.0	0.0	0.0	0.0	0.0	0.0	0.0	0.0	0.0	0.0
NM_015935	51603	RefSeq_RNAs	H. sapiens	51603	H. sapiens	METTL13	methyltransferase like 13	GO:0032259 methylation;GO:0008152 metabolic process;GO:0008150 biological_process	0.0	0.0	0.0	0.0	0.0	0.0	0.0	0.0	0.0	0.0	0.0	0.0	0.0	0.0	0.0	0.0	0.0	0.0	0.0	0.0
NM_001257331	409	RefSeq_RNAs	H. sapiens	409	H. sapiens	ARRB2	arrestin beta 2	GO:0032226 positive regulation of synaptic transmission, dopaminergic;GO:0034122 negative regulation of toll-like receptor signaling pathway;GO:0042699 follicle-stimulating hormone signaling pathway	0.0	1.0	0.0	1.0	0.0	0.0	0.0	0.0	0.0	1.0	0.0	0.0	0.0	0.0	0.0	1.0	0.0	0.0	0.0	1.0
NM_001145805	345611	RefSeq_RNAs	H. sapiens	345611	H. sapiens	IRGM	immunity related GTPase M	GO:0006914 autophagy;GO:0006954 inflammatory response;GO:0045087 innate immune response	0.0	0.0	0.0	0.0	0.0	1.0	0.0	0.0	0.0	0.0	0.0	0.0	0.0	0.0	0.0	0.0	0.0	0.0	0.0	0.0
NM_001514	2959	RefSeq_RNAs	H. sapiens	2959	H. sapiens	GTF2B	general transcription factor IIB	GO:0050434 positive regulation of viral transcription;GO:0046782 regulation of viral transcription;GO:0042795 snRNA transcription from RNA polymerase II promoter	1.0	0.0	0.0	0.0	0.0	0.0	0.0	0.0	0.0	0.0	0.0	1.0	0.0	0.0	0.0	0.0	0.0	0.0	0.0	0.0
NM_006541	10539	RefSeq_RNAs	H. sapiens	10539	H. sapiens	GLRX3	glutaredoxin 3	GO:0010614 negative regulation of cardiac muscle hypertrophy;GO:0044571 [2Fe-2S] cluster assembly;GO:0014741 negative regulation of muscle hypertrophy	0.0	0.0	0.0	0.0	1.0	0.0	0.0	0.0	0.0	0.0	0.0	0.0	0.0	0.0	1.0	0.0	0.0	0.0	0.0	0.0
NM_152468	147138	RefSeq_RNAs	H. sapiens	147138	H. sapiens	TMC8	transmembrane channel like 8	GO:0032460 negative regulation of protein oligomerization;GO:0055069 zinc ion homeostasis;GO:1902041 regulation of extrinsic apoptotic signaling pathway via death domain receptors	0.0	0.0	0.0	0.0	0.0	0.0	0.0	0.0	0.0	0.0	0.0	0.0	0.0	0.0	0.0	0.0	0.0	0.0	0.0	1.0
NM_016498	51537	RefSeq_RNAs	H. sapiens	51537	H. sapiens	MTFP1	mitochondrial fission process 1	GO:0000266 mitochondrial fission;GO:0007005 mitochondrion organization;GO:0048285 organelle fission	0.0	0.0	0.0	1.0	0.0	0.0	0.0	0.0	0.0	0.0	0.0	0.0	0.0	0.0	0.0	0.0	0.0	0.0	0.0	0.0
NM_001008895	8451	RefSeq_RNAs	H. sapiens	8451	H. sapiens	CUL4A	cullin 4A	GO:0030853 negative regulation of granulocyte differentiation;GO:2000819 regulation of nucleotide-excision repair;GO:0030852 regulation of granulocyte differentiation	0.0	1.0	0.0	0.0	0.0	0.0	1.0	0.0	0.0	1.0	0.0	1.0	1.0	0.0	0.0	0.0	0.0	0.0	1.0	1.0
NM_020993	605	RefSeq_RNAs	H. sapiens	605	H. sapiens	BCL7A	BCL tumor suppressor 7A	GO:0045892 negative regulation of transcription, DNA-templated;GO:1903507 negative regulation of nucleic acid-templated transcription;GO:1902679 negative regulation of RNA biosynthetic process	0.0	0.0	0.0	0.0	0.0	0.0	0.0	0.0	0.0	0.0	0.0	0.0	0.0	0.0	0.0	0.0	0.0	0.0	0.0	0.0
NM_201397	2876	RefSeq_RNAs	H. sapiens	2876	H. sapiens	GPX1	glutathione peroxidase 1	GO:0009609 response to symbiotic bacterium;GO:1902176 negative regulation of oxidative stress-induced intrinsic apoptotic signaling pathway;GO:0033599 regulation of mammary gland epithelial cell proliferation	0.0	1.0	1.0	1.0	1.0	0.0	0.0	1.0	1.0	0.0	1.0	1.0	0.0	0.0	1.0	1.0	0.0	0.0	1.0	1.0
NM_001171166	23125	RefSeq_RNAs	H. sapiens	23125	H. sapiens	CAMTA2	calmodulin binding transcription activator 2	GO:0014898 cardiac muscle hypertrophy in response to stress;GO:0014887 cardiac muscle adaptation;GO:0003299 muscle hypertrophy in response to stress	0.0	0.0	0.0	0.0	0.0	0.0	0.0	0.0	0.0	0.0	0.0	0.0	0.0	0.0	0.0	0.0	0.0	0.0	0.0	0.0
NM_001078177	2030	RefSeq_RNAs	H. sapiens	2030	H. sapiens	SLC29A1	solute carrier family 29 member 1 (Augustine blood group)	GO:0015862 uridine transport;GO:0015864 pyrimidine nucleoside transport;GO:1901642 nucleoside transmembrane transport	0.0	0.0	0.0	0.0	0.0	0.0	0.0	0.0	0.0	0.0	0.0	0.0	0.0	0.0	0.0	0.0	0.0	0.0	0.0	0.0
NM_001297770	51023	RefSeq_RNAs	H. sapiens	51023	H. sapiens	MRPS18C	mitochondrial ribosomal protein S18C	GO:0070126 mitochondrial translational termination;GO:0070125 mitochondrial translational elongation;GO:0006415 translational termination	0.0	0.0	1.0	0.0	0.0	0.0	0.0	0.0	0.0	0.0	0.0	0.0	0.0	0.0	0.0	0.0	0.0	0.0	0.0	0.0
NM_003945	8992	RefSeq_RNAs	H. sapiens	8992	H. sapiens	ATP6V0E1	ATPase H+ transporting V0 subunit e1	GO:0090383 phagosome acidification;GO:0007035 vacuolar acidification;GO:0033572 transferrin transport	0.0	1.0	0.0	0.0	0.0	1.0	0.0	0.0	0.0	0.0	0.0	0.0	0.0	0.0	0.0	0.0	0.0	0.0	0.0	0.0
NR_038975	100379345	RefSeq_RNAs	H. sapiens	100379345	H. sapiens	MIR181A2HG	MIR181A2 host gene		0.0	0.0	0.0	0.0	0.0	0.0	0.0	0.0	0.0	0.0	0.0	0.0	0.0	0.0	0.0	0.0	0.0	0.0	0.0	0.0
NR_110205	101927027	RefSeq_RNAs	H. sapiens	101927027	H. sapiens	LOC101927027	uncharacterized LOC101927027		0.0	0.0	0.0	0.0	0.0	0.0	0.0	0.0	0.0	0.0	0.0	0.0	0.0	0.0	0.0	0.0	0.0	0.0	0.0	0.0
NM_013379	29952	RefSeq_RNAs	H. sapiens	29952	H. sapiens	DPP7	dipeptidyl peptidase 7	GO:0043312 neutrophil degranulation;GO:0002283 neutrophil activation involved in immune response;GO:0043299 leukocyte degranulation	0.0	0.0	0.0	0.0	0.0	0.0	0.0	0.0	0.0	0.0	0.0	0.0	0.0	0.0	0.0	0.0	0.0	0.0	0.0	0.0
NM_018346	55316	RefSeq_RNAs	H. sapiens	55316	H. sapiens	RSAD1	radical S-adenosyl methionine domain containing 1	GO:0006779 porphyrin-containing compound biosynthetic process;GO:0033014 tetrapyrrole biosynthetic process;GO:0006778 porphyrin-containing compound metabolic process	0.0	0.0	0.0	0.0	1.0	0.0	0.0	0.0	0.0	0.0	0.0	0.0	0.0	0.0	1.0	0.0	0.0	0.0	0.0	0.0
NM_032860	84946	RefSeq_RNAs	H. sapiens	84946	H. sapiens	LTV1	LTV1 ribosome biogenesis factor	GO:0000056 ribosomal small subunit export from nucleus;GO:0000054 ribosomal subunit export from nucleus;GO:0071428 rRNA-containing ribonucleoprotein complex export from nucleus	1.0	0.0	0.0	0.0	0.0	0.0	1.0	0.0	0.0	0.0	0.0	0.0	0.0	0.0	0.0	0.0	0.0	0.0	0.0	0.0
NM_018389	55343	RefSeq_RNAs	H. sapiens	55343	H. sapiens	SLC35C1	solute carrier family 35 member C1	GO:0015783 GDP-fucose transport;GO:0036079 purine nucleotide-sugar transport;GO:0030259 lipid glycosylation	0.0	0.0	0.0	0.0	0.0	0.0	0.0	0.0	0.0	0.0	0.0	0.0	0.0	0.0	0.0	0.0	0.0	0.0	0.0	0.0
NM_000429	4143	RefSeq_RNAs	H. sapiens	4143	H. sapiens	MAT1A	methionine adenosyltransferase 1A	GO:0009087 methionine catabolic process;GO:0000098 sulfur amino acid catabolic process;GO:0009068 aspartate family amino acid catabolic process	0.0	0.0	0.0	0.0	1.0	0.0	0.0	1.0	0.0	0.0	0.0	0.0	0.0	0.0	0.0	0.0	0.0	0.0	0.0	0.0
NM_001242768	25902	RefSeq_RNAs	H. sapiens	25902	H. sapiens	MTHFD1L	methylenetetrahydrofolate dehydrogenase (NADP+ dependent) 1-like	GO:0009257 10-formyltetrahydrofolate biosynthetic process;GO:0048702 embryonic neurocranium morphogenesis;GO:0009256 10-formyltetrahydrofolate metabolic process	0.0	0.0	1.0	0.0	1.0	0.0	0.0	1.0	0.0	0.0	0.0	0.0	0.0	0.0	1.0	0.0	0.0	0.0	0.0	0.0
NM_001300838	148523	RefSeq_RNAs	H. sapiens	148523	H. sapiens	CIART	circadian associated repressor of transcription	GO:0045475 locomotor rhythm;GO:0032922 circadian regulation of gene expression;GO:0048512 circadian behavior	0.0	0.0	0.0	0.0	0.0	0.0	0.0	0.0	0.0	0.0	0.0	0.0	0.0	0.0	0.0	0.0	0.0	0.0	0.0	0.0
NM_152339	124044	RefSeq_RNAs	H. sapiens	124044	H. sapiens	SPATA2L	spermatogenesis associated 2 like		0.0	0.0	0.0	0.0	0.0	0.0	0.0	0.0	0.0	0.0	0.0	0.0	0.0	0.0	0.0	0.0	0.0	0.0	0.0	0.0
NM_033550	112858	RefSeq_RNAs	H. sapiens	112858	H. sapiens	TP53RK	TP53 regulating kinase	GO:0070525 tRNA threonylcarbamoyladenosine metabolic process;GO:1901796 regulation of signal transduction by p53 class mediator;GO:0008033 tRNA processing	1.0	0.0	0.0	0.0	0.0	0.0	0.0	0.0	0.0	0.0	0.0	0.0	0.0	1.0	0.0	0.0	0.0	0.0	0.0	0.0
NM_001173468	5162	RefSeq_RNAs	H. sapiens	5162	H. sapiens	PDHB	pyruvate dehydrogenase (lipoamide) beta	GO:0061732 mitochondrial acetyl-CoA biosynthetic process from pyruvate;GO:0010510 regulation of acetyl-CoA biosynthetic process from pyruvate;GO:0050812 regulation of acyl-CoA biosynthetic process	0.0	0.0	0.0	0.0	1.0	0.0	0.0	1.0	0.0	0.0	0.0	0.0	0.0	0.0	1.0	0.0	0.0	0.0	0.0	0.0
NM_001078174	2030	RefSeq_RNAs	H. sapiens	2030	H. sapiens	SLC29A1	solute carrier family 29 member 1 (Augustine blood group)	GO:0015862 uridine transport;GO:0015864 pyrimidine nucleoside transport;GO:1901642 nucleoside transmembrane transport	0.0	0.0	0.0	0.0	0.0	0.0	0.0	0.0	0.0	0.0	0.0	0.0	0.0	0.0	0.0	0.0	0.0	0.0	0.0	0.0
NM_001184783	7417	RefSeq_RNAs	H. sapiens	7417	H. sapiens	VDAC2	voltage dependent anion channel 2	GO:0032272 negative regulation of protein polymerization;GO:1903959 regulation of anion transmembrane transport;GO:2001243 negative regulation of intrinsic apoptotic signaling pathway	0.0	0.0	0.0	0.0	0.0	0.0	0.0	0.0	0.0	0.0	0.0	0.0	0.0	0.0	0.0	1.0	0.0	0.0	0.0	1.0
NM_003685	8570	RefSeq_RNAs	H. sapiens	8570	H. sapiens	KHSRP	KH-type splicing regulatory protein	GO:0045019 negative regulation of nitric oxide biosynthetic process;GO:0061158 3'-UTR-mediated mRNA destabilization;GO:0061014 positive regulation of mRNA catabolic process	1.0	1.0	1.0	0.0	0.0	0.0	0.0	0.0	1.0	0.0	0.0	0.0	0.0	0.0	0.0	1.0	0.0	0.0	0.0	0.0
NM_001039590	8239	RefSeq_RNAs	H. sapiens	8239	H. sapiens	USP9X	ubiquitin specific peptidase 9, X-linked	GO:0048675 axon extension;GO:1990138 neuron projection extension;GO:0007179 transforming growth factor beta receptor signaling pathway	0.0	1.0	0.0	0.0	0.0	0.0	0.0	0.0	0.0	0.0	0.0	0.0	0.0	0.0	0.0	0.0	0.0	0.0	0.0	0.0
NR_026790	493812	RefSeq_RNAs	H. sapiens	493812	H. sapiens	HCG11	HLA complex group 11 (non-protein coding)		0.0	0.0	0.0	0.0	0.0	0.0	0.0	0.0	0.0	0.0	0.0	0.0	0.0	0.0	0.0	0.0	0.0	0.0	0.0	0.0
NM_001161546	389333	RefSeq_RNAs	H. sapiens	389333	H. sapiens	PROB1	proline rich basic protein 1		0.0	0.0	0.0	0.0	0.0	0.0	0.0	0.0	0.0	0.0	0.0	0.0	0.0	0.0	0.0	0.0	0.0	0.0	0.0	0.0
NM_001127889	51324	RefSeq_RNAs	H. sapiens	51324	H. sapiens	SPG21	SPG21, maspardin	GO:0050851 antigen receptor-mediated signaling pathway;GO:0002429 immune response-activating cell surface receptor signaling pathway;GO:0002757 immune response-activating signal transduction	0.0	0.0	0.0	0.0	0.0	0.0	0.0	0.0	0.0	0.0	0.0	0.0	0.0	0.0	0.0	0.0	0.0	0.0	0.0	0.0
NM_001080825	144404	RefSeq_RNAs	H. sapiens	144404	H. sapiens	TMEM120B	transmembrane protein 120B	GO:0051291 protein heterooligomerization;GO:0045444 fat cell differentiation;GO:0051259 protein oligomerization	0.0	0.0	0.0	0.0	0.0	0.0	0.0	0.0	0.0	0.0	0.0	0.0	0.0	0.0	0.0	0.0	0.0	0.0	0.0	0.0
NM_212471	5573	RefSeq_RNAs	H. sapiens	5573	H. sapiens	PRKAR1A	protein kinase cAMP-dependent type I regulatory subunit alpha	GO:0046007 negative regulation of activated T cell proliferation;GO:2000480 negative regulation of cAMP-dependent protein kinase activity;GO:0034199 activation of protein kinase A activity	0.0	0.0	0.0	0.0	0.0	0.0	0.0	0.0	0.0	0.0	0.0	0.0	1.0	0.0	0.0	1.0	0.0	0.0	0.0	0.0
NM_199420	10721	RefSeq_RNAs	H. sapiens	10721	H. sapiens	POLQ	DNA polymerase theta	GO:2000042 negative regulation of double-strand break repair via homologous recombination;GO:0097681 double-strand break repair via alternative nonhomologous end joining;GO:2000780 negative regulation of double-strand break repair	0.0	0.0	0.0	0.0	0.0	0.0	0.0	0.0	0.0	1.0	0.0	0.0	0.0	0.0	0.0	0.0	0.0	0.0	1.0	0.0
NM_025250	80727	RefSeq_RNAs	H. sapiens	80727	H. sapiens	TTYH3	tweety family member 3	GO:1902476 chloride transmembrane transport;GO:0098661 inorganic anion transmembrane transport;GO:0006821 chloride transport	0.0	0.0	0.0	0.0	0.0	0.0	0.0	0.0	0.0	0.0	0.0	0.0	0.0	0.0	0.0	0.0	0.0	0.0	0.0	0.0
NM_016209	51693	RefSeq_RNAs	H. sapiens	51693	H. sapiens	TRAPPC2L	trafficking protein particle complex 2 like	GO:0048208 COPII vesicle coating;GO:0048207 vesicle targeting, rough ER to cis-Golgi;GO:0048199 vesicle targeting, to, from or within Golgi	0.0	0.0	0.0	0.0	0.0	0.0	0.0	0.0	0.0	0.0	0.0	0.0	0.0	0.0	0.0	0.0	0.0	0.0	0.0	0.0
NM_018120	55156	RefSeq_RNAs	H. sapiens	55156	H. sapiens	ARMC1	armadillo repeat containing 1	GO:0030001 metal ion transport;GO:0006812 cation transport;GO:0006811 ion transport	0.0	0.0	0.0	0.0	0.0	0.0	0.0	0.0	0.0	0.0	0.0	0.0	0.0	0.0	0.0	0.0	0.0	0.0	0.0	0.0
NM_001212	708	RefSeq_RNAs	H. sapiens	708	H. sapiens	C1QBP	complement C1q binding protein	GO:0039534 negative regulation of MDA-5 signaling pathway;GO:0039536 negative regulation of RIG-I signaling pathway;GO:0039533 regulation of MDA-5 signaling pathway	1.0	0.0	1.0	0.0	0.0	0.0	0.0	0.0	0.0	0.0	0.0	1.0	0.0	0.0	0.0	1.0	0.0	0.0	0.0	0.0
NM_006037	9759	RefSeq_RNAs	H. sapiens	9759	H. sapiens	HDAC4	histone deacetylase 4	GO:0045820 negative regulation of glycolytic process;GO:0014894 response to denervation involved in regulation of muscle adaptation;GO:0006110 regulation of glycolytic process	0.0	1.0	0.0	0.0	1.0	0.0	0.0	1.0	0.0	0.0	0.0	0.0	0.0	0.0	0.0	1.0	0.0	0.0	0.0	0.0
NM_033280	90701	RefSeq_RNAs	H. sapiens	90701	H. sapiens	SEC11C	SEC11 homolog C, signal peptidase complex subunit	GO:0006465 signal peptide processing;GO:0016485 protein processing;GO:0051604 protein maturation	0.0	0.0	1.0	0.0	0.0	0.0	0.0	0.0	0.0	0.0	0.0	0.0	0.0	0.0	0.0	0.0	0.0	0.0	0.0	0.0
NM_001165967	84667	RefSeq_RNAs	H. sapiens	84667	H. sapiens	HES7	hes family bHLH transcription factor 7	GO:0014807 regulation of somitogenesis;GO:0036342 post-anal tail morphogenesis;GO:0001756 somitogenesis	0.0	0.0	0.0	0.0	0.0	0.0	0.0	0.0	0.0	0.0	0.0	0.0	0.0	0.0	0.0	0.0	0.0	0.0	0.0	0.0
NR_002315	440926	RefSeq_RNAs	H. sapiens	440926	H. sapiens	H3F3AP4	H3 histone, family 3A, pseudogene 4		0.0	0.0	0.0	0.0	0.0	0.0	0.0	0.0	0.0	0.0	0.0	0.0	0.0	0.0	0.0	0.0	0.0	0.0	0.0	0.0
NM_001272096	6810	RefSeq_RNAs	H. sapiens	6810	H. sapiens	STX4	syntaxin 4	GO:0043311 positive regulation of eosinophil degranulation;GO:0043309 regulation of eosinophil degranulation;GO:1902568 positive regulation of eosinophil activation	0.0	0.0	0.0	1.0	0.0	0.0	0.0	0.0	0.0	0.0	1.0	0.0	0.0	0.0	0.0	0.0	0.0	0.0	0.0	1.0
NM_020786	57546	RefSeq_RNAs	H. sapiens	57546	H. sapiens	PDP2	pyruvate dehyrogenase phosphatase catalytic subunit 2	GO:0010510 regulation of acetyl-CoA biosynthetic process from pyruvate;GO:0050812 regulation of acyl-CoA biosynthetic process;GO:0006086 acetyl-CoA biosynthetic process from pyruvate	0.0	0.0	0.0	0.0	1.0	0.0	0.0	1.0	0.0	0.0	0.0	0.0	0.0	0.0	0.0	0.0	0.0	0.0	0.0	0.0
NM_201595	2957	RefSeq_RNAs	H. sapiens	2957	H. sapiens	GTF2A1	general transcription factor IIA subunit 1	GO:0042795 snRNA transcription from RNA polymerase II promoter;GO:0009301 snRNA transcription;GO:0006368 transcription elongation from RNA polymerase II promoter	1.0	0.0	0.0	0.0	0.0	0.0	0.0	0.0	0.0	0.0	0.0	0.0	0.0	0.0	0.0	0.0	0.0	0.0	0.0	0.0
NM_024896	79956	RefSeq_RNAs	H. sapiens	79956	H. sapiens	ERMP1	endoplasmic reticulum metallopeptidase 1	GO:0006508 proteolysis;GO:0019538 protein metabolic process;GO:0043170 macromolecule metabolic process	0.0	0.0	0.0	0.0	0.0	0.0	0.0	0.0	0.0	0.0	0.0	0.0	0.0	0.0	0.0	0.0	0.0	0.0	0.0	0.0
NM_001100814	90809	RefSeq_RNAs	H. sapiens	90809	H. sapiens	TMEM55B	transmembrane protein 55B	GO:0046856 phosphatidylinositol dephosphorylation;GO:0046839 phospholipid dephosphorylation;GO:0046488 phosphatidylinositol metabolic process	0.0	0.0	0.0	0.0	0.0	0.0	0.0	0.0	0.0	0.0	0.0	0.0	0.0	0.0	0.0	0.0	0.0	0.0	0.0	0.0
NM_003216	7008	RefSeq_RNAs	H. sapiens	7008	H. sapiens	TEF	TEF, PAR bZIP transcription factor	GO:0045944 positive regulation of transcription from RNA polymerase II promoter;GO:0045893 positive regulation of transcription, DNA-templated;GO:0048511 rhythmic process	0.0	0.0	0.0	0.0	0.0	0.0	0.0	0.0	0.0	0.0	0.0	0.0	0.0	0.0	0.0	0.0	0.0	0.0	0.0	0.0
NM_001042548	9637	RefSeq_RNAs	H. sapiens	9637	H. sapiens	FEZ2	fasciculation and elongation protein zeta 2	GO:1902902 negative regulation of autophagosome assembly;GO:0016242 negative regulation of macroautophagy;GO:2000785 regulation of autophagosome assembly	0.0	1.0	0.0	0.0	0.0	1.0	0.0	0.0	0.0	0.0	0.0	0.0	0.0	0.0	0.0	0.0	0.0	0.0	0.0	0.0
NM_001160210	10165	RefSeq_RNAs	H. sapiens	10165	H. sapiens	SLC25A13	solute carrier family 25 member 13	GO:0089712 L-aspartate transmembrane transport;GO:0070778 L-aspartate transport;GO:0089711 L-glutamate transmembrane transport	0.0	0.0	0.0	1.0	0.0	0.0	0.0	1.0	0.0	0.0	1.0	0.0	0.0	0.0	1.0	0.0	0.0	0.0	0.0	0.0
NM_001190837	1639	RefSeq_RNAs	H. sapiens	1639	H. sapiens	DCTN1	dynactin subunit 1	GO:0090063 positive regulation of microtubule nucleation;GO:0010968 regulation of microtubule nucleation;GO:0034454 microtubule anchoring at centrosome	0.0	0.0	0.0	0.0	0.0	0.0	0.0	0.0	0.0	0.0	0.0	0.0	1.0	0.0	0.0	0.0	0.0	1.0	0.0	0.0
NM_005049	5822	RefSeq_RNAs	H. sapiens	5822	H. sapiens	PWP2	PWP2 periodic tryptophan protein homolog (yeast)	GO:0000028 ribosomal small subunit assembly;GO:0000462 maturation of SSU-rRNA from tricistronic rRNA transcript (SSU-rRNA, 5.8S rRNA, LSU-rRNA);GO:0030490 maturation of SSU-rRNA	1.0	0.0	0.0	0.0	0.0	0.0	1.0	0.0	0.0	0.0	0.0	0.0	0.0	0.0	0.0	0.0	0.0	0.0	0.0	0.0
NM_006796	10939	RefSeq_RNAs	H. sapiens	10939	H. sapiens	AFG3L2	AFG3 like matrix AAA peptidase subunit 2	GO:0036444 mitochondrial calcium uptake;GO:0051560 mitochondrial calcium ion homeostasis;GO:0006851 mitochondrial calcium ion transport	0.0	0.0	0.0	1.0	0.0	0.0	0.0	0.0	0.0	0.0	0.0	0.0	0.0	0.0	0.0	0.0	0.0	0.0	0.0	0.0
NM_024036	78999	RefSeq_RNAs	H. sapiens	78999	H. sapiens	LRFN4	leucine rich repeat and fibronectin type III domain containing 4	GO:0007409 axonogenesis;GO:0061564 axon development;GO:0048812 neuron projection morphogenesis	0.0	0.0	0.0	0.0	0.0	0.0	0.0	0.0	0.0	0.0	0.0	0.0	0.0	0.0	0.0	0.0	0.0	0.0	0.0	0.0
NR_027271	148046	RefSeq_RNAs	H. sapiens	148046	H. sapiens	CIRBP-AS1	CIRBP antisense RNA 1		0.0	0.0	0.0	0.0	0.0	0.0	0.0	0.0	0.0	0.0	0.0	0.0	0.0	0.0	0.0	0.0	0.0	0.0	0.0	0.0
NM_032300	84260	RefSeq_RNAs	H. sapiens	84260	H. sapiens	TCHP	trichoplein keratin filament binding	GO:1902018 negative regulation of cilium assembly;GO:1902116 negative regulation of organelle assembly;GO:1902017 regulation of cilium assembly	0.0	0.0	0.0	0.0	0.0	0.0	0.0	0.0	0.0	0.0	0.0	0.0	0.0	0.0	0.0	0.0	0.0	0.0	0.0	0.0
NM_030895	79943	RefSeq_RNAs	H. sapiens	79943	H. sapiens	ZNF696	zinc finger protein 696	GO:0006355 regulation of transcription, DNA-templated;GO:1903506 regulation of nucleic acid-templated transcription;GO:0006351 transcription, DNA-templated	0.0	0.0	0.0	0.0	0.0	0.0	0.0	0.0	0.0	0.0	0.0	0.0	0.0	0.0	0.0	0.0	0.0	0.0	0.0	0.0
NM_024070	79037	RefSeq_RNAs	H. sapiens	79037	H. sapiens	PVRIG	poliovirus receptor related immunoglobulin domain containing		0.0	0.0	0.0	0.0	0.0	0.0	0.0	0.0	0.0	0.0	0.0	0.0	0.0	0.0	0.0	0.0	0.0	0.0	0.0	0.0
NM_025146	80218	RefSeq_RNAs	H. sapiens	80218	H. sapiens	NAA50	N(alpha)-acetyltransferase 50, NatE catalytic subunit	GO:0071962 mitotic sister chromatid cohesion, centromeric;GO:0070601 centromeric sister chromatid cohesion;GO:0043967 histone H4 acetylation	0.0	0.0	0.0	0.0	0.0	0.0	0.0	0.0	0.0	0.0	0.0	0.0	0.0	0.0	0.0	0.0	0.0	0.0	0.0	0.0
NM_001164145	283489	RefSeq_RNAs	H. sapiens	283489	H. sapiens	CHAMP1	chromosome alignment maintaining phosphoprotein 1	GO:0035372 protein localization to microtubule;GO:0051315 attachment of mitotic spindle microtubules to kinetochore;GO:0034501 protein localization to kinetochore	0.0	0.0	0.0	1.0	0.0	0.0	0.0	0.0	0.0	0.0	0.0	0.0	0.0	0.0	0.0	0.0	0.0	0.0	0.0	0.0
NM_001287343	29085	RefSeq_RNAs	H. sapiens	29085	H. sapiens	PHPT1	phosphohistidine phosphatase 1	GO:0050860 negative regulation of T cell receptor signaling pathway;GO:0035774 positive regulation of insulin secretion involved in cellular response to glucose stimulus;GO:0050858 negative regulation of antigen receptor-mediated signaling pathway	0.0	0.0	0.0	0.0	0.0	0.0	0.0	0.0	0.0	0.0	0.0	0.0	0.0	0.0	0.0	1.0	0.0	0.0	0.0	0.0
NM_001033925	7073	RefSeq_RNAs	H. sapiens	7073	H. sapiens	TIAL1	TIA1 cytotoxic granule associated RNA binding protein like 1	GO:0008543 fibroblast growth factor receptor signaling pathway;GO:0044344 cellular response to fibroblast growth factor stimulus;GO:0017145 stem cell division	0.0	0.0	0.0	0.0	0.0	0.0	0.0	0.0	0.0	0.0	0.0	0.0	0.0	0.0	0.0	0.0	0.0	0.0	0.0	0.0
NM_001297564	170082	RefSeq_RNAs	H. sapiens	170082	H. sapiens	TCEANC	transcription elongation factor A N-terminal and central domain containing	GO:0032784 regulation of DNA-templated transcription, elongation;GO:0006354 DNA-templated transcription, elongation;GO:0006357 regulation of transcription from RNA polymerase II promoter	0.0	0.0	0.0	0.0	0.0	0.0	0.0	0.0	0.0	0.0	0.0	0.0	0.0	0.0	0.0	0.0	0.0	0.0	0.0	0.0
NM_000155	2592	RefSeq_RNAs	H. sapiens	2592	H. sapiens	GALT	galactose-1-phosphate uridylyltransferase	GO:0006258 UDP-glucose catabolic process;GO:0009227 nucleotide-sugar catabolic process;GO:0019388 galactose catabolic process	0.0	0.0	0.0	0.0	0.0	0.0	0.0	0.0	1.0	0.0	0.0	0.0	0.0	0.0	0.0	0.0	0.0	0.0	0.0	0.0
NM_001127401	51646	RefSeq_RNAs	H. sapiens	51646	H. sapiens	YPEL5	yippee like 5	GO:0043312 neutrophil degranulation;GO:0002283 neutrophil activation involved in immune response;GO:0043299 leukocyte degranulation	0.0	0.0	0.0	0.0	0.0	0.0	0.0	0.0	0.0	0.0	0.0	0.0	0.0	0.0	0.0	0.0	0.0	0.0	0.0	0.0
NM_001286110	1201	RefSeq_RNAs	H. sapiens	1201	H. sapiens	CLN3	CLN3, battenin	GO:0035752 lysosomal lumen pH elevation;GO:0007042 lysosomal lumen acidification;GO:0051454 intracellular pH elevation	0.0	0.0	1.0	0.0	0.0	1.0	0.0	1.0	0.0	0.0	0.0	0.0	0.0	0.0	0.0	1.0	0.0	0.0	0.0	0.0
NM_020819	57579	RefSeq_RNAs	H. sapiens	57579	H. sapiens	FAM135A	family with sequence similarity 135 member A	GO:0044255 cellular lipid metabolic process;GO:0006629 lipid metabolic process;GO:0044710 single-organism metabolic process	0.0	0.0	0.0	0.0	0.0	0.0	0.0	0.0	0.0	0.0	0.0	0.0	0.0	0.0	0.0	0.0	0.0	0.0	0.0	0.0
NM_004036	109	RefSeq_RNAs	H. sapiens	109	H. sapiens	ADCY3	adenylate cyclase 3	GO:0007190 activation of adenylate cyclase activity;GO:0045762 positive regulation of adenylate cyclase activity;GO:0034199 activation of protein kinase A activity	0.0	0.0	0.0	0.0	0.0	0.0	0.0	0.0	0.0	0.0	0.0	0.0	0.0	0.0	0.0	0.0	0.0	0.0	0.0	0.0
NM_173175	2185	RefSeq_RNAs	H. sapiens	2185	H. sapiens	PTK2B	protein tyrosine kinase 2 beta	GO:2000538 positive regulation of B cell chemotaxis;GO:0051279 regulation of release of sequestered calcium ion into cytosol;GO:2000537 regulation of B cell chemotaxis	0.0	1.0	1.0	0.0	0.0	0.0	0.0	1.0	0.0	1.0	1.0	0.0	0.0	0.0	0.0	0.0	0.0	0.0	1.0	0.0
NM_001184819	54552	RefSeq_RNAs	H. sapiens	54552	H. sapiens	GNL3L	G protein nucleolar 3 like	GO:0032211 negative regulation of telomere maintenance via telomerase;GO:1904816 positive regulation of protein localization to chromosome, telomeric region;GO:0033234 negative regulation of protein sumoylation	1.0	1.0	0.0	1.0	0.0	0.0	0.0	0.0	0.0	1.0	0.0	0.0	0.0	0.0	0.0	1.0	0.0	0.0	0.0	0.0
NM_014851	9903	RefSeq_RNAs	H. sapiens	9903	H. sapiens	KLHL21	kelch like family member 21	GO:0035853 chromosome passenger complex localization to spindle midzone;GO:0044380 protein localization to cytoskeleton;GO:0034629 cellular protein complex localization	0.0	0.0	0.0	1.0	0.0	0.0	0.0	0.0	0.0	0.0	0.0	0.0	1.0	0.0	0.0	0.0	0.0	0.0	0.0	0.0
NM_001048201	29128	RefSeq_RNAs	H. sapiens	29128	H. sapiens	UHRF1	ubiquitin like with PHD and ring finger domains 1	GO:2000373 positive regulation of DNA topoisomerase (ATP-hydrolyzing) activity;GO:0090308 regulation of methylation-dependent chromatin silencing;GO:2000371 regulation of DNA topoisomerase (ATP-hydrolyzing) activity	0.0	1.0	0.0	0.0	0.0	0.0	0.0	0.0	0.0	1.0	0.0	0.0	0.0	0.0	0.0	0.0	0.0	0.0	0.0	0.0
NM_148976	5682	RefSeq_RNAs	H. sapiens	5682	H. sapiens	PSMA1	proteasome subunit alpha 1	GO:0051437 positive regulation of ubiquitin-protein ligase activity involved in regulation of mitotic cell cycle transition;GO:0051436 negative regulation of ubiquitin-protein ligase activity involved in mitotic cell cycle;GO:1904667 negative regulation of ubiquitin protein ligase activity	0.0	1.0	1.0	0.0	0.0	0.0	0.0	1.0	0.0	0.0	0.0	0.0	1.0	0.0	0.0	1.0	0.0	0.0	0.0	0.0
NM_014657	9675	RefSeq_RNAs	H. sapiens	9675	H. sapiens	TTI1	TELO2 interacting protein 1	GO:0032006 regulation of TOR signaling;GO:0031929 TOR signaling;GO:1902531 regulation of intracellular signal transduction	0.0	0.0	0.0	0.0	0.0	0.0	0.0	0.0	0.0	0.0	0.0	0.0	0.0	0.0	0.0	0.0	0.0	0.0	0.0	0.0
NM_006844	10994	RefSeq_RNAs	H. sapiens	10994	H. sapiens	ILVBL	ilvB acetolactate synthase like	GO:0008150 biological_process	0.0	0.0	0.0	0.0	0.0	0.0	0.0	0.0	0.0	0.0	0.0	0.0	0.0	0.0	0.0	0.0	0.0	0.0	0.0	0.0
NM_022470	64393	RefSeq_RNAs	H. sapiens	64393	H. sapiens	ZMAT3	zinc finger matrin-type 3	GO:0072332 intrinsic apoptotic signaling pathway by p53 class mediator;GO:0097193 intrinsic apoptotic signaling pathway;GO:0072331 signal transduction by p53 class mediator	0.0	0.0	0.0	0.0	0.0	0.0	0.0	0.0	0.0	1.0	0.0	0.0	0.0	0.0	0.0	0.0	0.0	0.0	0.0	1.0
NM_001142622	84514	RefSeq_RNAs	H. sapiens	84514	H. sapiens	GHDC	GH3 domain containing	GO:0043312 neutrophil degranulation;GO:0002283 neutrophil activation involved in immune response;GO:0043299 leukocyte degranulation	0.0	0.0	0.0	0.0	0.0	0.0	0.0	0.0	0.0	0.0	0.0	0.0	0.0	0.0	0.0	0.0	0.0	0.0	0.0	0.0
NM_004111	2237	RefSeq_RNAs	H. sapiens	2237	H. sapiens	FEN1	flap structure-specific endonuclease 1	GO:0043137 DNA replication, removal of RNA primer;GO:0045876 positive regulation of sister chromatid cohesion;GO:0033567 DNA replication, Okazaki fragment processing	0.0	1.0	0.0	0.0	0.0	0.0	1.0	0.0	1.0	1.0	0.0	0.0	1.0	0.0	0.0	0.0	0.0	0.0	0.0	0.0
NM_004327	613	RefSeq_RNAs	H. sapiens	613	H. sapiens	BCR	BCR, RhoGEF and GTPase activating protein	GO:0043314 negative regulation of neutrophil degranulation;GO:1902564 negative regulation of neutrophil activation;GO:0043313 regulation of neutrophil degranulation	0.0	0.0	0.0	0.0	0.0	0.0	0.0	0.0	0.0	0.0	0.0	0.0	1.0	0.0	0.0	0.0	0.0	0.0	0.0	0.0
NM_015015	23030	RefSeq_RNAs	H. sapiens	23030	H. sapiens	KDM4B	lysine demethylase 4B	GO:0016577 histone demethylation;GO:0006482 protein demethylation;GO:0008214 protein dealkylation	0.0	0.0	0.0	0.0	0.0	0.0	0.0	0.0	0.0	0.0	0.0	0.0	0.0	0.0	1.0	0.0	0.0	0.0	0.0	0.0
NM_001195220	100289678	RefSeq_RNAs	H. sapiens	100289678	H. sapiens	ZNF783	zinc finger family member 783	GO:0006355 regulation of transcription, DNA-templated;GO:1903506 regulation of nucleic acid-templated transcription;GO:0006351 transcription, DNA-templated	0.0	0.0	0.0	0.0	0.0	0.0	0.0	0.0	0.0	0.0	0.0	0.0	0.0	0.0	0.0	0.0	0.0	0.0	0.0	0.0
NM_002856	5819	RefSeq_RNAs	H. sapiens	5819	H. sapiens	NECTIN2	nectin cell adhesion molecule 2	GO:0019064 fusion of virus membrane with host plasma membrane;GO:0060370 susceptibility to T cell mediated cytotoxicity;GO:0046814 coreceptor-mediated virion attachment to host cell	0.0	0.0	0.0	1.0	0.0	0.0	0.0	0.0	0.0	0.0	0.0	1.0	0.0	0.0	0.0	0.0	0.0	0.0	0.0	0.0
NM_022488	64422	RefSeq_RNAs	H. sapiens	64422	H. sapiens	ATG3	autophagy related 3	GO:0050765 negative regulation of phagocytosis;GO:0043653 mitochondrial fragmentation involved in apoptotic process;GO:0045806 negative regulation of endocytosis	0.0	0.0	0.0	1.0	0.0	1.0	0.0	0.0	0.0	0.0	0.0	0.0	0.0	0.0	0.0	0.0	0.0	0.0	0.0	0.0
NM_014777	9816	RefSeq_RNAs	H. sapiens	9816	H. sapiens	URB2	URB2 ribosome biogenesis 2 homolog (S. cerevisiae)	GO:0042254 ribosome biogenesis;GO:0022613 ribonucleoprotein complex biogenesis;GO:0044085 cellular component biogenesis	1.0	0.0	0.0	0.0	0.0	0.0	0.0	0.0	0.0	0.0	0.0	0.0	0.0	0.0	0.0	0.0	0.0	0.0	0.0	0.0
NM_001122	123	RefSeq_RNAs	H. sapiens	123	H. sapiens	PLIN2	perilipin 2	GO:0015909 long-chain fatty acid transport;GO:0015908 fatty acid transport;GO:0015718 monocarboxylic acid transport	0.0	0.0	0.0	0.0	0.0	0.0	0.0	0.0	0.0	0.0	0.0	0.0	0.0	0.0	0.0	0.0	0.0	0.0	0.0	0.0
NM_153613	254531	RefSeq_RNAs	H. sapiens	254531	H. sapiens	LPCAT4	lysophosphatidylcholine acyltransferase 4	GO:0036148 phosphatidylglycerol acyl-chain remodeling;GO:0036150 phosphatidylserine acyl-chain remodeling;GO:0036152 phosphatidylethanolamine acyl-chain remodeling	0.0	0.0	0.0	0.0	0.0	0.0	0.0	0.0	0.0	0.0	0.0	0.0	0.0	0.0	0.0	0.0	0.0	0.0	0.0	0.0
NM_001206799	5315	RefSeq_RNAs	H. sapiens	5315	H. sapiens	PKM	pyruvate kinase, muscle	GO:0061621 canonical glycolysis;GO:0061620 glycolytic process through glucose-6-phosphate;GO:0061615 glycolytic process through fructose-6-phosphate	0.0	0.0	0.0	0.0	1.0	0.0	0.0	1.0	0.0	0.0	0.0	0.0	0.0	0.0	1.0	0.0	0.0	0.0	0.0	0.0
NM_014632	9645	RefSeq_RNAs	H. sapiens	9645	H. sapiens	MICAL2	microtubule associated monooxygenase, calponin and LIM domain containing 2	GO:0010735 positive regulation of transcription via serum response element binding;GO:0019417 sulfur oxidation;GO:0030042 actin filament depolymerization	0.0	0.0	0.0	0.0	1.0	0.0	0.0	0.0	0.0	0.0	0.0	0.0	0.0	0.0	1.0	0.0	0.0	0.0	0.0	0.0
NM_022167	64132	RefSeq_RNAs	H. sapiens	64132	H. sapiens	XYLT2	xylosyltransferase 2	GO:0030210 heparin biosynthetic process;GO:0030202 heparin metabolic process;GO:0030206 chondroitin sulfate biosynthetic process	0.0	0.0	0.0	0.0	1.0	0.0	0.0	0.0	0.0	0.0	0.0	0.0	0.0	0.0	0.0	0.0	0.0	0.0	0.0	0.0
NM_018036	55102	RefSeq_RNAs	H. sapiens	55102	H. sapiens	ATG2B	autophagy related 2B	GO:0000045 autophagosome assembly;GO:0044804 nucleophagy;GO:0000422 mitophagy	0.0	0.0	0.0	1.0	0.0	1.0	0.0	0.0	0.0	0.0	0.0	0.0	0.0	0.0	0.0	0.0	0.0	0.0	0.0	0.0
NM_033113	89887	RefSeq_RNAs	H. sapiens	89887	H. sapiens	ZNF628	zinc finger protein 628	GO:0006355 regulation of transcription, DNA-templated;GO:1903506 regulation of nucleic acid-templated transcription;GO:0006351 transcription, DNA-templated	0.0	0.0	0.0	0.0	0.0	0.0	0.0	0.0	0.0	0.0	0.0	0.0	0.0	0.0	0.0	0.0	0.0	0.0	0.0	0.0
NM_001292048	5868	RefSeq_RNAs	H. sapiens	5868	H. sapiens	RAB5A	RAB5A, member RAS oncogene family	GO:2000286 receptor internalization involved in canonical Wnt signaling pathway;GO:2000300 regulation of synaptic vesicle exocytosis;GO:0039694 viral RNA genome replication	0.0	1.0	0.0	0.0	0.0	1.0	0.0	0.0	0.0	0.0	0.0	1.0	0.0	0.0	0.0	0.0	0.0	0.0	0.0	0.0
NM_001163809	124997	RefSeq_RNAs	H. sapiens	124997	H. sapiens	WDR81	WD repeat domain 81	GO:0010923 negative regulation of phosphatase activity;GO:0035305 negative regulation of dephosphorylation;GO:0010921 regulation of phosphatase activity	0.0	0.0	0.0	0.0	0.0	0.0	0.0	0.0	0.0	0.0	0.0	0.0	0.0	0.0	0.0	0.0	0.0	0.0	0.0	0.0
[truncated: 1,124 more rows]

## Sheet: CME Enrichment
GroupID	Category	Term	Description	LogP	Log(q-value)	InTerm_InList	Genes	Symbols
[truncated: 229 more rows]

## Sheet: NE Annotation (2)
Input ID	Gene ID	Type	Tax ID	Homologene Gene ID	Homologene Gene Tax ID	Gene Symbol	Description	Biological Process (GO)	GO:0006974 cellular response to DNA damag	GO:2000144 positive regulation of DNA-tem	GO:0050690 regulation of defense response	GO:0006397 mRNA processing	GO:0006370 7-methylguanosine mRNA capping	GO:0050658 RNA transport	GO:0008625 extrinsic apoptotic signaling	GO:0051603 proteolysis involved in cellul	GO:0050729 positive regulation of inflamm	GO:0006195 purine nucleotide catabolic pr	GO:0046889 positive regulation of lipid b	GO:0060249 anatomical structure homeostas	GO:0045814 negative regulation of gene ex
[truncated: 145 more rows]

[truncated: 1 more sheets: NE Enrichment (2)]
