# Supplementary material for: Sequence-specific DNA binding by MYC/MAX to low-affinity non-E-box motifs
Source: PLoS One. 2017 Jul 18;12(7):e0180147. doi: 10.1371/journal.pone.0180147 (PMC5515408; doi:10.1371/journal.pone.0180147)
Supplement: S3 Table — (XLSX) [file pone.0180147.s013.xlsx]

## Sheet: Info
Metascape Gene Ontology Results
MYC ChIP-seq in U2OS cells (Dataset from Lorezin et al. 2016)
MYC overexpression
Genes with CME or NE promoter summits
Reference:Lorenzin F, Benary U, Baluapuri A, Walz S, Jung LA, von Eyss B, et al. Different promoter affinities account for specificity in MYC-dependent gene regulation. Elife. 2016;5. doi: 10.7554/eLife.15161. PubMed PMID: 27460974; PubMed Central PMCID: PMCPMC4963202

## Sheet: CME Annotation
Input ID	Gene ID	Type	Tax ID	Homologene Gene ID	Homologene Gene Tax ID	Gene Symbol	Description	Biological Process (GO)	Drug (DrugBank)	GO:0042254 ribosome biogenesis	GO:0009894 regulation of catabolic proces	GO:0006259 DNA metabolic process	GO:0033365 protein localization to organe	GO:0051726 regulation of cell cycle	GO:0000122 negative regulation of transcr	GO:0042274 ribosomal small subunit biogen	GO:0010608 posttranscriptional regulation	GO:0006914 autophagy	GO:0046700 heterocycle catabolic process	GO:0007005 mitochondrion organization	GO:1901701 cellular response to oxygen-co	GO:0016570 histone modification	GO:0044764 multi-organism cellular proces	GO:0097193 intrinsic apoptotic signaling	GO:0055114 oxidation-reduction process	GO:0080135 regulation of cellular respons	GO:0010942 positive regulation of cell de	GO:0032259 methylation	GO:0019752 carboxylic acid metabolic proc
NR_003016	677810	RefSeq_RNAs	H. sapiens	677810	H. sapiens	SNORA26	small nucleolar RNA, H/ACA box 26			0.0	0.0	0.0	0.0	0.0	0.0	0.0	0.0	0.0	0.0	0.0	0.0	0.0	0.0	0.0	0.0	0.0	0.0	0.0	0.0
NR_037149	654364	RefSeq_RNAs	H. sapiens	654364	H. sapiens	NME1-NME2	NME1-NME2 readthrough			0.0	0.0	0.0	0.0	0.0	0.0	0.0	0.0	0.0	0.0	0.0	0.0	0.0	0.0	0.0	0.0	0.0	0.0	0.0	0.0
NR_028582	92579	RefSeq_RNAs	H. sapiens	92579	H. sapiens	G6PC3	glucose-6-phosphatase catalytic subunit 3	GO:0015760 glucose-6-phosphate transport;GO:0015712 hexose phosphate transport;GO:0006094 gluconeogenesis		0.0	0.0	0.0	0.0	0.0	0.0	0.0	0.0	0.0	0.0	0.0	0.0	0.0	0.0	0.0	0.0	0.0	0.0	0.0	1.0
NM_001255988	78989	RefSeq_RNAs	H. sapiens	78989	H. sapiens	COLEC11	collectin subfamily member 11	GO:0006956 complement activation;GO:0072376 protein activation cascade;GO:0002253 activation of immune response		0.0	0.0	0.0	0.0	0.0	0.0	0.0	0.0	0.0	0.0	0.0	0.0	0.0	0.0	0.0	0.0	0.0	0.0	0.0	0.0
NM_152540	152579	RefSeq_RNAs	H. sapiens	152579	H. sapiens	SCFD2	sec1 family domain containing 2	GO:0006904 vesicle docking involved in exocytosis;GO:0048278 vesicle docking;GO:0022406 membrane docking		0.0	0.0	0.0	0.0	0.0	0.0	0.0	0.0	0.0	0.0	0.0	0.0	0.0	0.0	0.0	0.0	0.0	0.0	0.0	0.0
NM_001037738	4869	RefSeq_RNAs	H. sapiens	4869	H. sapiens	NPM1	nucleophosmin	GO:0060735 regulation of eIF2 alpha phosphorylation by dsRNA;GO:0006977 DNA damage response, signal transduction by p53 class mediator resulting in cell cycle arrest;GO:0072431 signal transduction involved in mitotic G1 DNA damage checkpoint		1.0	0.0	1.0	1.0	1.0	0.0	0.0	1.0	0.0	0.0	0.0	1.0	1.0	1.0	1.0	0.0	1.0	0.0	0.0	0.0
NM_138431	113655	RefSeq_RNAs	H. sapiens	113655	H. sapiens	MFSD3	major facilitator superfamily domain containing 3	GO:0015992 proton transport;GO:0006818 hydrogen transport;GO:0015672 monovalent inorganic cation transport		0.0	0.0	0.0	0.0	0.0	0.0	0.0	0.0	0.0	0.0	0.0	0.0	0.0	0.0	0.0	0.0	0.0	0.0	0.0	0.0
NM_001017964	150223	RefSeq_RNAs	H. sapiens	150223	H. sapiens	YDJC	YdjC homolog (bacterial)	GO:0005975 carbohydrate metabolic process;GO:0044238 primary metabolic process;GO:0071704 organic substance metabolic process		0.0	0.0	0.0	0.0	0.0	0.0	0.0	0.0	0.0	0.0	0.0	0.0	0.0	0.0	0.0	0.0	0.0	0.0	0.0	0.0
NR_026827	84856	RefSeq_RNAs	H. sapiens	84856	H. sapiens	LINC00839	long intergenic non-protein coding RNA 839			0.0	0.0	0.0	0.0	0.0	0.0	0.0	0.0	0.0	0.0	0.0	0.0	0.0	0.0	0.0	0.0	0.0	0.0	0.0	0.0
NM_001242768	25902	RefSeq_RNAs	H. sapiens	25902	H. sapiens	MTHFD1L	methylenetetrahydrofolate dehydrogenase (NADP+ dependent) 1-like	GO:0009257 10-formyltetrahydrofolate biosynthetic process;GO:0048702 embryonic neurocranium morphogenesis;GO:0009256 10-formyltetrahydrofolate metabolic process		0.0	0.0	0.0	0.0	0.0	0.0	0.0	1.0	0.0	0.0	0.0	0.0	0.0	0.0	0.0	1.0	0.0	0.0	0.0	1.0
NM_004559	4904	RefSeq_RNAs	H. sapiens	4904	H. sapiens	YBX1	Y-box binding protein 1	GO:0070934 CRD-mediated mRNA stabilization;GO:1903608 protein localization to cytoplasmic stress granule;GO:0051154 negative regulation of striated muscle cell differentiation		1.0	0.0	0.0	1.0	0.0	1.0	0.0	1.0	0.0	1.0	0.0	0.0	0.0	0.0	0.0	0.0	0.0	0.0	0.0	0.0
NM_015041	23059	RefSeq_RNAs	H. sapiens	23059	H. sapiens	CLUAP1	clusterin associated protein 1	GO:0035735 intraciliary transport involved in cilium assembly;GO:0042073 intraciliary transport;GO:0098840 protein transport along microtubule		0.0	0.0	0.0	0.0	0.0	0.0	0.0	0.0	0.0	0.0	0.0	0.0	0.0	0.0	0.0	0.0	0.0	0.0	0.0	0.0
NM_001287188	4953	RefSeq_RNAs	H. sapiens	4953	H. sapiens	ODC1	ornithine decarboxylase 1	GO:0033387 putrescine biosynthetic process from ornithine;GO:0009446 putrescine biosynthetic process;GO:0009445 putrescine metabolic process	Pyridoxal Phosphate (Protein homodimerization activity);Spermine (Protein homodimerization activity);Putrescine (Protein homodimerization activity);Pyridoxine-5'-Phosphate (Protein homodimerization activity);N-Pyridoxyl-Glycine-5-Monophosphate (Protein homodimerization activity);Alpha-Difluoromethylornithine (Protein homodimerization activity);N'-Pyridoxyl-Lysine-5'-Monophosphate (Protein homodim…	0.0	1.0	0.0	0.0	0.0	0.0	0.0	0.0	0.0	0.0	0.0	0.0	0.0	1.0	0.0	0.0	0.0	0.0	0.0	1.0
NM_014388	27042	RefSeq_RNAs	H. sapiens	27042	H. sapiens	DIEXF	digestive organ expansion factor homolog (zebrafish)	GO:0000462 maturation of SSU-rRNA from tricistronic rRNA transcript (SSU-rRNA, 5.8S rRNA, LSU-rRNA);GO:0030490 maturation of SSU-rRNA;GO:0042274 ribosomal small subunit biogenesis		1.0	0.0	0.0	0.0	0.0	0.0	1.0	0.0	0.0	0.0	0.0	0.0	0.0	0.0	0.0	0.0	0.0	0.0	0.0	0.0
NR_110317	84186	RefSeq_RNAs	H. sapiens	84186	H. sapiens	ZCCHC7	zinc finger CCHC-type containing 7			0.0	0.0	0.0	0.0	0.0	0.0	0.0	0.0	0.0	0.0	0.0	0.0	0.0	0.0	0.0	0.0	0.0	0.0	0.0	0.0
NM_173344	6482	RefSeq_RNAs	H. sapiens	6482	H. sapiens	ST3GAL1	ST3 beta-galactoside alpha-2,3-sialyltransferase 1	GO:0018146 keratan sulfate biosynthetic process;GO:0042339 keratan sulfate metabolic process;GO:0016266 O-glycan processing		0.0	0.0	0.0	0.0	0.0	0.0	0.0	0.0	0.0	0.0	0.0	0.0	0.0	0.0	0.0	0.0	0.0	0.0	0.0	1.0
NR_003672	84973	RefSeq_RNAs	H. sapiens	84973	H. sapiens	SNHG7	small nucleolar RNA host gene 7			0.0	0.0	0.0	0.0	0.0	0.0	0.0	0.0	0.0	0.0	0.0	0.0	0.0	0.0	0.0	0.0	0.0	0.0	0.0	0.0
NM_203343	2035	RefSeq_RNAs	H. sapiens	2035	H. sapiens	EPB41	erythrocyte membrane protein band 4.1	GO:0032092 positive regulation of protein binding;GO:0030866 cortical actin cytoskeleton organization;GO:0030865 cortical cytoskeleton organization		0.0	0.0	0.0	0.0	0.0	0.0	0.0	0.0	0.0	0.0	0.0	0.0	0.0	0.0	0.0	0.0	0.0	0.0	0.0	0.0
NM_004341	790	RefSeq_RNAs	H. sapiens	790	H. sapiens	CAD	carbamoyl-phosphate synthetase 2, aspartate transcarbamylase, and dihydroorotase	GO:0044205 'de novo' UMP biosynthetic process;GO:0019240 citrulline biosynthetic process;GO:0006228 UTP biosynthetic process	L-Aspartic Acid (Zinc ion binding);Sparfosic acid (Zinc ion binding)	0.0	0.0	0.0	0.0	0.0	0.0	0.0	0.0	0.0	0.0	0.0	1.0	0.0	0.0	0.0	0.0	0.0	0.0	0.0	1.0
NM_005219	1729	RefSeq_RNAs	H. sapiens	1729	H. sapiens	DIAPH1	diaphanous related formin 1	GO:0051279 regulation of release of sequestered calcium ion into cytosol;GO:0051209 release of sequestered calcium ion into cytosol;GO:0097553 calcium ion transmembrane import into cytosol		0.0	0.0	0.0	1.0	0.0	0.0	0.0	0.0	0.0	0.0	0.0	1.0	0.0	0.0	0.0	0.0	0.0	0.0	0.0	0.0
NM_001018138	4831	RefSeq_RNAs	H. sapiens	4831	H. sapiens	NME2	NME/NM23 nucleoside diphosphate kinase 2	GO:0018106 peptidyl-histidine phosphorylation;GO:0006183 GTP biosynthetic process;GO:0006228 UTP biosynthetic process	Guanosine-5'-Diphosphate (Transcription factor activity, sequence-specific dna binding)	0.0	0.0	0.0	0.0	0.0	0.0	0.0	0.0	0.0	0.0	0.0	1.0	0.0	0.0	1.0	0.0	0.0	0.0	0.0	0.0
NM_001272019	80314	RefSeq_RNAs	H. sapiens	80314	H. sapiens	EPC1	enhancer of polycomb homolog 1	GO:0043968 histone H2A acetylation;GO:0043967 histone H4 acetylation;GO:0035886 vascular smooth muscle cell differentiation		0.0	0.0	0.0	0.0	0.0	1.0	0.0	0.0	0.0	0.0	0.0	0.0	1.0	0.0	0.0	0.0	0.0	0.0	0.0	0.0
NM_015305	23357	RefSeq_RNAs	H. sapiens	23357	H. sapiens	ANGEL1	angel homolog 1			0.0	0.0	0.0	0.0	0.0	0.0	0.0	0.0	0.0	0.0	0.0	0.0	0.0	0.0	0.0	0.0	0.0	0.0	0.0	0.0
NM_005381	4691	RefSeq_RNAs	H. sapiens	4691	H. sapiens	NCL	nucleolin	GO:1901838 positive regulation of transcription of nuclear large rRNA transcript from RNA polymerase I promoter;GO:1901836 regulation of transcription of nuclear large rRNA transcript from RNA polymerase I promoter;GO:0042790 transcription of nuclear large rRNA transcript from RNA polymerase I promoter		1.0	0.0	0.0	0.0	0.0	0.0	0.0	0.0	0.0	0.0	0.0	0.0	0.0	0.0	0.0	0.0	0.0	0.0	0.0	0.0
NM_002524	4893	RefSeq_RNAs	H. sapiens	4893	H. sapiens	NRAS	NRAS proto-oncogene, GTPase	GO:0002223 stimulatory C-type lectin receptor signaling pathway;GO:0002220 innate immune response activating cell surface receptor signaling pathway;GO:0038128 ERBB2 signaling pathway		0.0	0.0	0.0	1.0	0.0	0.0	0.0	0.0	0.0	0.0	0.0	0.0	0.0	0.0	0.0	0.0	0.0	0.0	0.0	0.0
NM_017882	54982	RefSeq_RNAs	H. sapiens	54982	H. sapiens	CLN6	ceroid-lipofuscinosis, neuronal 6, late infantile, variant	GO:0007042 lysosomal lumen acidification;GO:0035751 regulation of lysosomal lumen pH;GO:0007035 vacuolar acidification		0.0	1.0	0.0	0.0	0.0	0.0	0.0	1.0	0.0	0.0	0.0	0.0	0.0	0.0	0.0	0.0	0.0	0.0	0.0	0.0
NR_123719	7690	RefSeq_RNAs	H. sapiens	7690	H. sapiens	ZNF131	zinc finger protein 131	GO:0006357 regulation of transcription from RNA polymerase II promoter;GO:0006366 transcription from RNA polymerase II promoter;GO:0006355 regulation of transcription, DNA-templated		0.0	0.0	0.0	0.0	0.0	0.0	0.0	0.0	0.0	0.0	0.0	0.0	0.0	0.0	0.0	0.0	0.0	0.0	0.0	0.0
NM_006488	3795	RefSeq_RNAs	H. sapiens	3795	H. sapiens	KHK	ketohexokinase	GO:0061624 fructose catabolic process to hydroxyacetone phosphate and glyceraldehyde-3-phosphate;GO:0006001 fructose catabolic process;GO:0009750 response to fructose		0.0	0.0	0.0	0.0	0.0	0.0	0.0	0.0	0.0	0.0	0.0	1.0	0.0	0.0	0.0	0.0	0.0	0.0	0.0	0.0
NM_001009905	146712	RefSeq_RNAs	H. sapiens	146712	H. sapiens	B3GNTL1	UDP-GlcNAc:betaGal beta-1,3-N-acetylglucosaminyltransferase like 1			0.0	0.0	0.0	0.0	0.0	0.0	0.0	0.0	0.0	0.0	0.0	0.0	0.0	0.0	0.0	0.0	0.0	0.0	0.0	0.0
NM_003907	8893	RefSeq_RNAs	H. sapiens	8893	H. sapiens	EIF2B5	eukaryotic translation initiation factor 2B subunit epsilon	GO:0032057 negative regulation of translational initiation in response to stress;GO:0032055 negative regulation of translation in response to stress;GO:0043558 regulation of translational initiation in response to stress		0.0	0.0	0.0	0.0	0.0	0.0	0.0	1.0	0.0	0.0	0.0	1.0	0.0	0.0	0.0	0.0	0.0	1.0	0.0	0.0
NM_001287755	23142	RefSeq_RNAs	H. sapiens	23142	H. sapiens	DCUN1D4	defective in cullin neddylation 1 domain containing 4	GO:0051443 positive regulation of ubiquitin-protein transferase activity;GO:0045116 protein neddylation;GO:0051438 regulation of ubiquitin-protein transferase activity		0.0	1.0	0.0	0.0	0.0	0.0	0.0	0.0	0.0	0.0	0.0	0.0	0.0	0.0	0.0	0.0	0.0	0.0	0.0	0.0
NM_015062	23082	RefSeq_RNAs	H. sapiens	23082	H. sapiens	PPRC1	peroxisome proliferator-activated receptor gamma, coactivator-related 1	GO:0051091 positive regulation of sequence-specific DNA binding transcription factor activity;GO:0051090 regulation of sequence-specific DNA binding transcription factor activity;GO:0045944 positive regulation of transcription from RNA polymerase II promoter		0.0	0.0	0.0	0.0	0.0	0.0	0.0	0.0	0.0	0.0	1.0	0.0	0.0	0.0	0.0	0.0	0.0	0.0	0.0	0.0
NM_006303	7965	RefSeq_RNAs	H. sapiens	7965	H. sapiens	AIMP2	aminoacyl tRNA synthetase complex interacting multifunctional protein 2	GO:0060510 Type II pneumocyte differentiation;GO:0061140 lung secretory cell differentiation;GO:0060487 lung epithelial cell differentiation		1.0	1.0	0.0	0.0	0.0	0.0	0.0	1.0	0.0	0.0	0.0	0.0	0.0	0.0	0.0	0.0	0.0	1.0	0.0	1.0
NM_017802	54919	RefSeq_RNAs	H. sapiens	54919	H. sapiens	DNAAF5	dynein axonemal assembly factor 5	GO:0036159 inner dynein arm assembly;GO:0036158 outer dynein arm assembly;GO:0070286 axonemal dynein complex assembly		0.0	0.0	0.0	0.0	0.0	0.0	0.0	0.0	0.0	0.0	0.0	0.0	0.0	0.0	0.0	0.0	0.0	0.0	0.0	0.0
NM_020198	57003	RefSeq_RNAs	H. sapiens	57003	H. sapiens	CCDC47	coiled-coil domain containing 47	GO:0006983 ER overload response;GO:0030433 ubiquitin-dependent ERAD pathway;GO:0006984 ER-nucleus signaling pathway		0.0	1.0	0.0	0.0	0.0	0.0	0.0	0.0	0.0	0.0	0.0	0.0	0.0	0.0	0.0	0.0	0.0	0.0	0.0	0.0
NM_015534	26009	RefSeq_RNAs	H. sapiens	26009	H. sapiens	ZZZ3	zinc finger ZZ-type containing 3	GO:0006355 regulation of transcription, DNA-templated;GO:1903506 regulation of nucleic acid-templated transcription;GO:0006351 transcription, DNA-templated		0.0	0.0	0.0	0.0	0.0	0.0	0.0	0.0	0.0	0.0	0.0	0.0	0.0	0.0	0.0	0.0	0.0	0.0	0.0	0.0
NM_015949	51608	RefSeq_RNAs	H. sapiens	51608	H. sapiens	GET4	golgi to ER traffic protein 4	GO:0071816 tail-anchored membrane protein insertion into ER membrane;GO:1904378 maintenance of unfolded protein involved in ERAD pathway;GO:0045048 protein insertion into ER membrane		0.0	1.0	0.0	1.0	0.0	0.0	0.0	0.0	0.0	0.0	0.0	0.0	0.0	0.0	0.0	0.0	0.0	0.0	0.0	0.0
NR_027058	654434	RefSeq_RNAs	H. sapiens	654434	H. sapiens	SNHG20	small nucleolar RNA host gene 20			0.0	0.0	0.0	0.0	0.0	0.0	0.0	0.0	0.0	0.0	0.0	0.0	0.0	0.0	0.0	0.0	0.0	0.0	0.0	0.0
NM_003021	6449	RefSeq_RNAs	H. sapiens	6449	H. sapiens	SGTA	small glutamine rich tetratricopeptide repeat containing alpha	GO:1903070 negative regulation of ER-associated ubiquitin-dependent protein catabolic process;GO:1903071 positive regulation of ER-associated ubiquitin-dependent protein catabolic process;GO:1903069 regulation of ER-associated ubiquitin-dependent protein catabolic process		0.0	1.0	0.0	0.0	0.0	0.0	0.0	0.0	0.0	0.0	0.0	0.0	0.0	1.0	0.0	0.0	1.0	0.0	0.0	0.0
NM_003223	7023	RefSeq_RNAs	H. sapiens	7023	H. sapiens	TFAP4	transcription factor AP-4	GO:0043922 negative regulation by host of viral transcription;GO:0043923 positive regulation by host of viral transcription;GO:2001269 positive regulation of cysteine-type endopeptidase activity involved in apoptotic signaling pathway		0.0	1.0	1.0	0.0	1.0	0.0	0.0	0.0	0.0	1.0	0.0	1.0	0.0	1.0	1.0	0.0	0.0	1.0	0.0	0.0
NM_023033	4234	RefSeq_RNAs	H. sapiens	4234	H. sapiens	METTL1	methyltransferase like 1	GO:0036265 RNA (guanine-N7)-methylation;GO:0009452 7-methylguanosine RNA capping;GO:0036260 RNA capping		1.0	0.0	0.0	0.0	0.0	0.0	0.0	0.0	0.0	0.0	0.0	0.0	0.0	0.0	0.0	0.0	0.0	0.0	1.0	0.0
NM_020726	57486	RefSeq_RNAs	H. sapiens	57486	H. sapiens	NLN	neurolysin	GO:1902809 regulation of skeletal muscle fiber differentiation;GO:0098528 skeletal muscle fiber differentiation;GO:2001014 regulation of skeletal muscle cell differentiation		0.0	0.0	0.0	0.0	0.0	0.0	0.0	1.0	0.0	0.0	0.0	0.0	0.0	0.0	0.0	0.0	0.0	0.0	0.0	1.0
NM_025090	57602	RefSeq_RNAs	H. sapiens	57602	H. sapiens	USP36	ubiquitin specific peptidase 36	GO:1903955 positive regulation of protein targeting to mitochondrion;GO:1903146 regulation of mitophagy;GO:1903214 regulation of protein targeting to mitochondrion		0.0	1.0	0.0	1.0	0.0	0.0	0.0	0.0	1.0	0.0	1.0	0.0	0.0	0.0	0.0	0.0	0.0	0.0	0.0	0.0
NM_015131	23160	RefSeq_RNAs	H. sapiens	23160	H. sapiens	WDR43	WD repeat domain 43	GO:0006364 rRNA processing;GO:0016072 rRNA metabolic process;GO:0034470 ncRNA processing		1.0	0.0	0.0	0.0	0.0	0.0	0.0	0.0	0.0	0.0	0.0	0.0	0.0	0.0	0.0	0.0	0.0	0.0	0.0	0.0
NR_073565	728489	RefSeq_RNAs	H. sapiens	728489	H. sapiens	DNLZ	DNL-type zinc finger	GO:0030150 protein import into mitochondrial matrix;GO:0044743 protein transmembrane import into intracellular organelle;GO:0065002 intracellular protein transmembrane transport		0.0	0.0	0.0	1.0	0.0	0.0	0.0	0.0	0.0	0.0	1.0	0.0	0.0	0.0	0.0	0.0	0.0	0.0	0.0	0.0
NM_001006941	10195	RefSeq_RNAs	H. sapiens	10195	H. sapiens	ALG3	ALG3, alpha-1,3- mannosyltransferase	GO:0006488 dolichol-linked oligosaccharide biosynthetic process;GO:0006490 oligosaccharide-lipid intermediate biosynthetic process;GO:0097502 mannosylation		0.0	0.0	0.0	0.0	0.0	0.0	0.0	0.0	0.0	0.0	0.0	0.0	0.0	0.0	0.0	0.0	0.0	0.0	0.0	0.0
NM_001287491	200424	RefSeq_RNAs	H. sapiens	200424	H. sapiens	TET3	tet methylcytosine dioxygenase 3	GO:0044727 DNA demethylation of male pronucleus;GO:0044725 chromatin reprogramming in the zygote;GO:0080182 histone H3-K4 trimethylation		0.0	0.0	1.0	0.0	0.0	0.0	0.0	0.0	0.0	0.0	0.0	0.0	1.0	0.0	0.0	1.0	0.0	0.0	1.0	0.0
NR_049772	10197	RefSeq_RNAs	H. sapiens	10197	H. sapiens	PSME3	proteasome activator subunit 3	GO:0051437 positive regulation of ubiquitin-protein ligase activity involved in regulation of mitotic cell cycle transition;GO:0051436 negative regulation of ubiquitin-protein ligase activity involved in mitotic cell cycle;GO:1904667 negative regulation of ubiquitin protein ligase activity		0.0	1.0	0.0	0.0	1.0	0.0	0.0	1.0	0.0	0.0	0.0	0.0	0.0	0.0	1.0	0.0	0.0	0.0	0.0	1.0
NM_001270953	1468	RefSeq_RNAs	H. sapiens	1468	H. sapiens	SLC25A10	solute carrier family 25 member 10	GO:1902356 oxaloacetate(2-) transmembrane transport;GO:0071423 malate transmembrane transport;GO:0071422 succinate transmembrane transport	Succinic acid (Dicarboxylic acid transmembrane transporter activity)	0.0	0.0	0.0	0.0	0.0	0.0	0.0	0.0	0.0	0.0	1.0	0.0	0.0	0.0	0.0	1.0	0.0	0.0	0.0	1.0
NM_001139466	6907	RefSeq_RNAs	H. sapiens	6907	H. sapiens	TBL1X	transducin beta like 1X-linked	GO:0016575 histone deacetylation;GO:0006476 protein deacetylation;GO:0043161 proteasome-mediated ubiquitin-dependent protein catabolic process		0.0	1.0	0.0	0.0	0.0	1.0	0.0	0.0	0.0	0.0	0.0	0.0	1.0	0.0	0.0	0.0	0.0	0.0	0.0	0.0
NM_199227	254042	RefSeq_RNAs	H. sapiens	254042	H. sapiens	METAP1D	methionyl aminopeptidase type 1D, mitochondrial	GO:0018206 peptidyl-methionine modification;GO:0031365 N-terminal protein amino acid modification;GO:0018193 peptidyl-amino acid modification		0.0	0.0	0.0	0.0	0.0	0.0	0.0	0.0	0.0	0.0	0.0	0.0	0.0	0.0	0.0	0.0	0.0	0.0	0.0	0.0
NM_138428	113444	RefSeq_RNAs	H. sapiens	113444	H. sapiens	SMIM12	small integral membrane protein 12			0.0	0.0	0.0	0.0	0.0	0.0	0.0	0.0	0.0	0.0	0.0	0.0	0.0	0.0	0.0	0.0	0.0	0.0	0.0	0.0
NM_001002019	80324	RefSeq_RNAs	H. sapiens	80324	H. sapiens	PUS1	pseudouridylate synthase 1	GO:0070902 mitochondrial tRNA pseudouridine synthesis;GO:0070900 mitochondrial tRNA modification;GO:0031119 tRNA pseudouridine synthesis		1.0	0.0	0.0	0.0	0.0	0.0	0.0	0.0	0.0	1.0	1.0	0.0	0.0	0.0	0.0	0.0	0.0	0.0	0.0	0.0
NM_020789	57549	RefSeq_RNAs	H. sapiens	57549	H. sapiens	IGSF9	immunoglobulin superfamily member 9	GO:0016358 dendrite development;GO:0007156 homophilic cell adhesion via plasma membrane adhesion molecules;GO:0050807 regulation of synapse organization		0.0	0.0	0.0	0.0	0.0	0.0	0.0	0.0	0.0	0.0	0.0	0.0	0.0	0.0	0.0	0.0	0.0	0.0	0.0	0.0
NM_018096	54475	RefSeq_RNAs	H. sapiens	54475	H. sapiens	NLE1	notchless homolog 1	GO:2001268 negative regulation of cysteine-type endopeptidase activity involved in apoptotic signaling pathway;GO:0001826 inner cell mass cell differentiation;GO:2001267 regulation of cysteine-type endopeptidase activity involved in apoptotic signaling pathway		1.0	0.0	0.0	0.0	1.0	0.0	0.0	0.0	0.0	0.0	0.0	0.0	0.0	0.0	1.0	0.0	0.0	0.0	0.0	0.0
NM_003286	7150	RefSeq_RNAs	H. sapiens	7150	H. sapiens	TOP1	topoisomerase (DNA) I	GO:0040016 embryonic cleavage;GO:0006265 DNA topological change;GO:0032922 circadian regulation of gene expression	Irinotecan (Poly(a) rna binding);Topotecan (Poly(a) rna binding);Camptothecin (Poly(a) rna binding);Edotecarin (Poly(a) rna binding);Lucanthone (Poly(a) rna binding);Elsamitrucin (Poly(a) rna binding);LE-SN38 (Poly(a) rna binding);Sodium stibogluconate (Poly(a) rna binding);BNP 1350 (Poly(a) rna binding);XMT-1001 (Poly(a) rna binding);2,3-DIMETHOXY-12H-[1,3]DIOXOLO[5,6]INDENO[1,2-C]ISOQUINOLIN-6-…	0.0	0.0	1.0	0.0	0.0	0.0	0.0	0.0	0.0	0.0	0.0	0.0	1.0	1.0	0.0	0.0	0.0	0.0	0.0	0.0
NM_032281	1995	RefSeq_RNAs	H. sapiens	1995	H. sapiens	ELAVL3	ELAV like RNA binding protein 3	GO:0007399 nervous system development;GO:0030154 cell differentiation;GO:0048869 cellular developmental process		0.0	0.0	0.0	0.0	0.0	0.0	0.0	0.0	0.0	0.0	0.0	0.0	0.0	0.0	0.0	0.0	0.0	0.0	0.0	0.0
NM_001171805	11044	RefSeq_RNAs	H. sapiens	11044	H. sapiens	PAPD7	poly(A) RNA polymerase D7, non-canonical	GO:0007076 mitotic chromosome condensation;GO:0030261 chromosome condensation;GO:0007062 sister chromatid cohesion		1.0	0.0	1.0	0.0	1.0	0.0	0.0	0.0	0.0	1.0	0.0	0.0	0.0	0.0	0.0	0.0	0.0	0.0	0.0	0.0
NR_033872	400960	RefSeq_RNAs	H. sapiens	400960	H. sapiens	PCBP1-AS1	PCBP1 antisense RNA 1			0.0	0.0	0.0	0.0	0.0	0.0	0.0	0.0	0.0	0.0	0.0	0.0	0.0	0.0	0.0	0.0	0.0	0.0	0.0	0.0
NM_003033	6482	RefSeq_RNAs	H. sapiens	6482	H. sapiens	ST3GAL1	ST3 beta-galactoside alpha-2,3-sialyltransferase 1	GO:0018146 keratan sulfate biosynthetic process;GO:0042339 keratan sulfate metabolic process;GO:0016266 O-glycan processing		0.0	0.0	0.0	0.0	0.0	0.0	0.0	0.0	0.0	0.0	0.0	0.0	0.0	0.0	0.0	0.0	0.0	0.0	0.0	1.0
NM_001078645	8881	RefSeq_RNAs	H. sapiens	8881	H. sapiens	CDC16	cell division cycle 16	GO:0051437 positive regulation of ubiquitin-protein ligase activity involved in regulation of mitotic cell cycle transition;GO:0051436 negative regulation of ubiquitin-protein ligase activity involved in mitotic cell cycle;GO:1904667 negative regulation of ubiquitin protein ligase activity		0.0	1.0	0.0	0.0	1.0	0.0	0.0	0.0	0.0	0.0	0.0	0.0	0.0	0.0	0.0	0.0	0.0	0.0	0.0	0.0
NM_002097	2971	RefSeq_RNAs	H. sapiens	2971	H. sapiens	GTF3A	general transcription factor IIIA	GO:0009303 rRNA transcription;GO:0006383 transcription from RNA polymerase III promoter;GO:0098781 ncRNA transcription		1.0	0.0	0.0	0.0	0.0	0.0	0.0	0.0	0.0	0.0	0.0	0.0	0.0	0.0	0.0	0.0	0.0	0.0	0.0	0.0
NR_037422	100500816	RefSeq_RNAs	H. sapiens	100500816	H. sapiens	MIR3649	microRNA 3649			0.0	0.0	0.0	0.0	0.0	0.0	0.0	0.0	0.0	0.0	0.0	0.0	0.0	0.0	0.0	0.0	0.0	0.0	0.0	0.0
NR_002594	387254	RefSeq_RNAs	H. sapiens	387254	H. sapiens	SLC7A5P2	solute carrier family 7 member 5 pseudogene 2	GO:1902475 L-alpha-amino acid transmembrane transport;GO:0015804 neutral amino acid transport;GO:0015807 L-amino acid transport		0.0	0.0	0.0	0.0	0.0	0.0	0.0	0.0	0.0	0.0	0.0	0.0	0.0	0.0	0.0	0.0	0.0	0.0	0.0	0.0
NM_001099282	8187	RefSeq_RNAs	H. sapiens	8187	H. sapiens	ZNF239	zinc finger protein 239	GO:0006355 regulation of transcription, DNA-templated;GO:1903506 regulation of nucleic acid-templated transcription;GO:0006351 transcription, DNA-templated		0.0	0.0	0.0	0.0	0.0	0.0	0.0	0.0	0.0	0.0	0.0	0.0	0.0	0.0	0.0	0.0	0.0	0.0	0.0	0.0
NM_015902	51366	RefSeq_RNAs	H. sapiens	51366	H. sapiens	UBR5	ubiquitin protein ligase E3 component n-recognin 5	GO:1901315 negative regulation of histone H2A K63-linked ubiquitination;GO:1901314 regulation of histone H2A K63-linked ubiquitination;GO:1900045 negative regulation of protein K63-linked ubiquitination		0.0	1.0	1.0	1.0	0.0	0.0	0.0	0.0	0.0	0.0	0.0	0.0	1.0	0.0	0.0	0.0	1.0	0.0	0.0	0.0
NM_003171	6832	RefSeq_RNAs	H. sapiens	6832	H. sapiens	SUPV3L1	Suv3 like RNA helicase	GO:0035945 mitochondrial ncRNA surveillance;GO:0035946 mitochondrial mRNA surveillance;GO:2000827 mitochondrial RNA surveillance		1.0	1.0	1.0	0.0	0.0	0.0	0.0	0.0	0.0	1.0	1.0	0.0	1.0	0.0	1.0	0.0	0.0	0.0	0.0	0.0
NM_001145278	55707	RefSeq_RNAs	H. sapiens	55707	H. sapiens	NECAP2	NECAP endocytosis associated 2	GO:0006897 endocytosis;GO:0015031 protein transport;GO:0015833 peptide transport		0.0	0.0	0.0	0.0	0.0	0.0	0.0	0.0	0.0	0.0	0.0	0.0	0.0	0.0	0.0	0.0	0.0	0.0	0.0	0.0
NM_024610	79663	RefSeq_RNAs	H. sapiens	79663	H. sapiens	HSPBAP1	HSPB1 associated protein 1			0.0	0.0	0.0	0.0	0.0	0.0	0.0	0.0	0.0	0.0	0.0	0.0	0.0	0.0	0.0	0.0	0.0	0.0	0.0	0.0
NR_003051	6023	RefSeq_RNAs	H. sapiens	6023	H. sapiens	RMRP	RNA component of mitochondrial RNA processing endoribonuclease			0.0	0.0	0.0	0.0	0.0	0.0	0.0	0.0	0.0	0.0	0.0	0.0	0.0	0.0	0.0	0.0	0.0	0.0	0.0	0.0
NM_003751	8662	RefSeq_RNAs	H. sapiens	8662	H. sapiens	EIF3B	eukaryotic translation initiation factor 3 subunit B	GO:0075522 IRES-dependent viral translational initiation;GO:0075525 viral translational termination-reinitiation;GO:0002192 IRES-dependent translational initiation		0.0	0.0	0.0	0.0	0.0	0.0	0.0	1.0	0.0	1.0	0.0	0.0	0.0	1.0	0.0	0.0	0.0	0.0	0.0	0.0
NM_014473	27292	RefSeq_RNAs	H. sapiens	27292	H. sapiens	DIMT1	DIM1 dimethyladenosine transferase 1 homolog	GO:0031167 rRNA methylation;GO:0000154 rRNA modification;GO:0001510 RNA methylation		1.0	0.0	0.0	0.0	0.0	0.0	0.0	0.0	0.0	0.0	0.0	0.0	0.0	0.0	0.0	0.0	0.0	0.0	1.0	0.0
NM_024098	79080	RefSeq_RNAs	H. sapiens	79080	H. sapiens	CCDC86	coiled-coil domain containing 86	GO:0016032 viral process;GO:0044403 symbiosis, encompassing mutualism through parasitism;GO:0044764 multi-organism cellular process		0.0	0.0	0.0	0.0	0.0	0.0	0.0	0.0	0.0	0.0	0.0	0.0	0.0	1.0	0.0	0.0	0.0	0.0	0.0	0.0
NM_016037	51118	RefSeq_RNAs	H. sapiens	51118	H. sapiens	UTP11	UTP11, small subunit processome component homolog (S. cerevisiae)	GO:0042274 ribosomal small subunit biogenesis;GO:0043065 positive regulation of apoptotic process;GO:0006364 rRNA processing		1.0	0.0	0.0	0.0	0.0	0.0	1.0	0.0	0.0	0.0	0.0	0.0	0.0	0.0	0.0	0.0	0.0	1.0	0.0	0.0
NM_001079525	10606	RefSeq_RNAs	H. sapiens	10606	H. sapiens	PAICS	phosphoribosylaminoimidazole carboxylase and phosphoribosylaminoimidazolesuccinocarboxamide synthase	GO:0006189 'de novo' IMP biosynthetic process;GO:0006188 IMP biosynthetic process;GO:0046040 IMP metabolic process	L-Aspartic Acid (Phosphoribosylaminoimidazolesuccinocarboxamide synthase activity)	0.0	0.0	0.0	0.0	0.0	0.0	0.0	0.0	0.0	0.0	0.0	0.0	0.0	0.0	0.0	0.0	0.0	0.0	0.0	0.0
NR_046096	283692	RefSeq_RNAs	H. sapiens	283692	H. sapiens	CPEB1-AS1	CPEB1 antisense RNA 1			0.0	0.0	0.0	0.0	0.0	0.0	0.0	0.0	0.0	0.0	0.0	0.0	0.0	0.0	0.0	0.0	0.0	0.0	0.0	0.0
NR_003574	650655	RefSeq_RNAs	H. sapiens	650655	H. sapiens	ABCA17P	ATP binding cassette subfamily A member 17, pseudogene			0.0	0.0	0.0	0.0	0.0	0.0	0.0	0.0	0.0	0.0	0.0	0.0	0.0	0.0	0.0	0.0	0.0	0.0	0.0	0.0
NR_120309	102724467	RefSeq_RNAs	H. sapiens	102724467	H. sapiens	LOC102724467	uncharacterized LOC102724467			0.0	0.0	0.0	0.0	0.0	0.0	0.0	0.0	0.0	0.0	0.0	0.0	0.0	0.0	0.0	0.0	0.0	0.0	0.0	0.0
NM_001915	1534	RefSeq_RNAs	H. sapiens	1534	H. sapiens	CYB561	cytochrome b561	GO:0022900 electron transport chain;GO:0006091 generation of precursor metabolites and energy;GO:0055085 transmembrane transport		0.0	0.0	0.0	0.0	0.0	0.0	0.0	0.0	0.0	0.0	0.0	0.0	0.0	0.0	0.0	1.0	0.0	0.0	0.0	0.0
NM_005911	4144	RefSeq_RNAs	H. sapiens	4144	H. sapiens	MAT2A	methionine adenosyltransferase 2A	GO:0006556 S-adenosylmethionine biosynthetic process;GO:0034214 protein hexamerization;GO:0046500 S-adenosylmethionine metabolic process	S-Adenosylmethionine (Methionine adenosyltransferase activity)	0.0	0.0	0.0	0.0	0.0	0.0	0.0	0.0	0.0	0.0	0.0	0.0	0.0	0.0	0.0	0.0	0.0	0.0	1.0	0.0
NM_022766	64781	RefSeq_RNAs	H. sapiens	64781	H. sapiens	CERK	ceramide kinase	GO:0006687 glycosphingolipid metabolic process;GO:0006672 ceramide metabolic process;GO:0046834 lipid phosphorylation		0.0	0.0	0.0	0.0	0.0	0.0	0.0	1.0	0.0	0.0	0.0	0.0	0.0	0.0	0.0	0.0	0.0	0.0	0.0	0.0
NM_145246	118924	RefSeq_RNAs	H. sapiens	118924	H. sapiens	FRA10AC1	FRA10A associated CGG repeat 1			0.0	0.0	0.0	0.0	0.0	0.0	0.0	0.0	0.0	0.0	0.0	0.0	0.0	0.0	0.0	0.0	0.0	0.0	0.0	0.0
NM_014366	26354	RefSeq_RNAs	H. sapiens	26354	H. sapiens	GNL3	G protein nucleolar 3	GO:1904816 positive regulation of protein localization to chromosome, telomeric region;GO:1904814 regulation of protein localization to chromosome, telomeric region;GO:0033235 positive regulation of protein sumoylation		0.0	1.0	1.0	1.0	0.0	0.0	0.0	0.0	0.0	0.0	0.0	0.0	1.0	0.0	0.0	0.0	0.0	0.0	0.0	0.0
NR_038916	340037	RefSeq_RNAs	H. sapiens	340037	H. sapiens	PRR7-AS1	PRR7 antisense RNA 1			0.0	0.0	0.0	0.0	0.0	0.0	0.0	0.0	0.0	0.0	0.0	0.0	0.0	0.0	0.0	0.0	0.0	0.0	0.0	0.0
NR_033904	283876	RefSeq_RNAs	H. sapiens	283876	H. sapiens	LINC00921	long intergenic non-protein coding RNA 921			0.0	0.0	0.0	0.0	0.0	0.0	0.0	0.0	0.0	0.0	0.0	0.0	0.0	0.0	0.0	0.0	0.0	0.0	0.0	0.0
NR_027251	100129726	RefSeq_RNAs	H. sapiens	100129726	H. sapiens	LINC01126	long intergenic non-protein coding RNA 1126			0.0	0.0	0.0	0.0	0.0	0.0	0.0	0.0	0.0	0.0	0.0	0.0	0.0	0.0	0.0	0.0	0.0	0.0	0.0	0.0
NM_177966	201626	RefSeq_RNAs	H. sapiens	201626	H. sapiens	PDE12	phosphodiesterase 12	GO:0090503 RNA phosphodiester bond hydrolysis, exonucleolytic;GO:0090501 RNA phosphodiester bond hydrolysis;GO:0090305 nucleic acid phosphodiester bond hydrolysis		1.0	0.0	0.0	0.0	0.0	0.0	1.0	0.0	0.0	1.0	0.0	0.0	0.0	0.0	0.0	0.0	0.0	0.0	0.0	0.0
NM_006764	7866	RefSeq_RNAs	H. sapiens	7866	H. sapiens	IFRD2	interferon related developmental regulator 2			0.0	0.0	0.0	0.0	0.0	0.0	0.0	0.0	0.0	0.0	0.0	0.0	0.0	0.0	0.0	0.0	0.0	0.0	0.0	0.0
NM_001040168	3955	RefSeq_RNAs	H. sapiens	3955	H. sapiens	LFNG	LFNG O-fucosylpeptide 3-beta-N-acetylglucosaminyltransferase	GO:1902367 negative regulation of Notch signaling pathway involved in somitogenesis;GO:0002315 marginal zone B cell differentiation;GO:1902366 regulation of Notch signaling pathway involved in somitogenesis		0.0	0.0	0.0	0.0	0.0	0.0	0.0	0.0	0.0	0.0	0.0	0.0	0.0	0.0	0.0	0.0	0.0	0.0	0.0	0.0
NM_033070	27440	RefSeq_RNAs	H. sapiens	27440	H. sapiens	HDHD5	haloacid dehalogenase like hydrolase domain containing 5	GO:0046474 glycerophospholipid biosynthetic process;GO:0045017 glycerolipid biosynthetic process;GO:0008654 phospholipid biosynthetic process		0.0	0.0	0.0	0.0	0.0	0.0	0.0	0.0	0.0	0.0	0.0	0.0	0.0	0.0	0.0	0.0	0.0	0.0	0.0	0.0
NM_021939	60681	RefSeq_RNAs	H. sapiens	60681	H. sapiens	FKBP10	FK506 binding protein 10	GO:0000413 protein peptidyl-prolyl isomerization;GO:0018208 peptidyl-proline modification;GO:0061077 chaperone-mediated protein folding		0.0	0.0	0.0	0.0	0.0	0.0	0.0	0.0	0.0	0.0	0.0	0.0	0.0	0.0	0.0	0.0	0.0	0.0	0.0	0.0
NM_014431	27143	RefSeq_RNAs	H. sapiens	27143	H. sapiens	PALD1	phosphatase domain containing, paladin 1	GO:0035335 peptidyl-tyrosine dephosphorylation;GO:0006470 protein dephosphorylation;GO:0016311 dephosphorylation		0.0	0.0	0.0	0.0	0.0	0.0	0.0	0.0	0.0	0.0	0.0	0.0	0.0	0.0	0.0	0.0	0.0	0.0	0.0	0.0
NM_013321	29886	RefSeq_RNAs	H. sapiens	29886	H. sapiens	SNX8	sorting nexin 8	GO:0034498 early endosome to Golgi transport;GO:0042147 retrograde transport, endosome to Golgi;GO:0016482 cytosolic transport		0.0	0.0	0.0	0.0	0.0	0.0	0.0	0.0	0.0	0.0	0.0	0.0	0.0	0.0	0.0	0.0	0.0	0.0	0.0	0.0
NM_153348	26259	RefSeq_RNAs	H. sapiens	26259	H. sapiens	FBXW8	F-box and WD repeat domain containing 8	GO:0050775 positive regulation of dendrite morphogenesis;GO:0060716 labyrinthine layer blood vessel development;GO:0060712 spongiotrophoblast layer development		0.0	1.0	0.0	0.0	0.0	0.0	0.0	0.0	0.0	0.0	0.0	0.0	0.0	0.0	0.0	0.0	0.0	0.0	0.0	0.0
NM_014344	24147	RefSeq_RNAs	H. sapiens	24147	H. sapiens	FJX1	four jointed box 1	GO:0010842 retina layer formation;GO:0060042 retina morphogenesis in camera-type eye;GO:0003407 neural retina development		0.0	0.0	0.0	0.0	0.0	0.0	0.0	0.0	0.0	0.0	0.0	0.0	0.0	0.0	0.0	0.0	0.0	0.0	0.0	0.0
NM_006824	10969	RefSeq_RNAs	H. sapiens	10969	H. sapiens	EBNA1BP2	EBNA1 binding protein 2	GO:0042273 ribosomal large subunit biogenesis;GO:0006364 rRNA processing;GO:0016072 rRNA metabolic process		1.0	0.0	0.0	0.0	0.0	0.0	0.0	0.0	0.0	0.0	0.0	0.0	0.0	0.0	0.0	0.0	0.0	0.0	0.0	0.0
NM_006391	10527	RefSeq_RNAs	H. sapiens	10527	H. sapiens	IPO7	importin 7	GO:0006606 protein import into nucleus;GO:1902593 single-organism nuclear import;GO:0044744 protein targeting to nucleus		0.0	0.0	0.0	1.0	0.0	0.0	0.0	0.0	0.0	0.0	0.0	0.0	0.0	1.0	0.0	0.0	0.0	0.0	0.0	0.0
NM_001253826	79623	RefSeq_RNAs	H. sapiens	79623	H. sapiens	GALNT14	polypeptide N-acetylgalactosaminyltransferase 14	GO:0016266 O-glycan processing;GO:0006493 protein O-linked glycosylation;GO:0006486 protein glycosylation		0.0	0.0	0.0	0.0	0.0	0.0	0.0	0.0	0.0	0.0	0.0	0.0	0.0	0.0	0.0	0.0	0.0	0.0	0.0	0.0
NM_004566	5209	RefSeq_RNAs	H. sapiens	5209	H. sapiens	PFKFB3	6-phosphofructo-2-kinase/fructose-2,6-biphosphatase 3	GO:0061621 canonical glycolysis;GO:0061620 glycolytic process through glucose-6-phosphate;GO:0061615 glycolytic process through fructose-6-phosphate		0.0	0.0	0.0	0.0	0.0	0.0	0.0	0.0	0.0	0.0	0.0	0.0	0.0	0.0	0.0	1.0	0.0	0.0	0.0	1.0
NM_001174097	3945	RefSeq_RNAs	H. sapiens	3945	H. sapiens	LDHB	lactate dehydrogenase B	GO:0006089 lactate metabolic process;GO:0019674 NAD metabolic process;GO:0046496 nicotinamide nucleotide metabolic process	NADH (Nad binding);4-Hydroxy-1,2,5-Oxadiazole-3-Carboxylic Acid (Nad binding);Oxamic Acid (Nad binding)	0.0	0.0	0.0	0.0	0.0	0.0	0.0	0.0	0.0	0.0	0.0	0.0	0.0	0.0	0.0	1.0	0.0	0.0	0.0	1.0
NM_001013437	81929	RefSeq_RNAs	H. sapiens	81929	H. sapiens	SEH1L	SEH1 like nucleoporin	GO:0006409 tRNA export from nucleus;GO:1904263 positive regulation of TORC1 signaling;GO:0071431 tRNA-containing ribonucleoprotein complex export from nucleus		0.0	0.0	0.0	1.0	1.0	0.0	0.0	0.0	0.0	1.0	0.0	0.0	1.0	1.0	0.0	0.0	1.0	0.0	0.0	0.0
NM_001163809	124997	RefSeq_RNAs	H. sapiens	124997	H. sapiens	WDR81	WD repeat domain 81	GO:0010923 negative regulation of phosphatase activity;GO:0035305 negative regulation of dephosphorylation;GO:0010921 regulation of phosphatase activity		0.0	0.0	0.0	0.0	0.0	0.0	0.0	0.0	0.0	0.0	0.0	0.0	0.0	0.0	0.0	0.0	0.0	0.0	0.0	0.0
NR_028444	10954	RefSeq_RNAs	H. sapiens	10954	H. sapiens	PDIA5	protein disulfide isomerase family A member 5	GO:0036498 IRE1-mediated unfolded protein response;GO:0030968 endoplasmic reticulum unfolded protein response;GO:0034620 cellular response to unfolded protein		0.0	0.0	0.0	0.0	0.0	0.0	0.0	0.0	0.0	0.0	0.0	0.0	0.0	0.0	0.0	1.0	0.0	0.0	0.0	0.0
NM_032786	84872	RefSeq_RNAs	H. sapiens	84872	H. sapiens	ZC3H10	zinc finger CCCH-type containing 10			0.0	0.0	0.0	0.0	0.0	0.0	0.0	0.0	0.0	0.0	0.0	0.0	0.0	0.0	0.0	0.0	0.0	0.0	0.0	0.0
NM_015169	23212	RefSeq_RNAs	H. sapiens	23212	H. sapiens	RRS1	ribosome biogenesis regulator homolog	GO:0000055 ribosomal large subunit export from nucleus;GO:0000447 endonucleolytic cleavage in ITS1 to separate SSU-rRNA from 5.8S rRNA and LSU-rRNA from tricistronic rRNA transcript (SSU-rRNA, 5.8S rRNA, LSU-rRNA);GO:0000054 ribosomal subunit export from nucleus		1.0	0.0	0.0	1.0	1.0	0.0	1.0	0.0	0.0	0.0	0.0	0.0	0.0	0.0	0.0	0.0	0.0	0.0	0.0	0.0
NM_139057	170691	RefSeq_RNAs	H. sapiens	170691	H. sapiens	ADAMTS17	ADAM metallopeptidase with thrombospondin type 1 motif 17	GO:0006508 proteolysis;GO:0019538 protein metabolic process;GO:0043170 macromolecule metabolic process		0.0	0.0	0.0	0.0	0.0	0.0	0.0	0.0	0.0	0.0	0.0	0.0	0.0	0.0	0.0	0.0	0.0	0.0	0.0	0.0
NM_147156	259230	RefSeq_RNAs	H. sapiens	259230	H. sapiens	SGMS1	sphingomyelin synthase 1	GO:0006686 sphingomyelin biosynthetic process;GO:0006684 sphingomyelin metabolic process;GO:0046513 ceramide biosynthetic process		0.0	0.0	0.0	0.0	0.0	0.0	0.0	1.0	0.0	0.0	0.0	0.0	0.0	0.0	0.0	0.0	0.0	0.0	0.0	0.0
NM_021724	9572	RefSeq_RNAs	H. sapiens	9572	H. sapiens	NR1D1	nuclear receptor subfamily 1 group D member 1	GO:0034144 negative regulation of toll-like receptor 4 signaling pathway;GO:0070859 positive regulation of bile acid biosynthetic process;GO:0034143 regulation of toll-like receptor 4 signaling pathway		0.0	1.0	0.0	0.0	0.0	1.0	0.0	0.0	0.0	0.0	0.0	1.0	0.0	0.0	0.0	1.0	0.0	0.0	0.0	1.0
NM_001130057	1936	RefSeq_RNAs	H. sapiens	1936	H. sapiens	EEF1D	eukaryotic translation elongation factor 1 delta	GO:0071479 cellular response to ionizing radiation;GO:0043123 positive regulation of I-kappaB kinase/NF-kappaB signaling;GO:0043122 regulation of I-kappaB kinase/NF-kappaB signaling		0.0	0.0	0.0	0.0	0.0	0.0	0.0	1.0	0.0	0.0	0.0	0.0	0.0	0.0	0.0	0.0	0.0	0.0	0.0	0.0
NM_006079	10370	RefSeq_RNAs	H. sapiens	10370	H. sapiens	CITED2	Cbp/p300 interacting transactivator with Glu/Asp rich carboxy-terminal domain 2	GO:0061428 negative regulation of transcription from RNA polymerase II promoter in response to hypoxia;GO:1900164 nodal signaling pathway involved in determination of lateral mesoderm left/right asymmetry;GO:0035802 adrenal cortex formation		0.0	0.0	0.0	0.0	1.0	1.0	0.0	0.0	0.0	0.0	0.0	0.0	0.0	0.0	1.0	0.0	0.0	0.0	0.0	0.0
NM_018983	54433	RefSeq_RNAs	H. sapiens	54433	H. sapiens	GAR1	GAR1 ribonucleoprotein	GO:0000454 snoRNA guided rRNA pseudouridine synthesis;GO:0031118 rRNA pseudouridine synthesis;GO:0007004 telomere maintenance via telomerase		1.0	0.0	1.0	0.0	0.0	0.0	0.0	0.0	0.0	0.0	0.0	0.0	0.0	0.0	0.0	0.0	0.0	0.0	0.0	0.0
NM_013240	29104	RefSeq_RNAs	H. sapiens	29104	H. sapiens	N6AMT1	N-6 adenine-specific DNA methyltransferase 1 (putative)	GO:0006415 translational termination;GO:0043624 cellular protein complex disassembly;GO:0030307 positive regulation of cell growth		0.0	0.0	0.0	0.0	0.0	0.0	0.0	1.0	0.0	0.0	0.0	0.0	0.0	0.0	0.0	0.0	0.0	0.0	1.0	0.0
NM_025195	10221	RefSeq_RNAs	H. sapiens	10221	H. sapiens	TRIB1	tribbles pseudokinase 1	GO:0045645 positive regulation of eosinophil differentiation;GO:0045659 negative regulation of neutrophil differentiation;GO:0045643 regulation of eosinophil differentiation		0.0	1.0	0.0	0.0	0.0	0.0	0.0	0.0	0.0	0.0	0.0	1.0	0.0	0.0	0.0	0.0	0.0	0.0	0.0	0.0
NM_022767	64782	RefSeq_RNAs	H. sapiens	64782	H. sapiens	AEN	apoptosis enhancing nuclease	GO:0042771 intrinsic apoptotic signaling pathway in response to DNA damage by p53 class mediator;GO:0072332 intrinsic apoptotic signaling pathway by p53 class mediator;GO:0008630 intrinsic apoptotic signaling pathway in response to DNA damage		0.0	0.0	1.0	0.0	0.0	0.0	1.0	0.0	0.0	0.0	0.0	0.0	0.0	0.0	1.0	0.0	0.0	0.0	0.0	0.0
NM_001163817	1717	RefSeq_RNAs	H. sapiens	1717	H. sapiens	DHCR7	7-dehydrocholesterol reductase	GO:0033489 cholesterol biosynthetic process via desmosterol;GO:0033490 cholesterol biosynthetic process via lathosterol;GO:0045540 regulation of cholesterol biosynthetic process	NADH (7-dehydrocholesterol reductase activity)	0.0	0.0	0.0	0.0	0.0	0.0	0.0	0.0	0.0	0.0	0.0	0.0	0.0	0.0	0.0	1.0	0.0	0.0	0.0	1.0
NM_002952	6187	RefSeq_RNAs	H. sapiens	6187	H. sapiens	RPS2	ribosomal protein S2	GO:0006614 SRP-dependent cotranslational protein targeting to membrane;GO:0000184 nuclear-transcribed mRNA catabolic process, nonsense-mediated decay;GO:0006613 cotranslational protein targeting to membrane		1.0	1.0	0.0	1.0	0.0	0.0	0.0	1.0	0.0	1.0	0.0	0.0	0.0	1.0	0.0	0.0	0.0	0.0	1.0	0.0
NR_037947	54888	RefSeq_RNAs	H. sapiens	54888	H. sapiens	NSUN2	NOP2/Sun RNA methyltransferase family member 2	GO:0048820 hair follicle maturation;GO:0033313 meiotic cell cycle checkpoint;GO:0030488 tRNA methylation		1.0	0.0	0.0	0.0	1.0	0.0	0.0	0.0	0.0	0.0	0.0	0.0	0.0	0.0	0.0	0.0	0.0	0.0	1.0	0.0
NM_006443	10591	RefSeq_RNAs	H. sapiens	10591	H. sapiens	DNPH1	2'-deoxynucleoside 5'-phosphate N-hydrolase 1	GO:0009159 deoxyribonucleoside monophosphate catabolic process;GO:0009125 nucleoside monophosphate catabolic process;GO:0009162 deoxyribonucleoside monophosphate metabolic process		0.0	0.0	0.0	0.0	0.0	0.0	0.0	0.0	0.0	1.0	0.0	0.0	0.0	0.0	0.0	0.0	0.0	0.0	0.0	0.0
NM_001276479	9361	RefSeq_RNAs	H. sapiens	9361	H. sapiens	LONP1	lon peptidase 1, mitochondrial	GO:0070407 oxidation-dependent protein catabolic process;GO:0010044 response to aluminum ion;GO:0032042 mitochondrial DNA metabolic process		0.0	1.0	1.0	0.0	0.0	0.0	0.0	0.0	0.0	0.0	1.0	0.0	0.0	0.0	0.0	0.0	0.0	0.0	0.0	0.0
NM_003715	8615	RefSeq_RNAs	H. sapiens	8615	H. sapiens	USO1	USO1 vesicle transport factor	GO:0048208 COPII vesicle coating;GO:0048211 Golgi vesicle docking;GO:0048207 vesicle targeting, rough ER to cis-Golgi		0.0	0.0	0.0	0.0	0.0	0.0	0.0	0.0	0.0	0.0	0.0	0.0	0.0	0.0	0.0	0.0	0.0	0.0	0.0	0.0
NM_001257360	271	RefSeq_RNAs	H. sapiens	271	H. sapiens	AMPD2	adenosine monophosphate deaminase 2	GO:0072015 glomerular visceral epithelial cell development;GO:0072310 glomerular epithelial cell development;GO:0032264 IMP salvage		0.0	0.0	0.0	0.0	0.0	0.0	0.0	0.0	0.0	0.0	0.0	0.0	0.0	0.0	0.0	0.0	0.0	0.0	0.0	0.0
NR_109990	100507459	RefSeq_RNAs	H. sapiens	100507459	H. sapiens	NRSN2-AS1	NRSN2 antisense RNA 1			0.0	0.0	0.0	0.0	0.0	0.0	0.0	0.0	0.0	0.0	0.0	0.0	0.0	0.0	0.0	0.0	0.0	0.0	0.0	0.0
NM_006537	9960	RefSeq_RNAs	H. sapiens	9960	H. sapiens	USP3	ubiquitin specific peptidase 3	GO:0016578 histone deubiquitination;GO:0016579 protein deubiquitination;GO:0000122 negative regulation of transcription from RNA polymerase II promoter		0.0	1.0	1.0	0.0	1.0	1.0	0.0	0.0	0.0	0.0	0.0	0.0	1.0	0.0	0.0	0.0	0.0	0.0	0.0	0.0
NM_207344	283377	RefSeq_RNAs	H. sapiens	283377	H. sapiens	SPRYD4	SPRY domain containing 4	GO:0008150 biological_process		0.0	0.0	0.0	0.0	0.0	0.0	0.0	0.0	0.0	0.0	0.0	0.0	0.0	0.0	0.0	0.0	0.0	0.0	0.0	0.0
NM_199189	9782	RefSeq_RNAs	H. sapiens	9782	H. sapiens	MATR3	matrin 3	GO:0010608 posttranscriptional regulation of gene expression;GO:0010468 regulation of gene expression;GO:0060255 regulation of macromolecule metabolic process		0.0	0.0	0.0	0.0	0.0	0.0	0.0	1.0	0.0	0.0	0.0	0.0	0.0	0.0	0.0	0.0	0.0	0.0	0.0	0.0
NM_031209	81890	RefSeq_RNAs	H. sapiens	81890	H. sapiens	QTRT1	queuine tRNA-ribosyltransferase catalytic subunit 1	GO:0101030 tRNA-guanine transglycosylation;GO:0008616 queuosine biosynthetic process;GO:0046116 queuosine metabolic process		1.0	0.0	0.0	0.0	0.0	0.0	0.0	0.0	0.0	0.0	0.0	0.0	0.0	0.0	0.0	0.0	0.0	0.0	0.0	0.0
NM_001287190	4953	RefSeq_RNAs	H. sapiens	4953	H. sapiens	ODC1	ornithine decarboxylase 1	GO:0033387 putrescine biosynthetic process from ornithine;GO:0009446 putrescine biosynthetic process;GO:0009445 putrescine metabolic process	Pyridoxal Phosphate (Protein homodimerization activity);Spermine (Protein homodimerization activity);Putrescine (Protein homodimerization activity);Pyridoxine-5'-Phosphate (Protein homodimerization activity);N-Pyridoxyl-Glycine-5-Monophosphate (Protein homodimerization activity);Alpha-Difluoromethylornithine (Protein homodimerization activity);N'-Pyridoxyl-Lysine-5'-Monophosphate (Protein homodim…	0.0	1.0	0.0	0.0	0.0	0.0	0.0	0.0	0.0	0.0	0.0	0.0	0.0	1.0	0.0	0.0	0.0	0.0	0.0	1.0
NM_001035521	2976	RefSeq_RNAs	H. sapiens	2976	H. sapiens	GTF3C2	general transcription factor IIIC subunit 2	GO:0042791 5S class rRNA transcription from RNA polymerase III type 1 promoter;GO:0042797 tRNA transcription from RNA polymerase III promoter;GO:0009304 tRNA transcription		1.0	0.0	0.0	0.0	0.0	0.0	0.0	0.0	0.0	0.0	0.0	0.0	0.0	0.0	0.0	0.0	0.0	0.0	0.0	0.0
NM_004418	1844	RefSeq_RNAs	H. sapiens	1844	H. sapiens	DUSP2	dual specificity phosphatase 2	GO:0000188 inactivation of MAPK activity;GO:0043407 negative regulation of MAP kinase activity;GO:0071901 negative regulation of protein serine/threonine kinase activity		0.0	0.0	0.0	0.0	0.0	0.0	0.0	0.0	0.0	0.0	0.0	0.0	0.0	0.0	1.0	0.0	0.0	0.0	0.0	0.0
NM_001042533	84864	RefSeq_RNAs	H. sapiens	84864	H. sapiens	RIOX2	ribosomal oxygenase 2	GO:0070544 histone H3-K36 demethylation;GO:0034720 histone H3-K4 demethylation;GO:0030961 peptidyl-arginine hydroxylation		1.0	0.0	0.0	0.0	0.0	1.0	0.0	0.0	0.0	0.0	0.0	0.0	1.0	0.0	0.0	1.0	0.0	0.0	0.0	0.0
NM_138363	90799	RefSeq_RNAs	H. sapiens	90799	H. sapiens	CEP95	centrosomal protein 95			0.0	0.0	0.0	0.0	0.0	0.0	0.0	0.0	0.0	0.0	0.0	0.0	0.0	0.0	0.0	0.0	0.0	0.0	0.0	0.0
NR_109859	101929125	RefSeq_RNAs	H. sapiens	101929125	H. sapiens	LINC01730	long intergenic non-protein coding RNA 1730			0.0	0.0	0.0	0.0	0.0	0.0	0.0	0.0	0.0	0.0	0.0	0.0	0.0	0.0	0.0	0.0	0.0	0.0	0.0	0.0
NR_033441	3066	RefSeq_RNAs	H. sapiens	3066	H. sapiens	HDAC2	histone deacetylase 2	GO:0061198 fungiform papilla formation;GO:0061000 negative regulation of dendritic spine development;GO:1903351 cellular response to dopamine	Lovastatin (Transcription factor binding);Theophylline (Transcription factor binding);Valproic Acid (Transcription factor binding);Aminophylline (Transcription factor binding);Oxtriphylline (Transcription factor binding);Vorinostat (Transcription factor binding);SB939 (Transcription factor binding);MGCD-0103 (Transcription factor binding);Romidepsin (Transcription factor binding)	0.0	1.0	0.0	0.0	0.0	1.0	0.0	0.0	0.0	0.0	0.0	1.0	1.0	0.0	1.0	0.0	0.0	0.0	0.0	0.0
NM_024121	79134	RefSeq_RNAs	H. sapiens	79134	H. sapiens	TMEM185B	transmembrane protein 185B			0.0	0.0	0.0	0.0	0.0	0.0	0.0	0.0	0.0	0.0	0.0	0.0	0.0	0.0	0.0	0.0	0.0	0.0	0.0	0.0
NM_001080415	23350	RefSeq_RNAs	H. sapiens	23350	H. sapiens	U2SURP	U2 snRNP associated SURP domain containing	GO:0000398 mRNA splicing, via spliceosome;GO:0000377 RNA splicing, via transesterification reactions with bulged adenosine as nucleophile;GO:0000375 RNA splicing, via transesterification reactions		1.0	0.0	0.0	0.0	0.0	0.0	0.0	0.0	0.0	1.0	0.0	0.0	0.0	0.0	0.0	0.0	0.0	0.0	0.0	0.0
NM_020158	56915	RefSeq_RNAs	H. sapiens	56915	H. sapiens	EXOSC5	exosome component 5	GO:0034427 nuclear-transcribed mRNA catabolic process, exonucleolytic, 3'-5';GO:0071051 polyadenylation-dependent snoRNA 3'-end processing;GO:0043928 exonucleolytic nuclear-transcribed mRNA catabolic process involved in deadenylation-dependent decay		1.0	1.0	1.0	0.0	0.0	0.0	1.0	1.0	0.0	1.0	0.0	0.0	0.0	1.0	0.0	0.0	0.0	0.0	0.0	0.0
NM_001164675	285362	RefSeq_RNAs	H. sapiens	285362	H. sapiens	SUMF1	sulfatase modifying factor 1	GO:0006687 glycosphingolipid metabolic process;GO:0043687 post-translational protein modification;GO:0006664 glycolipid metabolic process		0.0	0.0	0.0	0.0	0.0	0.0	0.0	0.0	0.0	0.0	0.0	0.0	0.0	0.0	0.0	1.0	0.0	0.0	0.0	0.0
NM_001251888	79058	RefSeq_RNAs	H. sapiens	79058	H. sapiens	ASPSCR1	ASPSCR1, UBX domain containing tether for SLC2A4	GO:0046324 regulation of glucose import;GO:0010827 regulation of glucose transport;GO:0046323 glucose import		0.0	0.0	0.0	0.0	0.0	0.0	0.0	0.0	0.0	0.0	0.0	0.0	0.0	0.0	0.0	0.0	0.0	0.0	0.0	0.0
NM_014175	29088	RefSeq_RNAs	H. sapiens	29088	H. sapiens	MRPL15	mitochondrial ribosomal protein L15	GO:0070126 mitochondrial translational termination;GO:0070125 mitochondrial translational elongation;GO:0006415 translational termination		0.0	0.0	0.0	0.0	0.0	0.0	0.0	1.0	0.0	0.0	0.0	0.0	0.0	0.0	0.0	0.0	0.0	0.0	0.0	0.0
NM_024083	79058	RefSeq_RNAs	H. sapiens	79058	H. sapiens	ASPSCR1	ASPSCR1, UBX domain containing tether for SLC2A4	GO:0046324 regulation of glucose import;GO:0010827 regulation of glucose transport;GO:0046323 glucose import		0.0	0.0	0.0	0.0	0.0	0.0	0.0	0.0	0.0	0.0	0.0	0.0	0.0	0.0	0.0	0.0	0.0	0.0	0.0	0.0
NM_005732	10111	RefSeq_RNAs	H. sapiens	10111	H. sapiens	RAD50	RAD50 double strand break repair protein	GO:1904354 negative regulation of telomere capping;GO:0031860 telomeric 3' overhang formation;GO:0000019 regulation of mitotic recombination		0.0	0.0	1.0	0.0	0.0	0.0	1.0	0.0	0.0	0.0	0.0	0.0	0.0	1.0	0.0	0.0	0.0	0.0	0.0	0.0
NM_018352	55319	RefSeq_RNAs	H. sapiens	55319	H. sapiens	TMA16	translation machinery associated 16 homolog			0.0	0.0	0.0	0.0	0.0	0.0	0.0	0.0	0.0	0.0	0.0	0.0	0.0	0.0	0.0	0.0	0.0	0.0	0.0	0.0
NM_001001852	415116	RefSeq_RNAs	H. sapiens	415116	H. sapiens	PIM3	Pim-3 proto-oncogene, serine/threonine kinase	GO:0061179 negative regulation of insulin secretion involved in cellular response to glucose stimulus;GO:0046676 negative regulation of insulin secretion;GO:0061178 regulation of insulin secretion involved in cellular response to glucose stimulus		0.0	0.0	0.0	0.0	1.0	0.0	0.0	0.0	0.0	0.0	0.0	1.0	0.0	0.0	1.0	0.0	0.0	0.0	0.0	0.0
NM_018361	55326	RefSeq_RNAs	H. sapiens	55326	H. sapiens	AGPAT5	1-acylglycerol-3-phosphate O-acyltransferase 5	GO:0016024 CDP-diacylglycerol biosynthetic process;GO:0006654 phosphatidic acid biosynthetic process;GO:0019432 triglyceride biosynthetic process		0.0	0.0	0.0	0.0	0.0	0.0	0.0	0.0	0.0	0.0	0.0	0.0	0.0	0.0	0.0	0.0	0.0	0.0	0.0	0.0
NM_002568	26986	RefSeq_RNAs	H. sapiens	26986	H. sapiens	PABPC1	poly(A) binding protein cytoplasmic 1	GO:2000623 negative regulation of nuclear-transcribed mRNA catabolic process, nonsense-mediated decay;GO:0060213 positive regulation of nuclear-transcribed mRNA poly(A) tail shortening;GO:2000622 regulation of nuclear-transcribed mRNA catabolic process, nonsense-mediated decay		1.0	1.0	0.0	0.0	0.0	0.0	0.0	1.0	0.0	1.0	0.0	0.0	0.0	1.0	0.0	0.0	0.0	0.0	0.0	0.0
NM_003234	7037	RefSeq_RNAs	H. sapiens	7037	H. sapiens	TFRC	transferrin receptor	GO:0045830 positive regulation of isotype switching;GO:0045191 regulation of isotype switching;GO:0045190 isotype switching		0.0	0.0	1.0	0.0	0.0	0.0	0.0	0.0	0.0	1.0	0.0	0.0	0.0	1.0	0.0	0.0	0.0	0.0	0.0	0.0
NM_006401	10541	RefSeq_RNAs	H. sapiens	10541	H. sapiens	ANP32B	acidic nuclear phosphoprotein 32 family member B	GO:0046827 positive regulation of protein export from nucleus;GO:0006919 activation of cysteine-type endopeptidase activity involved in apoptotic process;GO:0046825 regulation of protein export from nucleus		0.0	1.0	0.0	1.0	0.0	0.0	0.0	0.0	0.0	0.0	0.0	0.0	1.0	0.0	0.0	0.0	0.0	1.0	0.0	0.0
NM_007051	11124	RefSeq_RNAs	H. sapiens	11124	H. sapiens	FAF1	Fas associated factor 1	GO:0007253 cytoplasmic sequestering of NF-kappaB;GO:0042347 negative regulation of NF-kappaB import into nucleus;GO:0042994 cytoplasmic sequestering of transcription factor		0.0	1.0	0.0	1.0	0.0	0.0	0.0	0.0	0.0	0.0	0.0	0.0	0.0	0.0	1.0	0.0	0.0	1.0	0.0	0.0
NR_125739	101927559	RefSeq_RNAs	H. sapiens	101927559	H. sapiens	CEBPB-AS1	CEBPB antisense RNA 1			0.0	0.0	0.0	0.0	0.0	0.0	0.0	0.0	0.0	0.0	0.0	0.0	0.0	0.0	0.0	0.0	0.0	0.0	0.0	0.0
NM_001145156	7026	RefSeq_RNAs	H. sapiens	7026	H. sapiens	NR2F2	nuclear receptor subfamily 2 group F member 2	GO:0060849 regulation of transcription involved in lymphatic endothelial cell fate commitment;GO:0060838 lymphatic endothelial cell fate commitment;GO:0045736 negative regulation of cyclin-dependent protein serine/threonine kinase activity		0.0	0.0	0.0	0.0	1.0	1.0	0.0	0.0	0.0	0.0	0.0	0.0	0.0	0.0	0.0	0.0	0.0	0.0	0.0	0.0
NM_014878	9933	RefSeq_RNAs	H. sapiens	9933	H. sapiens	PUM3	pumilio RNA binding family member 3	GO:0010835 regulation of protein ADP-ribosylation;GO:0060049 regulation of protein glycosylation;GO:0006471 protein ADP-ribosylation		0.0	0.0	0.0	0.0	0.0	0.0	0.0	1.0	0.0	0.0	0.0	0.0	0.0	0.0	0.0	0.0	0.0	0.0	0.0	0.0
NM_012118	25819	RefSeq_RNAs	H. sapiens	25819	H. sapiens	NOCT	nocturnin	GO:0000290 deadenylation-dependent decapping of nuclear-transcribed mRNA;GO:0048255 mRNA stabilization;GO:0000288 nuclear-transcribed mRNA catabolic process, deadenylation-dependent decay		1.0	1.0	0.0	0.0	0.0	0.0	1.0	1.0	0.0	1.0	0.0	0.0	0.0	0.0	0.0	0.0	0.0	0.0	0.0	0.0
NM_020143	56902	RefSeq_RNAs	H. sapiens	56902	H. sapiens	PNO1	partner of NOB1 homolog	GO:0006364 rRNA processing;GO:0016072 rRNA metabolic process;GO:0034470 ncRNA processing		1.0	0.0	0.0	0.0	0.0	0.0	0.0	0.0	0.0	0.0	0.0	0.0	0.0	0.0	0.0	0.0	0.0	0.0	0.0	0.0
NM_004704	9136	RefSeq_RNAs	H. sapiens	9136	H. sapiens	RRP9	ribosomal RNA processing 9, small subunit (SSU) processome component, homolog (yeast)	GO:0006364 rRNA processing;GO:0016072 rRNA metabolic process;GO:0034470 ncRNA processing		1.0	0.0	0.0	0.0	0.0	0.0	0.0	0.0	0.0	0.0	0.0	0.0	0.0	0.0	0.0	0.0	0.0	0.0	0.0	0.0
NM_001161619	56931	RefSeq_RNAs	H. sapiens	56931	H. sapiens	DUS3L	dihydrouridine synthase 3 like	GO:0002943 tRNA dihydrouridine synthesis;GO:0006400 tRNA modification;GO:0008033 tRNA processing		1.0	0.0	0.0	0.0	0.0	0.0	0.0	0.0	0.0	0.0	0.0	0.0	0.0	0.0	0.0	1.0	0.0	0.0	0.0	0.0
NM_006320	10424	RefSeq_RNAs	H. sapiens	10424	H. sapiens	PGRMC2	progesterone receptor membrane component 2	GO:0043401 steroid hormone mediated signaling pathway;GO:0071383 cellular response to steroid hormone stimulus;GO:0009755 hormone-mediated signaling pathway		0.0	0.0	0.0	0.0	0.0	0.0	0.0	0.0	0.0	0.0	0.0	0.0	0.0	0.0	0.0	0.0	0.0	0.0	0.0	0.0
NM_144581	112849	RefSeq_RNAs	H. sapiens	112849	H. sapiens	L3HYPDH	trans-L-3-hydroxyproline dehydratase	GO:0008152 metabolic process;GO:0008150 biological_process	L-Proline (Trans-l-3-hydroxyproline dehydratase activity)	0.0	0.0	0.0	0.0	0.0	0.0	0.0	0.0	0.0	0.0	0.0	0.0	0.0	0.0	0.0	0.0	0.0	0.0	0.0	0.0
NM_015317	23369	RefSeq_RNAs	H. sapiens	23369	H. sapiens	PUM2	pumilio RNA binding family member 2	GO:1900246 positive regulation of RIG-I signaling pathway;GO:0039535 regulation of RIG-I signaling pathway;GO:0039531 regulation of viral-induced cytoplasmic pattern recognition receptor signaling pathway		1.0	0.0	0.0	0.0	0.0	0.0	0.0	1.0	0.0	0.0	0.0	0.0	0.0	1.0	0.0	0.0	0.0	0.0	0.0	0.0
NM_001242463	114907	RefSeq_RNAs	H. sapiens	114907	H. sapiens	FBXO32	F-box protein 32	GO:0014894 response to denervation involved in regulation of muscle adaptation;GO:0014877 response to muscle inactivity involved in regulation of muscle adaptation;GO:0071549 cellular response to dexamethasone stimulus		0.0	1.0	0.0	0.0	0.0	0.0	0.0	0.0	0.0	0.0	0.0	1.0	0.0	0.0	0.0	0.0	0.0	0.0	0.0	0.0
NM_001142602	8877	RefSeq_RNAs	H. sapiens	8877	H. sapiens	SPHK1	sphingosine kinase 1	GO:0046521 sphingoid catabolic process;GO:0042346 positive regulation of NF-kappaB import into nucleus;GO:0046512 sphingosine biosynthetic process		0.0	1.0	0.0	1.0	1.0	0.0	0.0	0.0	0.0	0.0	0.0	0.0	0.0	0.0	1.0	0.0	0.0	0.0	0.0	1.0
NM_001011708	29789	RefSeq_RNAs	H. sapiens	29789	H. sapiens	OLA1	Obg like ATPase 1	GO:0002576 platelet degranulation;GO:0046034 ATP metabolic process;GO:0009205 purine ribonucleoside triphosphate metabolic process		0.0	0.0	0.0	0.0	0.0	0.0	0.0	0.0	0.0	0.0	0.0	0.0	0.0	0.0	0.0	0.0	0.0	0.0	0.0	0.0
NM_023016	65124	RefSeq_RNAs	H. sapiens	65124	H. sapiens	SOWAHC	sosondowah ankyrin repeat domain family member C			0.0	0.0	0.0	0.0	0.0	0.0	0.0	0.0	0.0	0.0	0.0	0.0	0.0	0.0	0.0	0.0	0.0	0.0	0.0	0.0
NM_138559	53335	RefSeq_RNAs	H. sapiens	53335	H. sapiens	BCL11A	B-cell CLL/lymphoma 11A	GO:1903860 negative regulation of dendrite extension;GO:1904800 negative regulation of neuron remodeling;GO:1904799 regulation of neuron remodeling		0.0	0.0	0.0	0.0	0.0	1.0	0.0	0.0	0.0	0.0	0.0	1.0	1.0	0.0	0.0	0.0	0.0	0.0	0.0	0.0
NM_003740	8645	RefSeq_RNAs	H. sapiens	8645	H. sapiens	KCNK5	potassium two pore domain channel subfamily K member 5	GO:0071805 potassium ion transmembrane transport;GO:0071804 cellular potassium ion transport;GO:0007588 excretion		0.0	0.0	0.0	0.0	0.0	0.0	0.0	0.0	0.0	0.0	0.0	0.0	0.0	0.0	0.0	0.0	0.0	0.0	0.0	0.0
NM_020162	56919	RefSeq_RNAs	H. sapiens	56919	H. sapiens	DHX33	DEAH-box helicase 33	GO:0045943 positive regulation of transcription from RNA polymerase I promoter;GO:0006356 regulation of transcription from RNA polymerase I promoter;GO:0006360 transcription from RNA polymerase I promoter		1.0	0.0	0.0	0.0	0.0	0.0	0.0	0.0	0.0	0.0	0.0	0.0	0.0	0.0	0.0	0.0	0.0	0.0	0.0	0.0
NM_001083908	55172	RefSeq_RNAs	H. sapiens	55172	H. sapiens	DNAAF2	dynein axonemal assembly factor 2	GO:0071973 bacterial-type flagellum-dependent cell motility;GO:0097588 archaeal or bacterial-type flagellum-dependent cell motility;GO:0070286 axonemal dynein complex assembly		0.0	0.0	0.0	0.0	0.0	0.0	0.0	0.0	0.0	0.0	0.0	0.0	0.0	0.0	0.0	0.0	0.0	0.0	0.0	0.0
NM_005956	4522	RefSeq_RNAs	H. sapiens	4522	H. sapiens	MTHFD1	methylenetetrahydrofolate dehydrogenase, cyclohydrolase and formyltetrahydrofolate synthetase 1	GO:0009257 10-formyltetrahydrofolate biosynthetic process;GO:0019346 transsulfuration;GO:0000105 histidine biosynthetic process	Tetrahydrofolic acid (Methylenetetrahydrofolate dehydrogenase [nad(p)+] activity);NADH (Methylenetetrahydrofolate dehydrogenase [nad(p)+] activity);LY374571 (Methylenetetrahydrofolate dehydrogenase [nad(p)+] activity);2'-Monophosphoadenosine 5'-Diphosphoribose (Methylenetetrahydrofolate dehydrogenase [nad(p)+] activity);LY249543 (Methylenetetrahydrofolate dehydrogenase [nad(p)+] activity)	0.0	0.0	0.0	0.0	0.0	0.0	0.0	1.0	0.0	0.0	0.0	0.0	0.0	0.0	0.0	1.0	0.0	0.0	0.0	1.0
NR_103744	100506392	RefSeq_RNAs	H. sapiens	100506392	H. sapiens	SLC16A1-AS1	SLC16A1 antisense RNA 1			0.0	0.0	0.0	0.0	0.0	0.0	0.0	0.0	0.0	0.0	0.0	0.0	0.0	0.0	0.0	0.0	0.0	0.0	0.0	0.0
NM_017582	55585	RefSeq_RNAs	H. sapiens	55585	H. sapiens	UBE2Q1	ubiquitin conjugating enzyme E2 Q1	GO:0070459 prolactin secretion;GO:0001967 suckling behavior;GO:0007566 embryo implantation		0.0	0.0	0.0	0.0	0.0	0.0	0.0	0.0	0.0	0.0	0.0	0.0	0.0	0.0	0.0	0.0	0.0	0.0	0.0	0.0
NM_006827	10972	RefSeq_RNAs	H. sapiens	10972	H. sapiens	TMED10	transmembrane p24 trafficking protein 10	GO:0048205 COPI coating of Golgi vesicle;GO:0048200 Golgi transport vesicle coating;GO:0035964 COPI-coated vesicle budding		0.0	0.0	0.0	0.0	0.0	0.0	0.0	1.0	0.0	0.0	0.0	0.0	0.0	0.0	0.0	0.0	0.0	0.0	0.0	0.0
NM_001284337	23223	RefSeq_RNAs	H. sapiens	23223	H. sapiens	RRP12	ribosomal RNA processing 12 homolog			0.0	0.0	0.0	0.0	0.0	0.0	0.0	0.0	0.0	0.0	0.0	0.0	0.0	0.0	0.0	0.0	0.0	0.0	0.0	0.0
NM_001145860	10940	RefSeq_RNAs	H. sapiens	10940	H. sapiens	POP1	POP1 homolog, ribonuclease P/MRP subunit	GO:0016078 tRNA catabolic process;GO:0001682 tRNA 5'-leader removal;GO:0034661 ncRNA catabolic process		1.0	1.0	0.0	0.0	0.0	0.0	1.0	0.0	0.0	1.0	0.0	0.0	0.0	0.0	0.0	0.0	0.0	0.0	0.0	0.0
NM_001007270	79760	RefSeq_RNAs	H. sapiens	79760	H. sapiens	GEMIN7	gem nuclear organelle associated protein 7	GO:0000387 spliceosomal snRNP assembly;GO:0051170 nuclear import;GO:0000398 mRNA splicing, via spliceosome		1.0	0.0	0.0	1.0	0.0	0.0	0.0	0.0	0.0	1.0	0.0	0.0	0.0	0.0	0.0	0.0	0.0	0.0	0.0	0.0
NR_003697	285958	RefSeq_RNAs	H. sapiens	285958	H. sapiens	SNHG15	small nucleolar RNA host gene 15			0.0	0.0	0.0	0.0	0.0	0.0	0.0	0.0	0.0	0.0	0.0	0.0	0.0	0.0	0.0	0.0	0.0	0.0	0.0	0.0
NM_001171993	3242	RefSeq_RNAs	H. sapiens	3242	H. sapiens	HPD	4-hydroxyphenylpyruvate dioxygenase	GO:0006559 L-phenylalanine catabolic process;GO:0006572 tyrosine catabolic process;GO:1902222 erythrose 4-phosphate/phosphoenolpyruvate family amino acid catabolic process	Nitisinone (Metal ion binding);(1-Tert-Butyl-5-Hydroxy-1h-Pyrazol-4-Yl)-(6-Methanesulfonyl-4'-Methoxy-2-Methyl-Biphenyl-3-Yl)-Methanone (Metal ion binding)	0.0	0.0	0.0	0.0	0.0	0.0	0.0	0.0	0.0	1.0	0.0	0.0	0.0	0.0	0.0	1.0	0.0	0.0	0.0	1.0
NM_013979	662	RefSeq_RNAs	H. sapiens	662	H. sapiens	BNIP1	BCL2 interacting protein 1	GO:0016320 endoplasmic reticulum membrane fusion;GO:0006890 retrograde vesicle-mediated transport, Golgi to ER;GO:0097194 execution phase of apoptosis		0.0	0.0	0.0	0.0	0.0	0.0	0.0	0.0	1.0	0.0	0.0	0.0	0.0	0.0	1.0	0.0	0.0	0.0	0.0	0.0
NM_001300941	144577	RefSeq_RNAs	H. sapiens	144577	H. sapiens	C12orf66	chromosome 12 open reading frame 66			0.0	0.0	0.0	0.0	0.0	0.0	0.0	0.0	0.0	0.0	0.0	0.0	0.0	0.0	0.0	0.0	0.0	0.0	0.0	0.0
NM_003900	8878	RefSeq_RNAs	H. sapiens	8878	H. sapiens	SQSTM1	sequestosome 1	GO:0098779 positive regulation of macromitophagy in response to mitochondrial depolarization;GO:1901526 positive regulation of macromitophagy;GO:0044130 negative regulation of growth of symbiont in host		0.0	1.0	0.0	0.0	0.0	1.0	0.0	0.0	1.0	0.0	1.0	0.0	0.0	1.0	1.0	0.0	0.0	1.0	0.0	0.0
NM_001197051	80829	RefSeq_RNAs	H. sapiens	80829	H. sapiens	ZFP91	ZFP91 zinc finger protein	GO:0007250 activation of NF-kappaB-inducing kinase activity;GO:1901224 positive regulation of NIK/NF-kappaB signaling;GO:0070534 protein K63-linked ubiquitination		0.0	1.0	0.0	0.0	0.0	0.0	0.0	0.0	0.0	0.0	0.0	0.0	0.0	0.0	0.0	0.0	0.0	0.0	0.0	0.0
NR_110835	23510	RefSeq_RNAs	H. sapiens	23510	H. sapiens	KCTD2	potassium channel tetramerization domain containing 2	GO:0043161 proteasome-mediated ubiquitin-dependent protein catabolic process;GO:0051260 protein homooligomerization;GO:0010498 proteasomal protein catabolic process		0.0	1.0	0.0	0.0	0.0	0.0	0.0	0.0	0.0	0.0	0.0	0.0	0.0	0.0	0.0	0.0	0.0	0.0	0.0	0.0
NM_001300981	5478	RefSeq_RNAs	H. sapiens	5478	H. sapiens	PPIA	peptidylprolyl isomerase A	GO:0019064 fusion of virus membrane with host plasma membrane;GO:0039663 membrane fusion involved in viral entry into host cell;GO:0019061 uncoating of virus	Cyclosporine (Virion binding);L-Proline (Virion binding);(3r)-1-Acetyl-3-Methylpiperidine (Virion binding);Ethyl Oxo(Piperidin-1-Yl)Acetate (Virion binding);(3s,6s,9r,10r,11s,12s,13e,15e,18s,21s)-18-{(1e,3e,7s,8s)-9-[(2s,3r,4s,5s,6r,9s,11s)-9-Ethyl-4-Hydroxy-3,5,11-Trimethyl-8-Oxo-1-Oxa-7-Azaspiro[5.5]Undec-2-Yl]-8-Hydroxy-1,7-Dimethylnona-1,3-Dienyl}-10,12-Dihydroxy-3-(3-Hydroxybenzyl)-6-Isoprop…	0.0	0.0	1.0	1.0	0.0	0.0	0.0	0.0	0.0	1.0	0.0	0.0	0.0	1.0	0.0	0.0	0.0	0.0	0.0	0.0
NM_001098531	10411	RefSeq_RNAs	H. sapiens	10411	H. sapiens	RAPGEF3	Rap guanine nucleotide exchange factor 3	GO:0030822 positive regulation of cAMP catabolic process;GO:0030807 positive regulation of cyclic nucleotide catabolic process;GO:0033123 positive regulation of purine nucleotide catabolic process		0.0	1.0	0.0	1.0	0.0	0.0	0.0	0.0	0.0	1.0	0.0	1.0	1.0	0.0	0.0	0.0	0.0	0.0	0.0	0.0
NM_021129	5464	RefSeq_RNAs	H. sapiens	5464	H. sapiens	PPA1	pyrophosphatase (inorganic) 1	GO:0071344 diphosphate metabolic process;GO:0006418 tRNA aminoacylation for protein translation;GO:0043039 tRNA aminoacylation		1.0	0.0	0.0	0.0	0.0	0.0	0.0	1.0	0.0	0.0	0.0	0.0	0.0	0.0	0.0	0.0	0.0	0.0	0.0	1.0
NM_002823	5757	RefSeq_RNAs	H. sapiens	5757	H. sapiens	PTMA	prothymosin, alpha	GO:0006351 transcription, DNA-templated;GO:0097659 nucleic acid-templated transcription;GO:0032774 RNA biosynthetic process		0.0	0.0	0.0	0.0	0.0	0.0	0.0	0.0	0.0	0.0	0.0	0.0	0.0	0.0	0.0	0.0	0.0	0.0	0.0	0.0
NM_024662	55226	RefSeq_RNAs	H. sapiens	55226	H. sapiens	NAT10	N-acetyltransferase 10	GO:1904812 rRNA acetylation involved in maturation of SSU-rRNA;GO:0002101 tRNA wobble cytosine modification;GO:1990882 rRNA acetylation		1.0	0.0	1.0	0.0	0.0	0.0	1.0	0.0	0.0	0.0	0.0	0.0	0.0	0.0	0.0	0.0	0.0	0.0	0.0	0.0
NM_017859	54963	RefSeq_RNAs	H. sapiens	54963	H. sapiens	UCKL1	uridine-cytidine kinase 1 like 1	GO:0044211 CTP salvage;GO:0044206 UMP salvage;GO:0010138 pyrimidine ribonucleotide salvage	Alpha-Phosphoribosylpyrophosphoric Acid (Uridine kinase activity);Uracil (Uridine kinase activity);Uridine-5'-Monophosphate (Uridine kinase activity);Guanosine-5'-Triphosphate (Uridine kinase activity)	0.0	0.0	0.0	0.0	0.0	0.0	0.0	0.0	0.0	0.0	0.0	0.0	0.0	1.0	0.0	0.0	0.0	0.0	0.0	0.0
NM_001136195	30000	RefSeq_RNAs	H. sapiens	30000	H. sapiens	TNPO2	transportin 2	GO:0006610 ribosomal protein import into nucleus;GO:0006607 NLS-bearing protein import into nucleus;GO:0000060 protein import into nucleus, translocation		0.0	0.0	0.0	1.0	0.0	0.0	0.0	0.0	0.0	0.0	0.0	0.0	0.0	0.0	0.0	0.0	0.0	0.0	0.0	0.0
NM_002415	4282	RefSeq_RNAs	H. sapiens	4282	H. sapiens	MIF	macrophage migration inhibitory factor (glycosylation-inhibiting factor)	GO:0061078 positive regulation of prostaglandin secretion involved in immune response;GO:0090238 positive regulation of arachidonic acid secretion;GO:0090323 prostaglandin secretion involved in immune response	3,4-Dihydroxycinnamic Acid (Receptor binding);7-Hydroxy-2-Oxo-Chromene-3-Carboxylic Acid Ethyl Ester (Receptor binding);Citric Acid (Receptor binding);3-(4-HYDROXY-PHENYL)PYRUVIC ACID (Receptor binding);3-(4-HYDROXYPHENYL)-4,5-DIHYDRO-5-ISOXAZOLE-ACETIC ACID METHYL ESTER (Receptor binding);4-HYDROXYBENZALDEHYDE O-(CYCLOHEXYLCARBONYL)OXIME (Receptor binding);3-FLUORO-4-HYDROXYBENZALDEHYDE O-(CYCLO…	0.0	0.0	1.0	1.0	1.0	0.0	0.0	0.0	0.0	0.0	0.0	1.0	0.0	0.0	1.0	0.0	1.0	0.0	0.0	1.0
NM_019114	54566	RefSeq_RNAs	H. sapiens	54566	H. sapiens	EPB41L4B	erythrocyte membrane protein band 4.1 like 4B	GO:0051549 positive regulation of keratinocyte migration;GO:0051547 regulation of keratinocyte migration;GO:0051546 keratinocyte migration		0.0	0.0	0.0	0.0	0.0	0.0	0.0	0.0	0.0	0.0	0.0	0.0	0.0	0.0	0.0	0.0	0.0	0.0	0.0	0.0
NM_001142935	83463	RefSeq_RNAs	H. sapiens	83463	H. sapiens	MXD3	MAX dimerization protein 3	GO:0045892 negative regulation of transcription, DNA-templated;GO:1903507 negative regulation of nucleic acid-templated transcription;GO:1902679 negative regulation of RNA biosynthetic process		0.0	0.0	0.0	0.0	0.0	0.0	0.0	0.0	0.0	0.0	0.0	0.0	0.0	0.0	0.0	0.0	0.0	0.0	0.0	0.0
NM_001282236	8814	RefSeq_RNAs	H. sapiens	8814	H. sapiens	CDKL1	cyclin dependent kinase like 1	GO:0007507 heart development;GO:0072359 circulatory system development;GO:0051726 regulation of cell cycle		0.0	0.0	0.0	0.0	1.0	0.0	0.0	0.0	0.0	0.0	0.0	0.0	0.0	0.0	0.0	0.0	0.0	0.0	0.0	0.0
NM_001164093	50813	RefSeq_RNAs	H. sapiens	50813	H. sapiens	COPS7A	COP9 signalosome subunit 7A	GO:0000715 nucleotide-excision repair, DNA damage recognition;GO:0006283 transcription-coupled nucleotide-excision repair;GO:0000338 protein deneddylation		0.0	0.0	1.0	0.0	0.0	0.0	0.0	0.0	0.0	0.0	0.0	0.0	0.0	0.0	0.0	0.0	0.0	0.0	0.0	0.0
NM_014652	9670	RefSeq_RNAs	H. sapiens	9670	H. sapiens	IPO13	importin 13	GO:0006606 protein import into nucleus;GO:1902593 single-organism nuclear import;GO:0044744 protein targeting to nucleus		0.0	0.0	0.0	1.0	0.0	0.0	0.0	0.0	0.0	0.0	0.0	0.0	0.0	0.0	0.0	0.0	0.0	0.0	0.0	0.0
NM_005524	3280	RefSeq_RNAs	H. sapiens	3280	H. sapiens	HES1	hes family bHLH transcription factor 1	GO:0061106 negative regulation of stomach neuroendocrine cell differentiation;GO:2000227 negative regulation of pancreatic A cell differentiation;GO:0061105 regulation of stomach neuroendocrine cell differentiation		0.0	0.0	0.0	1.0	1.0	1.0	0.0	0.0	0.0	0.0	1.0	0.0	0.0	0.0	0.0	0.0	0.0	0.0	0.0	0.0
NM_005934	4298	RefSeq_RNAs	H. sapiens	4298	H. sapiens	MLLT1	MLLT1, super elongation complex subunit	GO:0006469 negative regulation of protein kinase activity;GO:0006368 transcription elongation from RNA polymerase II promoter;GO:0033673 negative regulation of kinase activity		0.0	0.0	0.0	0.0	0.0	0.0	0.0	0.0	0.0	0.0	0.0	0.0	0.0	0.0	0.0	0.0	0.0	0.0	0.0	0.0
NM_017901	53373	RefSeq_RNAs	H. sapiens	53373	H. sapiens	TPCN1	two pore segment channel 1	GO:0051209 release of sequestered calcium ion into cytosol;GO:0097553 calcium ion transmembrane import into cytosol;GO:1902656 calcium ion import into cytosol		0.0	1.0	0.0	0.0	0.0	0.0	0.0	0.0	1.0	0.0	0.0	0.0	0.0	0.0	0.0	0.0	0.0	0.0	0.0	0.0
NM_018471	55854	RefSeq_RNAs	H. sapiens	55854	H. sapiens	ZC3H15	zinc finger CCCH-type containing 15	GO:0019221 cytokine-mediated signaling pathway;GO:0071345 cellular response to cytokine stimulus;GO:0034097 response to cytokine		0.0	0.0	0.0	0.0	0.0	0.0	0.0	0.0	0.0	0.0	0.0	0.0	0.0	0.0	0.0	0.0	0.0	0.0	0.0	0.0
NM_005985	6615	RefSeq_RNAs	H. sapiens	6615	H. sapiens	SNAI1	snail family transcriptional repressor 1	GO:0060806 negative regulation of cell differentiation involved in embryonic placenta development;GO:0010957 negative regulation of vitamin D biosynthetic process;GO:0060800 regulation of cell differentiation involved in embryonic placenta development		0.0	0.0	1.0	0.0	0.0	1.0	0.0	0.0	0.0	0.0	0.0	0.0	0.0	0.0	1.0	0.0	1.0	0.0	0.0	1.0
NM_024612	79665	RefSeq_RNAs	H. sapiens	79665	H. sapiens	DHX40	DEAH-box helicase 40	GO:0000398 mRNA splicing, via spliceosome;GO:0000377 RNA splicing, via transesterification reactions with bulged adenosine as nucleophile;GO:0000375 RNA splicing, via transesterification reactions		1.0	0.0	0.0	0.0	0.0	0.0	0.0	0.0	0.0	1.0	0.0	0.0	0.0	0.0	0.0	0.0	0.0	0.0	0.0	0.0
NM_014426	27131	RefSeq_RNAs	H. sapiens	27131	H. sapiens	SNX5	sorting nexin 5	GO:0006907 pinocytosis;GO:0016241 regulation of macroautophagy;GO:0042147 retrograde transport, endosome to Golgi		0.0	1.0	0.0	0.0	0.0	0.0	0.0	0.0	1.0	0.0	0.0	0.0	0.0	0.0	0.0	0.0	0.0	0.0	0.0	0.0
NM_032304	84264	RefSeq_RNAs	H. sapiens	84264	H. sapiens	HAGHL	hydroxyacylglutathione hydrolase-like			0.0	0.0	0.0	0.0	0.0	0.0	0.0	0.0	0.0	0.0	0.0	0.0	0.0	0.0	0.0	0.0	0.0	0.0	0.0	0.0
NM_194255	6573	RefSeq_RNAs	H. sapiens	6573	H. sapiens	SLC19A1	solute carrier family 19 member 1	GO:0051958 methotrexate transport;GO:0098838 reduced folate transmembrane transport;GO:0015884 folic acid transport		0.0	0.0	0.0	0.0	0.0	0.0	0.0	1.0	0.0	0.0	0.0	0.0	0.0	0.0	0.0	0.0	0.0	0.0	0.0	1.0
NM_002703	5471	RefSeq_RNAs	H. sapiens	5471	H. sapiens	PPAT	phosphoribosyl pyrophosphate amidotransferase	GO:0006543 glutamine catabolic process;GO:0006189 'de novo' IMP biosynthetic process;GO:0006188 IMP biosynthetic process	L-Glutamine (Metal ion binding);Mercaptopurine (Metal ion binding)	0.0	0.0	0.0	0.0	1.0	0.0	0.0	0.0	0.0	0.0	0.0	1.0	0.0	0.0	0.0	0.0	0.0	0.0	0.0	1.0
NM_170746	280636	RefSeq_RNAs	H. sapiens	280636	H. sapiens	SELENOH	selenoprotein H			0.0	0.0	0.0	0.0	0.0	0.0	0.0	0.0	0.0	0.0	0.0	0.0	0.0	0.0	0.0	0.0	0.0	0.0	0.0	0.0
NM_001289398	6595	RefSeq_RNAs	H. sapiens	6595	H. sapiens	SMARCA2	SWI/SNF related, matrix associated, actin dependent regulator of chromatin, subfamily a, member 2	GO:0007286 spermatid development;GO:0048515 spermatid differentiation;GO:0030308 negative regulation of cell growth		0.0	0.0	0.0	0.0	0.0	1.0	0.0	0.0	0.0	0.0	0.0	0.0	1.0	0.0	0.0	0.0	0.0	0.0	0.0	0.0
NM_205861	79947	RefSeq_RNAs	H. sapiens	79947	H. sapiens	DHDDS	dehydrodolichyl diphosphate synthase subunit	GO:0006489 dolichyl diphosphate biosynthetic process;GO:0016094 polyprenol biosynthetic process;GO:0046465 dolichyl diphosphate metabolic process		0.0	0.0	0.0	0.0	0.0	0.0	0.0	0.0	0.0	0.0	0.0	0.0	0.0	0.0	0.0	0.0	0.0	0.0	0.0	1.0
NM_001199055	29965	RefSeq_RNAs	H. sapiens	29965	H. sapiens	CDIP1	cell death inducing p53 target 1	GO:0042771 intrinsic apoptotic signaling pathway in response to DNA damage by p53 class mediator;GO:0033209 tumor necrosis factor-mediated signaling pathway;GO:0072332 intrinsic apoptotic signaling pathway by p53 class mediator		0.0	0.0	1.0	0.0	0.0	0.0	0.0	0.0	0.0	0.0	0.0	0.0	0.0	0.0	1.0	0.0	0.0	0.0	0.0	0.0
NM_001163735	80179	RefSeq_RNAs	H. sapiens	80179	H. sapiens	MYO19	myosin XIX			0.0	0.0	0.0	0.0	0.0	0.0	0.0	0.0	0.0	0.0	0.0	0.0	0.0	0.0	0.0	0.0	0.0	0.0	0.0	0.0
NM_001722	661	RefSeq_RNAs	H. sapiens	661	H. sapiens	POLR3D	RNA polymerase III subunit D	GO:0032728 positive regulation of interferon-beta production;GO:0032648 regulation of interferon-beta production;GO:0032481 positive regulation of type I interferon production		0.0	0.0	0.0	0.0	0.0	0.0	0.0	0.0	0.0	0.0	0.0	0.0	0.0	1.0	0.0	0.0	0.0	0.0	0.0	0.0
NM_001098206	3185	RefSeq_RNAs	H. sapiens	3185	H. sapiens	HNRNPF	heterogeneous nuclear ribonucleoprotein F	GO:0008543 fibroblast growth factor receptor signaling pathway;GO:0044344 cellular response to fibroblast growth factor stimulus;GO:0043484 regulation of RNA splicing		1.0	0.0	0.0	0.0	0.0	0.0	0.0	0.0	0.0	1.0	0.0	0.0	0.0	0.0	0.0	0.0	0.0	0.0	0.0	0.0
NR_027447	100289341	RefSeq_RNAs	H. sapiens	100289341	H. sapiens	MAN1B1-AS1	MAN1B1 antisense RNA 1 (head to head)			0.0	0.0	0.0	0.0	0.0	0.0	0.0	0.0	0.0	0.0	0.0	0.0	0.0	0.0	0.0	0.0	0.0	0.0	0.0	0.0
NM_001286969	401541	RefSeq_RNAs	H. sapiens	401541	H. sapiens	CENPP	centromere protein P	GO:0034080 CENP-A containing nucleosome assembly;GO:0006336 DNA replication-independent nucleosome assembly;GO:0031055 chromatin remodeling at centromere		0.0	0.0	0.0	0.0	0.0	0.0	0.0	0.0	0.0	0.0	0.0	0.0	1.0	0.0	0.0	0.0	0.0	0.0	0.0	0.0
NR_104038	54617	RefSeq_RNAs	H. sapiens	54617	H. sapiens	INO80	INO80 complex subunit	GO:0010571 positive regulation of nuclear cell cycle DNA replication;GO:0033262 regulation of nuclear cell cycle DNA replication;GO:0070914 UV-damage excision repair		0.0	0.0	1.0	0.0	1.0	0.0	0.0	0.0	0.0	0.0	0.0	0.0	1.0	0.0	0.0	0.0	0.0	0.0	0.0	0.0
NM_001080125	841	RefSeq_RNAs	H. sapiens	841	H. sapiens	CASP8	caspase 8	GO:0039650 suppression by virus of host cysteine-type endopeptidase activity involved in apoptotic process;GO:0039513 suppression by virus of host catalytic activity;GO:0039516 modulation by virus of host catalytic activity		0.0	1.0	0.0	1.0	0.0	0.0	0.0	0.0	0.0	0.0	1.0	0.0	0.0	1.0	1.0	0.0	0.0	1.0	0.0	0.0
NM_001271972	3326	RefSeq_RNAs	H. sapiens	3326	H. sapiens	HSP90AB1	heat shock protein 90 alpha family class B member 1	GO:0033160 positive regulation of protein import into nucleus, translocation;GO:0032435 negative regulation of proteasomal ubiquitin-dependent protein catabolic process;GO:1903660 negative regulation of complement-dependent cytotoxicity	Geldanamycin (Utp binding);9-Butyl-8-(3,4,5-Trimethoxybenzyl)-9h-Purin-6-Amine (Utp binding);Radicicol (Utp binding);CNF1010 (Utp binding);SNX-5422 (Utp binding);4-[4-(2,3-DIHYDRO-1,4-BENZODIOXIN-6-YL)-3-METHYL-1H-PYRAZOL-5-YL]-6-ETHYLBENZENE-1,3-DIOL (Utp binding);8-(6-BROMO-BENZO[1,3]DIOXOL-5-YLSULFANYL)-9-(3-ISOPROPYLAMINO-PROPYL)-ADENINE (Utp binding);4-{4-[4-(3-AMINOPROPOXY)PHENYL]-1H-PYRAZO…	1.0	1.0	1.0	1.0	1.0	0.0	0.0	0.0	0.0	1.0	0.0	0.0	0.0	1.0	1.0	0.0	1.0	0.0	0.0	0.0
NR_033934	653479	RefSeq_RNAs	H. sapiens	653479	H. sapiens	MRPL45P2	mitochondrial ribosomal protein L45 pseudogene 2			0.0	0.0	0.0	0.0	0.0	0.0	0.0	0.0	0.0	0.0	0.0	0.0	0.0	0.0	0.0	0.0	0.0	0.0	0.0	0.0
NM_014777	9816	RefSeq_RNAs	H. sapiens	9816	H. sapiens	URB2	URB2 ribosome biogenesis 2 homolog (S. cerevisiae)	GO:0042254 ribosome biogenesis;GO:0022613 ribonucleoprotein complex biogenesis;GO:0044085 cellular component biogenesis		1.0	0.0	0.0	0.0	0.0	0.0	0.0	0.0	0.0	0.0	0.0	0.0	0.0	0.0	0.0	0.0	0.0	0.0	0.0	0.0
NM_007195	11201	RefSeq_RNAs	H. sapiens	11201	H. sapiens	POLI	DNA polymerase iota	GO:0042276 error-prone translesion synthesis;GO:0019985 translesion synthesis;GO:0000731 DNA synthesis involved in DNA repair		0.0	0.0	1.0	0.0	0.0	0.0	0.0	0.0	0.0	0.0	0.0	0.0	0.0	0.0	0.0	0.0	0.0	0.0	0.0	0.0
NR_046706	100874211	RefSeq_RNAs	H. sapiens	100874211	H. sapiens	MID1IP1-AS1	MID1IP1 antisense RNA 1			0.0	0.0	0.0	0.0	0.0	0.0	0.0	0.0	0.0	0.0	0.0	0.0	0.0	0.0	0.0	0.0	0.0	0.0	0.0	0.0
NR_110088	101927497	RefSeq_RNAs	H. sapiens	101927497	H. sapiens	LOC101927497	uncharacterized LOC101927497			0.0	0.0	0.0	0.0	0.0	0.0	0.0	0.0	0.0	0.0	0.0	0.0	0.0	0.0	0.0	0.0	0.0	0.0	0.0	0.0
NM_019054	54537	RefSeq_RNAs	H. sapiens	54537	H. sapiens	FAM35A	family with sequence similarity 35 member A			0.0	0.0	0.0	0.0	0.0	0.0	0.0	0.0	0.0	0.0	0.0	0.0	0.0	0.0	0.0	0.0	0.0	0.0	0.0	0.0
NM_012204	9329	RefSeq_RNAs	H. sapiens	9329	H. sapiens	GTF3C4	general transcription factor IIIC subunit 4	GO:0042791 5S class rRNA transcription from RNA polymerase III type 1 promoter;GO:0042797 tRNA transcription from RNA polymerase III promoter;GO:0009304 tRNA transcription		1.0	0.0	0.0	0.0	0.0	0.0	0.0	0.0	0.0	0.0	0.0	0.0	1.0	0.0	0.0	0.0	0.0	0.0	0.0	0.0
NM_018133	55167	RefSeq_RNAs	H. sapiens	55167	H. sapiens	MSL2	male-specific lethal 2 homolog (Drosophila)	GO:0043984 histone H4-K16 acetylation;GO:0043967 histone H4 acetylation;GO:0016573 histone acetylation		0.0	0.0	0.0	0.0	0.0	0.0	0.0	0.0	0.0	0.0	0.0	0.0	1.0	0.0	0.0	0.0	0.0	0.0	0.0	0.0
NM_001005751	387680	RefSeq_RNAs	H. sapiens	387680	H. sapiens	WASHC2A	WASH complex subunit 2A	GO:0042147 retrograde transport, endosome to Golgi;GO:0016482 cytosolic transport;GO:0016197 endosomal transport		0.0	0.0	0.0	0.0	0.0	0.0	0.0	0.0	0.0	0.0	0.0	0.0	0.0	0.0	0.0	0.0	0.0	0.0	0.0	0.0
NM_001382	1798	RefSeq_RNAs	H. sapiens	1798	H. sapiens	DPAGT1	dolichyl-phosphate N-acetylglucosaminephosphotransferase 1	GO:0006489 dolichyl diphosphate biosynthetic process;GO:0046465 dolichyl diphosphate metabolic process;GO:0019348 dolichol metabolic process		0.0	0.0	0.0	0.0	0.0	0.0	0.0	0.0	0.0	0.0	0.0	0.0	0.0	0.0	0.0	0.0	0.0	0.0	0.0	0.0
NM_198581	376940	RefSeq_RNAs	H. sapiens	376940	H. sapiens	ZC3H6	zinc finger CCCH-type containing 6	GO:0008150 biological_process		0.0	0.0	0.0	0.0	0.0	0.0	0.0	0.0	0.0	0.0	0.0	0.0	0.0	0.0	0.0	0.0	0.0	0.0	0.0	0.0
NM_005504	586	RefSeq_RNAs	H. sapiens	586	H. sapiens	BCAT1	branched chain amino acid transaminase 1	GO:0009099 valine biosynthetic process;GO:0009098 leucine biosynthetic process;GO:0009083 branched-chain amino acid catabolic process	Pyridoxal Phosphate (L-valine transaminase activity);L-Glutamic Acid (L-valine transaminase activity);L-Leucine (L-valine transaminase activity);L-Valine (L-valine transaminase activity);L-Isoleucine (L-valine transaminase activity);N'-(5-CHLOROBENZOFURAN-2-CARBONYL)-2-(TRIFLUOROMETHYL)BENZENESULFONOHYDRAZIDE (L-valine transaminase activity)	0.0	0.0	0.0	0.0	1.0	0.0	0.0	0.0	0.0	0.0	0.0	0.0	0.0	0.0	0.0	0.0	0.0	0.0	0.0	1.0
NM_014303	23481	RefSeq_RNAs	H. sapiens	23481	H. sapiens	PES1	pescadillo ribosomal biogenesis factor 1	GO:0000463 maturation of LSU-rRNA from tricistronic rRNA transcript (SSU-rRNA, 5.8S rRNA, LSU-rRNA);GO:0007000 nucleolus organization;GO:0000466 maturation of 5.8S rRNA from tricistronic rRNA transcript (SSU-rRNA, 5.8S rRNA, LSU-rRNA)		1.0	0.0	0.0	1.0	1.0	0.0	1.0	0.0	0.0	0.0	0.0	0.0	0.0	0.0	0.0	0.0	0.0	0.0	0.0	0.0
NM_004584	5883	RefSeq_RNAs	H. sapiens	5883	H. sapiens	RAD9A	RAD9 checkpoint clamp component A	GO:1902231 positive regulation of intrinsic apoptotic signaling pathway in response to DNA damage;GO:0031573 intra-S DNA damage checkpoint;GO:1902229 regulation of intrinsic apoptotic signaling pathway in response to DNA damage		0.0	0.0	1.0	0.0	1.0	0.0	1.0	0.0	0.0	0.0	0.0	0.0	0.0	0.0	1.0	0.0	1.0	1.0	0.0	0.0
NM_031992	7458	RefSeq_RNAs	H. sapiens	7458	H. sapiens	EIF4H	eukaryotic translation initiation factor 4H	GO:0097010 eukaryotic translation initiation factor 4F complex assembly;GO:0001731 formation of translation preinitiation complex;GO:0002183 cytoplasmic translational initiation		1.0	0.0	0.0	0.0	0.0	0.0	0.0	1.0	0.0	0.0	0.0	0.0	0.0	1.0	0.0	0.0	0.0	0.0	0.0	0.0
NM_001135040	1639	RefSeq_RNAs	H. sapiens	1639	H. sapiens	DCTN1	dynactin subunit 1	GO:0090063 positive regulation of microtubule nucleation;GO:0010968 regulation of microtubule nucleation;GO:0034454 microtubule anchoring at centrosome		0.0	0.0	0.0	0.0	1.0	0.0	0.0	0.0	0.0	0.0	0.0	0.0	0.0	0.0	0.0	0.0	0.0	0.0	0.0	0.0
NM_018109	55149	RefSeq_RNAs	H. sapiens	55149	H. sapiens	MTPAP	mitochondrial poly(A) polymerase	GO:0071044 histone mRNA catabolic process;GO:0008334 histone mRNA metabolic process;GO:0006378 mRNA polyadenylation		1.0	1.0	0.0	0.0	0.0	0.0	0.0	0.0	0.0	1.0	0.0	0.0	0.0	0.0	0.0	0.0	0.0	0.0	0.0	0.0
NM_007208	11222	RefSeq_RNAs	H. sapiens	11222	H. sapiens	MRPL3	mitochondrial ribosomal protein L3	GO:0070126 mitochondrial translational termination;GO:0070125 mitochondrial translational elongation;GO:0006415 translational termination		0.0	0.0	0.0	0.0	0.0	0.0	0.0	1.0	0.0	0.0	0.0	0.0	0.0	0.0	0.0	0.0	0.0	0.0	0.0	0.0
NM_014498	27333	RefSeq_RNAs	H. sapiens	27333	H. sapiens	GOLIM4	golgi integral membrane protein 4	GO:0006810 transport;GO:0051234 establishment of localization;GO:0051179 localization		0.0	0.0	0.0	0.0	0.0	0.0	0.0	0.0	0.0	0.0	0.0	0.0	0.0	0.0	0.0	0.0	0.0	0.0	0.0	0.0
NM_001276380	51575	RefSeq_RNAs	H. sapiens	51575	H. sapiens	ESF1	ESF1 nucleolar pre-rRNA processing protein homolog	GO:0006355 regulation of transcription, DNA-templated;GO:1903506 regulation of nucleic acid-templated transcription;GO:0006351 transcription, DNA-templated		0.0	0.0	0.0	0.0	0.0	0.0	0.0	0.0	0.0	0.0	0.0	0.0	0.0	0.0	0.0	0.0	0.0	0.0	0.0	0.0
NM_001267727	22901	RefSeq_RNAs	H. sapiens	22901	H. sapiens	ARSG	arylsulfatase G	GO:0006687 glycosphingolipid metabolic process;GO:0043687 post-translational protein modification;GO:0006664 glycolipid metabolic process		0.0	0.0	0.0	0.0	0.0	0.0	0.0	0.0	0.0	0.0	0.0	0.0	0.0	0.0	0.0	0.0	0.0	0.0	0.0	0.0
NM_006858	11018	RefSeq_RNAs	H. sapiens	11018	H. sapiens	TMED1	transmembrane p24 trafficking protein 1	GO:0015031 protein transport;GO:0015833 peptide transport;GO:0007267 cell-cell signaling		0.0	0.0	0.0	0.0	0.0	0.0	0.0	0.0	0.0	0.0	0.0	0.0	0.0	0.0	0.0	0.0	0.0	0.0	0.0	0.0
NM_001207042	3276	RefSeq_RNAs	H. sapiens	3276	H. sapiens	PRMT1	protein arginine methyltransferase 1	GO:0006977 DNA damage response, signal transduction by p53 class mediator resulting in cell cycle arrest;GO:0072431 signal transduction involved in mitotic G1 DNA damage checkpoint;GO:0019919 peptidyl-arginine methylation, to asymmetrical-dimethyl arginine	S-Adenosyl-L-Homocysteine (Protein-arginine omega-n asymmetric methyltransferase activity)	0.0	0.0	1.0	0.0	1.0	0.0	0.0	0.0	0.0	0.0	0.0	0.0	1.0	0.0	0.0	0.0	1.0	0.0	1.0	0.0
NM_030930	81622	RefSeq_RNAs	H. sapiens	81622	H. sapiens	UNC93B1	unc-93 homolog B1 (C. elegans)	GO:0034154 toll-like receptor 7 signaling pathway;GO:0034162 toll-like receptor 9 signaling pathway;GO:0034138 toll-like receptor 3 signaling pathway		0.0	0.0	0.0	0.0	0.0	0.0	0.0	0.0	0.0	0.0	0.0	0.0	0.0	1.0	0.0	0.0	0.0	0.0	0.0	0.0
NM_004124	2764	RefSeq_RNAs	H. sapiens	2764	H. sapiens	GMFB	glia maturation factor beta	GO:0034316 negative regulation of Arp2/3 complex-mediated actin nucleation;GO:0051126 negative regulation of actin nucleation;GO:0034315 regulation of Arp2/3 complex-mediated actin nucleation		0.0	0.0	0.0	0.0	0.0	0.0	0.0	0.0	0.0	0.0	0.0	0.0	0.0	0.0	0.0	0.0	0.0	0.0	0.0	0.0
NM_017583	54765	RefSeq_RNAs	H. sapiens	54765	H. sapiens	TRIM44	tripartite motif containing 44	GO:0010468 regulation of gene expression;GO:0060255 regulation of macromolecule metabolic process;GO:0019222 regulation of metabolic process		0.0	0.0	0.0	0.0	0.0	0.0	0.0	0.0	0.0	0.0	0.0	0.0	0.0	0.0	0.0	0.0	0.0	0.0	0.0	0.0
NM_032194	84154	RefSeq_RNAs	H. sapiens	84154	H. sapiens	RPF2	ribosome production factor 2 homolog	GO:0000463 maturation of LSU-rRNA from tricistronic rRNA transcript (SSU-rRNA, 5.8S rRNA, LSU-rRNA);GO:0000027 ribosomal large subunit assembly;GO:0000470 maturation of LSU-rRNA		1.0	0.0	0.0	0.0	0.0	0.0	0.0	0.0	0.0	0.0	0.0	0.0	0.0	0.0	0.0	0.0	0.0	0.0	0.0	0.0
NM_001136203	115098	RefSeq_RNAs	H. sapiens	115098	H. sapiens	CCDC124	coiled-coil domain containing 124	GO:0051301 cell division;GO:0007049 cell cycle;GO:0044763 single-organism cellular process		0.0	0.0	0.0	0.0	0.0	0.0	0.0	0.0	0.0	0.0	0.0	0.0	0.0	0.0	0.0	0.0	0.0	0.0	0.0	0.0
NR_033320	440823	RefSeq_RNAs	H. sapiens	440823	H. sapiens	MIAT	myocardial infarction associated transcript (non-protein coding)			0.0	0.0	0.0	0.0	0.0	0.0	0.0	0.0	0.0	0.0	0.0	0.0	0.0	0.0	0.0	0.0	0.0	0.0	0.0	0.0
NR_036592	100506710	RefSeq_RNAs	H. sapiens	100506710	H. sapiens	EBLN3P	endogenous Bornavirus-like nucleoprotein 3, pseudogene			0.0	0.0	0.0	0.0	0.0	0.0	0.0	0.0	0.0	0.0	0.0	0.0	0.0	0.0	0.0	0.0	0.0	0.0	0.0	0.0
NM_006066	10327	RefSeq_RNAs	H. sapiens	10327	H. sapiens	AKR1A1	aldo-keto reductase family 1 member A1	GO:0042840 D-glucuronate catabolic process;GO:0019640 glucuronate catabolic process to xylulose 5-phosphate;GO:0042839 D-glucuronate metabolic process	Tolrestat (L-glucuronate reductase activity);2'-Monophosphoadenosine 5'-Diphosphoribose (L-glucuronate reductase activity)	0.0	0.0	0.0	0.0	0.0	0.0	0.0	0.0	0.0	0.0	0.0	0.0	0.0	0.0	0.0	1.0	0.0	0.0	0.0	1.0
NM_001135218	6883	RefSeq_RNAs	H. sapiens	6883	H. sapiens	TAF12	TATA-box binding protein associated factor 12	GO:0043966 histone H3 acetylation;GO:0051123 RNA polymerase II transcriptional preinitiation complex assembly;GO:0070897 DNA-templated transcriptional preinitiation complex assembly		0.0	0.0	0.0	0.0	0.0	0.0	0.0	0.0	0.0	0.0	0.0	0.0	1.0	0.0	0.0	0.0	0.0	0.0	0.0	0.0
NM_018463	55846	RefSeq_RNAs	H. sapiens	55846	H. sapiens	ITFG2	integrin alpha FG-GAP repeat containing 2	GO:0002314 germinal center B cell differentiation;GO:0002313 mature B cell differentiation involved in immune response;GO:0002335 mature B cell differentiation		0.0	0.0	0.0	0.0	0.0	0.0	0.0	0.0	0.0	0.0	0.0	0.0	0.0	0.0	0.0	0.0	0.0	0.0	0.0	0.0
NM_001033575	285193	RefSeq_RNAs	H. sapiens	285193	H. sapiens	DUSP28	dual specificity phosphatase 28	GO:0035335 peptidyl-tyrosine dephosphorylation;GO:0006470 protein dephosphorylation;GO:0016311 dephosphorylation		0.0	0.0	0.0	0.0	0.0	0.0	0.0	0.0	0.0	0.0	0.0	0.0	0.0	0.0	0.0	0.0	0.0	0.0	0.0	0.0
NM_144636	131474	RefSeq_RNAs	H. sapiens	131474	H. sapiens	CHCHD4	coiled-coil-helix-coiled-coil-helix domain containing 4	GO:0045041 protein import into mitochondrial intermembrane space;GO:0022417 protein maturation by protein folding;GO:0051084 'de novo' posttranslational protein folding		0.0	0.0	0.0	1.0	0.0	0.0	0.0	0.0	0.0	0.0	1.0	0.0	0.0	0.0	0.0	1.0	0.0	0.0	0.0	0.0
NM_014520	10514	RefSeq_RNAs	H. sapiens	10514	H. sapiens	MYBBP1A	MYB binding protein 1a	GO:2000210 positive regulation of anoikis;GO:2000209 regulation of anoikis;GO:0042149 cellular response to glucose starvation		0.0	0.0	1.0	1.0	1.0	0.0	0.0	0.0	0.0	0.0	0.0	0.0	0.0	0.0	1.0	1.0	0.0	1.0	0.0	0.0
NM_001001683	400569	RefSeq_RNAs	H. sapiens	400569	H. sapiens	MED11	mediator complex subunit 11	GO:0016567 protein ubiquitination;GO:0032446 protein modification by small protein conjugation;GO:0006357 regulation of transcription from RNA polymerase II promoter		0.0	0.0	0.0	0.0	0.0	0.0	0.0	0.0	0.0	0.0	0.0	0.0	0.0	0.0	0.0	0.0	0.0	0.0	0.0	0.0
NM_001037165	221937	RefSeq_RNAs	H. sapiens	221937	H. sapiens	FOXK1	forkhead box K1	GO:0016579 protein deubiquitination;GO:0070646 protein modification by small protein removal;GO:0045892 negative regulation of transcription, DNA-templated		0.0	0.0	0.0	0.0	0.0	0.0	0.0	0.0	0.0	0.0	0.0	0.0	0.0	0.0	0.0	0.0	0.0	0.0	0.0	0.0
NM_004134	3313	RefSeq_RNAs	H. sapiens	3313	H. sapiens	HSPA9	heat shock protein family A (Hsp70) member 9	GO:1902037 negative regulation of hematopoietic stem cell differentiation;GO:0045647 negative regulation of erythrocyte differentiation;GO:1901533 negative regulation of hematopoietic progenitor cell differentiation		0.0	0.0	0.0	1.0	0.0	0.0	0.0	0.0	0.0	0.0	0.0	0.0	0.0	0.0	1.0	0.0	0.0	0.0	0.0	0.0
NM_013285	29889	RefSeq_RNAs	H. sapiens	29889	H. sapiens	GNL2	G protein nucleolar 2	GO:0042254 ribosome biogenesis;GO:0022613 ribonucleoprotein complex biogenesis;GO:0044085 cellular component biogenesis		1.0	0.0	0.0	0.0	0.0	0.0	0.0	0.0	0.0	0.0	0.0	0.0	0.0	0.0	0.0	0.0	0.0	0.0	0.0	0.0
NM_017851	54956	RefSeq_RNAs	H. sapiens	54956	H. sapiens	PARP16	poly(ADP-ribose) polymerase family member 16	GO:0034356 NAD biosynthesis via nicotinamide riboside salvage pathway;GO:0070213 protein auto-ADP-ribosylation;GO:0006987 activation of signaling protein activity involved in unfolded protein response		0.0	0.0	0.0	0.0	0.0	0.0	0.0	0.0	0.0	0.0	0.0	0.0	0.0	0.0	1.0	0.0	0.0	0.0	0.0	0.0
NM_001142476	9315	RefSeq_RNAs	H. sapiens	9315	H. sapiens	NREP	neuronal regeneration related protein			0.0	0.0	0.0	0.0	0.0	0.0	0.0	0.0	0.0	0.0	0.0	0.0	0.0	0.0	0.0	0.0	0.0	0.0	0.0	0.0
NM_001780	967	RefSeq_RNAs	H. sapiens	967	H. sapiens	CD63	CD63 molecule	GO:0035646 endosome to melanosome transport;GO:0043485 endosome to pigment granule transport;GO:2000680 regulation of rubidium ion transport		0.0	0.0	0.0	0.0	0.0	0.0	0.0	0.0	0.0	0.0	0.0	0.0	0.0	0.0	0.0	0.0	0.0	0.0	0.0	0.0
NM_001212	708	RefSeq_RNAs	H. sapiens	708	H. sapiens	C1QBP	complement C1q binding protein	GO:0039534 negative regulation of MDA-5 signaling pathway;GO:0039536 negative regulation of RIG-I signaling pathway;GO:0039533 regulation of MDA-5 signaling pathway	Hyaluronic acid (Transcription factor binding)	1.0	0.0	0.0	0.0	0.0	1.0	0.0	1.0	0.0	1.0	0.0	0.0	0.0	1.0	1.0	0.0	0.0	1.0	0.0	0.0
NM_014240	8994	RefSeq_RNAs	H. sapiens	8994	H. sapiens	LIMD1	LIM domains containing 1	GO:2000637 positive regulation of gene silencing by miRNA;GO:0035331 negative regulation of hippo signaling;GO:0060148 positive regulation of posttranscriptional gene silencing		1.0	0.0	0.0	0.0	0.0	0.0	0.0	1.0	0.0	0.0	0.0	0.0	0.0	0.0	1.0	0.0	0.0	0.0	0.0	0.0
NM_024658	79711	RefSeq_RNAs	H. sapiens	79711	H. sapiens	IPO4	importin 4	GO:0006610 ribosomal protein import into nucleus;GO:0006607 NLS-bearing protein import into nucleus;GO:0006335 DNA replication-dependent nucleosome assembly		0.0	0.0	0.0	1.0	0.0	0.0	0.0	0.0	0.0	0.0	0.0	0.0	1.0	0.0	0.0	0.0	0.0	0.0	0.0	0.0
NM_024864	79922	RefSeq_RNAs	H. sapiens	79922	H. sapiens	MRM1	mitochondrial rRNA methyltransferase 1	GO:0000453 enzyme-directed rRNA 2'-O-methylation;GO:0000451 rRNA 2'-O-methylation;GO:0031167 rRNA methylation		1.0	0.0	0.0	0.0	0.0	0.0	0.0	0.0	0.0	0.0	0.0	0.0	0.0	0.0	0.0	0.0	0.0	0.0	1.0	0.0
NM_032860	84946	RefSeq_RNAs	H. sapiens	84946	H. sapiens	LTV1	LTV1 ribosome biogenesis factor	GO:0000056 ribosomal small subunit export from nucleus;GO:0000054 ribosomal subunit export from nucleus;GO:0071428 rRNA-containing ribonucleoprotein complex export from nucleus		1.0	0.0	0.0	1.0	0.0	0.0	1.0	0.0	0.0	0.0	0.0	0.0	0.0	0.0	0.0	0.0	0.0	0.0	0.0	0.0
NM_032673	84759	RefSeq_RNAs	H. sapiens	84759	H. sapiens	PCGF1	polycomb group ring finger 1	GO:0035518 histone H2A monoubiquitination;GO:0033522 histone H2A ubiquitination;GO:0010390 histone monoubiquitination		0.0	0.0	0.0	0.0	0.0	0.0	0.0	0.0	0.0	0.0	0.0	0.0	1.0	0.0	0.0	0.0	0.0	0.0	0.0	0.0
NM_016310	51728	RefSeq_RNAs	H. sapiens	51728	H. sapiens	POLR3K	RNA polymerase III subunit K	GO:0032481 positive regulation of type I interferon production;GO:0006379 mRNA cleavage;GO:0032479 regulation of type I interferon production		0.0	0.0	0.0	0.0	0.0	0.0	1.0	0.0	0.0	1.0	0.0	0.0	0.0	1.0	0.0	0.0	0.0	0.0	0.0	0.0
NM_001270622	9194	RefSeq_RNAs	H. sapiens	9194	H. sapiens	SLC16A7	solute carrier family 16 member 7	GO:1901475 pyruvate transmembrane transport;GO:0035873 lactate transmembrane transport;GO:0006848 pyruvate transport	Pyruvic acid (Symporter activity)	0.0	0.0	0.0	0.0	0.0	0.0	0.0	0.0	0.0	0.0	0.0	0.0	0.0	0.0	0.0	0.0	0.0	0.0	0.0	0.0
NM_016172	10422	RefSeq_RNAs	H. sapiens	10422	H. sapiens	UBAC1	UBA domain containing 1	GO:0016567 protein ubiquitination;GO:0032446 protein modification by small protein conjugation;GO:0070647 protein modification by small protein conjugation or removal		0.0	0.0	0.0	0.0	0.0	0.0	0.0	0.0	0.0	0.0	0.0	0.0	0.0	0.0	0.0	0.0	0.0	0.0	0.0	0.0
NM_001008895	8451	RefSeq_RNAs	H. sapiens	8451	H. sapiens	CUL4A	cullin 4A	GO:0030853 negative regulation of granulocyte differentiation;GO:2000819 regulation of nucleotide-excision repair;GO:0030852 regulation of granulocyte differentiation		0.0	1.0	1.0	0.0	1.0	0.0	1.0	0.0	0.0	0.0	0.0	0.0	0.0	1.0	1.0	0.0	1.0	0.0	0.0	0.0
NM_153280	7317	RefSeq_RNAs	H. sapiens	7317	H. sapiens	UBA1	ubiquitin like modifier activating enzyme 1	GO:0016567 protein ubiquitination;GO:0032446 protein modification by small protein conjugation;GO:0006974 cellular response to DNA damage stimulus	Hexatantalum Dodecabromide (Ubiquitin-protein transferase activity)	0.0	0.0	1.0	0.0	0.0	0.0	0.0	0.0	0.0	0.0	0.0	0.0	0.0	0.0	0.0	0.0	0.0	0.0	0.0	0.0
NM_006706	10915	RefSeq_RNAs	H. sapiens	10915	H. sapiens	TCERG1	transcription elongation regulator 1	GO:0000122 negative regulation of transcription from RNA polymerase II promoter;GO:0045892 negative regulation of transcription, DNA-templated;GO:1903507 negative regulation of nucleic acid-templated transcription		0.0	0.0	0.0	0.0	0.0	1.0	0.0	0.0	0.0	0.0	0.0	0.0	0.0	0.0	0.0	0.0	0.0	0.0	0.0	0.0
NM_005561	3916	RefSeq_RNAs	H. sapiens	3916	H. sapiens	LAMP1	lysosomal associated membrane protein 1	GO:0043323 positive regulation of natural killer cell degranulation;GO:0043321 regulation of natural killer cell degranulation;GO:1902513 regulation of organelle transport along microtubule		0.0	0.0	0.0	1.0	0.0	0.0	0.0	0.0	0.0	1.0	0.0	0.0	0.0	1.0	1.0	0.0	0.0	0.0	0.0	0.0
NM_201559	2309	RefSeq_RNAs	H. sapiens	2309	H. sapiens	FOXO3	forkhead box O3	GO:0001544 initiation of primordial ovarian follicle growth;GO:1901300 positive regulation of hydrogen peroxide-mediated programmed cell death;GO:0071386 cellular response to corticosterone stimulus		0.0	0.0	1.0	0.0	0.0	1.0	0.0	1.0	0.0	0.0	0.0	1.0	0.0	0.0	1.0	0.0	1.0	1.0	0.0	0.0
NM_006829	10974	RefSeq_RNAs	H. sapiens	10974	H. sapiens	ADIRF	adipogenesis regulatory factor	GO:0072719 cellular response to cisplatin;GO:2001023 regulation of response to drug;GO:0072718 response to cisplatin		0.0	0.0	0.0	0.0	0.0	0.0	0.0	0.0	0.0	0.0	0.0	0.0	0.0	0.0	0.0	0.0	0.0	0.0	0.0	0.0
NM_139281	134430	RefSeq_RNAs	H. sapiens	134430	H. sapiens	WDR36	WD repeat domain 36	GO:0030516 regulation of axon extension;GO:0048675 axon extension;GO:0050770 regulation of axonogenesis		1.0	0.0	0.0	0.0	0.0	0.0	0.0	0.0	0.0	0.0	0.0	0.0	0.0	0.0	0.0	0.0	0.0	0.0	0.0	0.0
NM_019606	56257	RefSeq_RNAs	H. sapiens	56257	H. sapiens	MEPCE	methylphosphate capping enzyme	GO:1900087 positive regulation of G1/S transition of mitotic cell cycle;GO:0035562 negative regulation of chromatin binding;GO:0040031 snRNA modification		1.0	0.0	0.0	0.0	1.0	1.0	0.0	0.0	0.0	0.0	0.0	0.0	0.0	0.0	0.0	0.0	0.0	0.0	1.0	0.0
NM_001267709	51123	RefSeq_RNAs	H. sapiens	51123	H. sapiens	ZNF706	zinc finger protein 706	GO:1902455 negative regulation of stem cell population maintenance;GO:2000036 regulation of stem cell population maintenance;GO:0019827 stem cell population maintenance		0.0	0.0	0.0	0.0	0.0	0.0	0.0	1.0	0.0	0.0	0.0	0.0	0.0	0.0	0.0	0.0	0.0	0.0	0.0	0.0
NM_015193	23237	RefSeq_RNAs	H. sapiens	23237	H. sapiens	ARC	activity regulated cytoskeleton associated protein	GO:2000969 positive regulation of AMPA receptor activity;GO:1900451 positive regulation of glutamate receptor signaling pathway;GO:2000311 regulation of AMPA receptor activity		0.0	0.0	0.0	0.0	0.0	0.0	0.0	0.0	0.0	0.0	0.0	0.0	0.0	0.0	0.0	0.0	0.0	0.0	0.0	0.0
NM_017746	54881	RefSeq_RNAs	H. sapiens	54881	H. sapiens	TEX10	testis expressed 10	GO:0006364 rRNA processing;GO:0016072 rRNA metabolic process;GO:0034470 ncRNA processing		1.0	0.0	0.0	0.0	0.0	0.0	0.0	0.0	0.0	0.0	0.0	0.0	0.0	0.0	0.0	0.0	0.0	0.0	0.0	0.0
NM_138957	5594	RefSeq_RNAs	H. sapiens	5594	H. sapiens	MAPK1	mitogen-activated protein kinase 1	GO:0060397 JAK-STAT cascade involved in growth hormone signaling pathway;GO:0000189 MAPK import into nucleus;GO:0019858 cytosine metabolic process	Isoprenaline (Rna polymerase ii carboxy-terminal domain kinase activity);Arsenic trioxide (Rna polymerase ii carboxy-terminal domain kinase activity);Olomoucine (Rna polymerase ii carboxy-terminal domain kinase activity);Phosphonothreonine (Rna polymerase ii carboxy-terminal domain kinase activity);Purvalanol (Rna polymerase ii carboxy-terminal domain kinase activity);SB220025 (Rna polymerase ii …	0.0	0.0	1.0	1.0	0.0	0.0	0.0	1.0	0.0	0.0	0.0	1.0	0.0	1.0	0.0	0.0	1.0	0.0	0.0	0.0
NM_001042545	8425	RefSeq_RNAs	H. sapiens	8425	H. sapiens	LTBP4	latent transforming growth factor beta binding protein 4	GO:0030252 growth hormone secretion;GO:0017015 regulation of transforming growth factor beta receptor signaling pathway;GO:1903844 regulation of cellular response to transforming growth factor beta stimulus		0.0	0.0	0.0	0.0	0.0	0.0	0.0	0.0	0.0	0.0	0.0	0.0	0.0	0.0	0.0	0.0	0.0	0.0	0.0	0.0
NM_001278216	80279	RefSeq_RNAs	H. sapiens	80279	H. sapiens	CDK5RAP3	CDK5 regulatory subunit associated protein 3	GO:0044387 negative regulation of protein kinase activity by regulation of protein phosphorylation;GO:0007095 mitotic G2 DNA damage checkpoint;GO:2000060 positive regulation of protein ubiquitination involved in ubiquitin-dependent protein catabolic process		0.0	1.0	1.0	1.0	1.0	0.0	0.0	0.0	0.0	0.0	0.0	0.0	0.0	0.0	1.0	0.0	0.0	0.0	0.0	0.0
NM_003350	7336	RefSeq_RNAs	H. sapiens	7336	H. sapiens	UBE2V2	ubiquitin conjugating enzyme E2 V2	GO:0042275 error-free postreplication DNA repair;GO:0032436 positive regulation of proteasomal ubiquitin-dependent protein catabolic process;GO:0070911 global genome nucleotide-excision repair		0.0	1.0	1.0	0.0	0.0	0.0	0.0	0.0	0.0	0.0	0.0	0.0	0.0	0.0	1.0	0.0	1.0	0.0	0.0	0.0
NM_031918	83855	RefSeq_RNAs	H. sapiens	83855	H. sapiens	KLF16	Kruppel like factor 16	GO:0007212 dopamine receptor signaling pathway;GO:0000122 negative regulation of transcription from RNA polymerase II promoter;GO:0045892 negative regulation of transcription, DNA-templated		0.0	0.0	0.0	0.0	0.0	1.0	0.0	0.0	0.0	0.0	0.0	0.0	0.0	0.0	0.0	0.0	0.0	0.0	0.0	0.0
NM_001663	382	RefSeq_RNAs	H. sapiens	382	H. sapiens	ARF6	ADP ribosylation factor 6	GO:0090004 positive regulation of establishment of protein localization to plasma membrane;GO:2000171 negative regulation of dendrite development;GO:0048261 negative regulation of receptor-mediated endocytosis	5'-Guanosine-Diphosphate-Monothiophosphate (Thioesterase binding);Guanosine-5'-Diphosphate (Thioesterase binding);MYRISTIC ACID (Thioesterase binding)	0.0	0.0	0.0	1.0	0.0	0.0	0.0	0.0	0.0	0.0	0.0	0.0	0.0	0.0	0.0	0.0	0.0	0.0	0.0	0.0
NM_005171	466	RefSeq_RNAs	H. sapiens	466	H. sapiens	ATF1	activating transcription factor 1	GO:0032025 response to cobalt ion;GO:0045740 positive regulation of DNA replication;GO:0010976 positive regulation of neuron projection development	Pseudoephedrine (Transcriptional activator activity, rna polymerase ii transcription regulatory region sequence-specific binding)	0.0	0.0	1.0	0.0	0.0	0.0	0.0	0.0	0.0	0.0	0.0	0.0	0.0	0.0	0.0	0.0	0.0	0.0	0.0	0.0
NM_014611	23195	RefSeq_RNAs	H. sapiens	23195	H. sapiens	MDN1	midasin AAA ATPase 1	GO:0000027 ribosomal large subunit assembly;GO:0042255 ribosome assembly;GO:0042273 ribosomal large subunit biogenesis		1.0	0.0	0.0	0.0	0.0	0.0	0.0	0.0	0.0	0.0	0.0	0.0	0.0	0.0	0.0	0.0	0.0	0.0	0.0	0.0
NM_133447	119385	RefSeq_RNAs	H. sapiens	119385	H. sapiens	AGAP11	ArfGAP with GTPase domain, ankyrin repeat and PH domain 11	GO:0043547 positive regulation of GTPase activity;GO:0043087 regulation of GTPase activity;GO:0051345 positive regulation of hydrolase activity		0.0	0.0	0.0	0.0	0.0	0.0	0.0	0.0	0.0	0.0	0.0	0.0	0.0	0.0	0.0	0.0	0.0	0.0	0.0	0.0
NM_001168682	100316904	RefSeq_RNAs	H. sapiens	100316904	H. sapiens	SAP25	Sin3A associated protein 25	GO:0006355 regulation of transcription, DNA-templated;GO:1903506 regulation of nucleic acid-templated transcription;GO:0006351 transcription, DNA-templated		0.0	0.0	0.0	0.0	0.0	0.0	0.0	0.0	0.0	0.0	0.0	0.0	0.0	0.0	0.0	0.0	0.0	0.0	0.0	0.0
NM_017643	54799	RefSeq_RNAs	H. sapiens	54799	H. sapiens	MBTD1	mbt domain containing 1	GO:0048706 embryonic skeletal system development;GO:0016569 covalent chromatin modification;GO:0001501 skeletal system development		0.0	0.0	0.0	0.0	0.0	0.0	0.0	0.0	0.0	0.0	0.0	0.0	1.0	0.0	0.0	0.0	0.0	0.0	0.0	0.0
NM_014943	22882	RefSeq_RNAs	H. sapiens	22882	H. sapiens	ZHX2	zinc fingers and homeoboxes 2	GO:0035019 somatic stem cell population maintenance;GO:0045665 negative regulation of neuron differentiation;GO:0006402 mRNA catabolic process		0.0	1.0	0.0	0.0	0.0	1.0	0.0	0.0	0.0	1.0	0.0	0.0	0.0	0.0	0.0	0.0	0.0	0.0	0.0	0.0
NM_032830	84916	RefSeq_RNAs	H. sapiens	84916	H. sapiens	UTP4	UTP4, small subunit processome component	GO:0030490 maturation of SSU-rRNA;GO:0042274 ribosomal small subunit biogenesis;GO:0006364 rRNA processing		1.0	0.0	0.0	0.0	0.0	0.0	1.0	0.0	0.0	0.0	0.0	0.0	0.0	0.0	0.0	0.0	0.0	0.0	0.0	0.0
NM_001282488	5558	RefSeq_RNAs	H. sapiens	5558	H. sapiens	PRIM2	primase (DNA) subunit 2	GO:0006269 DNA replication, synthesis of RNA primer;GO:0000722 telomere maintenance via recombination;GO:0006270 DNA replication initiation		0.0	0.0	1.0	0.0	1.0	0.0	0.0	0.0	0.0	0.0	0.0	0.0	0.0	0.0	0.0	0.0	0.0	0.0	0.0	0.0
NM_001198851	22887	RefSeq_RNAs	H. sapiens	22887	H. sapiens	FOXJ3	forkhead box J3	GO:0006357 regulation of transcription from RNA polymerase II promoter;GO:0006366 transcription from RNA polymerase II promoter;GO:0006355 regulation of transcription, DNA-templated		0.0	0.0	0.0	0.0	0.0	0.0	0.0	0.0	0.0	0.0	0.0	0.0	0.0	0.0	0.0	0.0	0.0	0.0	0.0	0.0
NM_018346	55316	RefSeq_RNAs	H. sapiens	55316	H. sapiens	RSAD1	radical S-adenosyl methionine domain containing 1	GO:0006779 porphyrin-containing compound biosynthetic process;GO:0033014 tetrapyrrole biosynthetic process;GO:0006778 porphyrin-containing compound metabolic process		0.0	0.0	0.0	0.0	0.0	0.0	0.0	0.0	0.0	0.0	0.0	0.0	0.0	0.0	0.0	1.0	0.0	0.0	0.0	0.0
NM_001142502	10848	RefSeq_RNAs	H. sapiens	10848	H. sapiens	PPP1R13L	protein phosphatase 1 regulatory subunit 13 like	GO:0003215 cardiac right ventricle morphogenesis;GO:0003208 cardiac ventricle morphogenesis;GO:0031076 embryonic camera-type eye development		0.0	0.0	0.0	0.0	0.0	1.0	0.0	0.0	0.0	0.0	0.0	0.0	0.0	0.0	0.0	0.0	0.0	0.0	0.0	0.0
NM_017906	55003	RefSeq_RNAs	H. sapiens	55003	H. sapiens	PAK1IP1	PAK1 interacting protein 1	GO:0060021 palate development;GO:0009968 negative regulation of signal transduction;GO:0010648 negative regulation of cell communication		0.0	0.0	0.0	0.0	0.0	0.0	0.0	0.0	0.0	0.0	0.0	0.0	0.0	0.0	0.0	0.0	0.0	0.0	0.0	0.0
NM_012235	22937	RefSeq_RNAs	H. sapiens	22937	H. sapiens	SCAP	SREBF chaperone	GO:0045541 negative regulation of cholesterol biosynthetic process;GO:0045716 positive regulation of low-density lipoprotein particle receptor biosynthetic process;GO:0090206 negative regulation of cholesterol metabolic process		0.0	0.0	0.0	0.0	0.0	0.0	0.0	0.0	0.0	0.0	0.0	1.0	0.0	0.0	0.0	0.0	0.0	0.0	0.0	1.0
NM_080649	328	RefSeq_RNAs	H. sapiens	328	H. sapiens	APEX1	apurinic/apyrimidinic endodeoxyribonuclease 1	GO:0006286 base-excision repair, base-free sugar-phosphate removal;GO:0098502 DNA dephosphorylation;GO:0014912 negative regulation of smooth muscle cell migration	Lucanthone (Uracil dna n-glycosylase activity)	0.0	0.0	1.0	0.0	1.0	0.0	1.0	1.0	0.0	0.0	0.0	1.0	0.0	0.0	0.0	1.0	1.0	0.0	0.0	0.0
NM_015199	23243	RefSeq_RNAs	H. sapiens	23243	H. sapiens	ANKRD28	ankyrin repeat domain 28	GO:0048208 COPII vesicle coating;GO:0048207 vesicle targeting, rough ER to cis-Golgi;GO:0048199 vesicle targeting, to, from or within Golgi		0.0	0.0	0.0	0.0	0.0	0.0	0.0	0.0	0.0	0.0	0.0	0.0	0.0	0.0	0.0	0.0	0.0	0.0	0.0	0.0
NM_020197	56950	RefSeq_RNAs	H. sapiens	56950	H. sapiens	SMYD2	SET and MYND domain containing 2	GO:0010452 histone H3-K36 methylation;GO:0018026 peptidyl-lysine monomethylation;GO:0018027 peptidyl-lysine dimethylation		0.0	0.0	1.0	0.0	0.0	1.0	0.0	0.0	0.0	0.0	0.0	0.0	1.0	0.0	0.0	0.0	1.0	0.0	1.0	0.0
NR_125339	8061	RefSeq_RNAs	H. sapiens	8061	H. sapiens	FOSL1	FOS like 1, AP-1 transcription factor subunit	GO:0007296 vitellogenesis;GO:0051412 response to corticosterone;GO:2000144 positive regulation of DNA-templated transcription, initiation		0.0	0.0	0.0	0.0	1.0	0.0	0.0	0.0	0.0	0.0	0.0	0.0	0.0	1.0	0.0	0.0	0.0	1.0	0.0	0.0
NM_021732	60370	RefSeq_RNAs	H. sapiens	60370	H. sapiens	AVPI1	arginine vasopressin induced 1	GO:0000187 activation of MAPK activity;GO:0043406 positive regulation of MAP kinase activity;GO:0032147 activation of protein kinase activity		0.0	0.0	0.0	0.0	0.0	0.0	0.0	0.0	0.0	0.0	0.0	0.0	0.0	0.0	0.0	0.0	0.0	0.0	0.0	0.0
NR_003501	124454	RefSeq_RNAs	H. sapiens	124454	H. sapiens	EARS2	glutamyl-tRNA synthetase 2, mitochondrial	GO:0006424 glutamyl-tRNA aminoacylation;GO:0070127 tRNA aminoacylation for mitochondrial protein translation;GO:0006418 tRNA aminoacylation for protein translation	L-Glutamic Acid (Trna binding)	1.0	0.0	0.0	0.0	0.0	0.0	0.0	1.0	0.0	0.0	0.0	0.0	0.0	0.0	0.0	0.0	0.0	0.0	0.0	1.0
NM_013319	29914	RefSeq_RNAs	H. sapiens	29914	H. sapiens	UBIAD1	UbiA prenyltransferase domain containing 1	GO:0032194 ubiquinone biosynthetic process via 3,4-dihydroxy-5-polyprenylbenzoate;GO:0042371 vitamin K biosynthetic process;GO:0009234 menaquinone biosynthetic process		0.0	0.0	0.0	0.0	0.0	0.0	0.0	0.0	0.0	0.0	0.0	0.0	0.0	0.0	0.0	0.0	0.0	0.0	0.0	1.0
NM_031480	83732	RefSeq_RNAs	H. sapiens	83732	H. sapiens	RIOK1	RIO kinase 1	GO:2000234 positive regulation of rRNA processing;GO:0090070 positive regulation of ribosome biogenesis;GO:2000232 regulation of rRNA processing		1.0	0.0	0.0	0.0	0.0	0.0	1.0	0.0	0.0	0.0	0.0	0.0	0.0	0.0	0.0	0.0	0.0	0.0	0.0	0.0
NM_001164759	5575	RefSeq_RNAs	H. sapiens	5575	H. sapiens	PRKAR1B	protein kinase cAMP-dependent type I regulatory subunit beta	GO:2000480 negative regulation of cAMP-dependent protein kinase activity;GO:0034199 activation of protein kinase A activity;GO:0071377 cellular response to glucagon stimulus		0.0	0.0	0.0	0.0	0.0	0.0	0.0	0.0	0.0	0.0	0.0	1.0	0.0	0.0	0.0	0.0	0.0	0.0	0.0	0.0
NM_173060	831	RefSeq_RNAs	H. sapiens	831	H. sapiens	CAST	calpastatin	GO:2000675 negative regulation of type B pancreatic cell apoptotic process;GO:2000674 regulation of type B pancreatic cell apoptotic process;GO:0097050 type B pancreatic cell apoptotic process	Calcium (Poly(a) rna binding)	0.0	0.0	0.0	0.0	0.0	0.0	0.0	0.0	0.0	0.0	0.0	0.0	0.0	0.0	1.0	0.0	0.0	0.0	0.0	0.0
NM_001135570	728568	RefSeq_RNAs	H. sapiens	728568	H. sapiens	C12orf73	chromosome 12 open reading frame 73			0.0	0.0	0.0	0.0	0.0	0.0	0.0	0.0	0.0	0.0	0.0	0.0	0.0	0.0	0.0	0.0	0.0	0.0	0.0	0.0
NM_001286105	1201	RefSeq_RNAs	H. sapiens	1201	H. sapiens	CLN3	CLN3, battenin	GO:0035752 lysosomal lumen pH elevation;GO:0007042 lysosomal lumen acidification;GO:0051454 intracellular pH elevation		0.0	1.0	0.0	0.0	0.0	0.0	0.0	1.0	1.0	0.0	0.0	0.0	0.0	0.0	1.0	0.0	0.0	0.0	0.0	1.0
NM_012255	22803	RefSeq_RNAs	H. sapiens	22803	H. sapiens	XRN2	5'-3' exoribonuclease 2	GO:0000738 DNA catabolic process, exonucleolytic;GO:0021766 hippocampus development;GO:0006308 DNA catabolic process		1.0	1.0	1.0	0.0	0.0	0.0	1.0	0.0	0.0	1.0	0.0	0.0	0.0	0.0	0.0	0.0	0.0	0.0	0.0	0.0
NM_024102	79084	RefSeq_RNAs	H. sapiens	79084	H. sapiens	WDR77	WD repeat domain 77	GO:0060770 negative regulation of epithelial cell proliferation involved in prostate gland development;GO:0060528 secretory columnal luminar epithelial cell differentiation involved in prostate glandular acinus development;GO:0060768 regulation of epithelial cell proliferation involved in prostate gland development		1.0	0.0	0.0	0.0	0.0	0.0	0.0	0.0	0.0	1.0	0.0	0.0	0.0	0.0	0.0	0.0	0.0	0.0	1.0	0.0
NM_001286249	3029	RefSeq_RNAs	H. sapiens	3029	H. sapiens	HAGH	hydroxyacylglutathione hydrolase	GO:0019243 methylglyoxal catabolic process to D-lactate via S-lactoyl-glutathione;GO:0061727 methylglyoxal catabolic process to lactate;GO:0051596 methylglyoxal catabolic process	Glutathione (Metal ion binding);S-(N-Hydroxy-N-Bromophenylcarbamoyl)Glutathione (Metal ion binding)	0.0	0.0	0.0	0.0	0.0	0.0	0.0	1.0	0.0	0.0	0.0	0.0	0.0	0.0	0.0	0.0	0.0	0.0	0.0	1.0
NM_144563	22934	RefSeq_RNAs	H. sapiens	22934	H. sapiens	RPIA	ribose 5-phosphate isomerase A	GO:0009052 pentose-phosphate shunt, non-oxidative branch;GO:0006014 D-ribose metabolic process;GO:0006098 pentose-phosphate shunt	D-4-Phosphoerythronic Acid (Ribose-5-phosphate isomerase activity)	0.0	0.0	0.0	0.0	0.0	0.0	0.0	0.0	0.0	0.0	0.0	0.0	0.0	0.0	0.0	0.0	0.0	0.0	0.0	0.0
NR_110055	101926963	RefSeq_RNAs	H. sapiens	101926963	H. sapiens	LOC101926963	uncharacterized LOC101926963			0.0	0.0	0.0	0.0	0.0	0.0	0.0	0.0	0.0	0.0	0.0	0.0	0.0	0.0	0.0	0.0	0.0	0.0	0.0	0.0
NR_037591						None	None	None	None	nan	nan	nan	nan	nan	nan	nan	nan	nan	nan	nan	nan	nan	nan	nan	nan	nan	nan	nan	nan
NM_003799	8731	RefSeq_RNAs	H. sapiens	8731	H. sapiens	RNMT	RNA guanine-7 methyltransferase	GO:0036265 RNA (guanine-N7)-methylation;GO:0006370 7-methylguanosine mRNA capping;GO:0009452 7-methylguanosine RNA capping		1.0	0.0	0.0	0.0	0.0	0.0	0.0	0.0	0.0	1.0	0.0	0.0	0.0	0.0	0.0	0.0	0.0	0.0	1.0	0.0
NM_033113	89887	RefSeq_RNAs	H. sapiens	89887	H. sapiens	ZNF628	zinc finger protein 628	GO:0006355 regulation of transcription, DNA-templated;GO:1903506 regulation of nucleic acid-templated transcription;GO:0006351 transcription, DNA-templated		0.0	0.0	0.0	0.0	0.0	0.0	0.0	0.0	0.0	0.0	0.0	0.0	0.0	0.0	0.0	0.0	0.0	0.0	0.0	0.0
NM_001042368	5900	RefSeq_RNAs	H. sapiens	5900	H. sapiens	RALGDS	ral guanine nucleotide dissociation stimulator	GO:0043547 positive regulation of GTPase activity;GO:0007265 Ras protein signal transduction;GO:0043087 regulation of GTPase activity		0.0	0.0	0.0	0.0	0.0	0.0	0.0	0.0	0.0	0.0	0.0	0.0	0.0	0.0	0.0	0.0	0.0	0.0	0.0	0.0
NM_014452	27242	RefSeq_RNAs	H. sapiens	27242	H. sapiens	TNFRSF21	TNF receptor superfamily member 21	GO:2000663 negative regulation of interleukin-5 secretion;GO:2000666 negative regulation of interleukin-13 secretion;GO:2001180 negative regulation of interleukin-10 secretion		0.0	0.0	0.0	0.0	0.0	0.0	0.0	0.0	0.0	0.0	0.0	0.0	0.0	0.0	1.0	0.0	0.0	0.0	0.0	0.0
NM_006644	10808	RefSeq_RNAs	H. sapiens	10808	H. sapiens	HSPH1	heat shock protein family H (Hsp110) member 1	GO:1903751 negative regulation of intrinsic apoptotic signaling pathway in response to hydrogen peroxide;GO:1903750 regulation of intrinsic apoptotic signaling pathway in response to hydrogen peroxide;GO:1901299 negative regulation of hydrogen peroxide-mediated programmed cell death		0.0	0.0	0.0	1.0	0.0	0.0	0.0	0.0	0.0	0.0	1.0	1.0	0.0	0.0	1.0	0.0	1.0	0.0	0.0	0.0
NM_001282208	10280	RefSeq_RNAs	H. sapiens	10280	H. sapiens	SIGMAR1	sigma non-opioid intracellular receptor 1	GO:0070207 protein homotrimerization;GO:0038003 opioid receptor signaling pathway;GO:0070206 protein trimerization	Amitriptyline (Opioid receptor activity);Remoxipride (Opioid receptor activity);Dextromethorphan (Opioid receptor activity);Pentazocine (Opioid receptor activity);Dimethyltryptamine (Opioid receptor activity);Prasterone (Opioid receptor activity);Phencyclidine (Opioid receptor activity);Captodiame (Opioid receptor activity)	0.0	0.0	0.0	0.0	0.0	0.0	0.0	0.0	0.0	0.0	0.0	0.0	0.0	0.0	0.0	0.0	0.0	0.0	0.0	0.0
NM_002131	3159	RefSeq_RNAs	H. sapiens	3159	H. sapiens	HMGA1	high mobility group AT-hook 1	GO:0075713 establishment of integrated proviral latency;GO:0035986 senescence-associated heterochromatin focus assembly;GO:0090402 oncogene-induced cell senescence		0.0	0.0	1.0	1.0	0.0	0.0	0.0	0.0	0.0	0.0	0.0	0.0	1.0	1.0	0.0	0.0	1.0	0.0	0.0	0.0
NM_002437	4358	RefSeq_RNAs	H. sapiens	4358	H. sapiens	MPV17	MPV17, mitochondrial inner membrane protein	GO:0032836 glomerular basement membrane development;GO:0032835 glomerulus development;GO:0072006 nephron development		0.0	0.0	0.0	0.0	0.0	0.0	0.0	0.0	0.0	0.0	1.0	1.0	0.0	0.0	0.0	0.0	0.0	0.0	0.0	0.0
NM_016316	51455	RefSeq_RNAs	H. sapiens	51455	H. sapiens	REV1	REV1, DNA directed polymerase	GO:0042276 error-prone translesion synthesis;GO:0019985 translesion synthesis;GO:0000731 DNA synthesis involved in DNA repair		0.0	0.0	1.0	0.0	0.0	0.0	0.0	0.0	0.0	0.0	0.0	0.0	0.0	0.0	0.0	0.0	0.0	0.0	0.0	0.0
NR_026950	283922	RefSeq_RNAs	H. sapiens	283922	H. sapiens	LOC283922	pyruvate dehydrogenase phosphatase regulatory subunit pseudogene			0.0	0.0	0.0	0.0	0.0	0.0	0.0	0.0	0.0	0.0	0.0	0.0	0.0	0.0	0.0	0.0	0.0	0.0	0.0	0.0
NR_102364	389690	RefSeq_RNAs	H. sapiens	389690	H. sapiens	MROH5	maestro heat like repeat family member 5			0.0	0.0	0.0	0.0	0.0	0.0	0.0	0.0	0.0	0.0	0.0	0.0	0.0	0.0	0.0	0.0	0.0	0.0	0.0	0.0
NR_027051	439931	RefSeq_RNAs	H. sapiens	439931	H. sapiens	THAP7-AS1	THAP7 antisense RNA 1			0.0	0.0	0.0	0.0	0.0	0.0	0.0	0.0	0.0	0.0	0.0	0.0	0.0	0.0	0.0	0.0	0.0	0.0	0.0	0.0
NM_032848	84934	RefSeq_RNAs	H. sapiens	84934	H. sapiens	RITA1	RBPJ interacting and tubulin associated 1	GO:0045746 negative regulation of Notch signaling pathway;GO:0008593 regulation of Notch signaling pathway;GO:0051168 nuclear export		0.0	0.0	0.0	1.0	0.0	1.0	0.0	0.0	0.0	0.0	0.0	0.0	0.0	0.0	0.0	0.0	0.0	0.0	0.0	0.0
NR_027794						None	None	None	None	nan	nan	nan	nan	nan	nan	nan	nan	nan	nan	nan	nan	nan	nan	nan	nan	nan	nan	nan	nan
NR_030281	693235	RefSeq_RNAs	H. sapiens	693235	H. sapiens	MIR92B	microRNA 92b			0.0	0.0	0.0	0.0	0.0	0.0	0.0	0.0	0.0	0.0	0.0	0.0	0.0	0.0	0.0	0.0	0.0	0.0	0.0	0.0
NM_032494	84524	RefSeq_RNAs	H. sapiens	84524	H. sapiens	ZC3H8	zinc finger CCCH-type containing 8	GO:0070245 positive regulation of thymocyte apoptotic process;GO:0033085 negative regulation of T cell differentiation in thymus;GO:0070234 positive regulation of T cell apoptotic process		1.0	0.0	0.0	0.0	0.0	1.0	0.0	0.0	0.0	0.0	0.0	0.0	0.0	0.0	0.0	0.0	0.0	1.0	0.0	0.0
NM_005471	10007	RefSeq_RNAs	H. sapiens	10007	H. sapiens	GNPDA1	glucosamine-6-phosphate deaminase 1	GO:0006043 glucosamine catabolic process;GO:0006041 glucosamine metabolic process;GO:0006044 N-acetylglucosamine metabolic process	Beta-D-Glucose (Hydrolase activity);2-Deoxy-2-Amino Glucitol-6-Phosphate (Hydrolase activity);16g (Hydrolase activity)	0.0	0.0	0.0	0.0	0.0	0.0	0.0	0.0	0.0	0.0	0.0	0.0	0.0	0.0	0.0	1.0	0.0	0.0	0.0	0.0
NM_138338	171568	RefSeq_RNAs	H. sapiens	171568	H. sapiens	POLR3H	RNA polymerase III subunit H	GO:0006384 transcription initiation from RNA polymerase III promoter;GO:0032481 positive regulation of type I interferon production;GO:0032479 regulation of type I interferon production		0.0	0.0	0.0	0.0	0.0	0.0	0.0	0.0	0.0	0.0	0.0	0.0	0.0	1.0	0.0	0.0	0.0	0.0	0.0	0.0
NM_001078177	2030	RefSeq_RNAs	H. sapiens	2030	H. sapiens	SLC29A1	solute carrier family 29 member 1 (Augustine blood group)	GO:0015862 uridine transport;GO:0015864 pyrimidine nucleoside transport;GO:1901642 nucleoside transmembrane transport	Troglitazone (Nucleoside transmembrane transporter activity);Ethanol (Nucleoside transmembrane transporter activity)	0.0	0.0	0.0	0.0	0.0	0.0	0.0	0.0	0.0	0.0	0.0	1.0	0.0	0.0	0.0	0.0	0.0	0.0	0.0	0.0
NM_020990	1159	RefSeq_RNAs	H. sapiens	1159	H. sapiens	CKMT1B	creatine kinase, mitochondrial 1B	GO:0006600 creatine metabolic process;GO:1901605 alpha-amino acid metabolic process;GO:0006575 cellular modified amino acid metabolic process	Creatine (Creatine kinase activity)	0.0	0.0	0.0	0.0	0.0	0.0	0.0	0.0	0.0	0.0	0.0	0.0	0.0	0.0	0.0	0.0	0.0	0.0	0.0	1.0
NR_024333	147727	RefSeq_RNAs	H. sapiens	147727	H. sapiens	ILF3-AS1	ILF3 antisense RNA 1 (head to head)			0.0	0.0	0.0	0.0	0.0	0.0	0.0	0.0	0.0	0.0	0.0	0.0	0.0	0.0	0.0	0.0	0.0	0.0	0.0	0.0
NM_007062	11137	RefSeq_RNAs	H. sapiens	11137	H. sapiens	PWP1	PWP1 homolog, endonuclein	GO:1903262 negative regulation of serine phosphorylation of STAT3 protein;GO:0033140 negative regulation of peptidyl-serine phosphorylation of STAT protein;GO:1903261 regulation of serine phosphorylation of STAT3 protein		0.0	0.0	0.0	0.0	0.0	0.0	0.0	0.0	0.0	0.0	0.0	0.0	1.0	0.0	0.0	0.0	0.0	0.0	1.0	0.0
NM_016183	51154	RefSeq_RNAs	H. sapiens	51154	H. sapiens	MRTO4	MRT4 homolog, ribosome maturation factor	GO:0000027 ribosomal large subunit assembly;GO:0000956 nuclear-transcribed mRNA catabolic process;GO:0042255 ribosome assembly		1.0	1.0	0.0	0.0	0.0	0.0	0.0	0.0	0.0	1.0	0.0	0.0	0.0	0.0	0.0	0.0	0.0	0.0	0.0	0.0
NM_001286700	10171	RefSeq_RNAs	H. sapiens	10171	H. sapiens	RCL1	RNA terminal phosphate cyclase like 1	GO:0000480 endonucleolytic cleavage in 5'-ETS of tricistronic rRNA transcript (SSU-rRNA, 5.8S rRNA, LSU-rRNA);GO:0000447 endonucleolytic cleavage in ITS1 to separate SSU-rRNA from 5.8S rRNA and LSU-rRNA from tricistronic rRNA transcript (SSU-rRNA, 5.8S rRNA, LSU-rRNA);GO:0000479 endonucleolytic cleavage of tricistronic rRNA transcript (SSU-rRNA, 5.8S rRNA, LSU-rRNA)		1.0	0.0	0.0	0.0	0.0	0.0	1.0	0.0	0.0	0.0	0.0	0.0	0.0	0.0	0.0	0.0	0.0	0.0	0.0	0.0
NR_027467	96626	RefSeq_RNAs	H. sapiens	96626	H. sapiens	LIMS3	LIM zinc finger domain containing 3			0.0	0.0	0.0	0.0	0.0	0.0	0.0	0.0	0.0	0.0	0.0	0.0	0.0	0.0	0.0	0.0	0.0	0.0	0.0	0.0
NR_048549	6536	RefSeq_RNAs	H. sapiens	6536	H. sapiens	SLC6A9	solute carrier family 6 member 9	GO:0061537 glycine secretion, neurotransmission;GO:0061536 glycine secretion;GO:0015816 glycine transport	Glycine (Neurotransmitter:sodium symporter activity)	0.0	0.0	0.0	0.0	0.0	0.0	0.0	0.0	0.0	0.0	0.0	0.0	0.0	0.0	0.0	0.0	0.0	0.0	0.0	0.0
NM_003187	6880	RefSeq_RNAs	H. sapiens	6880	H. sapiens	TAF9	TATA-box binding protein associated factor 9	GO:1902166 negative regulation of intrinsic apoptotic signaling pathway in response to DNA damage by p53 class mediator;GO:0032435 negative regulation of proteasomal ubiquitin-dependent protein catabolic process;GO:1902165 regulation of intrinsic apoptotic signaling pathway in response to DNA damage by p53 class mediator		1.0	1.0	1.0	0.0	0.0	0.0	0.0	0.0	0.0	0.0	0.0	0.0	1.0	0.0	1.0	0.0	1.0	0.0	0.0	0.0
NM_003132	6723	RefSeq_RNAs	H. sapiens	6723	H. sapiens	SRM	spermidine synthase	GO:0008295 spermidine biosynthetic process;GO:0008216 spermidine metabolic process;GO:0006596 polyamine biosynthetic process		0.0	0.0	0.0	0.0	0.0	0.0	0.0	0.0	0.0	0.0	0.0	0.0	0.0	0.0	0.0	0.0	0.0	0.0	0.0	0.0
NM_000978	9349	RefSeq_RNAs	H. sapiens	9349	H. sapiens	RPL23	ribosomal protein L23	GO:0006610 ribosomal protein import into nucleus;GO:0006614 SRP-dependent cotranslational protein targeting to membrane;GO:0000184 nuclear-transcribed mRNA catabolic process, nonsense-mediated decay	Alpha-Hydroxy-Beta-Phenyl-Propionic Acid (Structural constituent of ribosome);Anisomycin (Structural constituent of ribosome);Puromycin (Structural constituent of ribosome)	1.0	1.0	0.0	1.0	0.0	0.0	0.0	1.0	0.0	1.0	0.0	0.0	0.0	1.0	0.0	0.0	0.0	0.0	0.0	0.0
NM_014888	10447	RefSeq_RNAs	H. sapiens	10447	H. sapiens	FAM3C	family with sequence similarity 3 member C	GO:0002576 platelet degranulation;GO:0045055 regulated exocytosis;GO:0006887 exocytosis		0.0	0.0	0.0	0.0	0.0	0.0	0.0	0.0	0.0	0.0	0.0	0.0	0.0	0.0	0.0	0.0	0.0	0.0	0.0	0.0
NM_001252377	30833	RefSeq_RNAs	H. sapiens	30833	H. sapiens	NT5C	5', 3'-nucleotidase, cytosolic	GO:0009223 pyrimidine deoxyribonucleotide catabolic process;GO:0006244 pyrimidine nucleotide catabolic process;GO:0009219 pyrimidine deoxyribonucleotide metabolic process		0.0	0.0	0.0	0.0	0.0	0.0	0.0	0.0	0.0	1.0	0.0	0.0	0.0	0.0	0.0	0.0	0.0	0.0	0.0	0.0
NM_001278546	2649	RefSeq_RNAs	H. sapiens	2649	H. sapiens	NR6A1	nuclear receptor subfamily 6 group A member 1	GO:0030518 intracellular steroid hormone receptor signaling pathway;GO:0006367 transcription initiation from RNA polymerase II promoter;GO:0043401 steroid hormone mediated signaling pathway		0.0	0.0	0.0	0.0	0.0	1.0	0.0	0.0	0.0	0.0	0.0	0.0	0.0	0.0	0.0	0.0	0.0	0.0	0.0	0.0
NM_007202	11216	RefSeq_RNAs	H. sapiens	11216	H. sapiens	AKAP10	A-kinase anchoring protein 10	GO:0007596 blood coagulation;GO:0007599 hemostasis;GO:0050817 coagulation		0.0	0.0	0.0	0.0	0.0	0.0	0.0	0.0	0.0	0.0	0.0	0.0	0.0	0.0	0.0	0.0	0.0	0.0	0.0	0.0
NR_027145	100271835	RefSeq_RNAs	H. sapiens	100271835	H. sapiens	LIMS3-LOC440895	LIMS3-LOC440895 readthrough			0.0	0.0	0.0	0.0	0.0	0.0	0.0	0.0	0.0	0.0	0.0	0.0	0.0	0.0	0.0	0.0	0.0	0.0	0.0	0.0
NM_001286078	51035	RefSeq_RNAs	H. sapiens	51035	H. sapiens	UBXN1	UBX domain protein 1	GO:1903094 negative regulation of protein K48-linked deubiquitination;GO:1903093 regulation of protein K48-linked deubiquitination;GO:2000157 negative regulation of ubiquitin-specific protease activity		0.0	1.0	0.0	0.0	0.0	0.0	0.0	0.0	0.0	0.0	0.0	0.0	0.0	0.0	0.0	0.0	1.0	0.0	0.0	0.0
NM_005614	6009	RefSeq_RNAs	H. sapiens	6009	H. sapiens	RHEB	Ras homolog enriched in brain	GO:2000074 regulation of type B pancreatic cell development;GO:0003323 type B pancreatic cell development;GO:0048714 positive regulation of oligodendrocyte differentiation	Guanosine-5'-Triphosphate (Metal ion binding);Guanosine-5'-Diphosphate (Metal ion binding)	0.0	0.0	0.0	0.0	1.0	0.0	0.0	0.0	1.0	0.0	0.0	0.0	0.0	0.0	0.0	0.0	0.0	0.0	0.0	0.0
NR_034080	100130855	RefSeq_RNAs	H. sapiens	100130855	H. sapiens	USP3-AS1	USP3 antisense RNA 1			0.0	0.0	0.0	0.0	0.0	0.0	0.0	0.0	0.0	0.0	0.0	0.0	0.0	0.0	0.0	0.0	0.0	0.0	0.0	0.0
NR_073137	4149	RefSeq_RNAs	H. sapiens	4149	H. sapiens	MAX	MYC associated factor X	GO:0060041 retina development in camera-type eye;GO:0032868 response to insulin;GO:0048678 response to axon injury		0.0	0.0	0.0	0.0	1.0	0.0	0.0	0.0	0.0	0.0	0.0	1.0	0.0	0.0	0.0	0.0	0.0	0.0	0.0	0.0
NM_001089	21	RefSeq_RNAs	H. sapiens	21	H. sapiens	ABCA3	ATP binding cassette subfamily A member 3	GO:0051384 response to glucocorticoid;GO:0031960 response to corticosteroid;GO:0006869 lipid transport		0.0	0.0	0.0	0.0	0.0	0.0	0.0	0.0	0.0	0.0	0.0	0.0	0.0	0.0	0.0	0.0	0.0	0.0	0.0	0.0
NM_019842	56479	RefSeq_RNAs	H. sapiens	56479	H. sapiens	KCNQ5	potassium voltage-gated channel subfamily Q member 5	GO:0071805 potassium ion transmembrane transport;GO:0071804 cellular potassium ion transport;GO:0006813 potassium ion transport	Ezogabine (Voltage-gated potassium channel activity);ICA-105665 (Voltage-gated potassium channel activity)	0.0	0.0	0.0	0.0	0.0	0.0	0.0	0.0	0.0	0.0	0.0	0.0	0.0	0.0	0.0	0.0	0.0	0.0	0.0	0.0
NM_006640	10801	RefSeq_RNAs	H. sapiens	10801	H. sapiens	SEPT9	septin 9	GO:1902857 positive regulation of non-motile cilium assembly;GO:1902855 regulation of non-motile cilium assembly;GO:0045724 positive regulation of cilium assembly		0.0	0.0	0.0	0.0	0.0	0.0	0.0	0.0	0.0	0.0	0.0	0.0	0.0	0.0	0.0	0.0	0.0	0.0	0.0	0.0
NM_001169106	253725	RefSeq_RNAs	H. sapiens	253725	H. sapiens	WASHC2C	WASH complex subunit 2C	GO:2000813 negative regulation of barbed-end actin filament capping;GO:2000812 regulation of barbed-end actin filament capping;GO:0051016 barbed-end actin filament capping		0.0	0.0	0.0	0.0	0.0	0.0	0.0	0.0	0.0	0.0	0.0	0.0	0.0	0.0	0.0	0.0	0.0	0.0	0.0	0.0
NM_007055	11128	RefSeq_RNAs	H. sapiens	11128	H. sapiens	POLR3A	RNA polymerase III subunit A	GO:1903955 positive regulation of protein targeting to mitochondrion;GO:0032728 positive regulation of interferon-beta production;GO:1903146 regulation of mitophagy		0.0	1.0	0.0	1.0	0.0	0.0	0.0	0.0	1.0	0.0	1.0	0.0	0.0	1.0	0.0	0.0	0.0	0.0	0.0	0.0
NM_001164623	27161	RefSeq_RNAs	H. sapiens	27161	H. sapiens	AGO2	argonaute 2, RISC catalytic component	GO:1905618 positive regulation of miRNA mediated inhibition of translation;GO:1905616 regulation of miRNA mediated inhibition of translation;GO:0060213 positive regulation of nuclear-transcribed mRNA poly(A) tail shortening		1.0	1.0	0.0	0.0	0.0	0.0	1.0	1.0	0.0	1.0	0.0	1.0	0.0	0.0	0.0	0.0	0.0	0.0	0.0	0.0
NM_015871	51042	RefSeq_RNAs	H. sapiens	51042	H. sapiens	ZNF593	zinc finger protein 593	GO:0000055 ribosomal large subunit export from nucleus;GO:0009245 lipid A biosynthetic process;GO:1903026 negative regulation of RNA polymerase II regulatory region sequence-specific DNA binding		1.0	0.0	0.0	1.0	0.0	0.0	0.0	0.0	0.0	0.0	0.0	0.0	0.0	0.0	0.0	0.0	0.0	0.0	0.0	0.0
NM_001025107	103	RefSeq_RNAs	H. sapiens	103	H. sapiens	ADAR	adenosine deaminase, RNA specific	GO:1900369 negative regulation of RNA interference;GO:0060339 negative regulation of type I interferon-mediated signaling pathway;GO:0031054 pre-miRNA processing		1.0	0.0	0.0	0.0	0.0	0.0	0.0	1.0	0.0	1.0	0.0	1.0	0.0	1.0	1.0	0.0	0.0	0.0	0.0	0.0
NM_001160305	79918	RefSeq_RNAs	H. sapiens	79918	H. sapiens	SETD6	SET domain containing 6	GO:0018026 peptidyl-lysine monomethylation;GO:0032088 negative regulation of NF-kappaB transcription factor activity;GO:0034968 histone lysine methylation		0.0	0.0	0.0	0.0	0.0	0.0	0.0	0.0	0.0	0.0	0.0	0.0	1.0	0.0	0.0	0.0	0.0	0.0	1.0	0.0
NM_001256879	5425	RefSeq_RNAs	H. sapiens	5425	H. sapiens	POLD2	DNA polymerase delta 2, accessory subunit	GO:0006296 nucleotide-excision repair, DNA incision, 5'-to lesion;GO:0006297 nucleotide-excision repair, DNA gap filling;GO:0033683 nucleotide-excision repair, DNA incision		0.0	0.0	1.0	0.0	0.0	0.0	1.0	0.0	0.0	0.0	0.0	0.0	0.0	0.0	0.0	0.0	0.0	0.0	0.0	0.0
NM_198892	55589	RefSeq_RNAs	H. sapiens	55589	H. sapiens	BMP2K	BMP2 inducible kinase	GO:2000369 regulation of clathrin-dependent endocytosis;GO:0045747 positive regulation of Notch signaling pathway;GO:0030500 regulation of bone mineralization		0.0	0.0	0.0	0.0	0.0	0.0	0.0	0.0	0.0	0.0	0.0	0.0	0.0	0.0	0.0	0.0	0.0	0.0	0.0	0.0
NM_031844	3192	RefSeq_RNAs	H. sapiens	3192	H. sapiens	HNRNPU	heterogeneous nuclear ribonucleoprotein U	GO:0032211 negative regulation of telomere maintenance via telomerase;GO:0070934 CRD-mediated mRNA stabilization;GO:1904357 negative regulation of telomere maintenance via telomere lengthening		1.0	0.0	1.0	0.0	0.0	0.0	0.0	1.0	0.0	1.0	0.0	0.0	0.0	0.0	0.0	0.0	0.0	0.0	0.0	0.0
NM_015911	51058	RefSeq_RNAs	H. sapiens	51058	H. sapiens	ZNF691	zinc finger protein 691			0.0	0.0	0.0	0.0	0.0	0.0	0.0	0.0	0.0	0.0	0.0	0.0	0.0	0.0	0.0	0.0	0.0	0.0	0.0	0.0
NM_001135154	23516	RefSeq_RNAs	H. sapiens	23516	H. sapiens	SLC39A14	solute carrier family 39 member 14	GO:1903874 ferrous iron transmembrane transport;GO:0071578 zinc II ion transmembrane import;GO:0015684 ferrous iron transport		0.0	0.0	0.0	0.0	0.0	0.0	0.0	0.0	0.0	0.0	0.0	0.0	0.0	0.0	0.0	0.0	0.0	0.0	0.0	0.0
NM_015039	23057	RefSeq_RNAs	H. sapiens	23057	H. sapiens	NMNAT2	nicotinamide nucleotide adenylyltransferase 2	GO:0034628 'de novo' NAD biosynthetic process from aspartate;GO:0034627 'de novo' NAD biosynthetic process;GO:0019355 nicotinamide nucleotide biosynthetic process from aspartate		0.0	0.0	0.0	0.0	0.0	0.0	0.0	0.0	0.0	0.0	0.0	0.0	0.0	0.0	0.0	0.0	0.0	0.0	0.0	1.0
NM_001097620	202915	RefSeq_RNAs	H. sapiens	202915	H. sapiens	TMEM184A	transmembrane protein 184A	GO:0006810 transport;GO:0051234 establishment of localization;GO:0051179 localization		0.0	0.0	0.0	0.0	0.0	0.0	0.0	0.0	0.0	0.0	0.0	0.0	0.0	0.0	0.0	0.0	0.0	0.0	0.0	0.0
NM_006082	10376	RefSeq_RNAs	H. sapiens	10376	H. sapiens	TUBA1B	tubulin alpha 1b	GO:0071353 cellular response to interleukin-4;GO:0070670 response to interleukin-4;GO:0030705 cytoskeleton-dependent intracellular transport	Epothilone D (Ubiquitin protein ligase binding);Epothilone B (Ubiquitin protein ligase binding);CYT997 (Ubiquitin protein ligase binding);2-MERCAPTO-N-[1,2,3,10-TETRAMETHOXY-9-OXO-5,6,7,9-TETRAHYDRO-BENZO[A]HEPTALEN-7-YL]ACETAMIDE (Ubiquitin protein ligase binding)	0.0	0.0	0.0	0.0	0.0	0.0	0.0	0.0	0.0	0.0	0.0	0.0	0.0	0.0	0.0	0.0	0.0	0.0	0.0	0.0
NM_017990	55066	RefSeq_RNAs	H. sapiens	55066	H. sapiens	PDPR	pyruvate dehydrogenase phosphatase regulatory subunit	GO:0010510 regulation of acetyl-CoA biosynthetic process from pyruvate;GO:0050812 regulation of acyl-CoA biosynthetic process;GO:0006086 acetyl-CoA biosynthetic process from pyruvate		0.0	0.0	0.0	0.0	0.0	0.0	0.0	0.0	0.0	0.0	0.0	0.0	0.0	0.0	0.0	1.0	0.0	0.0	0.0	1.0
NM_003488	8165	RefSeq_RNAs	H. sapiens	8165	H. sapiens	AKAP1	A-kinase anchoring protein 1	GO:0010738 regulation of protein kinase A signaling;GO:0010737 protein kinase A signaling;GO:0007596 blood coagulation		0.0	0.0	0.0	0.0	0.0	0.0	0.0	0.0	0.0	0.0	0.0	0.0	0.0	0.0	0.0	0.0	0.0	0.0	0.0	0.0
NM_001272103	9709	RefSeq_RNAs	H. sapiens	9709	H. sapiens	HERPUD1	homocysteine inducible ER protein with ubiquitin like domain 1	GO:1903071 positive regulation of ER-associated ubiquitin-dependent protein catabolic process;GO:1903069 regulation of ER-associated ubiquitin-dependent protein catabolic process;GO:1902236 negative regulation of endoplasmic reticulum stress-induced intrinsic apoptotic signaling pathway		0.0	1.0	0.0	0.0	0.0	0.0	0.0	0.0	0.0	0.0	0.0	0.0	0.0	0.0	1.0	0.0	1.0	0.0	0.0	0.0
NM_018119	55718	RefSeq_RNAs	H. sapiens	55718	H. sapiens	POLR3E	RNA polymerase III subunit E	GO:0032481 positive regulation of type I interferon production;GO:0032479 regulation of type I interferon production;GO:0051607 defense response to virus		0.0	0.0	0.0	0.0	0.0	0.0	0.0	0.0	0.0	0.0	0.0	0.0	0.0	1.0	0.0	0.0	0.0	0.0	0.0	0.0
NM_174922	203054	RefSeq_RNAs	H. sapiens	203054	H. sapiens	ADCK5	aarF domain containing kinase 5	GO:0006468 protein phosphorylation;GO:0016310 phosphorylation;GO:0006796 phosphate-containing compound metabolic process		0.0	0.0	0.0	0.0	0.0	0.0	0.0	0.0	0.0	0.0	0.0	0.0	0.0	0.0	0.0	0.0	0.0	0.0	0.0	0.0
NM_001174120	118813	RefSeq_RNAs	H. sapiens	118813	H. sapiens	ZFYVE27	zinc finger FYVE-type containing 27	GO:0045773 positive regulation of axon extension;GO:0071787 endoplasmic reticulum tubular network formation;GO:0050772 positive regulation of axonogenesis		0.0	0.0	0.0	0.0	0.0	0.0	0.0	0.0	0.0	0.0	0.0	0.0	0.0	0.0	0.0	0.0	0.0	0.0	0.0	0.0
NM_001171936	64072	RefSeq_RNAs	H. sapiens	64072	H. sapiens	CDH23	cadherin related 23	GO:0060122 inner ear receptor stereocilium organization;GO:0050957 equilibrioception;GO:0060119 inner ear receptor cell development		0.0	0.0	0.0	0.0	0.0	0.0	0.0	0.0	0.0	0.0	0.0	0.0	0.0	0.0	0.0	0.0	0.0	0.0	0.0	0.0
NR_002835	594842	RefSeq_RNAs	H. sapiens	594842	H. sapiens	HAS2-AS1	HAS2 antisense RNA 1			0.0	0.0	0.0	0.0	0.0	0.0	0.0	0.0	0.0	0.0	0.0	0.0	0.0	0.0	0.0	0.0	0.0	0.0	0.0	0.0
NM_012393	5198	RefSeq_RNAs	H. sapiens	5198	H. sapiens	PFAS	phosphoribosylformylglycinamidine synthase	GO:0006189 'de novo' IMP biosynthetic process;GO:0006188 IMP biosynthetic process;GO:0046040 IMP metabolic process	L-Glutamic Acid (Phosphoribosylformylglycinamidine synthase activity)	0.0	0.0	0.0	0.0	0.0	0.0	0.0	0.0	0.0	0.0	0.0	0.0	0.0	0.0	0.0	0.0	0.0	0.0	0.0	1.0
NR_023382	401303	RefSeq_RNAs	H. sapiens	401303	H. sapiens	ZNF815P	zinc finger protein 815, pseudogene			0.0	0.0	0.0	0.0	0.0	0.0	0.0	0.0	0.0	0.0	0.0	0.0	0.0	0.0	0.0	0.0	0.0	0.0	0.0	0.0
NR_027354	645166	RefSeq_RNAs	H. sapiens	645166	H. sapiens	LOC645166	lymphocyte-specific protein 1 pseudogene			0.0	0.0	0.0	0.0	0.0	0.0	0.0	0.0	0.0	0.0	0.0	0.0	0.0	0.0	0.0	0.0	0.0	0.0	0.0	0.0
NM_207328	150763	RefSeq_RNAs	H. sapiens	150763	H. sapiens	GPAT2	glycerol-3-phosphate acyltransferase 2, mitochondrial	GO:1990511 piRNA biosynthetic process;GO:0016024 CDP-diacylglycerol biosynthetic process;GO:0006654 phosphatidic acid biosynthetic process		1.0	0.0	0.0	0.0	0.0	0.0	0.0	0.0	0.0	0.0	0.0	0.0	0.0	0.0	0.0	0.0	0.0	0.0	0.0	0.0
NM_001271851	64121	RefSeq_RNAs	H. sapiens	64121	H. sapiens	RRAGC	Ras related GTP binding C	GO:1903432 regulation of TORC1 signaling;GO:0034198 cellular response to amino acid starvation;GO:0038202 TORC1 signaling		1.0	0.0	0.0	0.0	1.0	0.0	0.0	0.0	1.0	0.0	0.0	1.0	0.0	0.0	0.0	0.0	0.0	0.0	0.0	0.0
NM_139168	140890	RefSeq_RNAs	H. sapiens	140890	H. sapiens	SREK1	splicing regulatory glutamic acid and lysine rich protein 1	GO:0000381 regulation of alternative mRNA splicing, via spliceosome;GO:0000380 alternative mRNA splicing, via spliceosome;GO:0048024 regulation of mRNA splicing, via spliceosome		1.0	0.0	0.0	0.0	0.0	0.0	0.0	0.0	0.0	1.0	0.0	0.0	0.0	0.0	0.0	0.0	0.0	0.0	0.0	0.0
NM_001288723	26229	RefSeq_RNAs	H. sapiens	26229	H. sapiens	B3GAT3	beta-1,3-glucuronyltransferase 3	GO:0050651 dermatan sulfate proteoglycan biosynthetic process;GO:0050655 dermatan sulfate proteoglycan metabolic process;GO:0050650 chondroitin sulfate proteoglycan biosynthetic process	UDP-alpha-D-glucuronic acid (Protein phosphatase activator activity);Uridine-5'-Diphosphate (Protein phosphatase activator activity)	0.0	0.0	0.0	1.0	0.0	0.0	0.0	0.0	0.0	0.0	0.0	0.0	0.0	0.0	0.0	0.0	0.0	0.0	0.0	0.0
NM_014049	28976	RefSeq_RNAs	H. sapiens	28976	H. sapiens	ACAD9	acyl-CoA dehydrogenase family member 9	GO:0032981 mitochondrial respiratory chain complex I assembly;GO:0010257 NADH dehydrogenase complex assembly;GO:0097031 mitochondrial respiratory chain complex I biogenesis		0.0	0.0	0.0	0.0	0.0	0.0	0.0	0.0	0.0	0.0	1.0	0.0	0.0	0.0	0.0	1.0	0.0	0.0	0.0	0.0
NM_057175	80155	RefSeq_RNAs	H. sapiens	80155	H. sapiens	NAA15	N(alpha)-acetyltransferase 15, NatA auxiliary subunit	GO:0017196 N-terminal peptidyl-methionine acetylation;GO:0006474 N-terminal protein amino acid acetylation;GO:0018206 peptidyl-methionine modification		0.0	0.0	0.0	0.0	0.0	0.0	0.0	0.0	0.0	0.0	0.0	0.0	1.0	0.0	1.0	0.0	0.0	0.0	0.0	0.0
NM_001018041	7957	RefSeq_RNAs	H. sapiens	7957	H. sapiens	EPM2A	EPM2A, laforin glucan phosphatase	GO:0016239 positive regulation of macroautophagy;GO:0032007 negative regulation of TOR signaling;GO:0010508 positive regulation of autophagy		0.0	1.0	0.0	0.0	0.0	0.0	0.0	0.0	1.0	0.0	0.0	0.0	0.0	0.0	1.0	0.0	0.0	0.0	0.0	0.0
NM_001114331	1186	RefSeq_RNAs	H. sapiens	1186	H. sapiens	CLCN7	chloride voltage-gated channel 7	GO:1903959 regulation of anion transmembrane transport;GO:1902476 chloride transmembrane transport;GO:0098661 inorganic anion transmembrane transport		0.0	0.0	0.0	0.0	0.0	0.0	0.0	0.0	0.0	0.0	0.0	0.0	0.0	0.0	0.0	0.0	0.0	0.0	0.0	0.0
NR_046106	55035	RefSeq_RNAs	H. sapiens	55035	H. sapiens	NOL8	nucleolar protein 8	GO:1902570 protein localization to nucleolus;GO:0034504 protein localization to nucleus;GO:0006364 rRNA processing		1.0	0.0	0.0	1.0	0.0	0.0	0.0	0.0	0.0	0.0	0.0	0.0	0.0	0.0	0.0	0.0	0.0	0.0	0.0	0.0
NM_001111307	5141	RefSeq_RNAs	H. sapiens	5141	H. sapiens	PDE4A	phosphodiesterase 4A	GO:0006198 cAMP catabolic process;GO:0009154 purine ribonucleotide catabolic process;GO:0009214 cyclic nucleotide catabolic process	Theophylline (Metal ion binding);Dyphylline (Metal ion binding);Pentoxifylline (Metal ion binding);Enprofylline (Metal ion binding);Ketotifen (Metal ion binding);Dipyridamole (Metal ion binding);Iloprost (Metal ion binding);Oxtriphylline (Metal ion binding);Roflumilast (Metal ion binding);Piclamilast (Metal ion binding);Crisaborole (Metal ion binding);Ibudilast (Metal ion binding);Apremilast (Met…	0.0	0.0	0.0	0.0	0.0	0.0	0.0	0.0	0.0	1.0	0.0	0.0	0.0	0.0	0.0	0.0	0.0	0.0	0.0	0.0
NM_144589	118881	RefSeq_RNAs	H. sapiens	118881	H. sapiens	COMTD1	catechol-O-methyltransferase domain containing 1	GO:0032259 methylation;GO:0008152 metabolic process;GO:0008150 biological_process	S-Adenosyl-L-Homocysteine (O-methyltransferase activity);Sinapoyl Coenzyme A (O-methyltransferase activity);Feruloyl Coenzyme A (O-methyltransferase activity)	0.0	0.0	0.0	0.0	0.0	0.0	0.0	0.0	0.0	0.0	0.0	0.0	0.0	0.0	0.0	0.0	0.0	0.0	1.0	0.0
NM_006635	10794	RefSeq_RNAs	H. sapiens	10794	H. sapiens	ZNF460	zinc finger protein 460	GO:0006355 regulation of transcription, DNA-templated;GO:1903506 regulation of nucleic acid-templated transcription;GO:0006351 transcription, DNA-templated		0.0	0.0	0.0	0.0	0.0	0.0	0.0	0.0	0.0	0.0	0.0	0.0	0.0	0.0	0.0	0.0	0.0	0.0	0.0	0.0
NM_001243137	5151	RefSeq_RNAs	H. sapiens	5151	H. sapiens	PDE8A	phosphodiesterase 8A	GO:0006198 cAMP catabolic process;GO:1903206 negative regulation of hydrogen peroxide-induced cell death;GO:0009154 purine ribonucleotide catabolic process	Ketotifen (Metal ion binding);3-isobutyl-1-methyl-7H-xanthine (Metal ion binding)	0.0	0.0	0.0	0.0	0.0	0.0	0.0	0.0	0.0	1.0	0.0	1.0	0.0	0.0	1.0	0.0	1.0	0.0	0.0	0.0
NM_001002838	65267	RefSeq_RNAs	H. sapiens	65267	H. sapiens	WNK3	WNK lysine deficient protein kinase 3	GO:2000688 positive regulation of rubidium ion transmembrane transporter activity;GO:2000682 positive regulation of rubidium ion transport;GO:2000686 regulation of rubidium ion transmembrane transporter activity		0.0	0.0	0.0	1.0	0.0	0.0	0.0	0.0	0.0	0.0	0.0	0.0	0.0	0.0	1.0	0.0	0.0	0.0	0.0	0.0
NM_020246	56996	RefSeq_RNAs	H. sapiens	56996	H. sapiens	SLC12A9	solute carrier family 12 member 9	GO:1902476 chloride transmembrane transport;GO:0071805 potassium ion transmembrane transport;GO:0098661 inorganic anion transmembrane transport		0.0	0.0	0.0	0.0	0.0	0.0	0.0	0.0	0.0	0.0	0.0	0.0	0.0	0.0	0.0	0.0	0.0	0.0	0.0	0.0
NM_003670	8553	RefSeq_RNAs	H. sapiens	8553	H. sapiens	BHLHE40	basic helix-loop-helix family member e40	GO:0043153 entrainment of circadian clock by photoperiod;GO:0009649 entrainment of circadian clock;GO:0009648 photoperiodism		0.0	0.0	0.0	0.0	0.0	1.0	0.0	0.0	0.0	0.0	0.0	0.0	0.0	0.0	0.0	0.0	0.0	0.0	0.0	0.0
NM_032329	84289	RefSeq_RNAs	H. sapiens	84289	H. sapiens	ING5	inhibitor of growth family member 5	GO:0043966 histone H3 acetylation;GO:0016573 histone acetylation;GO:1901796 regulation of signal transduction by p53 class mediator		0.0	0.0	1.0	0.0	0.0	0.0	0.0	0.0	0.0	0.0	0.0	0.0	1.0	0.0	0.0	0.0	0.0	1.0	0.0	0.0
NM_001009877	65980	RefSeq_RNAs	H. sapiens	65980	H. sapiens	BRD9	bromodomain containing 9	GO:0016569 covalent chromatin modification;GO:0006325 chromatin organization;GO:0051276 chromosome organization		0.0	0.0	0.0	0.0	0.0	0.0	0.0	0.0	0.0	0.0	0.0	0.0	1.0	0.0	0.0	0.0	0.0	0.0	0.0	0.0
NM_001300919	8091	RefSeq_RNAs	H. sapiens	8091	H. sapiens	HMGA2	high mobility group AT-hook 2	GO:0045869 negative regulation of single stranded viral RNA replication via double stranded DNA intermediate;GO:0035978 histone H2A-S139 phosphorylation;GO:2000685 positive regulation of cellular response to X-ray		0.0	0.0	1.0	0.0	1.0	1.0	0.0	0.0	0.0	1.0	0.0	0.0	1.0	1.0	1.0	0.0	1.0	1.0	0.0	0.0
NM_153813	161882	RefSeq_RNAs	H. sapiens	161882	H. sapiens	ZFPM1	zinc finger protein, FOG family member 1	GO:0060377 negative regulation of mast cell differentiation;GO:0002295 T-helper cell lineage commitment;GO:0003195 tricuspid valve formation		0.0	0.0	0.0	0.0	0.0	1.0	0.0	0.0	0.0	0.0	0.0	0.0	1.0	0.0	0.0	0.0	0.0	0.0	0.0	0.0
NM_018561	25862	RefSeq_RNAs	H. sapiens	25862	H. sapiens	USP49	ubiquitin specific peptidase 49	GO:0035616 histone H2B conserved C-terminal lysine deubiquitination;GO:0016578 histone deubiquitination;GO:0016579 protein deubiquitination		1.0	1.0	0.0	0.0	0.0	0.0	0.0	0.0	0.0	1.0	0.0	0.0	1.0	0.0	0.0	0.0	0.0	0.0	0.0	0.0
NM_206921	387119	RefSeq_RNAs	H. sapiens	387119	H. sapiens	CEP85L	centrosomal protein 85 like			0.0	0.0	0.0	0.0	0.0	0.0	0.0	0.0	0.0	0.0	0.0	0.0	0.0	0.0	0.0	0.0	0.0	0.0	0.0	0.0
NM_203384	6050	RefSeq_RNAs	H. sapiens	6050	H. sapiens	RNH1	ribonuclease/angiogenin inhibitor 1	GO:0045765 regulation of angiogenesis;GO:0001525 angiogenesis;GO:0006402 mRNA catabolic process		0.0	1.0	0.0	0.0	0.0	0.0	0.0	0.0	0.0	1.0	0.0	0.0	0.0	0.0	0.0	0.0	0.0	0.0	0.0	0.0
NM_002357	4084	RefSeq_RNAs	H. sapiens	4084	H. sapiens	MXD1	MAX dimerization protein 1	GO:0000122 negative regulation of transcription from RNA polymerase II promoter;GO:0045892 negative regulation of transcription, DNA-templated;GO:1903507 negative regulation of nucleic acid-templated transcription		0.0	0.0	0.0	0.0	0.0	1.0	0.0	0.0	0.0	0.0	0.0	0.0	0.0	0.0	0.0	0.0	0.0	0.0	0.0	0.0
NM_004044	471	RefSeq_RNAs	H. sapiens	471	H. sapiens	ATIC	5-aminoimidazole-4-carboxamide ribonucleotide formyltransferase/IMP cyclohydrolase	GO:0006189 'de novo' IMP biosynthetic process;GO:0046452 dihydrofolate metabolic process;GO:0006188 IMP biosynthetic process	Tetrahydrofolic acid (Protein homodimerization activity);Pemetrexed (Protein homodimerization activity);Aicar (Protein homodimerization activity);Guanosine-5'-Monophosphate (Protein homodimerization activity);5--Monophosphate-9-Beta-D-Ribofuranosyl Xanthine (Protein homodimerization activity);2-[5-Hydroxy-3-Methyl-1-(2-Methyl-4-Sulfo-Phenyl)-1h-Pyrazol-4-Ylazo]-4-Sulfo-Benzoic Acid (Protein homod…	0.0	0.0	0.0	0.0	0.0	0.0	0.0	1.0	0.0	0.0	0.0	0.0	0.0	0.0	0.0	0.0	0.0	0.0	0.0	1.0
NM_001161581	25886	RefSeq_RNAs	H. sapiens	25886	H. sapiens	POC1A	POC1 centriolar protein A	GO:0003431 growth plate cartilage chondrocyte development;GO:0003418 growth plate cartilage chondrocyte differentiation;GO:0003433 chondrocyte development involved in endochondral bone morphogenesis		0.0	0.0	0.0	0.0	1.0	0.0	0.0	0.0	0.0	0.0	0.0	0.0	0.0	0.0	0.0	0.0	0.0	0.0	0.0	0.0
NM_014096	29015	RefSeq_RNAs	H. sapiens	29015	H. sapiens	SLC43A3	solute carrier family 43 member 3	GO:0055085 transmembrane transport;GO:0006810 transport;GO:0051234 establishment of localization		0.0	0.0	0.0	0.0	0.0	0.0	0.0	0.0	0.0	0.0	0.0	0.0	0.0	0.0	0.0	0.0	0.0	0.0	0.0	0.0
NM_001270362	5886	RefSeq_RNAs	H. sapiens	5886	H. sapiens	RAD23A	RAD23 homolog A, nucleotide excision repair protein	GO:0045070 positive regulation of viral genome replication;GO:1903902 positive regulation of viral life cycle;GO:0032434 regulation of proteasomal ubiquitin-dependent protein catabolic process		0.0	1.0	1.0	0.0	0.0	0.0	0.0	0.0	0.0	1.0	0.0	0.0	0.0	1.0	0.0	0.0	0.0	0.0	0.0	0.0
NM_002801	5699	RefSeq_RNAs	H. sapiens	5699	H. sapiens	PSMB10	proteasome subunit beta 10	GO:0051437 positive regulation of ubiquitin-protein ligase activity involved in regulation of mitotic cell cycle transition;GO:0051436 negative regulation of ubiquitin-protein ligase activity involved in mitotic cell cycle;GO:1904667 negative regulation of ubiquitin protein ligase activity	Carfilzomib (Threonine-type endopeptidase activity)	0.0	1.0	0.0	0.0	1.0	0.0	0.0	1.0	0.0	0.0	0.0	0.0	0.0	1.0	0.0	0.0	0.0	0.0	0.0	1.0
NR_111906	100506175	RefSeq_RNAs	H. sapiens	100506175	H. sapiens	LOC100506175	uncharacterized LOC100506175			0.0	0.0	0.0	0.0	0.0	0.0	0.0	0.0	0.0	0.0	0.0	0.0	0.0	0.0	0.0	0.0	0.0	0.0	0.0	0.0
NM_001033930	7311	RefSeq_RNAs	H. sapiens	7311	H. sapiens	UBA52	ubiquitin A-52 residue ribosomal protein fusion product 1	GO:0035666 TRIF-dependent toll-like receptor signaling pathway;GO:0006977 DNA damage response, signal transduction by p53 class mediator resulting in cell cycle arrest;GO:0072431 signal transduction involved in mitotic G1 DNA damage checkpoint		1.0	1.0	1.0	1.0	1.0	1.0	1.0	1.0	1.0	1.0	0.0	0.0	0.0	1.0	1.0	1.0	0.0	1.0	0.0	0.0
NM_198516	374378	RefSeq_RNAs	H. sapiens	374378	H. sapiens	GALNT18	polypeptide N-acetylgalactosaminyltransferase 18	GO:0006486 protein glycosylation;GO:0043413 macromolecule glycosylation;GO:0009101 glycoprotein biosynthetic process		0.0	0.0	0.0	0.0	0.0	0.0	0.0	0.0	0.0	0.0	0.0	0.0	0.0	0.0	0.0	0.0	0.0	0.0	0.0	0.0
NM_153255	254394	RefSeq_RNAs	H. sapiens	254394	H. sapiens	MCM9	minichromosome maintenance 9 homologous recombination repair factor	GO:0000724 double-strand break repair via homologous recombination;GO:0000725 recombinational repair;GO:0006302 double-strand break repair		0.0	0.0	1.0	0.0	0.0	0.0	0.0	0.0	0.0	0.0	0.0	0.0	0.0	0.0	0.0	0.0	0.0	0.0	0.0	0.0
NM_005687	10056	RefSeq_RNAs	H. sapiens	10056	H. sapiens	FARSB	phenylalanyl-tRNA synthetase beta subunit	GO:0006432 phenylalanyl-tRNA aminoacylation;GO:0051290 protein heterotetramerization;GO:0006418 tRNA aminoacylation for protein translation	L-Phenylalanine (Rna binding)	1.0	0.0	0.0	0.0	0.0	0.0	0.0	1.0	0.0	0.0	0.0	0.0	0.0	0.0	0.0	0.0	0.0	0.0	0.0	1.0
NM_138395	92935	RefSeq_RNAs	H. sapiens	92935	H. sapiens	MARS2	methionyl-tRNA synthetase 2, mitochondrial	GO:0006431 methionyl-tRNA aminoacylation;GO:0006418 tRNA aminoacylation for protein translation;GO:0043039 tRNA aminoacylation		1.0	0.0	0.0	0.0	0.0	0.0	0.0	1.0	0.0	0.0	0.0	0.0	0.0	0.0	0.0	0.0	0.0	0.0	0.0	1.0
NM_001363	1736	RefSeq_RNAs	H. sapiens	1736	H. sapiens	DKC1	dyskerin pseudouridine synthase 1	GO:0000495 box H/ACA snoRNA 3'-end processing;GO:1904851 positive regulation of establishment of protein localization to telomere;GO:0034964 box H/ACA snoRNA processing		1.0	0.0	1.0	1.0	0.0	0.0	0.0	1.0	0.0	1.0	0.0	0.0	0.0	0.0	0.0	0.0	0.0	0.0	0.0	0.0
NM_001292017	58478	RefSeq_RNAs	H. sapiens	58478	H. sapiens	ENOPH1	enolase-phosphatase 1	GO:0019509 L-methionine salvage from methylthioadenosine;GO:0071267 L-methionine salvage;GO:0071265 L-methionine biosynthetic process	2-OXOHEPTYLPHOSPHONIC ACID (Magnesium ion binding)	0.0	0.0	0.0	0.0	0.0	0.0	0.0	0.0	0.0	0.0	0.0	0.0	0.0	0.0	0.0	0.0	0.0	0.0	0.0	1.0
NM_002973	6311	RefSeq_RNAs	H. sapiens	6311	H. sapiens	ATXN2	ataxin 2	GO:0002091 negative regulation of receptor internalization;GO:0010603 regulation of cytoplasmic mRNA processing body assembly;GO:0048261 negative regulation of receptor-mediated endocytosis		1.0	0.0	0.0	0.0	0.0	0.0	0.0	1.0	0.0	0.0	0.0	0.0	0.0	0.0	0.0	0.0	0.0	0.0	0.0	0.0
NM_001042479	54960	RefSeq_RNAs	H. sapiens	54960	H. sapiens	GEMIN8	gem nuclear organelle associated protein 8	GO:0000387 spliceosomal snRNP assembly;GO:0051170 nuclear import;GO:0000398 mRNA splicing, via spliceosome		1.0	0.0	0.0	1.0	0.0	0.0	0.0	0.0	0.0	1.0	0.0	0.0	0.0	0.0	0.0	0.0	0.0	0.0	0.0	0.0
NM_031990	5725	RefSeq_RNAs	H. sapiens	5725	H. sapiens	PTBP1	polypyrimidine tract binding protein 1	GO:0075522 IRES-dependent viral translational initiation;GO:0002192 IRES-dependent translational initiation;GO:0019081 viral translation		1.0	0.0	0.0	0.0	0.0	0.0	0.0	1.0	0.0	1.0	0.0	0.0	0.0	1.0	0.0	0.0	0.0	0.0	0.0	0.0
NM_016052	51018	RefSeq_RNAs	H. sapiens	51018	H. sapiens	RRP15	ribosomal RNA processing 15 homolog	GO:0000470 maturation of LSU-rRNA;GO:0000460 maturation of 5.8S rRNA;GO:0042273 ribosomal large subunit biogenesis		1.0	0.0	0.0	0.0	0.0	0.0	1.0	0.0	0.0	0.0	0.0	0.0	0.0	0.0	0.0	0.0	0.0	0.0	0.0	0.0
NM_020390	56648	RefSeq_RNAs	H. sapiens	56648	H. sapiens	EIF5A2	eukaryotic translation initiation factor 5A2	GO:0045905 positive regulation of translational termination;GO:0010509 polyamine homeostasis;GO:0006449 regulation of translational termination		0.0	0.0	0.0	0.0	0.0	0.0	0.0	1.0	0.0	0.0	0.0	0.0	1.0	0.0	0.0	0.0	0.0	0.0	0.0	0.0
NM_015201	23246	RefSeq_RNAs	H. sapiens	23246	H. sapiens	BOP1	block of proliferation 1	GO:0000448 cleavage in ITS2 between 5.8S rRNA and LSU-rRNA of tricistronic rRNA transcript (SSU-rRNA, 5.8S rRNA, LSU-rRNA);GO:0000479 endonucleolytic cleavage of tricistronic rRNA transcript (SSU-rRNA, 5.8S rRNA, LSU-rRNA);GO:0000463 maturation of LSU-rRNA from tricistronic rRNA transcript (SSU-rRNA, 5.8S rRNA, LSU-rRNA)		1.0	0.0	0.0	0.0	1.0	0.0	1.0	0.0	0.0	0.0	0.0	0.0	0.0	0.0	0.0	0.0	0.0	0.0	0.0	0.0
NM_001278641	5902	RefSeq_RNAs	H. sapiens	5902	H. sapiens	RANBP1	RAN binding protein 1	GO:0046604 positive regulation of mitotic centrosome separation;GO:0046602 regulation of mitotic centrosome separation;GO:0046607 positive regulation of centrosome cycle		0.0	1.0	0.0	1.0	1.0	0.0	0.0	0.0	0.0	0.0	0.0	0.0	0.0	1.0	0.0	0.0	0.0	0.0	0.0	0.0
NM_006743	5935	RefSeq_RNAs	H. sapiens	5935	H. sapiens	RBM3	RNA binding motif (RNP1, RRM) protein 3	GO:0045727 positive regulation of translation;GO:0034250 positive regulation of cellular amide metabolic process;GO:0006417 regulation of translation		1.0	0.0	0.0	0.0	0.0	0.0	0.0	1.0	0.0	0.0	0.0	0.0	0.0	0.0	0.0	0.0	0.0	0.0	0.0	0.0
NM_138763	581	RefSeq_RNAs	H. sapiens	581	H. sapiens	BAX	BCL2 associated X, apoptosis regulator	GO:0051281 positive regulation of release of sequestered calcium ion into cytosol;GO:1990117 B cell receptor apoptotic signaling pathway;GO:0051279 regulation of release of sequestered calcium ion into cytosol		0.0	1.0	1.0	1.0	1.0	0.0	1.0	0.0	0.0	1.0	1.0	0.0	0.0	1.0	1.0	0.0	1.0	1.0	0.0	0.0
NR_104195	5691	RefSeq_RNAs	H. sapiens	5691	H. sapiens	PSMB3	proteasome subunit beta 3	GO:0051437 positive regulation of ubiquitin-protein ligase activity involved in regulation of mitotic cell cycle transition;GO:0051436 negative regulation of ubiquitin-protein ligase activity involved in mitotic cell cycle;GO:1904667 negative regulation of ubiquitin protein ligase activity	(3AR,6R,6AS)-6-((S)-((S)-CYCLOHEX-2-ENYL)(HYDROXY)METHYL)-6A-METHYL-4-OXO-HEXAHYDRO-2H-FURO[3,2-C]PYRROLE-6-CARBALDEHYDE (Threonine-type endopeptidase activity)	0.0	1.0	0.0	0.0	1.0	0.0	0.0	1.0	0.0	0.0	0.0	0.0	0.0	1.0	0.0	0.0	0.0	0.0	0.0	1.0
NR_110387	101927501	RefSeq_RNAs	H. sapiens	101927501	H. sapiens	LOC101927501	uncharacterized LOC101927501			0.0	0.0	0.0	0.0	0.0	0.0	0.0	0.0	0.0	0.0	0.0	0.0	0.0	0.0	0.0	0.0	0.0	0.0	0.0	0.0
NR_028028	162073	RefSeq_RNAs	H. sapiens	162073	H. sapiens	ITPRIPL2	inositol 1,4,5-trisphosphate receptor interacting protein like 2			0.0	0.0	0.0	0.0	0.0	0.0	0.0	0.0	0.0	0.0	0.0	0.0	0.0	0.0	0.0	0.0	0.0	0.0	0.0	0.0
NR_027409	23015	RefSeq_RNAs	H. sapiens	23015	H. sapiens	GOLGA8A	golgin A8 family member A			0.0	0.0	0.0	0.0	0.0	0.0	0.0	0.0	0.0	0.0	0.0	0.0	0.0	0.0	0.0	0.0	0.0	0.0	0.0	0.0
NM_014342	23788	RefSeq_RNAs	H. sapiens	23788	H. sapiens	MTCH2	mitochondrial carrier 2	GO:0045820 negative regulation of glycolytic process;GO:0090152 establishment of protein localization to mitochondrial membrane involved in mitochondrial fission;GO:0006110 regulation of glycolytic process		0.0	1.0	1.0	1.0	0.0	0.0	0.0	0.0	0.0	0.0	1.0	0.0	0.0	0.0	1.0	1.0	1.0	1.0	0.0	1.0
NM_001514	2959	RefSeq_RNAs	H. sapiens	2959	H. sapiens	GTF2B	general transcription factor IIB	GO:0050434 positive regulation of viral transcription;GO:0046782 regulation of viral transcription;GO:0042795 snRNA transcription from RNA polymerase II promoter		1.0	0.0	0.0	0.0	0.0	0.0	0.0	0.0	0.0	1.0	0.0	0.0	0.0	1.0	0.0	0.0	0.0	0.0	0.0	0.0
NM_006275	6431	RefSeq_RNAs	H. sapiens	6431	H. sapiens	SRSF6	serine and arginine rich splicing factor 6	GO:0060501 positive regulation of epithelial cell proliferation involved in lung morphogenesis;GO:2000675 negative regulation of type B pancreatic cell apoptotic process;GO:0045617 negative regulation of keratinocyte differentiation		1.0	0.0	0.0	1.0	0.0	0.0	0.0	0.0	0.0	1.0	0.0	1.0	0.0	0.0	1.0	0.0	0.0	0.0	0.0	0.0
NM_032712	84798	RefSeq_RNAs	H. sapiens	84798	H. sapiens	C19orf48	chromosome 19 open reading frame 48			0.0	0.0	0.0	0.0	0.0	0.0	0.0	0.0	0.0	0.0	0.0	0.0	0.0	0.0	0.0	0.0	0.0	0.0	0.0	0.0
NM_058182	54065	RefSeq_RNAs	H. sapiens	54065	H. sapiens	SMIM11A	small integral membrane protein 11A	GO:0008150 biological_process		0.0	0.0	0.0	0.0	0.0	0.0	0.0	0.0	0.0	0.0	0.0	0.0	0.0	0.0	0.0	0.0	0.0	0.0	0.0	0.0
NM_001127500	4233	RefSeq_RNAs	H. sapiens	4233	H. sapiens	MET	MET proto-oncogene, receptor tyrosine kinase	GO:1901299 negative regulation of hydrogen peroxide-mediated programmed cell death;GO:2001028 positive regulation of endothelial cell chemotaxis;GO:1901298 regulation of hydrogen peroxide-mediated programmed cell death	K-252a (Protein tyrosine kinase activity);XL184 (Protein tyrosine kinase activity);MP470 (Protein tyrosine kinase activity);1-(4-fluorophenyl)-N-[3-fluoro-4-(1H-pyrrolo[2,3-b]pyridin-4-yloxy)phenyl]-2-oxo-1,2-dihydropyridine-3-carboxamide (Protein tyrosine kinase activity);N-({4-[(2-aminopyridin-4-yl)oxy]-3-fluorophenyl}carbamoyl)-2-(4-fluorophenyl)acetamide (Protein tyrosine kinase activity);2-(…	0.0	1.0	0.0	0.0	0.0	0.0	0.0	0.0	1.0	0.0	0.0	1.0	0.0	1.0	1.0	0.0	1.0	0.0	0.0	0.0
NM_001271285	65990	RefSeq_RNAs	H. sapiens	65990	H. sapiens	FAM173A	family with sequence similarity 173 member A			0.0	0.0	0.0	0.0	0.0	0.0	0.0	0.0	0.0	0.0	0.0	0.0	0.0	0.0	0.0	0.0	0.0	0.0	0.0	0.0
NM_022366	64216	RefSeq_RNAs	H. sapiens	64216	H. sapiens	TFB2M	transcription factor B2, mitochondrial	GO:0006391 transcription initiation from mitochondrial promoter;GO:0031167 rRNA methylation;GO:0006390 transcription from mitochondrial promoter		1.0	0.0	0.0	0.0	0.0	0.0	0.0	0.0	0.0	0.0	1.0	0.0	0.0	0.0	0.0	0.0	0.0	0.0	1.0	0.0
NM_024116	79101	RefSeq_RNAs	H. sapiens	79101	H. sapiens	TAF1D	TATA-box binding protein associated factor, RNA polymerase I subunit D	GO:0006363 termination of RNA polymerase I transcription;GO:0006362 transcription elongation from RNA polymerase I promoter;GO:0006361 transcription initiation from RNA polymerase I promoter		0.0	0.0	0.0	0.0	0.0	0.0	0.0	0.0	0.0	0.0	0.0	0.0	0.0	0.0	0.0	0.0	0.0	0.0	0.0	0.0
NM_001962	1946	RefSeq_RNAs	H. sapiens	1946	H. sapiens	EFNA5	ephrin A5	GO:0048672 positive regulation of collateral sprouting;GO:0007171 activation of transmembrane receptor protein tyrosine kinase activity;GO:0048670 regulation of collateral sprouting		0.0	0.0	0.0	0.0	0.0	0.0	0.0	0.0	0.0	0.0	0.0	1.0	0.0	0.0	0.0	0.0	0.0	0.0	0.0	0.0
NM_015391	25847	RefSeq_RNAs	H. sapiens	25847	H. sapiens	ANAPC13	anaphase promoting complex subunit 13	GO:0070979 protein K11-linked ubiquitination;GO:0000209 protein polyubiquitination;GO:0007067 mitotic nuclear division		0.0	1.0	0.0	0.0	1.0	0.0	0.0	0.0	0.0	0.0	0.0	0.0	0.0	0.0	0.0	0.0	0.0	0.0	0.0	0.0
NM_018023	55689	RefSeq_RNAs	H. sapiens	55689	H. sapiens	YEATS2	YEATS domain containing 2	GO:0043966 histone H3 acetylation;GO:0016573 histone acetylation;GO:0018393 internal peptidyl-lysine acetylation		0.0	0.0	0.0	0.0	0.0	1.0	0.0	0.0	0.0	0.0	0.0	0.0	1.0	0.0	0.0	0.0	0.0	0.0	0.0	0.0
NM_005967	4665	RefSeq_RNAs	H. sapiens	4665	H. sapiens	NAB2	NGFI-A binding protein 2	GO:0016480 negative regulation of transcription from RNA polymerase III promoter;GO:0001958 endochondral ossification;GO:0014037 Schwann cell differentiation		0.0	0.0	0.0	0.0	0.0	0.0	0.0	0.0	0.0	0.0	0.0	0.0	0.0	0.0	0.0	0.0	0.0	0.0	0.0	0.0
NM_000075	1019	RefSeq_RNAs	H. sapiens	1019	H. sapiens	CDK4	cyclin dependent kinase 4	GO:1904637 cellular response to ionomycin;GO:0010971 positive regulation of G2/M transition of mitotic cell cycle;GO:1904636 response to ionomycin	Purvalanol (Cyclin-dependent protein serine/threonine kinase regulator activity);Flavopiridol (Cyclin-dependent protein serine/threonine kinase regulator activity);Palbociclib (Cyclin-dependent protein serine/threonine kinase regulator activity)	0.0	1.0	0.0	0.0	1.0	0.0	0.0	1.0	0.0	0.0	0.0	1.0	0.0	0.0	0.0	0.0	0.0	1.0	0.0	0.0
NM_002154	3308	RefSeq_RNAs	H. sapiens	3308	H. sapiens	HSPA4	heat shock protein family A (Hsp70) member 4	GO:0045040 protein import into mitochondrial outer membrane;GO:0090151 establishment of protein localization to mitochondrial membrane;GO:0051131 chaperone-mediated protein complex assembly		0.0	0.0	0.0	1.0	0.0	0.0	0.0	0.0	0.0	0.0	1.0	0.0	0.0	0.0	0.0	0.0	0.0	0.0	0.0	0.0
NM_001286643	51001	RefSeq_RNAs	H. sapiens	51001	H. sapiens	MTERF3	mitochondrial transcription termination factor 3	GO:0042255 ribosome assembly;GO:0016236 macroautophagy;GO:0022618 ribonucleoprotein complex assembly		1.0	0.0	0.0	0.0	0.0	0.0	0.0	0.0	1.0	0.0	0.0	0.0	0.0	0.0	0.0	0.0	0.0	0.0	0.0	0.0
NM_033219	9830	RefSeq_RNAs	H. sapiens	9830	H. sapiens	TRIM14	tripartite motif containing 14	GO:0032897 negative regulation of viral transcription;GO:0046782 regulation of viral transcription;GO:1903901 negative regulation of viral life cycle		0.0	0.0	0.0	0.0	0.0	0.0	0.0	0.0	0.0	1.0	0.0	0.0	0.0	1.0	0.0	0.0	0.0	0.0	0.0	0.0
NM_003059	6583	RefSeq_RNAs	H. sapiens	6583	H. sapiens	SLC22A4	solute carrier family 22 member 4	GO:1902603 carnitine transmembrane transport;GO:0015879 carnitine transport;GO:0015838 amino-acid betaine transport	L-Carnitine (Symporter activity)	0.0	0.0	0.0	0.0	0.0	0.0	0.0	0.0	0.0	0.0	0.0	0.0	0.0	0.0	0.0	0.0	0.0	0.0	0.0	0.0
NM_001256799	2597	RefSeq_RNAs	H. sapiens	2597	H. sapiens	GAPDH	glyceraldehyde-3-phosphate dehydrogenase	GO:0061621 canonical glycolysis;GO:0061620 glycolytic process through glucose-6-phosphate;GO:0061615 glycolytic process through fructose-6-phosphate	NADH (Peptidyl-cysteine s-nitrosylase activity);Adenosine-5-Diphosphoribose (Peptidyl-cysteine s-nitrosylase activity);Thionicotinamide-Adenine-Dinucleotide (Peptidyl-cysteine s-nitrosylase activity);4-(2-AMINOETHYL)BENZENESULFONYL FLUORIDE (Peptidyl-cysteine s-nitrosylase activity)	0.0	1.0	0.0	0.0	0.0	0.0	0.0	1.0	1.0	0.0	0.0	0.0	0.0	0.0	0.0	1.0	0.0	0.0	0.0	1.0
NM_001159770	201266	RefSeq_RNAs	H. sapiens	201266	H. sapiens	SLC39A11	solute carrier family 39 member 11	GO:0071577 zinc II ion transmembrane transport;GO:0006829 zinc II ion transport;GO:0000041 transition metal ion transport		0.0	0.0	0.0	0.0	0.0	0.0	0.0	0.0	0.0	0.0	0.0	0.0	0.0	0.0	0.0	0.0	0.0	0.0	0.0	0.0
NM_025241	80700	RefSeq_RNAs	H. sapiens	80700	H. sapiens	UBXN6	UBX domain protein 6	GO:0008150 biological_process		0.0	0.0	0.0	0.0	0.0	0.0	0.0	0.0	0.0	0.0	0.0	0.0	0.0	0.0	0.0	0.0	0.0	0.0	0.0	0.0
NM_173511	150864	RefSeq_RNAs	H. sapiens	150864	H. sapiens	FAM117B	family with sequence similarity 117 member B			0.0	0.0	0.0	0.0	0.0	0.0	0.0	0.0	0.0	0.0	0.0	0.0	0.0	0.0	0.0	0.0	0.0	0.0	0.0	0.0
NM_001031701	51559	RefSeq_RNAs	H. sapiens	51559	H. sapiens	NT5DC3	5'-nucleotidase domain containing 3	GO:0016311 dephosphorylation;GO:0006796 phosphate-containing compound metabolic process;GO:0006793 phosphorus metabolic process		0.0	0.0	0.0	0.0	0.0	0.0	0.0	0.0	0.0	0.0	0.0	0.0	0.0	0.0	0.0	0.0	0.0	0.0	0.0	0.0
NM_013432	4796	RefSeq_RNAs	H. sapiens	4796	H. sapiens	TONSL	tonsoku like, DNA repair protein	GO:0042994 cytoplasmic sequestering of transcription factor;GO:0042992 negative regulation of transcription factor import into nucleus;GO:0042308 negative regulation of protein import into nucleus		0.0	0.0	1.0	1.0	0.0	0.0	0.0	0.0	0.0	0.0	0.0	0.0	0.0	0.0	0.0	0.0	0.0	0.0	0.0	0.0
NM_023078	65263	RefSeq_RNAs	H. sapiens	65263	H. sapiens	PYCRL	pyrroline-5-carboxylate reductase-like	GO:0055129 L-proline biosynthetic process;GO:0006561 proline biosynthetic process;GO:0006560 proline metabolic process	L-Proline (Pyrroline-5-carboxylate reductase activity)	0.0	0.0	0.0	0.0	0.0	0.0	0.0	0.0	0.0	0.0	0.0	0.0	0.0	0.0	0.0	1.0	0.0	0.0	0.0	1.0
NM_001135911	113791	RefSeq_RNAs	H. sapiens	113791	H. sapiens	PIK3IP1	phosphoinositide-3-kinase interacting protein 1	GO:0043553 negative regulation of phosphatidylinositol 3-kinase activity;GO:0090219 negative regulation of lipid kinase activity;GO:0014067 negative regulation of phosphatidylinositol 3-kinase signaling		0.0	0.0	0.0	0.0	0.0	0.0	0.0	0.0	0.0	0.0	0.0	0.0	0.0	0.0	1.0	0.0	0.0	0.0	0.0	0.0
NM_013302	29904	RefSeq_RNAs	H. sapiens	29904	H. sapiens	EEF2K	eukaryotic elongation factor 2 kinase	GO:0061003 positive regulation of dendritic spine morphogenesis;GO:0071454 cellular response to anoxia;GO:0061001 regulation of dendritic spine morphogenesis		0.0	0.0	0.0	0.0	0.0	0.0	0.0	1.0	0.0	0.0	0.0	1.0	0.0	0.0	1.0	0.0	0.0	0.0	0.0	0.0
NM_032520	84572	RefSeq_RNAs	H. sapiens	84572	H. sapiens	GNPTG	N-acetylglucosamine-1-phosphate transferase gamma subunit	GO:0016256 N-glycan processing to lysosome;GO:0006622 protein targeting to lysosome;GO:0061462 protein localization to lysosome		0.0	0.0	0.0	1.0	0.0	0.0	0.0	0.0	0.0	0.0	0.0	0.0	0.0	0.0	0.0	0.0	0.0	0.0	0.0	0.0
NM_001204510	1973	RefSeq_RNAs	H. sapiens	1973	H. sapiens	EIF4A1	eukaryotic translation initiation factor 4A1	GO:0000289 nuclear-transcribed mRNA poly(A) tail shortening;GO:0000288 nuclear-transcribed mRNA catabolic process, deadenylation-dependent decay;GO:0000956 nuclear-transcribed mRNA catabolic process		0.0	1.0	0.0	0.0	0.0	0.0	0.0	1.0	0.0	1.0	0.0	0.0	0.0	1.0	0.0	0.0	0.0	0.0	0.0	0.0
NM_080599	26019	RefSeq_RNAs	H. sapiens	26019	H. sapiens	UPF2	UPF2 regulator of nonsense transcripts homolog (yeast)	GO:0006406 mRNA export from nucleus;GO:0071427 mRNA-containing ribonucleoprotein complex export from nucleus;GO:0000184 nuclear-transcribed mRNA catabolic process, nonsense-mediated decay		0.0	1.0	0.0	1.0	0.0	0.0	0.0	0.0	0.0	1.0	0.0	0.0	0.0	0.0	0.0	0.0	0.0	0.0	0.0	0.0
NM_201595	2957	RefSeq_RNAs	H. sapiens	2957	H. sapiens	GTF2A1	general transcription factor IIA subunit 1	GO:0042795 snRNA transcription from RNA polymerase II promoter;GO:0009301 snRNA transcription;GO:0006368 transcription elongation from RNA polymerase II promoter		1.0	0.0	0.0	0.0	0.0	0.0	0.0	0.0	0.0	0.0	0.0	0.0	0.0	0.0	0.0	0.0	0.0	0.0	0.0	0.0
NM_001270485	10645	RefSeq_RNAs	H. sapiens	10645	H. sapiens	CAMKK2	calcium/calmodulin dependent protein kinase kinase 2	GO:0061762 CAMKK-AMPK signaling cascade;GO:1903599 positive regulation of mitophagy;GO:0099004 calmodulin dependent kinase signaling pathway		0.0	1.0	0.0	0.0	0.0	0.0	0.0	0.0	1.0	0.0	1.0	1.0	0.0	0.0	0.0	0.0	0.0	0.0	0.0	0.0
NM_024052	79018	RefSeq_RNAs	H. sapiens	79018	H. sapiens	GID4	GID complex subunit 4 homolog	GO:0043161 proteasome-mediated ubiquitin-dependent protein catabolic process;GO:0010498 proteasomal protein catabolic process;GO:0006511 ubiquitin-dependent protein catabolic process		0.0	1.0	0.0	0.0	0.0	0.0	0.0	0.0	0.0	0.0	0.0	0.0	0.0	0.0	0.0	0.0	0.0	0.0	0.0	0.0
NM_001145873	925	RefSeq_RNAs	H. sapiens	925	H. sapiens	CD8A	CD8a molecule	GO:0045065 cytotoxic T cell differentiation;GO:0050850 positive regulation of calcium-mediated signaling;GO:0002456 T cell mediated immunity		0.0	0.0	0.0	0.0	0.0	0.0	0.0	0.0	0.0	0.0	0.0	0.0	0.0	1.0	0.0	0.0	0.0	0.0	0.0	0.0
NM_001282280	5831	RefSeq_RNAs	H. sapiens	5831	H. sapiens	PYCR1	pyrroline-5-carboxylate reductase 1	GO:0055129 L-proline biosynthetic process;GO:1903206 negative regulation of hydrogen peroxide-induced cell death;GO:0006561 proline biosynthetic process	NADH (Pyrroline-5-carboxylate reductase activity);L-Proline (Pyrroline-5-carboxylate reductase activity)	0.0	0.0	0.0	0.0	0.0	0.0	0.0	0.0	0.0	0.0	0.0	1.0	0.0	0.0	1.0	1.0	1.0	0.0	0.0	1.0
NM_016144	51397	RefSeq_RNAs	H. sapiens	51397	H. sapiens	COMMD10	COMM domain containing 10	GO:0006355 regulation of transcription, DNA-templated;GO:1903506 regulation of nucleic acid-templated transcription;GO:0006351 transcription, DNA-templated		0.0	0.0	0.0	0.0	0.0	0.0	0.0	0.0	0.0	0.0	0.0	0.0	0.0	0.0	0.0	0.0	0.0	0.0	0.0	0.0
NM_001136180	440498	RefSeq_RNAs	H. sapiens	440498	H. sapiens	HSBP1L1	heat shock factor binding protein 1 like 1	GO:0019064 fusion of virus membrane with host plasma membrane;GO:0039663 membrane fusion involved in viral entry into host cell;GO:0044800 multi-organism membrane fusion		0.0	0.0	0.0	0.0	0.0	0.0	0.0	0.0	0.0	1.0	0.0	0.0	0.0	1.0	0.0	0.0	0.0	0.0	0.0	0.0
NM_016167	51406	RefSeq_RNAs	H. sapiens	51406	H. sapiens	NOL7	nucleolar protein 7			0.0	0.0	0.0	0.0	0.0	0.0	0.0	0.0	0.0	0.0	0.0	0.0	0.0	0.0	0.0	0.0	0.0	0.0	0.0	0.0
NM_001293197	10273	RefSeq_RNAs	H. sapiens	10273	H. sapiens	STUB1	STIP1 homology and U-box containing protein 1	GO:0090035 positive regulation of chaperone-mediated protein complex assembly;GO:0090034 regulation of chaperone-mediated protein complex assembly;GO:0030579 ubiquitin-dependent SMAD protein catabolic process		0.0	1.0	1.0	0.0	0.0	0.0	0.0	0.0	0.0	0.0	0.0	0.0	0.0	0.0	0.0	0.0	0.0	0.0	0.0	0.0
NR_103857	100506325	RefSeq_RNAs	H. sapiens	100506325	H. sapiens	SP2-AS1	SP2 antisense RNA 1			0.0	0.0	0.0	0.0	0.0	0.0	0.0	0.0	0.0	0.0	0.0	0.0	0.0	0.0	0.0	0.0	0.0	0.0	0.0	0.0
NM_152546	153443	RefSeq_RNAs	H. sapiens	153443	H. sapiens	SRFBP1	serum response factor binding protein 1	GO:0030490 maturation of SSU-rRNA;GO:0042274 ribosomal small subunit biogenesis;GO:0006364 rRNA processing		1.0	0.0	0.0	0.0	0.0	0.0	1.0	0.0	0.0	0.0	0.0	0.0	0.0	0.0	0.0	0.0	0.0	0.0	0.0	0.0
NR_002593	81893	RefSeq_RNAs	H. sapiens	81893	H. sapiens	SLC7A5P1	solute carrier family 7 member 5 pseudogene 1	GO:1902475 L-alpha-amino acid transmembrane transport;GO:0015804 neutral amino acid transport;GO:0015807 L-amino acid transport		0.0	0.0	0.0	0.0	0.0	0.0	0.0	0.0	0.0	0.0	0.0	0.0	0.0	0.0	0.0	0.0	0.0	0.0	0.0	0.0
NM_004451	2101	RefSeq_RNAs	H. sapiens	2101	H. sapiens	ESRRA	estrogen related receptor alpha	GO:1900078 positive regulation of cellular response to insulin stimulus;GO:0045670 regulation of osteoclast differentiation;GO:1900076 regulation of cellular response to insulin stimulus	Troglitazone (Zinc ion binding);1-CYCLOHEXYL-N-{[1-(4-METHYLPHENYL)-1H-INDOL-3-YL]METHYL}METHANAMINE (Zinc ion binding)	0.0	0.0	0.0	0.0	0.0	1.0	0.0	0.0	0.0	0.0	1.0	1.0	0.0	0.0	0.0	0.0	0.0	0.0	0.0	0.0
NM_001281	1155	RefSeq_RNAs	H. sapiens	1155	H. sapiens	TBCB	tubulin folding cofactor B	GO:0007399 nervous system development;GO:0030154 cell differentiation;GO:0048869 cellular developmental process		0.0	0.0	0.0	0.0	0.0	0.0	0.0	0.0	0.0	0.0	0.0	0.0	0.0	0.0	0.0	0.0	0.0	0.0	0.0	0.0
NM_020133	56895	RefSeq_RNAs	H. sapiens	56895	H. sapiens	AGPAT4	1-acylglycerol-3-phosphate O-acyltransferase 4	GO:0016024 CDP-diacylglycerol biosynthetic process;GO:0006654 phosphatidic acid biosynthetic process;GO:0019432 triglyceride biosynthetic process		0.0	0.0	0.0	0.0	0.0	0.0	0.0	0.0	0.0	0.0	0.0	0.0	0.0	0.0	0.0	0.0	0.0	0.0	0.0	0.0
NM_015324	23378	RefSeq_RNAs	H. sapiens	23378	H. sapiens	RRP8	ribosomal RNA processing 8, methyltransferase, homolog (yeast)	GO:0000183 chromatin silencing at rDNA;GO:0042149 cellular response to glucose starvation;GO:0046015 regulation of transcription by glucose		1.0	0.0	0.0	0.0	1.0	0.0	0.0	0.0	0.0	0.0	0.0	0.0	1.0	0.0	1.0	0.0	0.0	0.0	1.0	0.0
NR_003038	387066	RefSeq_RNAs	H. sapiens	387066	H. sapiens	SNHG5	small nucleolar RNA host gene 5			0.0	0.0	0.0	0.0	0.0	0.0	0.0	0.0	0.0	0.0	0.0	0.0	0.0	0.0	0.0	0.0	0.0	0.0	0.0	0.0
NM_001276276	4150	RefSeq_RNAs	H. sapiens	4150	H. sapiens	MAZ	MYC associated zinc finger protein	GO:0006369 termination of RNA polymerase II transcription;GO:0006353 DNA-templated transcription, termination;GO:0006367 transcription initiation from RNA polymerase II promoter		0.0	0.0	0.0	0.0	0.0	0.0	0.0	0.0	0.0	0.0	0.0	0.0	0.0	0.0	0.0	0.0	0.0	0.0	0.0	0.0
NM_032409	65018	RefSeq_RNAs	H. sapiens	65018	H. sapiens	PINK1	PTEN induced putative kinase 1	GO:1902958 positive regulation of mitochondrial electron transport, NADH to ubiquinone;GO:1903384 negative regulation of hydrogen peroxide-induced neuron intrinsic apoptotic signaling pathway;GO:1905448 positive regulation of mitochondrial ATP synthesis coupled electron transport		0.0	1.0	0.0	1.0	0.0	0.0	0.0	1.0	1.0	0.0	1.0	1.0	1.0	0.0	1.0	1.0	1.0	1.0	0.0	0.0
NM_001242534	79157	RefSeq_RNAs	H. sapiens	79157	H. sapiens	MFSD11	major facilitator superfamily domain containing 11	GO:0008150 biological_process		0.0	0.0	0.0	0.0	0.0	0.0	0.0	0.0	0.0	0.0	0.0	0.0	0.0	0.0	0.0	0.0	0.0	0.0	0.0	0.0
NM_014067	28992	RefSeq_RNAs	H. sapiens	28992	H. sapiens	MACROD1	MACRO domain containing 1	GO:0051725 protein de-ADP-ribosylation;GO:0042278 purine nucleoside metabolic process;GO:0009116 nucleoside metabolic process		0.0	0.0	1.0	0.0	0.0	0.0	0.0	0.0	0.0	0.0	0.0	0.0	0.0	0.0	0.0	0.0	0.0	0.0	0.0	0.0
NM_181340	26094	RefSeq_RNAs	H. sapiens	26094	H. sapiens	DCAF4	DDB1 and CUL4 associated factor 4	GO:0008380 RNA splicing;GO:0016567 protein ubiquitination;GO:0032446 protein modification by small protein conjugation		1.0	0.0	0.0	0.0	0.0	0.0	0.0	0.0	0.0	0.0	0.0	0.0	0.0	0.0	0.0	0.0	0.0	0.0	0.0	0.0
NM_017816	55646	RefSeq_RNAs	H. sapiens	55646	H. sapiens	LYAR	Ly1 antibody reactive			0.0	0.0	0.0	0.0	0.0	0.0	0.0	0.0	0.0	0.0	0.0	0.0	0.0	0.0	0.0	0.0	0.0	0.0	0.0	0.0
NM_001242359	9886	RefSeq_RNAs	H. sapiens	9886	H. sapiens	RHOBTB1	Rho related BTB domain containing 1	GO:0051056 regulation of small GTPase mediated signal transduction;GO:0007264 small GTPase mediated signal transduction;GO:1902531 regulation of intracellular signal transduction		0.0	0.0	0.0	0.0	0.0	0.0	0.0	0.0	0.0	0.0	0.0	0.0	0.0	0.0	0.0	0.0	0.0	0.0	0.0	0.0
NR_027084	284124	RefSeq_RNAs	H. sapiens	284124	H. sapiens	FLJ36000	uncharacterized FLJ36000			0.0	0.0	0.0	0.0	0.0	0.0	0.0	0.0	0.0	0.0	0.0	0.0	0.0	0.0	0.0	0.0	0.0	0.0	0.0	0.0
NM_001002876	79019	RefSeq_RNAs	H. sapiens	79019	H. sapiens	CENPM	centromere protein M	GO:0034080 CENP-A containing nucleosome assembly;GO:0006336 DNA replication-independent nucleosome assembly;GO:0031055 chromatin remodeling at centromere		0.0	0.0	0.0	0.0	0.0	0.0	0.0	0.0	0.0	0.0	0.0	0.0	1.0	0.0	0.0	0.0	0.0	0.0	0.0	0.0
NM_198889	26057	RefSeq_RNAs	H. sapiens	26057	H. sapiens	ANKRD17	ankyrin repeat domain 17	GO:1900245 positive regulation of MDA-5 signaling pathway;GO:1900246 positive regulation of RIG-I signaling pathway;GO:0039533 regulation of MDA-5 signaling pathway		0.0	0.0	1.0	0.0	1.0	0.0	0.0	0.0	0.0	0.0	0.0	0.0	0.0	1.0	0.0	0.0	0.0	0.0	0.0	0.0
NM_001153	307	RefSeq_RNAs	H. sapiens	307	H. sapiens	ANXA4	annexin A4	GO:2000483 negative regulation of interleukin-8 secretion;GO:2000482 regulation of interleukin-8 secretion;GO:0072606 interleukin-8 secretion		0.0	0.0	0.0	0.0	0.0	0.0	0.0	0.0	0.0	0.0	0.0	0.0	0.0	0.0	1.0	0.0	0.0	0.0	0.0	0.0
NM_018201	54662	RefSeq_RNAs	H. sapiens	54662	H. sapiens	TBC1D13	TBC1 domain family member 13	GO:0031338 regulation of vesicle fusion;GO:1902017 regulation of cilium assembly;GO:0090630 activation of GTPase activity		0.0	0.0	0.0	0.0	0.0	0.0	0.0	0.0	0.0	0.0	0.0	0.0	0.0	0.0	0.0	0.0	0.0	0.0	0.0	0.0
NM_198038	53343	RefSeq_RNAs	H. sapiens	53343	H. sapiens	NUDT9	nudix hydrolase 9	GO:0046032 ADP catabolic process;GO:0046709 IDP catabolic process;GO:0046707 IDP metabolic process	Beta-D-Glucose (Adp-sugar diphosphatase activity);[(2r,3s,4s,5r)-3,4,5-Trihydroxytetrahydrofuran-2-Yl]Methyl Dihydrogen Phosphate (Adp-sugar diphosphatase activity)	0.0	0.0	0.0	0.0	0.0	0.0	0.0	0.0	0.0	1.0	0.0	0.0	0.0	0.0	0.0	0.0	0.0	0.0	0.0	0.0
NM_004631	7804	RefSeq_RNAs	H. sapiens	7804	H. sapiens	LRP8	LDL receptor related protein 8	GO:0021541 ammon gyrus development;GO:0061003 positive regulation of dendritic spine morphogenesis;GO:0061001 regulation of dendritic spine morphogenesis		0.0	0.0	0.0	0.0	0.0	1.0	0.0	0.0	0.0	0.0	0.0	1.0	0.0	0.0	0.0	0.0	0.0	0.0	0.0	0.0
NM_018290	55276	RefSeq_RNAs	H. sapiens	55276	H. sapiens	PGM2	phosphoglucomutase 2	GO:0019388 galactose catabolic process;GO:0006098 pentose-phosphate shunt;GO:0005980 glycogen catabolic process		0.0	0.0	0.0	0.0	0.0	0.0	0.0	0.0	0.0	0.0	0.0	0.0	0.0	0.0	0.0	1.0	0.0	0.0	0.0	0.0
NM_014079	28999	RefSeq_RNAs	H. sapiens	28999	H. sapiens	KLF15	Kruppel like factor 15	GO:0072112 glomerular visceral epithelial cell differentiation;GO:0072311 glomerular epithelial cell differentiation;GO:0014898 cardiac muscle hypertrophy in response to stress		0.0	0.0	0.0	0.0	0.0	0.0	0.0	0.0	0.0	0.0	0.0	1.0	1.0	0.0	0.0	0.0	0.0	0.0	0.0	0.0
NR_038430	100506054	RefSeq_RNAs	H. sapiens	100506054	H. sapiens	RNASEH1-AS1	RNASEH1 antisense RNA 1			0.0	0.0	0.0	0.0	0.0	0.0	0.0	0.0	0.0	0.0	0.0	0.0	0.0	0.0	0.0	0.0	0.0	0.0	0.0	0.0
NM_031924	83861	RefSeq_RNAs	H. sapiens	83861	H. sapiens	RSPH3	radial spoke 3 homolog			0.0	0.0	0.0	0.0	0.0	0.0	0.0	0.0	0.0	0.0	0.0	0.0	0.0	0.0	0.0	0.0	0.0	0.0	0.0	0.0
NR_040052	100506686	RefSeq_RNAs	H. sapiens	100506686	H. sapiens	IQCH-AS1	IQCH antisense RNA 1			0.0	0.0	0.0	0.0	0.0	0.0	0.0	0.0	0.0	0.0	0.0	0.0	0.0	0.0	0.0	0.0	0.0	0.0	0.0	0.0
NR_002799	256880	RefSeq_RNAs	H. sapiens	256880	H. sapiens	LOC256880	uncharacterized LOC256880			0.0	0.0	0.0	0.0	0.0	0.0	0.0	0.0	0.0	0.0	0.0	0.0	0.0	0.0	0.0	0.0	0.0	0.0	0.0	0.0
NM_152339	124044	RefSeq_RNAs	H. sapiens	124044	H. sapiens	SPATA2L	spermatogenesis associated 2 like			0.0	0.0	0.0	0.0	0.0	0.0	0.0	0.0	0.0	0.0	0.0	0.0	0.0	0.0	0.0	0.0	0.0	0.0	0.0	0.0
NM_052855	91369	RefSeq_RNAs	H. sapiens	91369	H. sapiens	ANKRD40	ankyrin repeat domain 40	GO:0008150 biological_process		0.0	0.0	0.0	0.0	0.0	0.0	0.0	0.0	0.0	0.0	0.0	0.0	0.0	0.0	0.0	0.0	0.0	0.0	0.0	0.0
NM_018664	55509	RefSeq_RNAs	H. sapiens	55509	H. sapiens	BATF3	basic leucine zipper ATF-like transcription factor 3	GO:0043011 myeloid dendritic cell differentiation;GO:0097028 dendritic cell differentiation;GO:0001773 myeloid dendritic cell activation		0.0	0.0	0.0	0.0	0.0	1.0	0.0	0.0	0.0	0.0	0.0	0.0	0.0	1.0	0.0	0.0	0.0	0.0	0.0	0.0
NM_014205	741	RefSeq_RNAs	H. sapiens	741	H. sapiens	ZNHIT2	zinc finger HIT-type containing 2	GO:0022008 neurogenesis;GO:0007399 nervous system development;GO:0030154 cell differentiation		0.0	0.0	0.0	0.0	0.0	0.0	0.0	0.0	0.0	0.0	0.0	0.0	0.0	0.0	0.0	0.0	0.0	0.0	0.0	0.0
NM_004401	1676	RefSeq_RNAs	H. sapiens	1676	H. sapiens	DFFA	DNA fragmentation factor subunit alpha	GO:1902511 negative regulation of apoptotic DNA fragmentation;GO:1903625 negative regulation of DNA catabolic process;GO:1902510 regulation of apoptotic DNA fragmentation		0.0	1.0	1.0	0.0	0.0	0.0	1.0	0.0	0.0	1.0	0.0	0.0	0.0	0.0	1.0	0.0	0.0	1.0	0.0	0.0
NM_003455	7753	RefSeq_RNAs	H. sapiens	7753	H. sapiens	ZNF202	zinc finger protein 202	GO:0000122 negative regulation of transcription from RNA polymerase II promoter;GO:0045892 negative regulation of transcription, DNA-templated;GO:1903507 negative regulation of nucleic acid-templated transcription		0.0	0.0	0.0	0.0	0.0	1.0	0.0	0.0	0.0	0.0	0.0	0.0	0.0	0.0	0.0	0.0	0.0	0.0	0.0	0.0
NM_001130709	22902	RefSeq_RNAs	H. sapiens	22902	H. sapiens	RUFY3	RUN and FYVE domain containing 3	GO:0045773 positive regulation of axon extension;GO:0050771 negative regulation of axonogenesis;GO:0050772 positive regulation of axonogenesis		0.0	0.0	0.0	1.0	0.0	0.0	0.0	0.0	0.0	0.0	0.0	0.0	0.0	0.0	0.0	0.0	0.0	0.0	0.0	0.0
NM_001301324	10669	RefSeq_RNAs	H. sapiens	10669	H. sapiens	CGREF1	cell growth regulator with EF-hand domain 1	GO:0007050 cell cycle arrest;GO:0008285 negative regulation of cell proliferation;GO:0045786 negative regulation of cell cycle		0.0	0.0	0.0	0.0	1.0	0.0	0.0	0.0	0.0	0.0	0.0	0.0	0.0	0.0	0.0	0.0	0.0	0.0	0.0	0.0
NR_024595	100128285	RefSeq_RNAs	H. sapiens	100128285	H. sapiens	DNM1P35	dynamin 1 pseudogene 35			0.0	0.0	0.0	0.0	0.0	0.0	0.0	0.0	0.0	0.0	0.0	0.0	0.0	0.0	0.0	0.0	0.0	0.0	0.0	0.0
NM_001025234	7106	RefSeq_RNAs	H. sapiens	7106	H. sapiens	TSPAN4	tetraspanin 4	GO:0006461 protein complex assembly;GO:0070271 protein complex biogenesis;GO:0071822 protein complex subunit organization		0.0	0.0	0.0	0.0	0.0	0.0	0.0	0.0	0.0	0.0	0.0	0.0	0.0	0.0	0.0	0.0	0.0	0.0	0.0	0.0
NM_013401	5866	RefSeq_RNAs	H. sapiens	5866	H. sapiens	RAB3IL1	RAB3A interacting protein like 1	GO:0043547 positive regulation of GTPase activity;GO:0043087 regulation of GTPase activity;GO:0051345 positive regulation of hydrolase activity		0.0	0.0	0.0	0.0	0.0	0.0	0.0	0.0	0.0	0.0	0.0	0.0	0.0	0.0	0.0	0.0	0.0	0.0	0.0	0.0
NM_006586	10695	RefSeq_RNAs	H. sapiens	10695	H. sapiens	CNPY3	canopy FGF signaling regulator 3	GO:0002224 toll-like receptor signaling pathway;GO:0002221 pattern recognition receptor signaling pathway;GO:0002758 innate immune response-activating signal transduction		0.0	0.0	0.0	0.0	0.0	0.0	0.0	0.0	0.0	0.0	0.0	0.0	0.0	0.0	0.0	0.0	0.0	0.0	0.0	0.0
NM_005698	10067	RefSeq_RNAs	H. sapiens	10067	H. sapiens	SCAMP3	secretory carrier membrane protein 3	GO:0032526 response to retinoic acid;GO:0006892 post-Golgi vesicle-mediated transport;GO:0048193 Golgi vesicle transport		0.0	0.0	0.0	0.0	0.0	0.0	0.0	0.0	0.0	0.0	0.0	0.0	0.0	0.0	0.0	0.0	0.0	0.0	0.0	0.0
NR_004380	692227	RefSeq_RNAs	H. sapiens	692227	H. sapiens	SNORD104	small nucleolar RNA, C/D box 104			0.0	0.0	0.0	0.0	0.0	0.0	0.0	0.0	0.0	0.0	0.0	0.0	0.0	0.0	0.0	0.0	0.0	0.0	0.0	0.0
NM_016074	51027	RefSeq_RNAs	H. sapiens	51027	H. sapiens	BOLA1	bolA family member 1			0.0	0.0	0.0	0.0	0.0	0.0	0.0	0.0	0.0	0.0	0.0	0.0	0.0	0.0	0.0	0.0	0.0	0.0	0.0	0.0
NM_005436	8030	RefSeq_RNAs	H. sapiens	8030	H. sapiens	CCDC6	coiled-coil domain containing 6	GO:0007010 cytoskeleton organization;GO:0006996 organelle organization;GO:0016043 cellular component organization		0.0	0.0	0.0	0.0	0.0	0.0	0.0	0.0	0.0	0.0	0.0	0.0	0.0	0.0	0.0	0.0	0.0	0.0	0.0	0.0
NM_014673	9694	RefSeq_RNAs	H. sapiens	9694	H. sapiens	EMC2	ER membrane protein complex subunit 2	GO:0034975 protein folding in endoplasmic reticulum;GO:0006457 protein folding;GO:0009987 cellular process		0.0	0.0	0.0	0.0	0.0	0.0	0.0	0.0	0.0	0.0	0.0	0.0	0.0	0.0	0.0	0.0	0.0	0.0	0.0	0.0
NM_001159710	79908	RefSeq_RNAs	H. sapiens	79908	H. sapiens	BTNL8	butyrophilin like 8	GO:0002250 adaptive immune response;GO:0006955 immune response;GO:0002376 immune system process		0.0	0.0	0.0	0.0	0.0	0.0	0.0	0.0	0.0	0.0	0.0	0.0	0.0	0.0	0.0	0.0	0.0	0.0	0.0	0.0
NM_001282689	79048	RefSeq_RNAs	H. sapiens	79048	H. sapiens	SECISBP2	SECIS binding protein 2	GO:2000623 negative regulation of nuclear-transcribed mRNA catabolic process, nonsense-mediated decay;GO:2000622 regulation of nuclear-transcribed mRNA catabolic process, nonsense-mediated decay;GO:1902373 negative regulation of mRNA catabolic process		0.0	1.0	0.0	0.0	0.0	0.0	0.0	1.0	0.0	1.0	0.0	0.0	0.0	0.0	0.0	0.0	0.0	0.0	0.0	0.0
NM_015288	23338	RefSeq_RNAs	H. sapiens	23338	H. sapiens	JADE2	jade family PHD finger 2	GO:0043983 histone H4-K12 acetylation;GO:0043982 histone H4-K8 acetylation;GO:0043981 histone H4-K5 acetylation		0.0	0.0	0.0	0.0	0.0	0.0	0.0	0.0	0.0	0.0	0.0	0.0	1.0	0.0	0.0	0.0	0.0	0.0	0.0	0.0
NM_001079817	3643	RefSeq_RNAs	H. sapiens	3643	H. sapiens	INSR	insulin receptor	GO:0045821 positive regulation of glycolytic process;GO:0045725 positive regulation of glycogen biosynthetic process;GO:0019087 transformation of host cell by virus	Insulin Human (Receptor signaling protein tyrosine kinase activity);Insulin Lispro (Receptor signaling protein tyrosine kinase activity);Insulin Glargine (Receptor signaling protein tyrosine kinase activity);Insulin Pork (Receptor signaling protein tyrosine kinase activity);Mecasermin (Receptor signaling protein tyrosine kinase activity);Insulin Aspart (Receptor signaling protein tyrosine kinase …	0.0	1.0	1.0	0.0	1.0	0.0	0.0	0.0	0.0	0.0	0.0	1.0	0.0	1.0	0.0	1.0	0.0	0.0	0.0	1.0
NM_001142450	83985	RefSeq_RNAs	H. sapiens	83985	H. sapiens	SPNS1	sphingolipid transporter 1 (putative)	GO:0003376 sphingosine-1-phosphate signaling pathway;GO:0090520 sphingolipid mediated signaling pathway;GO:0006869 lipid transport		0.0	0.0	0.0	0.0	0.0	0.0	0.0	0.0	0.0	0.0	0.0	0.0	0.0	0.0	0.0	0.0	0.0	0.0	0.0	0.0
NM_001079539	7494	RefSeq_RNAs	H. sapiens	7494	H. sapiens	XBP1	X-box binding protein 1	GO:1900100 positive regulation of plasma cell differentiation;GO:1900098 regulation of plasma cell differentiation;GO:0035470 positive regulation of vascular wound healing		0.0	1.0	0.0	1.0	0.0	0.0	0.0	0.0	1.0	0.0	0.0	1.0	0.0	0.0	1.0	0.0	1.0	0.0	0.0	1.0
NM_182767	55117	RefSeq_RNAs	H. sapiens	55117	H. sapiens	SLC6A15	solute carrier family 6 member 15	GO:0035524 proline transmembrane transport;GO:0015820 leucine transport;GO:0015824 proline transport		0.0	0.0	0.0	0.0	0.0	0.0	0.0	0.0	0.0	0.0	0.0	0.0	0.0	0.0	0.0	0.0	0.0	0.0	0.0	0.0
NM_023018	65220	RefSeq_RNAs	H. sapiens	65220	H. sapiens	NADK	NAD kinase	GO:0006741 NADP biosynthetic process;GO:0019359 nicotinamide nucleotide biosynthetic process;GO:0006739 NADP metabolic process		0.0	0.0	0.0	0.0	0.0	0.0	0.0	0.0	0.0	0.0	0.0	0.0	0.0	0.0	0.0	0.0	0.0	0.0	0.0	0.0
NM_006406	10549	RefSeq_RNAs	H. sapiens	10549	H. sapiens	PRDX4	peroxiredoxin 4	GO:2000255 negative regulation of male germ cell proliferation;GO:1905937 negative regulation of germ cell proliferation;GO:2000254 regulation of male germ cell proliferation		0.0	0.0	0.0	0.0	0.0	0.0	0.0	0.0	0.0	0.0	0.0	0.0	0.0	0.0	0.0	1.0	0.0	0.0	0.0	1.0
NM_005792	10200	RefSeq_RNAs	H. sapiens	10200	H. sapiens	MPHOSPH6	M-phase phosphoprotein 6	GO:0000460 maturation of 5.8S rRNA;GO:0006364 rRNA processing;GO:0016072 rRNA metabolic process		1.0	0.0	0.0	0.0	0.0	0.0	1.0	0.0	0.0	0.0	0.0	0.0	0.0	0.0	0.0	0.0	0.0	0.0	0.0	0.0
NM_001294339	1196	RefSeq_RNAs	H. sapiens	1196	H. sapiens	CLK2	CDC like kinase 2	GO:0045721 negative regulation of gluconeogenesis;GO:0006111 regulation of gluconeogenesis;GO:0006094 gluconeogenesis		1.0	0.0	0.0	0.0	0.0	0.0	0.0	0.0	0.0	0.0	0.0	0.0	0.0	0.0	0.0	0.0	0.0	0.0	0.0	1.0
NM_017515	54733	RefSeq_RNAs	H. sapiens	54733	H. sapiens	SLC35F2	solute carrier family 35 member F2	GO:0006810 transport;GO:0051234 establishment of localization;GO:0051179 localization		0.0	0.0	0.0	0.0	0.0	0.0	0.0	0.0	0.0	0.0	0.0	0.0	0.0	0.0	0.0	0.0	0.0	0.0	0.0	0.0
NR_038339	100505783	RefSeq_RNAs	H. sapiens	100505783	H. sapiens	OSER1-AS1	OSER1 antisense RNA 1 (head to head)			0.0	0.0	0.0	0.0	0.0	0.0	0.0	0.0	0.0	0.0	0.0	0.0	0.0	0.0	0.0	0.0	0.0	0.0	0.0	0.0
NM_138463	116238	RefSeq_RNAs	H. sapiens	116238	H. sapiens	TLCD1	TLC domain containing 1			0.0	0.0	0.0	0.0	0.0	0.0	0.0	0.0	0.0	0.0	0.0	0.0	0.0	0.0	0.0	0.0	0.0	0.0	0.0	0.0
NR_027700	10528	RefSeq_RNAs	H. sapiens	10528	H. sapiens	NOP56	NOP56 ribonucleoprotein	GO:0000154 rRNA modification;GO:0006364 rRNA processing;GO:0009451 RNA modification		1.0	0.0	0.0	0.0	0.0	0.0	0.0	0.0	0.0	0.0	0.0	0.0	0.0	0.0	0.0	0.0	0.0	0.0	0.0	0.0
NM_032315	84275	RefSeq_RNAs	H. sapiens	84275	H. sapiens	SLC25A33	solute carrier family 25 member 33	GO:1990519 mitochondrial pyrimidine nucleotide import;GO:0002082 regulation of oxidative phosphorylation;GO:0006864 pyrimidine nucleotide transport		0.0	0.0	1.0	0.0	1.0	0.0	0.0	0.0	0.0	0.0	1.0	1.0	0.0	0.0	0.0	1.0	0.0	0.0	0.0	0.0
NR_029682	406933	RefSeq_RNAs	H. sapiens	406933	H. sapiens	MIR141	microRNA 141			0.0	0.0	0.0	0.0	0.0	0.0	0.0	0.0	0.0	0.0	0.0	0.0	0.0	0.0	0.0	0.0	0.0	0.0	0.0	0.0
NM_001005353	205	RefSeq_RNAs	H. sapiens	205	H. sapiens	AK4	adenylate kinase 4	GO:0046940 nucleoside monophosphate phosphorylation;GO:0046039 GTP metabolic process;GO:0046033 AMP metabolic process		0.0	0.0	0.0	0.0	0.0	0.0	0.0	0.0	0.0	0.0	0.0	0.0	0.0	0.0	0.0	0.0	0.0	0.0	0.0	0.0
NM_003180	6861	RefSeq_RNAs	H. sapiens	6861	H. sapiens	SYT5	synaptotagmin 5	GO:0048791 calcium ion-regulated exocytosis of neurotransmitter;GO:0048488 synaptic vesicle endocytosis;GO:0036465 synaptic vesicle recycling		0.0	0.0	0.0	0.0	0.0	0.0	0.0	0.0	0.0	0.0	0.0	0.0	0.0	0.0	0.0	0.0	0.0	0.0	0.0	0.0
NM_000158	2632	RefSeq_RNAs	H. sapiens	2632	H. sapiens	GBE1	1,4-alpha-glucan branching enzyme 1	GO:0005978 glycogen biosynthetic process;GO:0009250 glucan biosynthetic process;GO:0005977 glycogen metabolic process		0.0	0.0	0.0	0.0	0.0	0.0	0.0	0.0	0.0	0.0	0.0	0.0	0.0	0.0	0.0	1.0	0.0	0.0	0.0	0.0
NM_001145425	9975	RefSeq_RNAs	H. sapiens	9975	H. sapiens	NR1D2	nuclear receptor subfamily 1 group D member 2	GO:2001014 regulation of skeletal muscle cell differentiation;GO:2000505 regulation of energy homeostasis;GO:0048641 regulation of skeletal muscle tissue development		0.0	0.0	0.0	0.0	0.0	0.0	0.0	0.0	0.0	0.0	0.0	0.0	0.0	0.0	0.0	0.0	0.0	0.0	0.0	0.0
NM_001103160	400745	RefSeq_RNAs	H. sapiens	400745	H. sapiens	SH2D5	SH2 domain containing 5			0.0	0.0	0.0	0.0	0.0	0.0	0.0	0.0	0.0	0.0	0.0	0.0	0.0	0.0	0.0	0.0	0.0	0.0	0.0	0.0
NR_040077	100289178	RefSeq_RNAs	H. sapiens	100289178	H. sapiens	GNG12-AS1	GNG12 antisense RNA 1			0.0	0.0	0.0	0.0	0.0	0.0	0.0	0.0	0.0	0.0	0.0	0.0	0.0	0.0	0.0	0.0	0.0	0.0	0.0	0.0
NM_001099754	55638	RefSeq_RNAs	H. sapiens	55638	H. sapiens	SYBU	syntabulin	GO:0061178 regulation of insulin secretion involved in cellular response to glucose stimulus;GO:0035773 insulin secretion involved in cellular response to glucose stimulus;GO:0050796 regulation of insulin secretion		0.0	0.0	0.0	0.0	0.0	0.0	0.0	0.0	0.0	0.0	0.0	1.0	0.0	0.0	0.0	0.0	0.0	0.0	0.0	0.0
NM_001243750	254552	RefSeq_RNAs	H. sapiens	254552	H. sapiens	NUDT8	nudix hydrolase 8			0.0	0.0	0.0	0.0	0.0	0.0	0.0	0.0	0.0	0.0	0.0	0.0	0.0	0.0	0.0	0.0	0.0	0.0	0.0	0.0
NR_036538	646903	RefSeq_RNAs	H. sapiens	646903	H. sapiens	LOC646903	uncharacterized LOC646903			0.0	0.0	0.0	0.0	0.0	0.0	0.0	0.0	0.0	0.0	0.0	0.0	0.0	0.0	0.0	0.0	0.0	0.0	0.0	0.0
NM_020700	57460	RefSeq_RNAs	H. sapiens	57460	H. sapiens	PPM1H	protein phosphatase, Mg2+/Mn2+ dependent 1H	GO:0006470 protein dephosphorylation;GO:0016311 dephosphorylation;GO:0006796 phosphate-containing compound metabolic process		0.0	0.0	0.0	0.0	0.0	0.0	0.0	0.0	0.0	0.0	0.0	0.0	0.0	0.0	0.0	0.0	0.0	0.0	0.0	0.0
NM_002997	6382	RefSeq_RNAs	H. sapiens	6382	H. sapiens	SDC1	syndecan 1	GO:1903553 positive regulation of extracellular exosome assembly;GO:0048627 myoblast development;GO:0060009 Sertoli cell development		0.0	0.0	0.0	0.0	0.0	0.0	0.0	0.0	0.0	0.0	0.0	0.0	0.0	0.0	0.0	0.0	0.0	0.0	0.0	0.0
NM_024046	79012	RefSeq_RNAs	H. sapiens	79012	H. sapiens	CAMKV	CaM kinase like vesicle associated	GO:0018107 peptidyl-threonine phosphorylation;GO:0018210 peptidyl-threonine modification;GO:0018105 peptidyl-serine phosphorylation		0.0	0.0	0.0	0.0	0.0	0.0	0.0	0.0	0.0	0.0	0.0	0.0	0.0	0.0	0.0	0.0	0.0	0.0	0.0	0.0
NM_006597	3312	RefSeq_RNAs	H. sapiens	3312	H. sapiens	HSPA8	heat shock protein family A (Hsp70) member 8	GO:0061740 protein targeting to lysosome involved in chaperone-mediated autophagy;GO:0044829 positive regulation by host of viral genome replication;GO:0071211 protein targeting to vacuole involved in autophagy	(2R,3R,4S,5R)-2-[6-amino-8-[(3,4-dichlorophenyl)methylamino]purin-9-yl]-5-(hydroxymethyl)oxolane-3,4-diol (Unfolded protein binding)	1.0	1.0	0.0	1.0	1.0	0.0	0.0	1.0	1.0	1.0	0.0	0.0	0.0	1.0	0.0	0.0	1.0	0.0	1.0	0.0
NM_001008726	112840	RefSeq_RNAs	H. sapiens	112840	H. sapiens	WDR89	WD repeat domain 89			0.0	0.0	0.0	0.0	0.0	0.0	0.0	0.0	0.0	0.0	0.0	0.0	0.0	0.0	0.0	0.0	0.0	0.0	0.0	0.0
NM_023077	65260	RefSeq_RNAs	H. sapiens	65260	H. sapiens	COA7	cytochrome c oxidase assembly factor 7 (putative)			0.0	0.0	0.0	0.0	0.0	0.0	0.0	0.0	0.0	0.0	0.0	0.0	0.0	0.0	0.0	0.0	0.0	0.0	0.0	0.0
NM_138740	25912	RefSeq_RNAs	H. sapiens	25912	H. sapiens	C1orf43	chromosome 1 open reading frame 43	GO:0055114 oxidation-reduction process;GO:0044710 single-organism metabolic process;GO:0008152 metabolic process		0.0	0.0	0.0	0.0	0.0	0.0	0.0	0.0	0.0	0.0	0.0	0.0	0.0	0.0	0.0	1.0	0.0	0.0	0.0	0.0
NM_017542	57645	RefSeq_RNAs	H. sapiens	57645	H. sapiens	POGK	pogo transposable element with KRAB domain	GO:0006355 regulation of transcription, DNA-templated;GO:1903506 regulation of nucleic acid-templated transcription;GO:0006351 transcription, DNA-templated		0.0	0.0	0.0	0.0	0.0	0.0	0.0	0.0	0.0	0.0	0.0	0.0	0.0	0.0	0.0	0.0	0.0	0.0	0.0	0.0
NR_073424	22818	RefSeq_RNAs	H. sapiens	22818	H. sapiens	COPZ1	coatomer protein complex subunit zeta 1	GO:1901998 toxin transport;GO:0006890 retrograde vesicle-mediated transport, Golgi to ER;GO:0006891 intra-Golgi vesicle-mediated transport		0.0	0.0	0.0	0.0	0.0	0.0	0.0	0.0	0.0	0.0	0.0	0.0	0.0	0.0	0.0	0.0	0.0	0.0	0.0	0.0
NM_001172220	22955	RefSeq_RNAs	H. sapiens	22955	H. sapiens	SCMH1	sex comb on midleg homolog 1 (Drosophila)	GO:0007283 spermatogenesis;GO:0006338 chromatin remodeling;GO:0009952 anterior/posterior pattern specification	Beta-Mercaptoethanol (Transcription factor activity, sequence-specific dna binding)	0.0	0.0	0.0	0.0	0.0	0.0	0.0	0.0	0.0	0.0	0.0	0.0	1.0	0.0	0.0	0.0	0.0	0.0	0.0	0.0
NM_005415	6574	RefSeq_RNAs	H. sapiens	6574	H. sapiens	SLC20A1	solute carrier family 20 member 1	GO:0044341 sodium-dependent phosphate transport;GO:0035435 phosphate ion transmembrane transport;GO:0006817 phosphate ion transport		0.0	0.0	0.0	0.0	0.0	0.0	0.0	0.0	0.0	0.0	0.0	0.0	0.0	0.0	0.0	0.0	0.0	0.0	0.0	0.0
NM_001172509	23314	RefSeq_RNAs	H. sapiens	23314	H. sapiens	SATB2	SATB homeobox 2	GO:0021902 commitment of neuronal cell to specific neuron type in forebrain;GO:0021877 forebrain neuron fate commitment;GO:0002076 osteoblast development		0.0	0.0	0.0	0.0	0.0	1.0	0.0	0.0	0.0	0.0	0.0	0.0	1.0	0.0	0.0	0.0	0.0	0.0	0.0	0.0
NM_013254	29110	RefSeq_RNAs	H. sapiens	29110	H. sapiens	TBK1	TANK binding kinase 1	GO:0035666 TRIF-dependent toll-like receptor signaling pathway;GO:0045359 positive regulation of interferon-beta biosynthetic process;GO:0002756 MyD88-independent toll-like receptor signaling pathway		0.0	1.0	0.0	0.0	0.0	0.0	0.0	0.0	1.0	0.0	0.0	0.0	0.0	1.0	0.0	0.0	0.0	0.0	0.0	0.0
NM_001300853	51265	RefSeq_RNAs	H. sapiens	51265	H. sapiens	CDKL3	cyclin dependent kinase like 3	GO:0030517 negative regulation of axon extension;GO:0050775 positive regulation of dendrite morphogenesis;GO:0097484 dendrite extension		0.0	0.0	0.0	0.0	1.0	0.0	0.0	0.0	0.0	0.0	0.0	0.0	0.0	0.0	0.0	0.0	0.0	0.0	0.0	0.0
NR_125400	101928323	RefSeq_RNAs	H. sapiens	101928323	H. sapiens	LOC101928323	uncharacterized LOC101928323			0.0	0.0	0.0	0.0	0.0	0.0	0.0	0.0	0.0	0.0	0.0	0.0	0.0	0.0	0.0	0.0	0.0	0.0	0.0	0.0
NR_027107	90768	RefSeq_RNAs	H. sapiens	90768	H. sapiens	LOC90768	uncharacterized LOC90768			0.0	0.0	0.0	0.0	0.0	0.0	0.0	0.0	0.0	0.0	0.0	0.0	0.0	0.0	0.0	0.0	0.0	0.0	0.0	0.0
NM_001015001	548596	RefSeq_RNAs	H. sapiens	548596	H. sapiens	CKMT1A	creatine kinase, mitochondrial 1A	GO:0006600 creatine metabolic process;GO:1901605 alpha-amino acid metabolic process;GO:0006575 cellular modified amino acid metabolic process		0.0	0.0	0.0	0.0	0.0	0.0	0.0	0.0	0.0	0.0	0.0	0.0	0.0	0.0	0.0	0.0	0.0	0.0	0.0	1.0
NM_032656	57647	RefSeq_RNAs	H. sapiens	57647	H. sapiens	DHX37	DEAH-box helicase 37	GO:0006364 rRNA processing;GO:0016072 rRNA metabolic process;GO:0034470 ncRNA processing		1.0	0.0	0.0	0.0	0.0	0.0	0.0	0.0	0.0	0.0	0.0	0.0	0.0	0.0	0.0	0.0	0.0	0.0	0.0	0.0
NM_182641	2186	RefSeq_RNAs	H. sapiens	2186	H. sapiens	BPTF	bromodomain PHD finger transcription factor	GO:1990090 cellular response to nerve growth factor stimulus;GO:0001892 embryonic placenta development;GO:1990089 response to nerve growth factor		0.0	0.0	0.0	0.0	0.0	1.0	0.0	0.0	0.0	0.0	0.0	0.0	1.0	0.0	0.0	0.0	0.0	0.0	0.0	0.0
NM_147128	223082	RefSeq_RNAs	H. sapiens	223082	H. sapiens	ZNRF2	zinc and ring finger 2	GO:0042787 protein ubiquitination involved in ubiquitin-dependent protein catabolic process;GO:0043161 proteasome-mediated ubiquitin-dependent protein catabolic process;GO:0000209 protein polyubiquitination		0.0	1.0	0.0	0.0	0.0	0.0	0.0	0.0	0.0	0.0	0.0	0.0	0.0	0.0	0.0	0.0	0.0	0.0	0.0	0.0
NM_017653	54808	RefSeq_RNAs	H. sapiens	54808	H. sapiens	DYM	dymeclin	GO:0007030 Golgi organization;GO:0060348 bone development;GO:0001501 skeletal system development		0.0	0.0	0.0	0.0	0.0	0.0	0.0	0.0	0.0	0.0	0.0	0.0	0.0	0.0	0.0	0.0	0.0	0.0	0.0	0.0
NR_110854	101927919	RefSeq_RNAs	H. sapiens	101927919	H. sapiens	LOC101927919	uncharacterized LOC101927919			0.0	0.0	0.0	0.0	0.0	0.0	0.0	0.0	0.0	0.0	0.0	0.0	0.0	0.0	0.0	0.0	0.0	0.0	0.0	0.0
NM_030912	81603	RefSeq_RNAs	H. sapiens	81603	H. sapiens	TRIM8	tripartite motif containing 8	GO:1902187 negative regulation of viral release from host cell;GO:0046597 negative regulation of viral entry into host cell;GO:1902186 regulation of viral release from host cell		0.0	1.0	0.0	1.0	0.0	0.0	0.0	0.0	1.0	1.0	0.0	0.0	0.0	1.0	0.0	0.0	0.0	0.0	0.0	0.0
NM_001127362	7181	RefSeq_RNAs	H. sapiens	7181	H. sapiens	NR2C1	nuclear receptor subfamily 2 group C member 1	GO:0048386 positive regulation of retinoic acid receptor signaling pathway;GO:0048385 regulation of retinoic acid receptor signaling pathway;GO:0048384 retinoic acid receptor signaling pathway		0.0	0.0	0.0	0.0	0.0	1.0	0.0	0.0	0.0	0.0	0.0	0.0	0.0	0.0	0.0	0.0	0.0	0.0	0.0	0.0
NR_002963	677809	RefSeq_RNAs	H. sapiens	677809	H. sapiens	SNORA24	small nucleolar RNA, H/ACA box 24			0.0	0.0	0.0	0.0	0.0	0.0	0.0	0.0	0.0	0.0	0.0	0.0	0.0	0.0	0.0	0.0	0.0	0.0	0.0	0.0
NR_120611	101060691	RefSeq_RNAs	H. sapiens	101060691	H. sapiens	NUTM2B-AS1	NUTM2B antisense RNA 1			0.0	0.0	0.0	0.0	0.0	0.0	0.0	0.0	0.0	0.0	0.0	0.0	0.0	0.0	0.0	0.0	0.0	0.0	0.0	0.0
NM_015944	51005	RefSeq_RNAs	H. sapiens	51005	H. sapiens	AMDHD2	amidohydrolase domain containing 2	GO:0019262 N-acetylneuraminate catabolic process;GO:0006048 UDP-N-acetylglucosamine biosynthetic process;GO:0006054 N-acetylneuraminate metabolic process		0.0	0.0	0.0	0.0	0.0	0.0	0.0	0.0	0.0	0.0	0.0	0.0	0.0	0.0	0.0	0.0	0.0	0.0	0.0	1.0
NR_024265	56983	RefSeq_RNAs	H. sapiens	56983	H. sapiens	POGLUT1	protein O-glucosyltransferase 1	GO:0048318 axial mesoderm development;GO:0048339 paraxial mesoderm development;GO:0045747 positive regulation of Notch signaling pathway		0.0	0.0	0.0	0.0	0.0	0.0	0.0	0.0	0.0	0.0	0.0	0.0	0.0	0.0	0.0	0.0	0.0	0.0	0.0	0.0
NM_197941	11174	RefSeq_RNAs	H. sapiens	11174	H. sapiens	ADAMTS6	ADAM metallopeptidase with thrombospondin type 1 motif 6	GO:0035904 aorta development;GO:0060976 coronary vasculature development;GO:0060840 artery development		0.0	0.0	0.0	0.0	0.0	0.0	0.0	0.0	0.0	0.0	0.0	0.0	0.0	0.0	0.0	0.0	0.0	0.0	0.0	0.0
NR_030280	693139	RefSeq_RNAs	H. sapiens	693139	H. sapiens	MIR554	microRNA 554			0.0	0.0	0.0	0.0	0.0	0.0	0.0	0.0	0.0	0.0	0.0	0.0	0.0	0.0	0.0	0.0	0.0	0.0	0.0	0.0
NR_038118	326625	RefSeq_RNAs	H. sapiens	326625	H. sapiens	MMAB	methylmalonic aciduria (cobalamin deficiency) cblB type	GO:0009236 cobalamin biosynthetic process;GO:0009235 cobalamin metabolic process;GO:0042364 water-soluble vitamin biosynthetic process	Hydroxocobalamin (Cob(i)yrinic acid a,c-diamide adenosyltransferase activity)	0.0	0.0	0.0	0.0	0.0	0.0	0.0	0.0	0.0	0.0	0.0	0.0	0.0	0.0	0.0	0.0	0.0	0.0	0.0	1.0
NM_000532	5096	RefSeq_RNAs	H. sapiens	5096	H. sapiens	PCCB	propionyl-CoA carboxylase beta subunit	GO:0019626 short-chain fatty acid catabolic process;GO:0006768 biotin metabolic process;GO:0046459 short-chain fatty acid metabolic process	Biotin (Propionyl-coa carboxylase activity);L-Valine (Propionyl-coa carboxylase activity)	0.0	0.0	0.0	0.0	0.0	0.0	0.0	1.0	0.0	0.0	0.0	0.0	0.0	0.0	0.0	0.0	0.0	0.0	0.0	1.0
NM_001042474	147929	RefSeq_RNAs	H. sapiens	147929	H. sapiens	ZNF565	zinc finger protein 565	GO:0006355 regulation of transcription, DNA-templated;GO:1903506 regulation of nucleic acid-templated transcription;GO:0006351 transcription, DNA-templated		0.0	0.0	0.0	0.0	0.0	0.0	0.0	0.0	0.0	0.0	0.0	0.0	0.0	0.0	0.0	0.0	0.0	0.0	0.0	0.0
NM_033426	85457	RefSeq_RNAs	H. sapiens	85457	H. sapiens	CIPC	CLOCK interacting pacemaker	GO:0042754 negative regulation of circadian rhythm;GO:0042752 regulation of circadian rhythm;GO:0007623 circadian rhythm		0.0	0.0	0.0	0.0	0.0	0.0	0.0	0.0	0.0	0.0	0.0	0.0	0.0	0.0	0.0	0.0	0.0	0.0	0.0	0.0
NM_181671	26207	RefSeq_RNAs	H. sapiens	26207	H. sapiens	PITPNC1	phosphatidylinositol transfer protein, cytoplasmic 1	GO:0015914 phospholipid transport;GO:0015748 organophosphate ester transport;GO:0006869 lipid transport		0.0	0.0	0.0	0.0	0.0	0.0	0.0	0.0	0.0	0.0	0.0	0.0	0.0	0.0	0.0	0.0	0.0	0.0	0.0	0.0
NR_125730	103625684	RefSeq_RNAs	H. sapiens	103625684	H. sapiens	RNU6-2	RNA, U6 small nuclear 2			0.0	0.0	0.0	0.0	0.0	0.0	0.0	0.0	0.0	0.0	0.0	0.0	0.0	0.0	0.0	0.0	0.0	0.0	0.0	0.0
NM_001145522	26064	RefSeq_RNAs	H. sapiens	26064	H. sapiens	RAI14	retinoic acid induced 14			0.0	0.0	0.0	0.0	0.0	0.0	0.0	0.0	0.0	0.0	0.0	0.0	0.0	0.0	0.0	0.0	0.0	0.0	0.0	0.0
NM_025264	80745	RefSeq_RNAs	H. sapiens	80745	H. sapiens	THUMPD2	THUMP domain containing 2	GO:0032259 methylation;GO:0008152 metabolic process;GO:0008150 biological_process		0.0	0.0	0.0	0.0	0.0	0.0	0.0	0.0	0.0	0.0	0.0	0.0	0.0	0.0	0.0	0.0	0.0	0.0	1.0	0.0
NM_001759	894	RefSeq_RNAs	H. sapiens	894	H. sapiens	CCND2	cyclin D2	GO:0045737 positive regulation of cyclin-dependent protein serine/threonine kinase activity;GO:1900087 positive regulation of G1/S transition of mitotic cell cycle;GO:0071481 cellular response to X-ray		0.0	0.0	0.0	0.0	1.0	0.0	0.0	0.0	0.0	0.0	0.0	0.0	0.0	0.0	1.0	0.0	0.0	0.0	0.0	0.0
NM_014938	22877	RefSeq_RNAs	H. sapiens	22877	H. sapiens	MLXIP	MLX interacting protein	GO:1900402 regulation of carbohydrate metabolic process by regulation of transcription from RNA polymerase II promoter;GO:0006109 regulation of carbohydrate metabolic process;GO:0006357 regulation of transcription from RNA polymerase II promoter		0.0	0.0	0.0	0.0	0.0	0.0	0.0	0.0	0.0	0.0	0.0	0.0	0.0	0.0	0.0	0.0	0.0	0.0	0.0	0.0
NR_125796	102723356	RefSeq_RNAs	H. sapiens	102723356	H. sapiens	ZFPM2-AS1	ZFPM2 antisense RNA 1			0.0	0.0	0.0	0.0	0.0	0.0	0.0	0.0	0.0	0.0	0.0	0.0	0.0	0.0	0.0	0.0	0.0	0.0	0.0	0.0
NM_001256577	6134	RefSeq_RNAs	H. sapiens	6134	H. sapiens	RPL10	ribosomal protein L10	GO:0006614 SRP-dependent cotranslational protein targeting to membrane;GO:0000184 nuclear-transcribed mRNA catabolic process, nonsense-mediated decay;GO:0006613 cotranslational protein targeting to membrane		1.0	1.0	0.0	1.0	0.0	0.0	0.0	1.0	0.0	1.0	0.0	0.0	0.0	1.0	0.0	0.0	0.0	0.0	0.0	0.0
NM_015229	23277	RefSeq_RNAs	H. sapiens	23277	H. sapiens	CLUH	clustered mitochondria homolog	GO:0048312 intracellular distribution of mitochondria;GO:0048311 mitochondrion distribution;GO:0051646 mitochondrion localization		0.0	0.0	0.0	0.0	0.0	0.0	0.0	0.0	0.0	0.0	1.0	0.0	0.0	0.0	0.0	0.0	0.0	0.0	0.0	0.0
NM_014855	9907	RefSeq_RNAs	H. sapiens	9907	H. sapiens	AP5Z1	adaptor related protein complex 5 zeta 1 subunit	GO:0000724 double-strand break repair via homologous recombination;GO:0000725 recombinational repair;GO:0006302 double-strand break repair		0.0	0.0	1.0	0.0	0.0	0.0	0.0	0.0	0.0	0.0	0.0	0.0	0.0	0.0	0.0	0.0	0.0	0.0	0.0	0.0
NM_018407	55353	RefSeq_RNAs	H. sapiens	55353	H. sapiens	LAPTM4B	lysosomal protein transmembrane 4 beta	GO:0006810 transport;GO:0051234 establishment of localization;GO:0051179 localization		0.0	0.0	0.0	0.0	0.0	0.0	0.0	0.0	0.0	0.0	0.0	0.0	0.0	0.0	0.0	0.0	0.0	0.0	0.0	0.0
NM_014502	27339	RefSeq_RNAs	H. sapiens	27339	H. sapiens	PRPF19	pre-mRNA processing factor 19	GO:0000349 generation of catalytic spliceosome for first transesterification step;GO:0048711 positive regulation of astrocyte differentiation;GO:0001833 inner cell mass cell proliferation		1.0	1.0	1.0	0.0	1.0	0.0	0.0	0.0	0.0	1.0	0.0	0.0	0.0	0.0	0.0	0.0	0.0	0.0	0.0	0.0
NM_015092	23049	RefSeq_RNAs	H. sapiens	23049	H. sapiens	SMG1	SMG1, nonsense mediated mRNA decay associated PI3K related kinase	GO:0006406 mRNA export from nucleus;GO:0071427 mRNA-containing ribonucleoprotein complex export from nucleus;GO:0000184 nuclear-transcribed mRNA catabolic process, nonsense-mediated decay		0.0	1.0	1.0	1.0	0.0	0.0	0.0	0.0	0.0	1.0	0.0	0.0	0.0	0.0	0.0	0.0	0.0	0.0	0.0	0.0
NM_001135146	64116	RefSeq_RNAs	H. sapiens	64116	H. sapiens	SLC39A8	solute carrier family 39 member 8	GO:0071578 zinc II ion transmembrane import;GO:0070574 cadmium ion transmembrane transport;GO:0015691 cadmium ion transport		0.0	0.0	0.0	0.0	0.0	0.0	0.0	0.0	0.0	0.0	0.0	0.0	0.0	0.0	0.0	0.0	0.0	0.0	0.0	0.0
NM_001287585	129401	RefSeq_RNAs	H. sapiens	129401	H. sapiens	NUP35	nucleoporin 35	GO:0006409 tRNA export from nucleus;GO:0071431 tRNA-containing ribonucleoprotein complex export from nucleus;GO:0007077 mitotic nuclear envelope disassembly		0.0	0.0	0.0	1.0	1.0	0.0	0.0	0.0	0.0	1.0	0.0	0.0	1.0	1.0	0.0	0.0	1.0	0.0	0.0	0.0
NR_036052	100302285	RefSeq_RNAs	H. sapiens	100302285	H. sapiens	MIR1244-1	microRNA 1244-1			0.0	0.0	0.0	0.0	0.0	0.0	0.0	0.0	0.0	0.0	0.0	0.0	0.0	0.0	0.0	0.0	0.0	0.0	0.0	0.0
NM_181054	3091	RefSeq_RNAs	H. sapiens	3091	H. sapiens	HIF1A	hypoxia inducible factor 1 alpha subunit	GO:0021502 neural fold elevation formation;GO:0045821 positive regulation of glycolytic process;GO:1903377 negative regulation of oxidative stress-induced neuron intrinsic apoptotic signaling pathway	Carvedilol (Ubiquitin protein ligase binding);2-Methoxyestradiol (Ubiquitin protein ligase binding);N-[(1-CHLORO-4-HYDROXYISOQUINOLIN-3-YL)CARBONYL]GLYCINE (Ubiquitin protein ligase binding)	0.0	1.0	0.0	1.0	0.0	0.0	0.0	0.0	1.0	1.0	1.0	1.0	0.0	0.0	1.0	1.0	1.0	0.0	0.0	1.0
NM_025000	80067	RefSeq_RNAs	H. sapiens	80067	H. sapiens	DCAF17	DDB1 and CUL4 associated factor 17	GO:0016567 protein ubiquitination;GO:0032446 protein modification by small protein conjugation;GO:0070647 protein modification by small protein conjugation or removal		0.0	0.0	0.0	0.0	0.0	0.0	0.0	0.0	0.0	0.0	0.0	0.0	0.0	0.0	0.0	0.0	0.0	0.0	0.0	0.0
NM_001142279	79621	RefSeq_RNAs	H. sapiens	79621	H. sapiens	RNASEH2B	ribonuclease H2 subunit B	GO:2000001 regulation of DNA damage checkpoint;GO:1901976 regulation of cell cycle checkpoint;GO:0048146 positive regulation of fibroblast proliferation		0.0	1.0	1.0	0.0	1.0	0.0	1.0	0.0	0.0	1.0	0.0	0.0	0.0	0.0	0.0	0.0	1.0	0.0	0.0	0.0
NM_138418	84331	RefSeq_RNAs	H. sapiens	84331	H. sapiens	MCRIP2	MAPK regulated corepressor interacting protein 2			0.0	0.0	0.0	0.0	0.0	0.0	0.0	0.0	0.0	0.0	0.0	0.0	0.0	0.0	0.0	0.0	0.0	0.0	0.0	0.0
NM_015719	50509	RefSeq_RNAs	H. sapiens	50509	H. sapiens	COL5A3	collagen type V alpha 3 chain	GO:0030574 collagen catabolic process;GO:0030199 collagen fibril organization;GO:0044243 multicellular organismal catabolic process		0.0	0.0	0.0	0.0	0.0	0.0	0.0	0.0	0.0	0.0	0.0	0.0	0.0	0.0	0.0	0.0	0.0	0.0	0.0	0.0
NM_007279	11338	RefSeq_RNAs	H. sapiens	11338	H. sapiens	U2AF2	U2 small nuclear RNA auxiliary factor 2	GO:0048025 negative regulation of mRNA splicing, via spliceosome;GO:0006406 mRNA export from nucleus;GO:1903955 positive regulation of protein targeting to mitochondrion		1.0	1.0	0.0	1.0	0.0	0.0	0.0	0.0	1.0	1.0	1.0	0.0	0.0	0.0	0.0	0.0	0.0	0.0	0.0	0.0
NM_079421	1032	RefSeq_RNAs	H. sapiens	1032	H. sapiens	CDKN2D	cyclin dependent kinase inhibitor 2D	GO:1902230 negative regulation of intrinsic apoptotic signaling pathway in response to DNA damage;GO:0043154 negative regulation of cysteine-type endopeptidase activity involved in apoptotic process;GO:1902229 regulation of intrinsic apoptotic signaling pathway in response to DNA damage		0.0	0.0	1.0	0.0	1.0	0.0	0.0	0.0	0.0	0.0	0.0	0.0	0.0	0.0	1.0	0.0	1.0	0.0	0.0	0.0
NM_014822	9871	RefSeq_RNAs	H. sapiens	9871	H. sapiens	SEC24D	SEC24 homolog D, COPII coat complex component	GO:0048208 COPII vesicle coating;GO:0048207 vesicle targeting, rough ER to cis-Golgi;GO:0048199 vesicle targeting, to, from or within Golgi		0.0	0.0	0.0	0.0	0.0	0.0	0.0	0.0	0.0	0.0	0.0	0.0	0.0	0.0	0.0	0.0	0.0	0.0	0.0	0.0
NM_001277058	2074	RefSeq_RNAs	H. sapiens	2074	H. sapiens	ERCC6	ERCC excision repair 6, chromatin remodeling factor	GO:0007256 activation of JNKK activity;GO:0007257 activation of JUN kinase activity;GO:0043507 positive regulation of JUN kinase activity		0.0	0.0	1.0	0.0	0.0	0.0	0.0	0.0	0.0	0.0	0.0	0.0	0.0	0.0	1.0	0.0	1.0	0.0	0.0	0.0
NM_138771	90693	RefSeq_RNAs	H. sapiens	90693	H. sapiens	CCDC126	coiled-coil domain containing 126	GO:0006487 protein N-linked glycosylation;GO:0006486 protein glycosylation;GO:0043413 macromolecule glycosylation		0.0	0.0	0.0	0.0	0.0	0.0	0.0	0.0	0.0	0.0	0.0	0.0	0.0	0.0	0.0	0.0	0.0	0.0	0.0	0.0
NM_001100389	201931	RefSeq_RNAs	H. sapiens	201931	H. sapiens	TMEM192	transmembrane protein 192			0.0	0.0	0.0	0.0	0.0	0.0	0.0	0.0	0.0	0.0	0.0	0.0	0.0	0.0	0.0	0.0	0.0	0.0	0.0	0.0
NM_001204062	100532731	RefSeq_RNAs	H. sapiens	100532731	H. sapiens	COMMD3-BMI1	COMMD3-BMI1 readthrough			0.0	0.0	0.0	0.0	0.0	0.0	0.0	0.0	0.0	0.0	0.0	0.0	0.0	0.0	0.0	0.0	0.0	0.0	0.0	0.0
NM_173570	254887	RefSeq_RNAs	H. sapiens	254887	H. sapiens	ZDHHC23	zinc finger DHHC-type containing 23	GO:0018345 protein palmitoylation;GO:0006497 protein lipidation;GO:0072659 protein localization to plasma membrane		0.0	0.0	0.0	0.0	0.0	0.0	0.0	0.0	0.0	0.0	0.0	0.0	1.0	0.0	0.0	0.0	0.0	0.0	0.0	0.0
NM_001134476	23507	RefSeq_RNAs	H. sapiens	23507	H. sapiens	LRRC8B	leucine rich repeat containing 8 family member B	GO:0044070 regulation of anion transport;GO:0098656 anion transmembrane transport;GO:0043269 regulation of ion transport		0.0	0.0	0.0	0.0	0.0	0.0	0.0	0.0	0.0	0.0	0.0	0.0	0.0	0.0	0.0	0.0	0.0	0.0	0.0	0.0
NM_012431	9723	RefSeq_RNAs	H. sapiens	9723	H. sapiens	SEMA3E	semaphorin 3E	GO:0001569 branching involved in blood vessel morphogenesis;GO:0016525 negative regulation of angiogenesis;GO:0001953 negative regulation of cell-matrix adhesion		0.0	0.0	0.0	0.0	0.0	0.0	0.0	0.0	0.0	0.0	0.0	0.0	0.0	0.0	0.0	0.0	0.0	0.0	0.0	0.0
NM_181472	112616	RefSeq_RNAs	H. sapiens	112616	H. sapiens	CMTM7	CKLF like MARVEL transmembrane domain containing 7	GO:0002337 B-1a B cell differentiation;GO:0001923 B-1 B cell differentiation;GO:0002335 mature B cell differentiation		0.0	0.0	0.0	0.0	0.0	0.0	0.0	0.0	0.0	0.0	0.0	0.0	0.0	0.0	0.0	0.0	0.0	0.0	0.0	0.0
NM_015982	51087	RefSeq_RNAs	H. sapiens	51087	H. sapiens	YBX2	Y-box binding protein 2	GO:0009386 translational attenuation;GO:0048599 oocyte development;GO:0009994 oocyte differentiation		0.0	0.0	0.0	0.0	0.0	0.0	0.0	1.0	0.0	0.0	0.0	0.0	0.0	0.0	0.0	0.0	0.0	0.0	0.0	0.0
NM_013363	26577	RefSeq_RNAs	H. sapiens	26577	H. sapiens	PCOLCE2	procollagen C-endopeptidase enhancer 2	GO:0010952 positive regulation of peptidase activity;GO:0045862 positive regulation of proteolysis;GO:0052547 regulation of peptidase activity		0.0	1.0	0.0	0.0	0.0	0.0	0.0	0.0	0.0	0.0	0.0	0.0	0.0	0.0	0.0	0.0	0.0	0.0	0.0	0.0
NM_024838	79896	RefSeq_RNAs	H. sapiens	79896	H. sapiens	THNSL1	threonine synthase like 1	GO:0008150 biological_process	Pyridoxal Phosphate (Threonine synthase activity);L-Threonine (Threonine synthase activity)	0.0	0.0	0.0	0.0	0.0	0.0	0.0	0.0	0.0	0.0	0.0	0.0	0.0	0.0	0.0	0.0	0.0	0.0	0.0	0.0
NR_024362	286042	RefSeq_RNAs	H. sapiens	286042	H. sapiens	FAM86B3P	family with sequence similarity 86, member A pseudogene			0.0	0.0	0.0	0.0	0.0	0.0	0.0	0.0	0.0	0.0	0.0	0.0	0.0	0.0	0.0	0.0	0.0	0.0	0.0	0.0
NM_001282633	1622	RefSeq_RNAs	H. sapiens	1622	H. sapiens	DBI	diazepam binding inhibitor, acyl-CoA binding protein	GO:0035338 long-chain fatty-acyl-CoA biosynthetic process;GO:0036151 phosphatidylcholine acyl-chain remodeling;GO:0046949 fatty-acyl-CoA biosynthetic process	Coenzyme A (Protein dimerization activity);Hexadecanal (Protein dimerization activity)	0.0	0.0	0.0	0.0	0.0	0.0	0.0	0.0	0.0	0.0	0.0	0.0	1.0	0.0	0.0	0.0	0.0	0.0	0.0	0.0
NM_001098272	3157	RefSeq_RNAs	H. sapiens	3157	H. sapiens	HMGCS1	3-hydroxy-3-methylglutaryl-CoA synthase 1	GO:0046690 response to tellurium ion;GO:0009645 response to low light intensity stimulus;GO:0071397 cellular response to cholesterol	(3R,5S,7R,12S,13R)-13-FORMYL-12,14-DIHYDROXY-3,5,7-TRIMETHYLTETRADECANOIC ACID (Organic acid binding)	0.0	0.0	0.0	0.0	0.0	0.0	0.0	0.0	0.0	0.0	0.0	1.0	0.0	0.0	0.0	0.0	0.0	0.0	0.0	1.0
NM_022478	64403	RefSeq_RNAs	H. sapiens	64403	H. sapiens	CDH24	cadherin 24	GO:0034332 adherens junction organization;GO:0007156 homophilic cell adhesion via plasma membrane adhesion molecules;GO:0098742 cell-cell adhesion via plasma-membrane adhesion molecules		0.0	0.0	0.0	0.0	0.0	0.0	0.0	0.0	0.0	0.0	0.0	0.0	0.0	0.0	0.0	0.0	0.0	0.0	0.0	0.0
NM_000741	1132	RefSeq_RNAs	H. sapiens	1132	H. sapiens	CHRM4	cholinergic receptor muscarinic 4	GO:0007197 adenylate cyclase-inhibiting G-protein coupled acetylcholine receptor signaling pathway;GO:0007207 phospholipase C-activating G-protein coupled acetylcholine receptor signaling pathway;GO:0007213 G-protein coupled acetylcholine receptor signaling pathway	Ziprasidone (Guanyl-nucleotide exchange factor activity);Amitriptyline (Guanyl-nucleotide exchange factor activity);Olanzapine (Guanyl-nucleotide exchange factor activity);Metixene (Guanyl-nucleotide exchange factor activity);Terfenadine (Guanyl-nucleotide exchange factor activity);Clozapine (Guanyl-nucleotide exchange factor activity);Trihexyphenidyl (Guanyl-nucleotide exchange factor activity);…	0.0	0.0	0.0	0.0	0.0	0.0	0.0	0.0	0.0	0.0	0.0	1.0	0.0	0.0	0.0	0.0	0.0	0.0	0.0	0.0
NM_001243251	79731	RefSeq_RNAs	H. sapiens	79731	H. sapiens	NARS2	asparaginyl-tRNA synthetase 2, mitochondrial (putative)	GO:0006421 asparaginyl-tRNA aminoacylation;GO:0006418 tRNA aminoacylation for protein translation;GO:0043039 tRNA aminoacylation	L-Asparagine (Nucleic acid binding)	1.0	0.0	0.0	0.0	0.0	0.0	0.0	1.0	0.0	0.0	0.0	0.0	0.0	0.0	0.0	0.0	0.0	0.0	0.0	1.0
NM_032479	64979	RefSeq_RNAs	H. sapiens	64979	H. sapiens	MRPL36	mitochondrial ribosomal protein L36	GO:0070126 mitochondrial translational termination;GO:0070125 mitochondrial translational elongation;GO:0006415 translational termination		0.0	0.0	0.0	0.0	0.0	0.0	0.0	1.0	0.0	0.0	0.0	0.0	0.0	0.0	0.0	0.0	0.0	0.0	0.0	0.0
NM_016441	51232	RefSeq_RNAs	H. sapiens	51232	H. sapiens	CRIM1	cysteine rich transmembrane BMP regulator 1	GO:0048009 insulin-like growth factor receptor signaling pathway;GO:0010951 negative regulation of endopeptidase activity;GO:0010466 negative regulation of peptidase activity		0.0	0.0	0.0	0.0	0.0	0.0	0.0	0.0	0.0	0.0	0.0	0.0	0.0	0.0	0.0	0.0	0.0	0.0	0.0	0.0
NR_045557	8725	RefSeq_RNAs	H. sapiens	8725	H. sapiens	URI1	URI1, prefoldin like chaperone	GO:2001243 negative regulation of intrinsic apoptotic signaling pathway;GO:0010923 negative regulation of phosphatase activity;GO:0035305 negative regulation of dephosphorylation		0.0	0.0	0.0	0.0	0.0	1.0	0.0	0.0	0.0	0.0	0.0	0.0	0.0	1.0	1.0	0.0	0.0	0.0	0.0	0.0
NM_001267723	729440	RefSeq_RNAs	H. sapiens	729440	H. sapiens	CCDC61	coiled-coil domain containing 61			0.0	0.0	0.0	0.0	0.0	0.0	0.0	0.0	0.0	0.0	0.0	0.0	0.0	0.0	0.0	0.0	0.0	0.0	0.0	0.0
NM_015356	23513	RefSeq_RNAs	H. sapiens	23513	H. sapiens	SCRIB	scribbled planar cell polarity protein	GO:0060088 auditory receptor cell stereocilium organization;GO:0098887 neurotransmitter receptor transport, endosome to postsynaptic membrane;GO:0098968 neurotransmitter receptor transport postsynaptic membrane to endosome		0.0	0.0	0.0	1.0	1.0	0.0	0.0	0.0	0.0	0.0	0.0	0.0	0.0	1.0	0.0	0.0	0.0	1.0	0.0	0.0
NM_013400	29803	RefSeq_RNAs	H. sapiens	29803	H. sapiens	REPIN1	replication initiator 1	GO:2001273 regulation of glucose import in response to insulin stimulus;GO:0044381 glucose import in response to insulin stimulus;GO:2000191 regulation of fatty acid transport		0.0	0.0	1.0	0.0	0.0	0.0	0.0	0.0	0.0	0.0	0.0	1.0	0.0	0.0	0.0	0.0	0.0	0.0	0.0	0.0
NM_001042371	283871	RefSeq_RNAs	H. sapiens	283871	H. sapiens	PGP	phosphoglycolate phosphatase	GO:0006114 glycerol biosynthetic process;GO:0045721 negative regulation of gluconeogenesis;GO:0019401 alditol biosynthetic process		0.0	0.0	0.0	0.0	0.0	0.0	0.0	0.0	0.0	0.0	0.0	0.0	0.0	0.0	0.0	0.0	0.0	0.0	0.0	1.0
NM_153045	203197	RefSeq_RNAs	H. sapiens	203197	H. sapiens	TMEM268	transmembrane protein 268	GO:0008150 biological_process		0.0	0.0	0.0	0.0	0.0	0.0	0.0	0.0	0.0	0.0	0.0	0.0	0.0	0.0	0.0	0.0	0.0	0.0	0.0	0.0
NM_030978	81873	RefSeq_RNAs	H. sapiens	81873	H. sapiens	ARPC5L	actin related protein 2/3 complex subunit 5 like	GO:0034314 Arp2/3 complex-mediated actin nucleation;GO:0045010 actin nucleation;GO:0030838 positive regulation of actin filament polymerization		0.0	0.0	0.0	0.0	0.0	0.0	0.0	0.0	0.0	0.0	0.0	0.0	0.0	0.0	0.0	0.0	0.0	0.0	0.0	0.0
NM_030587	8704	RefSeq_RNAs	H. sapiens	8704	H. sapiens	B4GALT2	beta-1,4-galactosyltransferase 2	GO:0018146 keratan sulfate biosynthetic process;GO:0021680 cerebellar Purkinje cell layer development;GO:0042339 keratan sulfate metabolic process	N-Acetyl-D-glucosamine (N-acetyllactosamine synthase activity)	0.0	0.0	0.0	0.0	0.0	0.0	0.0	0.0	0.0	0.0	0.0	0.0	0.0	0.0	0.0	0.0	0.0	0.0	0.0	0.0
NM_022916	65082	RefSeq_RNAs	H. sapiens	65082	H. sapiens	VPS33A	VPS33A, CORVET/HOPS core subunit	GO:0030220 platelet formation;GO:0032400 melanosome localization;GO:0036344 platelet morphogenesis		0.0	0.0	0.0	0.0	0.0	0.0	0.0	0.0	1.0	0.0	0.0	0.0	0.0	0.0	0.0	0.0	0.0	0.0	0.0	0.0
NM_001199943	6455	RefSeq_RNAs	H. sapiens	6455	H. sapiens	SH3GL1	SH3 domain containing GRB2 like 1, endophilin A2	GO:0016191 synaptic vesicle uncoating;GO:0072318 clathrin coat disassembly;GO:0072319 vesicle uncoating		0.0	0.0	0.0	0.0	0.0	0.0	0.0	0.0	0.0	0.0	0.0	0.0	0.0	0.0	0.0	0.0	0.0	0.0	0.0	0.0
NM_013379	29952	RefSeq_RNAs	H. sapiens	29952	H. sapiens	DPP7	dipeptidyl peptidase 7	GO:0043312 neutrophil degranulation;GO:0002283 neutrophil activation involved in immune response;GO:0043299 leukocyte degranulation		0.0	0.0	0.0	0.0	0.0	0.0	0.0	0.0	0.0	0.0	0.0	0.0	0.0	0.0	0.0	0.0	0.0	0.0	0.0	0.0
NM_004827	9429	RefSeq_RNAs	H. sapiens	9429	H. sapiens	ABCG2	ATP binding cassette subfamily G member 2 (Junior blood group)	GO:0006879 cellular iron ion homeostasis;GO:0015886 heme transport;GO:0033344 cholesterol efflux	Biricodar dicitrate (Xenobiotic-transporting atpase activity)	0.0	0.0	0.0	0.0	0.0	0.0	0.0	0.0	0.0	0.0	0.0	0.0	0.0	0.0	0.0	0.0	0.0	0.0	0.0	0.0
NR_046360	51571	RefSeq_RNAs	H. sapiens	51571	H. sapiens	FAM49B	family with sequence similarity 49 member B	GO:0002576 platelet degranulation;GO:0045055 regulated exocytosis;GO:0006887 exocytosis		0.0	0.0	0.0	0.0	0.0	0.0	0.0	0.0	0.0	0.0	0.0	0.0	0.0	0.0	0.0	0.0	0.0	0.0	0.0	0.0
NM_006084	10379	RefSeq_RNAs	H. sapiens	10379	H. sapiens	IRF9	interferon regulatory factor 9	GO:0060337 type I interferon signaling pathway;GO:0060333 interferon-gamma-mediated signaling pathway;GO:0071357 cellular response to type I interferon		0.0	0.0	0.0	0.0	0.0	0.0	0.0	0.0	0.0	0.0	0.0	0.0	0.0	1.0	0.0	0.0	0.0	0.0	0.0	0.0
NM_020342	57181	RefSeq_RNAs	H. sapiens	57181	H. sapiens	SLC39A10	solute carrier family 39 member 10	GO:1903615 positive regulation of protein tyrosine phosphatase activity;GO:0050861 positive regulation of B cell receptor signaling pathway;GO:1903613 regulation of protein tyrosine phosphatase activity		0.0	0.0	0.0	0.0	0.0	0.0	0.0	0.0	0.0	0.0	0.0	0.0	0.0	0.0	1.0	0.0	0.0	0.0	0.0	0.0
NM_015348	23505	RefSeq_RNAs	H. sapiens	23505	H. sapiens	TMEM131	transmembrane protein 131	GO:0008150 biological_process		0.0	0.0	0.0	0.0	0.0	0.0	0.0	0.0	0.0	0.0	0.0	0.0	0.0	0.0	0.0	0.0	0.0	0.0	0.0	0.0
NM_080592	51374	RefSeq_RNAs	H. sapiens	51374	H. sapiens	ATRAID	all-trans retinoic acid induced differentiation factor	GO:0033689 negative regulation of osteoblast proliferation;GO:0030501 positive regulation of bone mineralization;GO:1903363 negative regulation of cellular protein catabolic process		0.0	1.0	0.0	0.0	0.0	0.0	0.0	0.0	0.0	0.0	0.0	0.0	0.0	0.0	0.0	0.0	0.0	0.0	0.0	0.0
NM_016329	51460	RefSeq_RNAs	H. sapiens	51460	H. sapiens	SFMBT1	Scm-like with four mbt domains 1	GO:0048635 negative regulation of muscle organ development;GO:0048634 regulation of muscle organ development;GO:0007283 spermatogenesis		0.0	0.0	0.0	0.0	0.0	0.0	0.0	0.0	0.0	0.0	0.0	0.0	1.0	0.0	0.0	0.0	0.0	0.0	0.0	0.0
NM_001433	2081	RefSeq_RNAs	H. sapiens	2081	H. sapiens	ERN1	endoplasmic reticulum to nucleus signaling 1	GO:0070055 mRNA endonucleolytic cleavage involved in unfolded protein response;GO:1990579 peptidyl-serine trans-autophosphorylation;GO:0030969 mRNA splicing via endonucleolytic cleavage and ligation involved in unfolded protein response	N~2~-1H-benzimidazol-5-yl-N~4~-(3-cyclopropyl-1H-pyrazol-5-yl)pyrimidine-2,4-diamine (Protein serine/threonine kinase activity)	1.0	1.0	0.0	0.0	1.0	0.0	1.0	0.0	1.0	1.0	0.0	1.0	0.0	0.0	1.0	0.0	1.0	0.0	0.0	0.0
NM_007274	11332	RefSeq_RNAs	H. sapiens	11332	H. sapiens	ACOT7	acyl-CoA thioesterase 7	GO:0036114 medium-chain fatty-acyl-CoA catabolic process;GO:0036116 long-chain fatty-acyl-CoA catabolic process;GO:1900535 palmitic acid biosynthetic process		0.0	0.0	0.0	0.0	0.0	0.0	0.0	0.0	0.0	0.0	0.0	0.0	0.0	0.0	0.0	0.0	0.0	0.0	0.0	1.0
NM_002156	3329	RefSeq_RNAs	H. sapiens	3329	H. sapiens	HSPD1	heat shock protein family D (Hsp60) member 1	GO:0048291 isotype switching to IgG isotypes;GO:0002842 positive regulation of T cell mediated immune response to tumor cell;GO:1904469 positive regulation of tumor necrosis factor secretion		0.0	1.0	1.0	1.0	0.0	0.0	0.0	0.0	0.0	0.0	1.0	0.0	0.0	1.0	1.0	0.0	0.0	1.0	0.0	0.0
NM_001126121	60386	RefSeq_RNAs	H. sapiens	60386	H. sapiens	SLC25A19	solute carrier family 25 member 19	GO:0030302 deoxynucleotide transport;GO:0071934 thiamine transmembrane transport;GO:0030974 thiamine pyrophosphate transport		0.0	0.0	0.0	0.0	0.0	0.0	0.0	0.0	0.0	0.0	1.0	0.0	0.0	0.0	0.0	0.0	0.0	0.0	0.0	0.0
NM_016111	9894	RefSeq_RNAs	H. sapiens	9894	H. sapiens	TELO2	telomere maintenance 2	GO:1904515 positive regulation of TORC2 signaling;GO:1903939 regulation of TORC2 signaling;GO:1904263 positive regulation of TORC1 signaling		0.0	0.0	0.0	0.0	0.0	0.0	0.0	0.0	0.0	0.0	0.0	0.0	0.0	0.0	0.0	0.0	0.0	0.0	0.0	0.0
NM_031370	3184	RefSeq_RNAs	H. sapiens	3184	H. sapiens	HNRNPD	heterogeneous nuclear ribonucleoprotein D	GO:1905663 positive regulation of telomerase RNA reverse transcriptase activity;GO:1990828 hepatocyte dedifferentiation;GO:1904586 cellular response to putrescine		1.0	1.0	1.0	0.0	0.0	0.0	0.0	1.0	0.0	1.0	0.0	1.0	0.0	0.0	0.0	0.0	0.0	0.0	0.0	0.0
NM_001039589	1802	RefSeq_RNAs	H. sapiens	1802	H. sapiens	DPH2	DPH2 homolog	GO:0017183 peptidyl-diphthamide biosynthetic process from peptidyl-histidine;GO:0017182 peptidyl-diphthamide metabolic process;GO:0018202 peptidyl-histidine modification		0.0	0.0	0.0	0.0	0.0	0.0	0.0	0.0	0.0	0.0	0.0	0.0	0.0	0.0	0.0	0.0	0.0	0.0	0.0	0.0
NM_001136017	896	RefSeq_RNAs	H. sapiens	896	H. sapiens	CCND3	cyclin D3	GO:0046626 regulation of insulin receptor signaling pathway;GO:0045737 positive regulation of cyclin-dependent protein serine/threonine kinase activity;GO:1904031 positive regulation of cyclin-dependent protein kinase activity		0.0	0.0	0.0	0.0	1.0	1.0	0.0	0.0	0.0	0.0	0.0	1.0	0.0	0.0	0.0	0.0	0.0	0.0	0.0	0.0
NM_006164	4780	RefSeq_RNAs	H. sapiens	4780	H. sapiens	NFE2L2	nuclear factor, erythroid 2 like 2	GO:1903071 positive regulation of ER-associated ubiquitin-dependent protein catabolic process;GO:1904753 negative regulation of vascular associated smooth muscle cell migration;GO:1903788 positive regulation of glutathione biosynthetic process		0.0	1.0	0.0	0.0	0.0	0.0	0.0	1.0	0.0	0.0	0.0	1.0	0.0	0.0	1.0	0.0	1.0	0.0	0.0	0.0
NM_001286805	57533	RefSeq_RNAs	H. sapiens	57533	H. sapiens	TBC1D14	TBC1 domain family member 14	GO:0071955 recycling endosome to Golgi transport;GO:2000785 regulation of autophagosome assembly;GO:0031338 regulation of vesicle fusion		0.0	1.0	0.0	0.0	0.0	0.0	0.0	0.0	1.0	0.0	0.0	0.0	0.0	0.0	0.0	0.0	0.0	0.0	0.0	0.0
NM_003342	7326	RefSeq_RNAs	H. sapiens	7326	H. sapiens	UBE2G1	ubiquitin conjugating enzyme E2 G1	GO:0070534 protein K63-linked ubiquitination;GO:0070936 protein K48-linked ubiquitination;GO:0000209 protein polyubiquitination		0.0	1.0	0.0	0.0	0.0	0.0	0.0	0.0	0.0	0.0	0.0	0.0	0.0	0.0	0.0	0.0	0.0	0.0	0.0	0.0
NR_003290	347918	RefSeq_RNAs	H. sapiens	347918	H. sapiens	EP400NL	EP400 N-terminal like			0.0	0.0	0.0	0.0	0.0	0.0	0.0	0.0	0.0	0.0	0.0	0.0	0.0	0.0	0.0	0.0	0.0	0.0	0.0	0.0
NM_001002257	253558	RefSeq_RNAs	H. sapiens	253558	H. sapiens	LCLAT1	lysocardiolipin acyltransferase 1	GO:0035965 cardiolipin acyl-chain remodeling;GO:0016024 CDP-diacylglycerol biosynthetic process;GO:0032048 cardiolipin metabolic process		0.0	0.0	0.0	0.0	0.0	0.0	0.0	0.0	0.0	0.0	0.0	0.0	0.0	0.0	0.0	0.0	0.0	0.0	0.0	0.0
NM_022451	64318	RefSeq_RNAs	H. sapiens	64318	H. sapiens	NOC3L	NOC3 like DNA replication regulator	GO:0045444 fat cell differentiation;GO:0030154 cell differentiation;GO:0048869 cellular developmental process		0.0	0.0	0.0	0.0	0.0	0.0	0.0	0.0	0.0	0.0	0.0	0.0	0.0	0.0	0.0	0.0	0.0	0.0	0.0	0.0
NM_001256405	22992	RefSeq_RNAs	H. sapiens	22992	H. sapiens	KDM2A	lysine demethylase 2A	GO:0070544 histone H3-K36 demethylation;GO:0070076 histone lysine demethylation;GO:0016577 histone demethylation		0.0	0.0	1.0	0.0	0.0	0.0	0.0	0.0	0.0	0.0	0.0	0.0	1.0	0.0	0.0	1.0	0.0	0.0	0.0	0.0
NM_032356	84316	RefSeq_RNAs	H. sapiens	84316	H. sapiens	NAA38	N(alpha)-acetyltransferase 38, NatC auxiliary subunit	GO:0043066 negative regulation of apoptotic process;GO:0043069 negative regulation of programmed cell death;GO:0060548 negative regulation of cell death		0.0	0.0	0.0	0.0	0.0	0.0	0.0	0.0	0.0	0.0	0.0	0.0	0.0	0.0	1.0	0.0	0.0	0.0	0.0	0.0
NM_022459	64328	RefSeq_RNAs	H. sapiens	64328	H. sapiens	XPO4	exportin 4	GO:0046827 positive regulation of protein export from nucleus;GO:0046825 regulation of protein export from nucleus;GO:0046824 positive regulation of nucleocytoplasmic transport		0.0	0.0	0.0	1.0	0.0	0.0	0.0	0.0	0.0	0.0	0.0	0.0	0.0	0.0	0.0	0.0	0.0	0.0	0.0	0.0
NM_020962	57722	RefSeq_RNAs	H. sapiens	57722	H. sapiens	IGDCC4	immunoglobulin superfamily DCC subclass member 4			0.0	0.0	0.0	0.0	0.0	0.0	0.0	0.0	0.0	0.0	0.0	0.0	0.0	0.0	0.0	0.0	0.0	0.0	0.0	0.0
NM_015492	56905	RefSeq_RNAs	H. sapiens	56905	H. sapiens	C15orf39	chromosome 15 open reading frame 39			0.0	0.0	0.0	0.0	0.0	0.0	0.0	0.0	0.0	0.0	0.0	0.0	0.0	0.0	0.0	0.0	0.0	0.0	0.0	0.0
NM_001142464	51295	RefSeq_RNAs	H. sapiens	51295	H. sapiens	ECSIT	ECSIT signalling integrator	GO:0032981 mitochondrial respiratory chain complex I assembly;GO:0010257 NADH dehydrogenase complex assembly;GO:0097031 mitochondrial respiratory chain complex I biogenesis		0.0	0.0	0.0	0.0	0.0	0.0	0.0	0.0	0.0	0.0	1.0	0.0	0.0	0.0	0.0	1.0	0.0	0.0	0.0	0.0
NM_012238	23411	RefSeq_RNAs	H. sapiens	23411	H. sapiens	SIRT1	sirtuin 1	GO:0031393 negative regulation of prostaglandin biosynthetic process;GO:0071441 negative regulation of histone H3-K14 acetylation;GO:2000619 negative regulation of histone H4-K16 acetylation	SRT501 (Transcription factor binding)	1.0	1.0	1.0	1.0	1.0	1.0	0.0	0.0	1.0	0.0	0.0	1.0	1.0	1.0	1.0	0.0	1.0	1.0	1.0	1.0
NR_046090	283214	RefSeq_RNAs	H. sapiens	283214	H. sapiens	LOC283214	uncharacterized LOC283214			0.0	0.0	0.0	0.0	0.0	0.0	0.0	0.0	0.0	0.0	0.0	0.0	0.0	0.0	0.0	0.0	0.0	0.0	0.0	0.0
NM_001171506	90411	RefSeq_RNAs	H. sapiens	90411	H. sapiens	MCFD2	multiple coagulation factor deficiency 2	GO:0048208 COPII vesicle coating;GO:0048207 vesicle targeting, rough ER to cis-Golgi;GO:0048199 vesicle targeting, to, from or within Golgi	Antihemophilic Factor (Recombinant) (Calcium ion binding)	0.0	0.0	0.0	0.0	0.0	0.0	0.0	0.0	0.0	0.0	0.0	0.0	0.0	0.0	0.0	0.0	0.0	0.0	0.0	0.0
NM_013300	29902	RefSeq_RNAs	H. sapiens	29902	H. sapiens	FAM216A	family with sequence similarity 216 member A			0.0	0.0	0.0	0.0	0.0	0.0	0.0	0.0	0.0	0.0	0.0	0.0	0.0	0.0	0.0	0.0	0.0	0.0	0.0	0.0
NM_053016	114299	RefSeq_RNAs	H. sapiens	114299	H. sapiens	PALM2	paralemmin 2	GO:0008360 regulation of cell shape;GO:0022604 regulation of cell morphogenesis;GO:0022603 regulation of anatomical structure morphogenesis		0.0	0.0	0.0	0.0	0.0	0.0	0.0	0.0	0.0	0.0	0.0	0.0	0.0	0.0	0.0	0.0	0.0	0.0	0.0	0.0
NM_001166139	254251	RefSeq_RNAs	H. sapiens	254251	H. sapiens	LCORL	ligand dependent nuclear receptor corepressor like	GO:0006357 regulation of transcription from RNA polymerase II promoter;GO:0006366 transcription from RNA polymerase II promoter;GO:0006355 regulation of transcription, DNA-templated		0.0	0.0	0.0	0.0	0.0	0.0	0.0	0.0	0.0	0.0	0.0	0.0	0.0	0.0	0.0	0.0	0.0	0.0	0.0	0.0
NM_032592	84680	RefSeq_RNAs	H. sapiens	84680	H. sapiens	ACCS	1-aminocyclopropane-1-carboxylate synthase homolog (inactive)	GO:0009058 biosynthetic process;GO:0008152 metabolic process;GO:0008150 biological_process	Vinylglycine (Pyridoxal phosphate binding)	0.0	0.0	0.0	0.0	0.0	0.0	0.0	0.0	0.0	0.0	0.0	0.0	0.0	0.0	0.0	0.0	0.0	0.0	0.0	0.0
NM_024952	80017	RefSeq_RNAs	H. sapiens	80017	H. sapiens	C14orf159	chromosome 14 open reading frame 159	GO:0008150 biological_process		0.0	0.0	0.0	0.0	0.0	0.0	0.0	0.0	0.0	0.0	0.0	0.0	0.0	0.0	0.0	0.0	0.0	0.0	0.0	0.0
NM_020062	56731	RefSeq_RNAs	H. sapiens	56731	H. sapiens	SLC2A4RG	SLC2A4 regulator	GO:0006355 regulation of transcription, DNA-templated;GO:1903506 regulation of nucleic acid-templated transcription;GO:0006351 transcription, DNA-templated		0.0	0.0	0.0	0.0	0.0	0.0	0.0	0.0	0.0	0.0	0.0	0.0	0.0	0.0	0.0	0.0	0.0	0.0	0.0	0.0
NM_152307	115708	RefSeq_RNAs	H. sapiens	115708	H. sapiens	TRMT61A	tRNA methyltransferase 61A	GO:0030488 tRNA methylation;GO:0006400 tRNA modification;GO:0001510 RNA methylation		1.0	0.0	0.0	0.0	0.0	0.0	0.0	0.0	0.0	0.0	0.0	0.0	0.0	0.0	0.0	0.0	0.0	0.0	1.0	0.0
NM_003416	7553	RefSeq_RNAs	H. sapiens	7553	H. sapiens	ZNF7	zinc finger protein 7	GO:0006355 regulation of transcription, DNA-templated;GO:1903506 regulation of nucleic acid-templated transcription;GO:0006351 transcription, DNA-templated		0.0	0.0	0.0	0.0	0.0	0.0	0.0	0.0	0.0	0.0	0.0	0.0	0.0	0.0	0.0	0.0	0.0	0.0	0.0	0.0
NM_001256837	79691	RefSeq_RNAs	H. sapiens	79691	H. sapiens	QTRT2	queuine tRNA-ribosyltransferase accessory subunit 2	GO:0008616 queuosine biosynthetic process;GO:0046116 queuosine metabolic process;GO:0042455 ribonucleoside biosynthetic process		1.0	0.0	0.0	0.0	0.0	0.0	0.0	0.0	0.0	0.0	0.0	0.0	0.0	0.0	0.0	0.0	0.0	0.0	0.0	0.0
NM_152405	133746	RefSeq_RNAs	H. sapiens	133746	H. sapiens	JMY	junction mediating and regulatory protein, p53 cofactor	GO:0070060 'de novo' actin filament nucleation;GO:0034314 Arp2/3 complex-mediated actin nucleation;GO:0045010 actin nucleation		0.0	0.0	1.0	0.0	1.0	0.0	0.0	0.0	0.0	0.0	0.0	0.0	0.0	0.0	1.0	0.0	0.0	1.0	0.0	0.0
NM_001130145	10413	RefSeq_RNAs	H. sapiens	10413	H. sapiens	YAP1	Yes associated protein 1	GO:0072307 regulation of metanephric nephron tubule epithelial cell differentiation;GO:0072257 metanephric nephron tubule epithelial cell differentiation;GO:0072182 regulation of nephron tubule epithelial cell differentiation		0.0	0.0	1.0	0.0	0.0	0.0	0.0	0.0	0.0	0.0	0.0	1.0	0.0	0.0	1.0	0.0	0.0	0.0	0.0	0.0
NM_014172	29085	RefSeq_RNAs	H. sapiens	29085	H. sapiens	PHPT1	phosphohistidine phosphatase 1	GO:0050860 negative regulation of T cell receptor signaling pathway;GO:0035774 positive regulation of insulin secretion involved in cellular response to glucose stimulus;GO:0050858 negative regulation of antigen receptor-mediated signaling pathway		0.0	0.0	0.0	1.0	0.0	0.0	0.0	0.0	0.0	0.0	0.0	1.0	0.0	0.0	0.0	0.0	0.0	0.0	0.0	0.0
NM_001199693	6522	RefSeq_RNAs	H. sapiens	6522	H. sapiens	SLC4A2	solute carrier family 4 member 2	GO:0051453 regulation of intracellular pH;GO:0030641 regulation of cellular pH;GO:0015701 bicarbonate transport		0.0	0.0	0.0	0.0	0.0	0.0	0.0	0.0	0.0	0.0	0.0	0.0	0.0	0.0	0.0	0.0	0.0	0.0	0.0	0.0
NM_001198898	95	RefSeq_RNAs	H. sapiens	95	H. sapiens	ACY1	aminoacylase 1	GO:0006805 xenobiotic metabolic process;GO:0071466 cellular response to xenobiotic stimulus;GO:0009410 response to xenobiotic stimulus	L-Aspartic Acid (Metallopeptidase activity);Acetylcysteine (Metallopeptidase activity)	0.0	0.0	0.0	0.0	0.0	0.0	0.0	0.0	0.0	0.0	0.0	0.0	0.0	0.0	0.0	0.0	0.0	0.0	0.0	1.0
NM_001164313	9841	RefSeq_RNAs	H. sapiens	9841	H. sapiens	ZBTB24	zinc finger and BTB domain containing 24	GO:0002244 hematopoietic progenitor cell differentiation;GO:0030097 hemopoiesis;GO:0048534 hematopoietic or lymphoid organ development		0.0	0.0	0.0	0.0	0.0	0.0	0.0	0.0	0.0	0.0	0.0	0.0	0.0	0.0	0.0	0.0	0.0	0.0	0.0	0.0
NM_001286811	100996693	RefSeq_RNAs	H. sapiens	100996693	H. sapiens	LOC100996693	CAVP-target protein-like			0.0	0.0	0.0	0.0	0.0	0.0	0.0	0.0	0.0	0.0	0.0	0.0	0.0	0.0	0.0	0.0	0.0	0.0	0.0	0.0
NM_019042	54517	RefSeq_RNAs	H. sapiens	54517	H. sapiens	PUS7	pseudouridylate synthase 7 (putative)	GO:0001522 pseudouridine synthesis;GO:0008033 tRNA processing;GO:0006399 tRNA metabolic process		1.0	0.0	0.0	0.0	0.0	0.0	0.0	0.0	0.0	0.0	0.0	0.0	0.0	0.0	0.0	0.0	0.0	0.0	0.0	0.0
NM_025134	80205	RefSeq_RNAs	H. sapiens	80205	H. sapiens	CHD9	chromodomain helicase DNA binding protein 9	GO:0016569 covalent chromatin modification;GO:0006325 chromatin organization;GO:0044255 cellular lipid metabolic process		0.0	0.0	0.0	0.0	0.0	0.0	0.0	0.0	0.0	0.0	0.0	0.0	1.0	0.0	0.0	0.0	0.0	0.0	0.0	0.0
NM_199165	122622	RefSeq_RNAs	H. sapiens	122622	H. sapiens	ADSSL1	adenylosuccinate synthase like 1	GO:0044208 'de novo' AMP biosynthetic process;GO:0006167 AMP biosynthetic process;GO:0006531 aspartate metabolic process	L-Aspartic Acid (Phosphate ion binding);Hadacidin (Phosphate ion binding);6-O-Phosphoryl Inosine Monophosphate (Phosphate ion binding);Guanosine-5'-Triphosphate (Phosphate ion binding);Guanosine-5'-Diphosphate (Phosphate ion binding);Adenylosuccinic Acid (Phosphate ion binding);Inosinic Acid (Phosphate ion binding)	0.0	0.0	0.0	0.0	0.0	0.0	0.0	0.0	0.0	0.0	0.0	0.0	0.0	0.0	0.0	0.0	0.0	0.0	0.0	1.0
NM_017723	54863	RefSeq_RNAs	H. sapiens	54863	H. sapiens	TOR4A	torsin family 4 member A	GO:0002576 platelet degranulation;GO:0045055 regulated exocytosis;GO:0006887 exocytosis		0.0	0.0	0.0	0.0	0.0	0.0	0.0	0.0	0.0	0.0	0.0	0.0	0.0	0.0	0.0	0.0	0.0	0.0	0.0	0.0
NM_182917	1981	RefSeq_RNAs	H. sapiens	1981	H. sapiens	EIF4G1	eukaryotic translation initiation factor 4 gamma 1	GO:1905618 positive regulation of miRNA mediated inhibition of translation;GO:1905612 positive regulation of mRNA cap binding;GO:1905616 regulation of miRNA mediated inhibition of translation		0.0	1.0	0.0	0.0	1.0	0.0	0.0	1.0	1.0	1.0	1.0	0.0	0.0	1.0	1.0	0.0	1.0	0.0	0.0	0.0
NM_014310	23551	RefSeq_RNAs	H. sapiens	23551	H. sapiens	RASD2	RASD family member 2	GO:0033235 positive regulation of protein sumoylation;GO:0043949 regulation of cAMP-mediated signaling;GO:0001963 synaptic transmission, dopaminergic		0.0	1.0	0.0	0.0	0.0	0.0	0.0	0.0	0.0	0.0	0.0	0.0	1.0	0.0	0.0	0.0	0.0	0.0	0.0	0.0
NR_038847	100505576	RefSeq_RNAs	H. sapiens	100505576	H. sapiens	LINC00672	long intergenic non-protein coding RNA 672			0.0	0.0	0.0	0.0	0.0	0.0	0.0	0.0	0.0	0.0	0.0	0.0	0.0	0.0	0.0	0.0	0.0	0.0	0.0	0.0
NM_017423	51809	RefSeq_RNAs	H. sapiens	51809	H. sapiens	GALNT7	polypeptide N-acetylgalactosaminyltransferase 7	GO:0016266 O-glycan processing;GO:0006493 protein O-linked glycosylation;GO:0006486 protein glycosylation		0.0	0.0	0.0	0.0	0.0	0.0	0.0	0.0	0.0	0.0	0.0	0.0	0.0	0.0	0.0	0.0	0.0	0.0	0.0	0.0
NM_001031	6234	RefSeq_RNAs	H. sapiens	6234	H. sapiens	RPS28	ribosomal protein S28	GO:0006614 SRP-dependent cotranslational protein targeting to membrane;GO:0000184 nuclear-transcribed mRNA catabolic process, nonsense-mediated decay;GO:0006613 cotranslational protein targeting to membrane		1.0	1.0	0.0	1.0	0.0	0.0	1.0	1.0	0.0	1.0	0.0	0.0	0.0	1.0	0.0	0.0	0.0	0.0	0.0	0.0
NM_003651	8531	RefSeq_RNAs	H. sapiens	8531	H. sapiens	YBX3	Y-box binding protein 3	GO:1902219 negative regulation of intrinsic apoptotic signaling pathway in response to osmotic stress;GO:1902218 regulation of intrinsic apoptotic signaling pathway in response to osmotic stress;GO:0060546 negative regulation of necroptotic process		0.0	0.0	0.0	0.0	0.0	1.0	0.0	1.0	0.0	0.0	0.0	0.0	0.0	0.0	1.0	0.0	1.0	0.0	0.0	0.0
NM_001278547	5599	RefSeq_RNAs	H. sapiens	5599	H. sapiens	MAPK8	mitogen-activated protein kinase 8	GO:1900740 positive regulation of protein insertion into mitochondrial membrane involved in apoptotic signaling pathway;GO:1900739 regulation of protein insertion into mitochondrial membrane involved in apoptotic signaling pathway;GO:1901030 positive regulation of mitochondrial outer membrane permeabilization involved in apoptotic signaling pathway	2,6-Dihydroanthra/1,9-Cd/Pyrazol-6-One (Protein serine/threonine kinase activity);6-CHLORO-9-HYDROXY-1,3-DIMETHYL-1,9-DIHYDRO-4H-PYRAZOLO[3,4-B]QUINOLIN-4-ONE (Protein serine/threonine kinase activity);2-({2-[(3-HYDROXYPHENYL)AMINO]PYRIMIDIN-4-YL}AMINO)BENZAMIDE (Protein serine/threonine kinase activity);N-(4-AMINO-5-CYANO-6-ETHOXYPYRIDIN-2-YL)-2-(4-BROMO-2,5-DIMETHOXYPHENYL)ACETAMIDE (Protein se…	0.0	1.0	0.0	1.0	0.0	0.0	0.0	0.0	1.0	0.0	1.0	1.0	1.0	0.0	1.0	0.0	0.0	1.0	0.0	0.0
NM_006559	10657	RefSeq_RNAs	H. sapiens	10657	H. sapiens	KHDRBS1	KH RNA binding domain containing, signal transduction associated 1	GO:0046833 positive regulation of RNA export from nucleus;GO:0032241 positive regulation of nucleobase-containing compound transport;GO:0046831 regulation of RNA export from nucleus		1.0	0.0	0.0	1.0	1.0	0.0	0.0	1.0	0.0	1.0	0.0	0.0	0.0	0.0	0.0	0.0	0.0	0.0	0.0	0.0
NM_001282652	10963	RefSeq_RNAs	H. sapiens	10963	H. sapiens	STIP1	stress induced phosphoprotein 1	GO:0006950 response to stress;GO:0050896 response to stimulus;GO:0008150 biological_process		0.0	0.0	0.0	0.0	0.0	0.0	0.0	0.0	0.0	0.0	0.0	0.0	0.0	0.0	0.0	0.0	0.0	0.0	0.0	0.0
NM_001289165	84695	RefSeq_RNAs	H. sapiens	84695	H. sapiens	LOXL3	lysyl oxidase like 3	GO:2000329 negative regulation of T-helper 17 cell lineage commitment;GO:2000328 regulation of T-helper 17 cell lineage commitment;GO:2000320 negative regulation of T-helper 17 cell differentiation		0.0	0.0	0.0	0.0	0.0	0.0	0.0	0.0	0.0	0.0	0.0	0.0	1.0	0.0	0.0	1.0	0.0	0.0	0.0	0.0
NM_002860	5832	RefSeq_RNAs	H. sapiens	5832	H. sapiens	ALDH18A1	aldehyde dehydrogenase 18 family member A1	GO:0055129 L-proline biosynthetic process;GO:0019240 citrulline biosynthetic process;GO:0006592 ornithine biosynthetic process	L-Glutamic Acid (Poly(a) rna binding)	0.0	0.0	0.0	0.0	0.0	0.0	0.0	0.0	0.0	0.0	0.0	0.0	0.0	0.0	0.0	1.0	0.0	0.0	0.0	1.0
NM_005049	5822	RefSeq_RNAs	H. sapiens	5822	H. sapiens	PWP2	PWP2 periodic tryptophan protein homolog (yeast)	GO:0000028 ribosomal small subunit assembly;GO:0000462 maturation of SSU-rRNA from tricistronic rRNA transcript (SSU-rRNA, 5.8S rRNA, LSU-rRNA);GO:0030490 maturation of SSU-rRNA		1.0	0.0	0.0	0.0	0.0	0.0	1.0	0.0	0.0	0.0	0.0	0.0	0.0	0.0	0.0	0.0	0.0	0.0	0.0	0.0
NM_001079906	55422	RefSeq_RNAs	H. sapiens	55422	H. sapiens	ZNF331	zinc finger protein 331	GO:0006355 regulation of transcription, DNA-templated;GO:1903506 regulation of nucleic acid-templated transcription;GO:0006351 transcription, DNA-templated		0.0	0.0	0.0	0.0	0.0	0.0	0.0	0.0	0.0	0.0	0.0	0.0	0.0	0.0	0.0	0.0	0.0	0.0	0.0	0.0
NM_001001924	57509	RefSeq_RNAs	H. sapiens	57509	H. sapiens	MTUS1	microtubule associated scaffold protein 1			0.0	0.0	0.0	0.0	0.0	0.0	0.0	0.0	0.0	0.0	0.0	0.0	0.0	0.0	0.0	0.0	0.0	0.0	0.0	0.0
NM_003979	9052	RefSeq_RNAs	H. sapiens	9052	H. sapiens	GPRC5A	G protein-coupled receptor class C group 5 member A	GO:0007175 negative regulation of epidermal growth factor-activated receptor activity;GO:0007176 regulation of epidermal growth factor-activated receptor activity;GO:0061099 negative regulation of protein tyrosine kinase activity	Tretinoin (G-protein coupled receptor activity)	0.0	0.0	0.0	0.0	0.0	0.0	0.0	0.0	0.0	0.0	0.0	0.0	0.0	0.0	0.0	0.0	0.0	0.0	0.0	0.0
NM_004095	1978	RefSeq_RNAs	H. sapiens	1978	H. sapiens	EIF4EBP1	eukaryotic translation initiation factor 4E binding protein 1	GO:0002192 IRES-dependent translational initiation;GO:1990928 response to amino acid starvation;GO:0002190 cap-independent translational initiation		0.0	0.0	0.0	0.0	1.0	0.0	0.0	1.0	0.0	0.0	0.0	1.0	0.0	0.0	0.0	0.0	0.0	0.0	0.0	0.0
NM_017798	54915	RefSeq_RNAs	H. sapiens	54915	H. sapiens	YTHDF1	YTH N6-methyladenosine RNA binding protein 1	GO:0045948 positive regulation of translational initiation;GO:0006446 regulation of translational initiation;GO:0045727 positive regulation of translation		0.0	0.0	0.0	0.0	0.0	0.0	0.0	1.0	0.0	0.0	0.0	0.0	0.0	0.0	0.0	0.0	0.0	0.0	0.0	0.0
NM_003486	8140	RefSeq_RNAs	H. sapiens	8140	H. sapiens	SLC7A5	solute carrier family 7 member 5	GO:0006569 tryptophan catabolic process;GO:0046218 indolalkylamine catabolic process;GO:1902475 L-alpha-amino acid transmembrane transport		0.0	0.0	0.0	0.0	0.0	0.0	0.0	0.0	0.0	1.0	0.0	0.0	0.0	0.0	0.0	0.0	0.0	0.0	0.0	1.0
NM_001102371	80020	RefSeq_RNAs	H. sapiens	80020	H. sapiens	FOXRED2	FAD dependent oxidoreductase domain containing 2	GO:0030433 ubiquitin-dependent ERAD pathway;GO:0043161 proteasome-mediated ubiquitin-dependent protein catabolic process;GO:0036503 ERAD pathway		0.0	1.0	0.0	0.0	0.0	0.0	0.0	0.0	0.0	0.0	0.0	0.0	0.0	0.0	0.0	1.0	0.0	0.0	0.0	0.0
NM_001286799	28989	RefSeq_RNAs	H. sapiens	28989	H. sapiens	NTMT1	N-terminal Xaa-Pro-Lys N-methyltransferase 1	GO:0018012 N-terminal peptidyl-alanine trimethylation;GO:0035572 N-terminal peptidyl-serine dimethylation;GO:0035573 N-terminal peptidyl-serine trimethylation		0.0	0.0	0.0	0.0	0.0	0.0	0.0	0.0	0.0	0.0	0.0	0.0	1.0	0.0	0.0	0.0	0.0	0.0	1.0	0.0
NR_040063	284649	RefSeq_RNAs	H. sapiens	284649	H. sapiens	SMG7-AS1	SMG7 antisense RNA 1			0.0	0.0	0.0	0.0	0.0	0.0	0.0	0.0	0.0	0.0	0.0	0.0	0.0	0.0	0.0	0.0	0.0	0.0	0.0	0.0
NR_103746	100996702	RefSeq_RNAs	H. sapiens	100996702	H. sapiens	LINC01356	long intergenic non-protein coding RNA 1356			0.0	0.0	0.0	0.0	0.0	0.0	0.0	0.0	0.0	0.0	0.0	0.0	0.0	0.0	0.0	0.0	0.0	0.0	0.0	0.0
NM_001278535	140825	RefSeq_RNAs	H. sapiens	140825	H. sapiens	NEURL2	neuralized E3 ubiquitin protein ligase 2	GO:0016567 protein ubiquitination;GO:0032446 protein modification by small protein conjugation;GO:0070647 protein modification by small protein conjugation or removal		0.0	0.0	0.0	0.0	0.0	0.0	0.0	0.0	0.0	0.0	0.0	0.0	0.0	0.0	0.0	0.0	0.0	0.0	0.0	0.0
NR_111921	102724368	RefSeq_RNAs	H. sapiens	102724368	H. sapiens	CELSR3-AS1	CELSR3 antisense RNA 1 (head to head)			0.0	0.0	0.0	0.0	0.0	0.0	0.0	0.0	0.0	0.0	0.0	0.0	0.0	0.0	0.0	0.0	0.0	0.0	0.0	0.0
NM_030629	80790	RefSeq_RNAs	H. sapiens	80790	H. sapiens	CMIP	c-Maf inducing protein			0.0	0.0	0.0	0.0	0.0	0.0	0.0	0.0	0.0	0.0	0.0	0.0	0.0	0.0	0.0	0.0	0.0	0.0	0.0	0.0
NM_001287259	389668	RefSeq_RNAs	H. sapiens	389668	H. sapiens	XKR9	XK related 9			0.0	0.0	0.0	0.0	0.0	0.0	0.0	0.0	0.0	0.0	0.0	0.0	0.0	0.0	0.0	0.0	0.0	0.0	0.0	0.0
NR_029373	641518	RefSeq_RNAs	H. sapiens	641518	H. sapiens	LEF1-AS1	LEF1 antisense RNA 1			0.0	0.0	0.0	0.0	0.0	0.0	0.0	0.0	0.0	0.0	0.0	0.0	0.0	0.0	0.0	0.0	0.0	0.0	0.0	0.0
NM_000449	5993	RefSeq_RNAs	H. sapiens	5993	H. sapiens	RFX5	regulatory factor X5	GO:0000122 negative regulation of transcription from RNA polymerase II promoter;GO:0045892 negative regulation of transcription, DNA-templated;GO:1903507 negative regulation of nucleic acid-templated transcription		0.0	0.0	0.0	0.0	0.0	1.0	0.0	0.0	0.0	0.0	0.0	0.0	0.0	0.0	0.0	0.0	0.0	0.0	0.0	0.0
NM_080605	126792	RefSeq_RNAs	H. sapiens	126792	H. sapiens	B3GALT6	beta-1,3-galactosyltransferase 6	GO:0030206 chondroitin sulfate biosynthetic process;GO:0050650 chondroitin sulfate proteoglycan biosynthetic process;GO:0030204 chondroitin sulfate metabolic process		0.0	0.0	0.0	0.0	0.0	0.0	0.0	0.0	0.0	0.0	0.0	0.0	0.0	0.0	0.0	0.0	0.0	0.0	0.0	0.0
NM_001009894	91298	RefSeq_RNAs	H. sapiens	91298	H. sapiens	C12orf29	chromosome 12 open reading frame 29	GO:0002244 hematopoietic progenitor cell differentiation;GO:0030097 hemopoiesis;GO:0048534 hematopoietic or lymphoid organ development		0.0	0.0	0.0	0.0	0.0	0.0	0.0	0.0	0.0	0.0	0.0	0.0	0.0	0.0	0.0	0.0	0.0	0.0	0.0	0.0
NR_028389	100128640	RefSeq_RNAs	H. sapiens	100128640	H. sapiens	ACVR2B-AS1	ACVR2B antisense RNA 1			0.0	0.0	0.0	0.0	0.0	0.0	0.0	0.0	0.0	0.0	0.0	0.0	0.0	0.0	0.0	0.0	0.0	0.0	0.0	0.0
NM_015941	51606	RefSeq_RNAs	H. sapiens	51606	H. sapiens	ATP6V1H	ATPase H+ transporting V1 subunit H	GO:0090383 phagosome acidification;GO:0007035 vacuolar acidification;GO:0050690 regulation of defense response to virus by virus		0.0	1.0	0.0	0.0	0.0	0.0	0.0	0.0	1.0	0.0	0.0	1.0	0.0	1.0	0.0	0.0	0.0	0.0	0.0	0.0
NM_017917	55012	RefSeq_RNAs	H. sapiens	55012	H. sapiens	PPP2R3C	protein phosphatase 2 regulatory subunit B''gamma	GO:0045579 positive regulation of B cell differentiation;GO:0045577 regulation of B cell differentiation;GO:0051900 regulation of mitochondrial depolarization		0.0	0.0	0.0	0.0	0.0	0.0	0.0	0.0	0.0	0.0	0.0	0.0	0.0	0.0	0.0	0.0	0.0	0.0	0.0	0.0
NM_153332	90459	RefSeq_RNAs	H. sapiens	90459	H. sapiens	ERI1	exoribonuclease 1	GO:0071044 histone mRNA catabolic process;GO:0000467 exonucleolytic trimming to generate mature 3'-end of 5.8S rRNA from tricistronic rRNA transcript (SSU-rRNA, 5.8S rRNA, LSU-rRNA);GO:0000459 exonucleolytic trimming involved in rRNA processing		1.0	1.0	0.0	0.0	0.0	0.0	1.0	0.0	0.0	1.0	0.0	0.0	0.0	0.0	0.0	0.0	0.0	0.0	0.0	0.0
NR_028475	115286	RefSeq_RNAs	H. sapiens	115286	H. sapiens	SLC25A26	solute carrier family 25 member 26	GO:1901962 S-adenosyl-L-methionine transmembrane transport;GO:0015805 S-adenosyl-L-methionine transport;GO:0051182 coenzyme transport		0.0	0.0	0.0	0.0	0.0	0.0	0.0	0.0	0.0	0.0	1.0	0.0	0.0	0.0	0.0	0.0	0.0	0.0	0.0	0.0
NM_002267	3839	RefSeq_RNAs	H. sapiens	3839	H. sapiens	KPNA3	karyopherin subunit alpha 3	GO:0075732 viral penetration into host nucleus;GO:1902594 multi-organism nuclear import;GO:0019054 modulation by virus of host process		0.0	0.0	0.0	1.0	0.0	0.0	0.0	0.0	0.0	1.0	0.0	0.0	0.0	1.0	0.0	0.0	0.0	0.0	0.0	0.0
NM_001159676	10492	RefSeq_RNAs	H. sapiens	10492	H. sapiens	SYNCRIP	synaptotagmin binding cytoplasmic RNA interacting protein	GO:0070934 CRD-mediated mRNA stabilization;GO:0048255 mRNA stabilization;GO:0043489 RNA stabilization		1.0	0.0	0.0	0.0	0.0	0.0	0.0	1.0	0.0	1.0	0.0	0.0	0.0	1.0	0.0	0.0	0.0	0.0	0.0	0.0
NM_001142405	10650	RefSeq_RNAs	H. sapiens	10650	H. sapiens	PRELID3A	PRELI domain containing 3A	GO:1903955 positive regulation of protein targeting to mitochondrion;GO:1903214 regulation of protein targeting to mitochondrion;GO:1903749 positive regulation of establishment of protein localization to mitochondrion		0.0	0.0	0.0	1.0	0.0	0.0	0.0	0.0	0.0	0.0	1.0	0.0	0.0	0.0	0.0	0.0	0.0	0.0	0.0	0.0
NM_016020	51106	RefSeq_RNAs	H. sapiens	51106	H. sapiens	TFB1M	transcription factor B1, mitochondrial	GO:0031167 rRNA methylation;GO:0000154 rRNA modification;GO:0001510 RNA methylation		1.0	0.0	0.0	0.0	0.0	0.0	0.0	0.0	0.0	0.0	1.0	0.0	0.0	0.0	0.0	0.0	0.0	0.0	1.0	0.0
NM_006088	10383	RefSeq_RNAs	H. sapiens	10383	H. sapiens	TUBB4B	tubulin beta 4B class IVb	GO:0042267 natural killer cell mediated cytotoxicity;GO:0097711 ciliary basal body docking;GO:0043312 neutrophil degranulation	Albendazole (Unfolded protein binding);Mebendazole (Unfolded protein binding);Epothilone D (Unfolded protein binding);Epothilone B (Unfolded protein binding);Oxibendazole (Unfolded protein binding);CYT997 (Unfolded protein binding)	0.0	0.0	0.0	0.0	1.0	0.0	0.0	0.0	0.0	0.0	0.0	0.0	0.0	0.0	0.0	0.0	0.0	0.0	0.0	0.0
NR_027017	27315	RefSeq_RNAs	H. sapiens	27315	H. sapiens	PGAP2	post-GPI attachment to proteins 2	GO:1902230 negative regulation of intrinsic apoptotic signaling pathway in response to DNA damage;GO:1902229 regulation of intrinsic apoptotic signaling pathway in response to DNA damage;GO:0042771 intrinsic apoptotic signaling pathway in response to DNA damage by p53 class mediator		0.0	0.0	1.0	0.0	0.0	0.0	0.0	0.0	0.0	0.0	0.0	0.0	0.0	0.0	1.0	0.0	1.0	0.0	0.0	0.0
NM_030812	81569	RefSeq_RNAs	H. sapiens	81569	H. sapiens	ACTL8	actin like 8	GO:0030855 epithelial cell differentiation;GO:0060429 epithelium development;GO:0009888 tissue development		0.0	0.0	0.0	0.0	0.0	0.0	0.0	0.0	0.0	0.0	0.0	0.0	0.0	0.0	0.0	0.0	0.0	0.0	0.0	0.0
NM_003431	7678	RefSeq_RNAs	H. sapiens	7678	H. sapiens	ZNF124	zinc finger protein 124	GO:0006355 regulation of transcription, DNA-templated;GO:1903506 regulation of nucleic acid-templated transcription;GO:0006351 transcription, DNA-templated		0.0	0.0	0.0	0.0	0.0	0.0	0.0	0.0	0.0	0.0	0.0	0.0	0.0	0.0	0.0	0.0	0.0	0.0	0.0	0.0
NM_013320	29915	RefSeq_RNAs	H. sapiens	29915	H. sapiens	HCFC2	host cell factor C2	GO:0000122 negative regulation of transcription from RNA polymerase II promoter;GO:0045892 negative regulation of transcription, DNA-templated;GO:0016032 viral process		0.0	0.0	0.0	0.0	0.0	1.0	0.0	0.0	0.0	0.0	0.0	0.0	0.0	1.0	0.0	0.0	0.0	0.0	0.0	0.0
NM_015294	4591	RefSeq_RNAs	H. sapiens	4591	H. sapiens	TRIM37	tripartite motif containing 37	GO:0046600 negative regulation of centriole replication;GO:0036353 histone H2A-K119 monoubiquitination;GO:0010826 negative regulation of centrosome duplication		0.0	0.0	0.0	0.0	1.0	1.0	0.0	0.0	0.0	0.0	0.0	0.0	1.0	0.0	0.0	0.0	0.0	0.0	0.0	0.0
NM_001184720	2992	RefSeq_RNAs	H. sapiens	2992	H. sapiens	GYG1	glycogenin 1	GO:0005980 glycogen catabolic process;GO:0005978 glycogen biosynthetic process;GO:0043312 neutrophil degranulation	Uridine diphosphate glucose (Metal ion binding);Uridine-5'-Diphosphate (Metal ion binding)	0.0	0.0	0.0	0.0	0.0	0.0	0.0	0.0	0.0	0.0	0.0	0.0	0.0	0.0	0.0	1.0	0.0	0.0	0.0	0.0
NR_109830	51247	RefSeq_RNAs	H. sapiens	51247	H. sapiens	PAIP2	poly(A) binding protein interacting protein 2	GO:1900271 regulation of long-term synaptic potentiation;GO:0060291 long-term synaptic potentiation;GO:0045947 negative regulation of translational initiation		0.0	0.0	0.0	0.0	0.0	0.0	0.0	1.0	0.0	0.0	0.0	0.0	0.0	0.0	0.0	0.0	0.0	0.0	0.0	0.0
NM_012234	23429	RefSeq_RNAs	H. sapiens	23429	H. sapiens	RYBP	RING1 and YY1 binding protein	GO:0035518 histone H2A monoubiquitination;GO:0033522 histone H2A ubiquitination;GO:0010390 histone monoubiquitination		0.0	0.0	0.0	0.0	0.0	1.0	0.0	0.0	0.0	0.0	0.0	0.0	1.0	0.0	0.0	0.0	0.0	0.0	0.0	0.0
NM_020737	57497	RefSeq_RNAs	H. sapiens	57497	H. sapiens	LRFN2	leucine rich repeat and fibronectin type III domain containing 2	GO:0007409 axonogenesis;GO:0061564 axon development;GO:0048812 neuron projection morphogenesis		0.0	0.0	0.0	0.0	0.0	0.0	0.0	0.0	0.0	0.0	0.0	0.0	0.0	0.0	0.0	0.0	0.0	0.0	0.0	0.0
NM_001244189	9786	RefSeq_RNAs	H. sapiens	9786	H. sapiens	KIAA0586	KIAA0586	GO:0007224 smoothened signaling pathway;GO:0060271 cilium assembly;GO:0044782 cilium organization		0.0	0.0	0.0	0.0	0.0	0.0	0.0	0.0	0.0	0.0	0.0	0.0	0.0	0.0	0.0	0.0	0.0	0.0	0.0	0.0
NM_005316	2965	RefSeq_RNAs	H. sapiens	2965	H. sapiens	GTF2H1	general transcription factor IIH subunit 1	GO:0006295 nucleotide-excision repair, DNA incision, 3'-to lesion;GO:0000717 nucleotide-excision repair, DNA duplex unwinding;GO:0006293 nucleotide-excision repair, preincision complex stabilization		1.0	0.0	1.0	0.0	1.0	0.0	1.0	0.0	0.0	1.0	0.0	0.0	0.0	0.0	0.0	0.0	0.0	0.0	0.0	0.0
NM_000911	4985	RefSeq_RNAs	H. sapiens	4985	H. sapiens	OPRD1	opioid receptor delta 1	GO:0032460 negative regulation of protein oligomerization;GO:0032793 positive regulation of CREB transcription factor activity;GO:0000060 protein import into nucleus, translocation	Tramadol (Opioid receptor activity);Morphine (Opioid receptor activity);Codeine (Opioid receptor activity);Amitriptyline (Opioid receptor activity);Hydromorphone (Opioid receptor activity);Methadone (Opioid receptor activity);Oxycodone (Opioid receptor activity);Dextromethorphan (Opioid receptor activity);Butorphanol (Opioid receptor activity);Dextropropoxyphene (Opioid receptor activity);Naltrex…	0.0	0.0	0.0	1.0	0.0	0.0	0.0	0.0	0.0	0.0	0.0	0.0	0.0	0.0	0.0	0.0	0.0	0.0	0.0	0.0
NM_001286107	9474	RefSeq_RNAs	H. sapiens	9474	H. sapiens	ATG5	autophagy related 5	GO:2000619 negative regulation of histone H4-K16 acetylation;GO:0051279 regulation of release of sequestered calcium ion into cytosol;GO:0090241 negative regulation of histone H4 acetylation		0.0	1.0	0.0	0.0	0.0	0.0	0.0	0.0	1.0	1.0	1.0	0.0	1.0	1.0	1.0	0.0	0.0	0.0	0.0	0.0
NM_006191	5036	RefSeq_RNAs	H. sapiens	5036	H. sapiens	PA2G4	proliferation-associated 2G4	GO:0043312 neutrophil degranulation;GO:0002283 neutrophil activation involved in immune response;GO:0043299 leukocyte degranulation		1.0	0.0	0.0	0.0	1.0	0.0	0.0	1.0	0.0	0.0	0.0	0.0	0.0	0.0	1.0	0.0	0.0	0.0	0.0	0.0
NR_038410	100506779	RefSeq_RNAs	H. sapiens	100506779	H. sapiens	TSPOAP1-AS1	TSPOAP1 antisense RNA 1			0.0	0.0	0.0	0.0	0.0	0.0	0.0	0.0	0.0	0.0	0.0	0.0	0.0	0.0	0.0	0.0	0.0	0.0	0.0	0.0
NM_000925	5162	RefSeq_RNAs	H. sapiens	5162	H. sapiens	PDHB	pyruvate dehydrogenase (lipoamide) beta	GO:0061732 mitochondrial acetyl-CoA biosynthetic process from pyruvate;GO:0010510 regulation of acetyl-CoA biosynthetic process from pyruvate;GO:0050812 regulation of acyl-CoA biosynthetic process	Pyruvic acid (Pyruvate dehydrogenase activity);NADH (Pyruvate dehydrogenase activity)	0.0	0.0	0.0	0.0	0.0	0.0	0.0	0.0	0.0	0.0	0.0	0.0	0.0	0.0	0.0	1.0	0.0	0.0	0.0	1.0
NM_001130475	168451	RefSeq_RNAs	H. sapiens	168451	H. sapiens	THAP5	THAP domain containing 5	GO:0045786 negative regulation of cell cycle;GO:0051726 regulation of cell cycle;GO:0007049 cell cycle		0.0	0.0	0.0	0.0	1.0	0.0	0.0	0.0	0.0	0.0	0.0	0.0	0.0	0.0	0.0	0.0	0.0	0.0	0.0	0.0
NM_001203	658	RefSeq_RNAs	H. sapiens	658	H. sapiens	BMPR1B	bone morphogenetic protein receptor type 1B	GO:0001550 ovarian cumulus expansion;GO:0048165 fused antrum stage;GO:0001547 antral ovarian follicle growth		0.0	0.0	0.0	0.0	0.0	0.0	0.0	0.0	0.0	0.0	0.0	0.0	0.0	0.0	1.0	0.0	0.0	1.0	0.0	0.0
NM_025160	80232	RefSeq_RNAs	H. sapiens	80232	H. sapiens	WDR26	WD repeat domain 26			0.0	0.0	0.0	0.0	0.0	0.0	0.0	0.0	0.0	0.0	0.0	0.0	0.0	0.0	0.0	0.0	0.0	0.0	0.0	0.0
NM_021727	3995	RefSeq_RNAs	H. sapiens	3995	H. sapiens	FADS3	fatty acid desaturase 3	GO:0006636 unsaturated fatty acid biosynthetic process;GO:0033559 unsaturated fatty acid metabolic process;GO:0006633 fatty acid biosynthetic process		0.0	0.0	0.0	0.0	0.0	0.0	0.0	0.0	0.0	0.0	0.0	0.0	0.0	0.0	0.0	1.0	0.0	0.0	0.0	1.0
NM_001270888	1468	RefSeq_RNAs	H. sapiens	1468	H. sapiens	SLC25A10	solute carrier family 25 member 10	GO:1902356 oxaloacetate(2-) transmembrane transport;GO:0071423 malate transmembrane transport;GO:0071422 succinate transmembrane transport	Succinic acid (Dicarboxylic acid transmembrane transporter activity)	0.0	0.0	0.0	0.0	0.0	0.0	0.0	0.0	0.0	0.0	1.0	0.0	0.0	0.0	0.0	1.0	0.0	0.0	0.0	1.0
NM_001284365	25989	RefSeq_RNAs	H. sapiens	25989	H. sapiens	ULK3	unc-51 like kinase 3	GO:0045880 positive regulation of smoothened signaling pathway;GO:0045879 negative regulation of smoothened signaling pathway;GO:0090398 cellular senescence		0.0	0.0	0.0	0.0	0.0	0.0	0.0	0.0	1.0	0.0	0.0	0.0	0.0	0.0	0.0	0.0	0.0	0.0	0.0	0.0
NM_014456	27250	RefSeq_RNAs	H. sapiens	27250	H. sapiens	PDCD4	programmed cell death 4	GO:0043508 negative regulation of JUN kinase activity;GO:1904761 negative regulation of myofibroblast differentiation;GO:0034393 positive regulation of smooth muscle cell apoptotic process		0.0	0.0	0.0	0.0	1.0	0.0	0.0	0.0	0.0	0.0	0.0	0.0	0.0	0.0	1.0	0.0	1.0	1.0	0.0	0.0
NM_001142545	57143	RefSeq_RNAs	H. sapiens	57143	H. sapiens	ADCK1	aarF domain containing kinase 1	GO:0006468 protein phosphorylation;GO:0016310 phosphorylation;GO:0006796 phosphate-containing compound metabolic process		0.0	0.0	0.0	0.0	0.0	0.0	0.0	0.0	0.0	0.0	0.0	0.0	0.0	0.0	0.0	0.0	0.0	0.0	0.0	0.0
NM_025058	80128	RefSeq_RNAs	H. sapiens	80128	H. sapiens	TRIM46	tripartite motif containing 46	GO:0048490 anterograde synaptic vesicle transport;GO:0099517 synaptic vesicle transport along microtubule;GO:0008089 anterograde axonal transport		0.0	0.0	0.0	0.0	0.0	0.0	0.0	0.0	0.0	0.0	0.0	0.0	0.0	0.0	0.0	0.0	0.0	0.0	0.0	0.0
NM_014960	22901	RefSeq_RNAs	H. sapiens	22901	H. sapiens	ARSG	arylsulfatase G	GO:0006687 glycosphingolipid metabolic process;GO:0043687 post-translational protein modification;GO:0006664 glycolipid metabolic process		0.0	0.0	0.0	0.0	0.0	0.0	0.0	0.0	0.0	0.0	0.0	0.0	0.0	0.0	0.0	0.0	0.0	0.0	0.0	0.0
NM_001291556	5106	RefSeq_RNAs	H. sapiens	5106	H. sapiens	PCK2	phosphoenolpyruvate carboxykinase 2, mitochondrial	GO:0006116 NADH oxidation;GO:0032024 positive regulation of insulin secretion;GO:0006734 NADH metabolic process		0.0	0.0	0.0	1.0	0.0	0.0	0.0	0.0	0.0	0.0	0.0	1.0	0.0	0.0	0.0	1.0	0.0	0.0	0.0	1.0
NM_001260477	10785	RefSeq_RNAs	H. sapiens	10785	H. sapiens	WDR4	WD repeat domain 4	GO:0036265 RNA (guanine-N7)-methylation;GO:0009452 7-methylguanosine RNA capping;GO:0036260 RNA capping		1.0	0.0	0.0	0.0	0.0	0.0	0.0	0.0	0.0	0.0	0.0	0.0	0.0	0.0	0.0	0.0	0.0	0.0	1.0	0.0
NM_024953	80018	RefSeq_RNAs	H. sapiens	80018	H. sapiens	NAA25	N(alpha)-acetyltransferase 25, NatB auxiliary subunit	GO:0017196 N-terminal peptidyl-methionine acetylation;GO:0006474 N-terminal protein amino acid acetylation;GO:0018206 peptidyl-methionine modification		0.0	0.0	0.0	0.0	0.0	0.0	0.0	0.0	0.0	0.0	0.0	0.0	1.0	0.0	0.0	0.0	0.0	0.0	0.0	0.0
NM_001675	468	RefSeq_RNAs	H. sapiens	468	H. sapiens	ATF4	activating transcription factor 4	GO:0061395 positive regulation of transcription from RNA polymerase II promoter in response to arsenic-containing substance;GO:1990737 response to manganese-induced endoplasmic reticulum stress;GO:0032057 negative regulation of translational initiation in response to stress		0.0	0.0	0.0	0.0	0.0	0.0	0.0	1.0	0.0	1.0	0.0	0.0	0.0	0.0	1.0	0.0	1.0	1.0	0.0	1.0
NR_027262	80072	RefSeq_RNAs	H. sapiens	80072	H. sapiens	HEXA-AS1	HEXA antisense RNA 1			0.0	0.0	0.0	0.0	0.0	0.0	0.0	0.0	0.0	0.0	0.0	0.0	0.0	0.0	0.0	0.0	0.0	0.0	0.0	0.0
NM_006572	10672	RefSeq_RNAs	H. sapiens	10672	H. sapiens	GNA13	G protein subunit alpha 13	GO:0031584 activation of phospholipase D activity;GO:0001569 branching involved in blood vessel morphogenesis;GO:0010518 positive regulation of phospholipase activity		0.0	0.0	0.0	0.0	0.0	0.0	0.0	0.0	0.0	0.0	0.0	0.0	0.0	0.0	0.0	0.0	0.0	1.0	0.0	0.0
NR_037673	100529067	RefSeq_RNAs	H. sapiens	100529067	H. sapiens	SERF2-C15ORF63	SERF2-C15orf63 readthrough			0.0	0.0	0.0	0.0	0.0	0.0	0.0	0.0	0.0	0.0	0.0	0.0	0.0	0.0	0.0	0.0	0.0	0.0	0.0	0.0
NM_080676	140733	RefSeq_RNAs	H. sapiens	140733	H. sapiens	MACROD2	MACRO domain containing 2	GO:0051725 protein de-ADP-ribosylation;GO:0042278 purine nucleoside metabolic process;GO:0009116 nucleoside metabolic process		0.0	0.0	1.0	0.0	0.0	0.0	0.0	0.0	0.0	0.0	0.0	0.0	0.0	0.0	0.0	0.0	0.0	0.0	0.0	0.0
NM_001099289	344558	RefSeq_RNAs	H. sapiens	344558	H. sapiens	SH3RF3	SH3 domain containing ring finger 3			0.0	0.0	0.0	0.0	0.0	0.0	0.0	0.0	0.0	0.0	0.0	0.0	0.0	0.0	0.0	0.0	0.0	0.0	0.0	0.0
NM_002342	4055	RefSeq_RNAs	H. sapiens	4055	H. sapiens	LTBR	lymphotoxin beta receptor	GO:0043011 myeloid dendritic cell differentiation;GO:0046330 positive regulation of JNK cascade;GO:2001238 positive regulation of extrinsic apoptotic signaling pathway		0.0	0.0	0.0	0.0	0.0	0.0	0.0	0.0	0.0	0.0	0.0	0.0	0.0	1.0	1.0	0.0	1.0	1.0	0.0	0.0
NR_038941	100128531	RefSeq_RNAs	H. sapiens	100128531	H. sapiens	LOC100128531	uncharacterized LOC100128531			0.0	0.0	0.0	0.0	0.0	0.0	0.0	0.0	0.0	0.0	0.0	0.0	0.0	0.0	0.0	0.0	0.0	0.0	0.0	0.0
NM_001243744	2176	RefSeq_RNAs	H. sapiens	2176	H. sapiens	FANCC	Fanconi anemia complementation group C	GO:0036297 interstrand cross-link repair;GO:0006289 nucleotide-excision repair;GO:0034599 cellular response to oxidative stress		0.0	0.0	1.0	0.0	0.0	0.0	0.0	0.0	0.0	0.0	0.0	0.0	0.0	0.0	0.0	0.0	0.0	0.0	0.0	0.0
NM_205843	4782	RefSeq_RNAs	H. sapiens	4782	H. sapiens	NFIC	nuclear factor I C	GO:0042475 odontogenesis of dentin-containing tooth;GO:0042476 odontogenesis;GO:0000122 negative regulation of transcription from RNA polymerase II promoter		0.0	0.0	1.0	0.0	0.0	1.0	0.0	0.0	0.0	0.0	0.0	0.0	0.0	0.0	0.0	0.0	0.0	0.0	0.0	0.0
NM_001297744	167153	RefSeq_RNAs	H. sapiens	167153	H. sapiens	PAPD4	poly(A) RNA polymerase D4, non-canonical	GO:1990603 dark adaptation;GO:0071485 cellular response to absence of light;GO:0071044 histone mRNA catabolic process		1.0	1.0	0.0	0.0	0.0	0.0	0.0	0.0	0.0	1.0	0.0	0.0	0.0	0.0	0.0	0.0	0.0	0.0	0.0	0.0
NM_003754	8665	RefSeq_RNAs	H. sapiens	8665	H. sapiens	EIF3F	eukaryotic translation initiation factor 3 subunit F	GO:0075522 IRES-dependent viral translational initiation;GO:0002192 IRES-dependent translational initiation;GO:0019081 viral translation		0.0	0.0	0.0	0.0	0.0	0.0	0.0	1.0	0.0	1.0	0.0	0.0	0.0	1.0	0.0	0.0	0.0	0.0	0.0	0.0
NM_001287441	79960	RefSeq_RNAs	H. sapiens	79960	H. sapiens	JADE1	jade family PHD finger 1	GO:0043983 histone H4-K12 acetylation;GO:0043982 histone H4-K8 acetylation;GO:0043981 histone H4-K5 acetylation		0.0	0.0	0.0	0.0	1.0	0.0	0.0	0.0	0.0	0.0	0.0	0.0	1.0	0.0	0.0	0.0	0.0	0.0	0.0	0.0
NR_039831	100616500	RefSeq_RNAs	H. sapiens	100616500	H. sapiens	MIR4683	microRNA 4683			0.0	0.0	0.0	0.0	0.0	0.0	0.0	0.0	0.0	0.0	0.0	0.0	0.0	0.0	0.0	0.0	0.0	0.0	0.0	0.0
NM_000682	151	RefSeq_RNAs	H. sapiens	151	H. sapiens	ADRA2B	adrenoceptor alpha 2B	GO:0035625 epidermal growth factor-activated receptor transactivation by G-protein coupled receptor signaling pathway;GO:0071883 activation of MAPK activity by adrenergic receptor signaling pathway;GO:0032811 negative regulation of epinephrine secretion	Ziprasidone (Epinephrine binding);Cabergoline (Epinephrine binding);Ropinirole (Epinephrine binding);Etomidate (Epinephrine binding);Olanzapine (Epinephrine binding);Clozapine (Epinephrine binding);Norepinephrine (Epinephrine binding);Loxapine (Epinephrine binding);Pramipexole (Epinephrine binding);Prazosin (Epinephrine binding);Brimonidine (Epinephrine binding);Clonidine (Epinephrine binding);Li…	0.0	0.0	0.0	0.0	0.0	0.0	0.0	0.0	0.0	0.0	0.0	0.0	0.0	0.0	0.0	0.0	0.0	0.0	0.0	0.0
NM_007026	11072	RefSeq_RNAs	H. sapiens	11072	H. sapiens	DUSP14	dual specificity phosphatase 14	GO:0000188 inactivation of MAPK activity;GO:0043407 negative regulation of MAP kinase activity;GO:0071901 negative regulation of protein serine/threonine kinase activity		0.0	0.0	0.0	0.0	0.0	0.0	0.0	0.0	0.0	0.0	0.0	0.0	0.0	0.0	1.0	0.0	0.0	0.0	0.0	0.0
NM_002311	3980	RefSeq_RNAs	H. sapiens	3980	H. sapiens	LIG3	DNA ligase 3	GO:0090298 negative regulation of mitochondrial DNA replication;GO:1901859 negative regulation of mitochondrial DNA metabolic process;GO:0006288 base-excision repair, DNA ligation	Bleomycin (Zinc ion binding)	0.0	0.0	1.0	0.0	0.0	0.0	0.0	0.0	0.0	0.0	1.0	0.0	0.0	0.0	0.0	0.0	0.0	0.0	0.0	0.0
NM_001080542	85302	RefSeq_RNAs	H. sapiens	85302	H. sapiens	FBF1	Fas binding factor 1	GO:0097711 ciliary basal body docking;GO:0090162 establishment of epithelial cell polarity;GO:0043297 apical junction assembly		0.0	0.0	0.0	0.0	0.0	0.0	0.0	0.0	0.0	0.0	0.0	0.0	0.0	0.0	0.0	0.0	0.0	0.0	0.0	0.0
NR_027451	647979	RefSeq_RNAs	H. sapiens	647979	H. sapiens	NORAD	non-coding RNA activated by DNA damage			0.0	0.0	0.0	0.0	0.0	0.0	0.0	0.0	0.0	0.0	0.0	0.0	0.0	0.0	0.0	0.0	0.0	0.0	0.0	0.0
NM_014280	22826	RefSeq_RNAs	H. sapiens	22826	H. sapiens	DNAJC8	DnaJ heat shock protein family (Hsp40) member C8	GO:0000398 mRNA splicing, via spliceosome;GO:0000377 RNA splicing, via transesterification reactions with bulged adenosine as nucleophile;GO:0000375 RNA splicing, via transesterification reactions		1.0	0.0	0.0	0.0	0.0	0.0	0.0	0.0	0.0	1.0	0.0	0.0	0.0	0.0	0.0	0.0	0.0	0.0	0.0	0.0
NM_182849	57820	RefSeq_RNAs	H. sapiens	57820	H. sapiens	CCNB1IP1	cyclin B1 interacting protein 1	GO:0051026 chiasma assembly;GO:0007129 synapsis;GO:0001825 blastocyst formation		0.0	0.0	1.0	0.0	0.0	0.0	0.0	0.0	0.0	0.0	0.0	0.0	0.0	0.0	0.0	0.0	0.0	0.0	0.0	0.0
NM_006256	5586	RefSeq_RNAs	H. sapiens	5586	H. sapiens	PKN2	protein kinase N2	GO:0045070 positive regulation of viral genome replication;GO:1903902 positive regulation of viral life cycle;GO:0045069 regulation of viral genome replication		0.0	0.0	0.0	0.0	1.0	0.0	0.0	0.0	0.0	1.0	0.0	0.0	0.0	1.0	0.0	0.0	0.0	0.0	0.0	0.0
NR_029710	406968	RefSeq_RNAs	H. sapiens	406968	H. sapiens	MIR193A	microRNA 193a			0.0	0.0	0.0	0.0	0.0	0.0	0.0	0.0	0.0	0.0	0.0	0.0	0.0	0.0	0.0	0.0	0.0	0.0	0.0	0.0
NM_178812	92140	RefSeq_RNAs	H. sapiens	92140	H. sapiens	MTDH	metadherin	GO:0031663 lipopolysaccharide-mediated signaling pathway;GO:0045766 positive regulation of angiogenesis;GO:0070830 bicellular tight junction assembly		0.0	1.0	0.0	0.0	0.0	1.0	0.0	0.0	1.0	0.0	0.0	1.0	0.0	0.0	1.0	0.0	0.0	0.0	0.0	0.0
NM_032740	84826	RefSeq_RNAs	H. sapiens	84826	H. sapiens	SFT2D3	SFT2 domain containing 3	GO:0015031 protein transport;GO:0015833 peptide transport;GO:0042886 amide transport		0.0	0.0	0.0	0.0	0.0	0.0	0.0	0.0	0.0	0.0	0.0	0.0	0.0	0.0	0.0	0.0	0.0	0.0	0.0	0.0
NM_001256496	4123	RefSeq_RNAs	H. sapiens	4123	H. sapiens	MAN2C1	mannosidase alpha class 2C member 1	GO:0006013 mannose metabolic process;GO:0009313 oligosaccharide catabolic process;GO:0006517 protein deglycosylation		0.0	0.0	0.0	0.0	0.0	0.0	0.0	0.0	0.0	0.0	0.0	0.0	0.0	0.0	0.0	0.0	0.0	0.0	0.0	0.0
NM_017782	54906	RefSeq_RNAs	H. sapiens	54906	H. sapiens	FAM208B	family with sequence similarity 208 member B			0.0	0.0	0.0	0.0	0.0	0.0	0.0	0.0	0.0	0.0	0.0	0.0	0.0	0.0	0.0	0.0	0.0	0.0	0.0	0.0
NM_001256335	80142	RefSeq_RNAs	H. sapiens	80142	H. sapiens	PTGES2	prostaglandin E synthase 2	GO:0019371 cyclooxygenase pathway;GO:0001516 prostaglandin biosynthetic process;GO:0046457 prostanoid biosynthetic process		0.0	0.0	0.0	0.0	0.0	0.0	0.0	0.0	0.0	0.0	0.0	0.0	0.0	0.0	0.0	1.0	0.0	0.0	0.0	1.0
NM_001166498	10855	RefSeq_RNAs	H. sapiens	10855	H. sapiens	HPSE	heparanase	GO:0061042 vascular wound healing;GO:0030200 heparan sulfate proteoglycan catabolic process;GO:0051798 positive regulation of hair follicle development		0.0	1.0	0.0	0.0	0.0	0.0	0.0	0.0	0.0	0.0	0.0	0.0	0.0	0.0	0.0	0.0	0.0	0.0	0.0	0.0
NM_181573	5984	RefSeq_RNAs	H. sapiens	5984	H. sapiens	RFC4	replication factor C subunit 4	GO:1900264 positive regulation of DNA-directed DNA polymerase activity;GO:1900262 regulation of DNA-directed DNA polymerase activity;GO:0070987 error-free translesion synthesis		0.0	0.0	1.0	0.0	0.0	0.0	1.0	0.0	0.0	0.0	0.0	0.0	0.0	0.0	0.0	0.0	0.0	0.0	0.0	0.0
NM_001024649	821	RefSeq_RNAs	H. sapiens	821	H. sapiens	CANX	calnexin	GO:0048488 synaptic vesicle endocytosis;GO:0036465 synaptic vesicle recycling;GO:0019886 antigen processing and presentation of exogenous peptide antigen via MHC class II	Antihemophilic Factor (Recombinant) (Poly(a) rna binding);Tenecteplase (Poly(a) rna binding)	0.0	0.0	0.0	0.0	0.0	0.0	0.0	0.0	0.0	0.0	0.0	0.0	0.0	0.0	0.0	0.0	0.0	0.0	0.0	0.0
NM_017551	2894	RefSeq_RNAs	H. sapiens	2894	H. sapiens	GRID1	glutamate ionotropic receptor delta type subunit 1	GO:0060079 excitatory postsynaptic potential;GO:0035235 ionotropic glutamate receptor signaling pathway;GO:0099565 chemical synaptic transmission, postsynaptic	L-Glutamic Acid (Ionotropic glutamate receptor activity)	0.0	0.0	0.0	0.0	0.0	0.0	0.0	0.0	0.0	0.0	0.0	0.0	0.0	0.0	0.0	0.0	0.0	0.0	0.0	0.0
NR_039811	100616288	RefSeq_RNAs	H. sapiens	100616288	H. sapiens	MIR4665	microRNA 4665			0.0	0.0	0.0	0.0	0.0	0.0	0.0	0.0	0.0	0.0	0.0	0.0	0.0	0.0	0.0	0.0	0.0	0.0	0.0	0.0
NM_001015038	389860	RefSeq_RNAs	H. sapiens	389860	H. sapiens	PAGE2B	PAGE family member 2B			0.0	0.0	0.0	0.0	0.0	0.0	0.0	0.0	0.0	0.0	0.0	0.0	0.0	0.0	0.0	0.0	0.0	0.0	0.0	0.0
NM_014760	9797	RefSeq_RNAs	H. sapiens	9797	H. sapiens	TATDN2	TatD DNase domain containing 2	GO:0036498 IRE1-mediated unfolded protein response;GO:0006308 DNA catabolic process;GO:0030968 endoplasmic reticulum unfolded protein response		0.0	1.0	1.0	0.0	0.0	0.0	1.0	0.0	0.0	1.0	0.0	0.0	0.0	0.0	0.0	0.0	0.0	0.0	0.0	0.0
NM_001025	6228	RefSeq_RNAs	H. sapiens	6228	H. sapiens	RPS23	ribosomal protein S23	GO:0006614 SRP-dependent cotranslational protein targeting to membrane;GO:0000184 nuclear-transcribed mRNA catabolic process, nonsense-mediated decay;GO:0006613 cotranslational protein targeting to membrane		1.0	1.0	0.0	1.0	0.0	0.0	0.0	1.0	0.0	1.0	0.0	0.0	0.0	1.0	0.0	0.0	0.0	0.0	0.0	0.0
NM_138348	90268	RefSeq_RNAs	H. sapiens	90268	H. sapiens	OTULIN	OTU deubiquitinase with linear linkage specificity	GO:0070431 nucleotide-binding oligomerization domain containing 2 signaling pathway;GO:0070423 nucleotide-binding oligomerization domain containing signaling pathway;GO:1990108 protein linear deubiquitination		0.0	0.0	0.0	0.0	0.0	0.0	0.0	0.0	0.0	0.0	0.0	0.0	0.0	0.0	0.0	0.0	0.0	0.0	0.0	0.0
NM_202494	10755	RefSeq_RNAs	H. sapiens	10755	H. sapiens	GIPC1	GIPC PDZ domain containing family member 1	GO:0032435 negative regulation of proteasomal ubiquitin-dependent protein catabolic process;GO:1901799 negative regulation of proteasomal protein catabolic process;GO:0030511 positive regulation of transforming growth factor beta receptor signaling pathway		0.0	1.0	0.0	1.0	1.0	0.0	0.0	0.0	0.0	0.0	0.0	0.0	0.0	0.0	0.0	0.0	0.0	0.0	0.0	0.0
NM_001006932	6196	RefSeq_RNAs	H. sapiens	6196	H. sapiens	RPS6KA2	ribosomal protein S6 kinase A2	GO:0043065 positive regulation of apoptotic process;GO:0043068 positive regulation of programmed cell death;GO:0008285 negative regulation of cell proliferation		0.0	0.0	0.0	0.0	1.0	0.0	0.0	0.0	0.0	0.0	0.0	0.0	0.0	0.0	0.0	0.0	0.0	1.0	0.0	0.0
NM_001143688	115752	RefSeq_RNAs	H. sapiens	115752	H. sapiens	DIS3L	DIS3 like exosome 3'-5' exoribonuclease	GO:0016075 rRNA catabolic process;GO:0034661 ncRNA catabolic process;GO:0090503 RNA phosphodiester bond hydrolysis, exonucleolytic		1.0	1.0	0.0	0.0	0.0	0.0	1.0	0.0	0.0	1.0	0.0	0.0	0.0	0.0	0.0	0.0	0.0	0.0	0.0	0.0
NM_001282663	9645	RefSeq_RNAs	H. sapiens	9645	H. sapiens	MICAL2	microtubule associated monooxygenase, calponin and LIM domain containing 2	GO:0010735 positive regulation of transcription via serum response element binding;GO:0019417 sulfur oxidation;GO:0030042 actin filament depolymerization		0.0	0.0	0.0	0.0	0.0	0.0	0.0	0.0	0.0	0.0	0.0	0.0	0.0	0.0	0.0	1.0	0.0	0.0	0.0	0.0
NM_001136528	5270	RefSeq_RNAs	H. sapiens	5270	H. sapiens	SERPINE2	serpin family E member 2	GO:0021683 cerebellar granular layer morphogenesis;GO:0042628 mating plug formation;GO:0061108 seminal vesicle epithelium development		0.0	1.0	0.0	0.0	0.0	0.0	0.0	0.0	0.0	0.0	0.0	0.0	0.0	0.0	1.0	0.0	0.0	0.0	0.0	0.0
NM_022917	65083	RefSeq_RNAs	H. sapiens	65083	H. sapiens	NOL6	nucleolar protein 6	GO:0006409 tRNA export from nucleus;GO:0071431 tRNA-containing ribonucleoprotein complex export from nucleus;GO:0051031 tRNA transport		1.0	0.0	0.0	1.0	0.0	0.0	0.0	0.0	0.0	0.0	0.0	0.0	0.0	0.0	0.0	0.0	0.0	0.0	0.0	0.0
NM_170707	4000	RefSeq_RNAs	H. sapiens	4000	H. sapiens	LMNA	lamin A/C	GO:0035105 sterol regulatory element binding protein import into nucleus;GO:0055015 ventricular cardiac muscle cell development;GO:0007084 mitotic nuclear envelope reassembly		0.0	0.0	0.0	1.0	1.0	0.0	0.0	0.0	0.0	0.0	1.0	0.0	0.0	0.0	1.0	0.0	0.0	0.0	0.0	0.0
NM_001290259	23469	RefSeq_RNAs	H. sapiens	23469	H. sapiens	PHF3	PHD finger protein 3	GO:0006351 transcription, DNA-templated;GO:0097659 nucleic acid-templated transcription;GO:0032774 RNA biosynthetic process		0.0	0.0	0.0	0.0	0.0	0.0	0.0	0.0	0.0	0.0	0.0	0.0	0.0	0.0	0.0	0.0	0.0	0.0	0.0	0.0
NM_030762	79365	RefSeq_RNAs	H. sapiens	79365	H. sapiens	BHLHE41	basic helix-loop-helix family member e41	GO:0010944 negative regulation of transcription by competitive promoter binding;GO:0010832 negative regulation of myotube differentiation;GO:0051154 negative regulation of striated muscle cell differentiation		0.0	0.0	0.0	0.0	0.0	1.0	0.0	0.0	0.0	0.0	0.0	0.0	0.0	0.0	0.0	0.0	0.0	0.0	0.0	0.0
NM_015720	50512	RefSeq_RNAs	H. sapiens	50512	H. sapiens	PODXL2	podocalyxin like 2	GO:0050901 leukocyte tethering or rolling;GO:0061756 leukocyte adhesion to vascular endothelial cell;GO:0045123 cellular extravasation		0.0	0.0	0.0	0.0	0.0	0.0	0.0	0.0	0.0	0.0	0.0	0.0	0.0	0.0	0.0	0.0	0.0	0.0	0.0	0.0
NM_001008539	6542	RefSeq_RNAs	H. sapiens	6542	H. sapiens	SLC7A2	solute carrier family 7 member 2	GO:0097639 L-lysine import across plasma membrane;GO:0097638 L-arginine import across plasma membrane;GO:1903410 L-lysine import into cell	L-Lysine (Low-affinity l-arginine transmembrane transporter activity);L-Ornithine (Low-affinity l-arginine transmembrane transporter activity)	0.0	0.0	0.0	0.0	0.0	0.0	0.0	0.0	0.0	0.0	0.0	0.0	0.0	0.0	0.0	0.0	0.0	0.0	0.0	1.0
NM_003216	7008	RefSeq_RNAs	H. sapiens	7008	H. sapiens	TEF	TEF, PAR bZIP transcription factor	GO:0045944 positive regulation of transcription from RNA polymerase II promoter;GO:0045893 positive regulation of transcription, DNA-templated;GO:0048511 rhythmic process		0.0	0.0	0.0	0.0	0.0	0.0	0.0	0.0	0.0	0.0	0.0	0.0	0.0	0.0	0.0	0.0	0.0	0.0	0.0	0.0
NM_001122	123	RefSeq_RNAs	H. sapiens	123	H. sapiens	PLIN2	perilipin 2	GO:0015909 long-chain fatty acid transport;GO:0015908 fatty acid transport;GO:0015718 monocarboxylic acid transport		0.0	0.0	0.0	0.0	0.0	0.0	0.0	0.0	0.0	0.0	0.0	0.0	0.0	0.0	0.0	0.0	0.0	0.0	0.0	0.0
NM_032129	84069	RefSeq_RNAs	H. sapiens	84069	H. sapiens	PLEKHN1	pleckstrin homology domain containing N1			0.0	0.0	0.0	0.0	0.0	0.0	0.0	0.0	0.0	0.0	0.0	0.0	0.0	0.0	0.0	0.0	0.0	0.0	0.0	0.0
NM_000983	6146	RefSeq_RNAs	H. sapiens	6146	H. sapiens	RPL22	ribosomal protein L22	GO:0006614 SRP-dependent cotranslational protein targeting to membrane;GO:0046632 alpha-beta T cell differentiation;GO:0000184 nuclear-transcribed mRNA catabolic process, nonsense-mediated decay		1.0	1.0	0.0	1.0	0.0	0.0	0.0	1.0	0.0	1.0	0.0	0.0	0.0	1.0	0.0	0.0	0.0	0.0	0.0	0.0
NM_001135816	542767	RefSeq_RNAs	H. sapiens	542767	H. sapiens	PCOTH	Pro-X-Gly collagen triple helix like repeat containing			0.0	0.0	0.0	0.0	0.0	0.0	0.0	0.0	0.0	0.0	0.0	0.0	0.0	0.0	0.0	0.0	0.0	0.0	0.0	0.0
NM_014503	27340	RefSeq_RNAs	H. sapiens	27340	H. sapiens	UTP20	UTP20, small subunit processome component	GO:0000472 endonucleolytic cleavage to generate mature 5'-end of SSU-rRNA from (SSU-rRNA, 5.8S rRNA, LSU-rRNA);GO:0000480 endonucleolytic cleavage in 5'-ETS of tricistronic rRNA transcript (SSU-rRNA, 5.8S rRNA, LSU-rRNA);GO:0000447 endonucleolytic cleavage in ITS1 to separate SSU-rRNA from 5.8S rRNA and LSU-rRNA from tricistronic rRNA transcript (SSU-rRNA, 5.8S rRNA, LSU-rRNA)		1.0	0.0	0.0	0.0	0.0	0.0	1.0	0.0	0.0	0.0	0.0	0.0	0.0	0.0	0.0	0.0	0.0	0.0	0.0	0.0
NR_038956	100506714	RefSeq_RNAs	H. sapiens	100506714	H. sapiens	NUP50-AS1	NUP50 antisense RNA 1 (head to head)			0.0	0.0	0.0	0.0	0.0	0.0	0.0	0.0	0.0	0.0	0.0	0.0	0.0	0.0	0.0	0.0	0.0	0.0	0.0	0.0
NM_001286526	9274	RefSeq_RNAs	H. sapiens	9274	H. sapiens	BCL7C	BCL tumor suppressor 7C	GO:0006915 apoptotic process;GO:0012501 programmed cell death;GO:0008219 cell death		0.0	0.0	0.0	0.0	0.0	0.0	0.0	0.0	0.0	0.0	0.0	0.0	0.0	0.0	0.0	0.0	0.0	0.0	0.0	0.0
NM_024753	79809	RefSeq_RNAs	H. sapiens	79809	H. sapiens	TTC21B	tetratricopeptide repeat domain 21B	GO:0035721 intraciliary retrograde transport;GO:0035735 intraciliary transport involved in cilium assembly;GO:0021798 forebrain dorsal/ventral pattern formation		0.0	0.0	0.0	1.0	0.0	0.0	0.0	0.0	0.0	0.0	0.0	0.0	0.0	0.0	0.0	0.0	0.0	0.0	0.0	0.0
NM_003597	8462	RefSeq_RNAs	H. sapiens	8462	H. sapiens	KLF11	Kruppel like factor 11	GO:0000083 regulation of transcription involved in G1/S transition of mitotic cell cycle;GO:0000082 G1/S transition of mitotic cell cycle;GO:1901653 cellular response to peptide		0.0	0.0	0.0	0.0	1.0	1.0	0.0	0.0	0.0	0.0	0.0	1.0	0.0	0.0	0.0	0.0	0.0	1.0	0.0	0.0
NM_004907	9592	RefSeq_RNAs	H. sapiens	9592	H. sapiens	IER2	immediate early response 2	GO:0071774 response to fibroblast growth factor;GO:0070848 response to growth factor;GO:0030182 neuron differentiation		0.0	0.0	0.0	0.0	0.0	0.0	0.0	0.0	0.0	0.0	0.0	0.0	0.0	0.0	0.0	0.0	0.0	0.0	0.0	0.0
NM_001286562	79624	RefSeq_RNAs	H. sapiens	79624	H. sapiens	ARMT1	acidic residue methyltransferase 1	GO:2001020 regulation of response to DNA damage stimulus;GO:0006479 protein methylation;GO:0008213 protein alkylation		0.0	0.0	1.0	0.0	0.0	0.0	0.0	0.0	0.0	0.0	0.0	0.0	0.0	0.0	0.0	0.0	1.0	0.0	1.0	0.0
NM_001289059	65975	RefSeq_RNAs	H. sapiens	65975	H. sapiens	STK33	serine/threonine kinase 33	GO:0018107 peptidyl-threonine phosphorylation;GO:0018210 peptidyl-threonine modification;GO:0018105 peptidyl-serine phosphorylation		0.0	0.0	0.0	0.0	0.0	0.0	0.0	0.0	0.0	0.0	0.0	0.0	0.0	0.0	0.0	0.0	0.0	0.0	0.0	0.0
NR_106845	102465472	RefSeq_RNAs	H. sapiens	102465472	H. sapiens	MIR6787	microRNA 6787			0.0	0.0	0.0	0.0	0.0	0.0	0.0	0.0	0.0	0.0	0.0	0.0	0.0	0.0	0.0	0.0	0.0	0.0	0.0	0.0
NR_051960	100874054	RefSeq_RNAs	H. sapiens	100874054	H. sapiens	FALEC	focally amplified long non-coding RNA in epithelial cancer			0.0	0.0	0.0	0.0	0.0	0.0	0.0	0.0	0.0	0.0	0.0	0.0	0.0	0.0	0.0	0.0	0.0	0.0	0.0	0.0
NM_145021	220972	RefSeq_RNAs	H. sapiens	220972	H. sapiens	MARCH8	membrane associated ring-CH-type finger 8	GO:0000209 protein polyubiquitination;GO:0002250 adaptive immune response;GO:0016567 protein ubiquitination		0.0	1.0	0.0	0.0	0.0	0.0	0.0	0.0	0.0	0.0	0.0	0.0	0.0	0.0	0.0	0.0	0.0	0.0	0.0	0.0
NM_004354	901	RefSeq_RNAs	H. sapiens	901	H. sapiens	CCNG2	cyclin G2	GO:0000075 cell cycle checkpoint;GO:0007067 mitotic nuclear division;GO:0045786 negative regulation of cell cycle		0.0	0.0	0.0	0.0	1.0	0.0	0.0	0.0	0.0	0.0	0.0	0.0	0.0	0.0	0.0	0.0	0.0	0.0	0.0	0.0
NM_001008493	55740	RefSeq_RNAs	H. sapiens	55740	H. sapiens	ENAH	enabled homolog (Drosophila)	GO:0007411 axon guidance;GO:0097485 neuron projection guidance;GO:0007409 axonogenesis		0.0	0.0	0.0	0.0	0.0	0.0	0.0	0.0	0.0	0.0	0.0	0.0	0.0	0.0	0.0	0.0	0.0	0.0	0.0	0.0
NM_138962	124540	RefSeq_RNAs	H. sapiens	124540	H. sapiens	MSI2	musashi RNA binding protein 2	GO:0048864 stem cell development;GO:0048863 stem cell differentiation;GO:0048468 cell development		0.0	0.0	0.0	0.0	0.0	0.0	0.0	0.0	0.0	0.0	0.0	0.0	0.0	0.0	0.0	0.0	0.0	0.0	0.0	0.0
NM_013248	29107	RefSeq_RNAs	H. sapiens	29107	H. sapiens	NXT1	nuclear transport factor 2 like export factor 1	GO:0006406 mRNA export from nucleus;GO:0071427 mRNA-containing ribonucleoprotein complex export from nucleus;GO:0071426 ribonucleoprotein complex export from nucleus		0.0	0.0	0.0	1.0	0.0	0.0	0.0	0.0	0.0	0.0	0.0	0.0	0.0	0.0	0.0	0.0	0.0	0.0	0.0	0.0
NM_004323	573	RefSeq_RNAs	H. sapiens	573	H. sapiens	BAG1	BCL2 associated athanogene 1	GO:0070389 chaperone cofactor-dependent protein refolding;GO:1900034 regulation of cellular response to heat;GO:0042026 protein refolding	(2R,3R,4S,5R)-2-[6-amino-8-[(3,4-dichlorophenyl)methylamino]purin-9-yl]-5-(hydroxymethyl)oxolane-3,4-diol (Receptor signaling protein activity)	0.0	0.0	0.0	0.0	0.0	0.0	0.0	0.0	0.0	0.0	0.0	0.0	0.0	0.0	1.0	0.0	1.0	0.0	0.0	0.0
NM_001131065	317671	RefSeq_RNAs	H. sapiens	317671	H. sapiens	RFESD	Rieske Fe-S domain containing	GO:0055114 oxidation-reduction process;GO:0044710 single-organism metabolic process;GO:0008152 metabolic process		0.0	0.0	0.0	0.0	0.0	0.0	0.0	0.0	0.0	0.0	0.0	0.0	0.0	0.0	0.0	1.0	0.0	0.0	0.0	0.0
NM_001103146	26058	RefSeq_RNAs	H. sapiens	26058	H. sapiens	GIGYF2	GRB10 interacting GYF protein 2	GO:0031571 mitotic G1 DNA damage checkpoint;GO:0044819 mitotic G1/S transition checkpoint;GO:0044783 G1 DNA damage checkpoint		0.0	0.0	1.0	0.0	1.0	0.0	0.0	1.0	0.0	0.0	0.0	0.0	0.0	0.0	0.0	0.0	0.0	0.0	0.0	0.0
NM_145701	55038	RefSeq_RNAs	H. sapiens	55038	H. sapiens	CDCA4	cell division cycle associated 4			0.0	0.0	0.0	0.0	0.0	0.0	0.0	0.0	0.0	0.0	0.0	0.0	0.0	0.0	0.0	0.0	0.0	0.0	0.0	0.0
NM_001198908	728591	RefSeq_RNAs	H. sapiens	728591	H. sapiens	CCDC169	coiled-coil domain containing 169			0.0	0.0	0.0	0.0	0.0	0.0	0.0	0.0	0.0	0.0	0.0	0.0	0.0	0.0	0.0	0.0	0.0	0.0	0.0	0.0
NM_181701	169714	RefSeq_RNAs	H. sapiens	169714	H. sapiens	QSOX2	quiescin sulfhydryl oxidase 2	GO:0045454 cell redox homeostasis;GO:0019725 cellular homeostasis;GO:0055114 oxidation-reduction process		0.0	0.0	0.0	0.0	0.0	0.0	0.0	0.0	0.0	0.0	0.0	0.0	0.0	0.0	0.0	1.0	0.0	0.0	0.0	0.0
NM_001134296	10947	RefSeq_RNAs	H. sapiens	10947	H. sapiens	AP3M2	adaptor related protein complex 3 mu 2 subunit	GO:0048490 anterograde synaptic vesicle transport;GO:0099517 synaptic vesicle transport along microtubule;GO:0008089 anterograde axonal transport		0.0	0.0	0.0	0.0	0.0	0.0	0.0	0.0	0.0	0.0	0.0	0.0	0.0	0.0	0.0	0.0	0.0	0.0	0.0	0.0
NR_039680	100616484	RefSeq_RNAs	H. sapiens	100616484	H. sapiens	MIR4470	microRNA 4470			0.0	0.0	0.0	0.0	0.0	0.0	0.0	0.0	0.0	0.0	0.0	0.0	0.0	0.0	0.0	0.0	0.0	0.0	0.0	0.0
NM_001159749	55781	RefSeq_RNAs	H. sapiens	55781	H. sapiens	RIOK2	RIO kinase 2	GO:2000208 positive regulation of ribosomal small subunit export from nucleus;GO:2000202 positive regulation of ribosomal subunit export from nucleus;GO:2000206 regulation of ribosomal small subunit export from nucleus		1.0	0.0	0.0	1.0	0.0	0.0	1.0	0.0	0.0	0.0	0.0	0.0	0.0	0.0	0.0	0.0	0.0	0.0	0.0	0.0
NM_004520	3796	RefSeq_RNAs	H. sapiens	3796	H. sapiens	KIF2A	kinesin family member 2A	GO:0019886 antigen processing and presentation of exogenous peptide antigen via MHC class II;GO:0090307 mitotic spindle assembly;GO:0002495 antigen processing and presentation of peptide antigen via MHC class II		0.0	0.0	0.0	0.0	1.0	0.0	0.0	0.0	0.0	0.0	0.0	0.0	0.0	0.0	0.0	0.0	0.0	0.0	0.0	0.0
NM_003302	7205	RefSeq_RNAs	H. sapiens	7205	H. sapiens	TRIP6	thyroid hormone receptor interactor 6	GO:0008588 release of cytoplasmic sequestered NF-kappaB;GO:0007253 cytoplasmic sequestering of NF-kappaB;GO:0042347 negative regulation of NF-kappaB import into nucleus		0.0	0.0	0.0	1.0	0.0	0.0	0.0	0.0	0.0	0.0	0.0	0.0	0.0	0.0	1.0	0.0	0.0	0.0	0.0	0.0
NM_001011657	84460	RefSeq_RNAs	H. sapiens	84460	H. sapiens	ZMAT1	zinc finger matrin-type 1	GO:0072332 intrinsic apoptotic signaling pathway by p53 class mediator;GO:0097193 intrinsic apoptotic signaling pathway;GO:0072331 signal transduction by p53 class mediator		0.0	0.0	0.0	0.0	0.0	0.0	0.0	0.0	0.0	0.0	0.0	0.0	0.0	0.0	1.0	0.0	0.0	0.0	0.0	0.0
NM_014317	23590	RefSeq_RNAs	H. sapiens	23590	H. sapiens	PDSS1	decaprenyl diphosphate synthase subunit 1	GO:0006744 ubiquinone biosynthetic process;GO:0051290 protein heterotetramerization;GO:0006743 ubiquinone metabolic process		0.0	0.0	0.0	0.0	0.0	0.0	0.0	0.0	0.0	0.0	0.0	0.0	0.0	0.0	0.0	0.0	0.0	0.0	0.0	1.0
NM_001294333	533	RefSeq_RNAs	H. sapiens	533	H. sapiens	ATP6V0B	ATPase H+ transporting V0 subunit b	GO:0090383 phagosome acidification;GO:0007035 vacuolar acidification;GO:0033572 transferrin transport		0.0	1.0	0.0	0.0	0.0	0.0	0.0	0.0	1.0	0.0	0.0	1.0	0.0	0.0	0.0	0.0	0.0	0.0	0.0	0.0
NM_198256	1876	RefSeq_RNAs	H. sapiens	1876	H. sapiens	E2F6	E2F transcription factor 6	GO:0000083 regulation of transcription involved in G1/S transition of mitotic cell cycle;GO:0000082 G1/S transition of mitotic cell cycle;GO:0000122 negative regulation of transcription from RNA polymerase II promoter		0.0	0.0	0.0	0.0	1.0	1.0	0.0	0.0	0.0	0.0	0.0	0.0	0.0	0.0	0.0	0.0	0.0	0.0	0.0	0.0
NM_001287341	133686	RefSeq_RNAs	H. sapiens	133686	H. sapiens	NADK2	NAD kinase 2, mitochondrial	GO:0006741 NADP biosynthetic process;GO:0019359 nicotinamide nucleotide biosynthetic process;GO:0006739 NADP metabolic process		0.0	0.0	0.0	0.0	0.0	0.0	0.0	0.0	0.0	0.0	0.0	0.0	0.0	0.0	0.0	0.0	0.0	0.0	0.0	0.0
NM_006372	10492	RefSeq_RNAs	H. sapiens	10492	H. sapiens	SYNCRIP	synaptotagmin binding cytoplasmic RNA interacting protein	GO:0070934 CRD-mediated mRNA stabilization;GO:0048255 mRNA stabilization;GO:0043489 RNA stabilization		1.0	0.0	0.0	0.0	0.0	0.0	0.0	1.0	0.0	1.0	0.0	0.0	0.0	1.0	0.0	0.0	0.0	0.0	0.0	0.0
NM_016623	51571	RefSeq_RNAs	H. sapiens	51571	H. sapiens	FAM49B	family with sequence similarity 49 member B	GO:0002576 platelet degranulation;GO:0045055 regulated exocytosis;GO:0006887 exocytosis		0.0	0.0	0.0	0.0	0.0	0.0	0.0	0.0	0.0	0.0	0.0	0.0	0.0	0.0	0.0	0.0	0.0	0.0	0.0	0.0
NM_015907	51056	RefSeq_RNAs	H. sapiens	51056	H. sapiens	LAP3	leucine aminopeptidase 3	GO:0006508 proteolysis;GO:0019538 protein metabolic process;GO:0043170 macromolecule metabolic process	Leucine Phosphonic Acid (Metalloexopeptidase activity);(2S)-3-[(R)-[(1S)-1-amino-3-phenylpropyl](hydroxy)phosphoryl]-2-benzylpropanoic acid (Metalloexopeptidase activity);L-PROLINE, 1-[(2S)-3-MERCAPTO-2-METHYL-1-OXOPROPYL]-4-(PHENYLTHIO)-, 4S (Metalloexopeptidase activity)	0.0	0.0	0.0	0.0	0.0	0.0	0.0	0.0	0.0	0.0	0.0	0.0	0.0	0.0	0.0	0.0	0.0	0.0	0.0	0.0
NM_001191324	51444	RefSeq_RNAs	H. sapiens	51444	H. sapiens	RNF138	ring finger protein 138	GO:0010792 DNA double-strand break processing involved in repair via single-strand annealing;GO:0032436 positive regulation of proteasomal ubiquitin-dependent protein catabolic process;GO:0045002 double-strand break repair via single-strand annealing		0.0	1.0	1.0	0.0	0.0	0.0	0.0	0.0	0.0	0.0	0.0	0.0	0.0	0.0	0.0	0.0	0.0	0.0	0.0	0.0
NM_080742	135152	RefSeq_RNAs	H. sapiens	135152	H. sapiens	B3GAT2	beta-1,3-glucuronyltransferase 2	GO:0050650 chondroitin sulfate proteoglycan biosynthetic process;GO:0030204 chondroitin sulfate metabolic process;GO:0050654 chondroitin sulfate proteoglycan metabolic process		0.0	0.0	0.0	0.0	0.0	0.0	0.0	0.0	0.0	0.0	0.0	0.0	0.0	0.0	0.0	0.0	0.0	0.0	0.0	0.0
NM_145805	64843	RefSeq_RNAs	H. sapiens	64843	H. sapiens	ISL2	ISL LIM homeobox 2	GO:0021524 visceral motor neuron differentiation;GO:0031290 retinal ganglion cell axon guidance;GO:0021520 spinal cord motor neuron cell fate specification		0.0	0.0	0.0	0.0	0.0	0.0	0.0	0.0	0.0	0.0	0.0	0.0	0.0	0.0	0.0	0.0	0.0	0.0	0.0	0.0
NM_005022	5216	RefSeq_RNAs	H. sapiens	5216	H. sapiens	PFN1	profilin 1	GO:0051497 negative regulation of stress fiber assembly;GO:0051496 positive regulation of stress fiber assembly;GO:0050434 positive regulation of viral transcription	7-HYDROXY-4-METHYL-3-(2-HYDROXY-ETHYL)COUMARIN (Proline-rich region binding)	0.0	0.0	1.0	0.0	0.0	0.0	0.0	0.0	0.0	1.0	0.0	0.0	0.0	1.0	0.0	0.0	0.0	0.0	0.0	0.0
NM_001540	3315	RefSeq_RNAs	H. sapiens	3315	H. sapiens	HSPB1	heat shock protein family B (small) member 1	GO:0099641 anterograde axonal protein transport;GO:0038033 positive regulation of endothelial cell chemotaxis by VEGF-activated vascular endothelial growth factor receptor signaling pathway;GO:2001028 positive regulation of endothelial cell chemotaxis	OGX-427 (Ubiquitin binding)	0.0	1.0	0.0	0.0	0.0	0.0	0.0	1.0	1.0	0.0	0.0	0.0	0.0	1.0	1.0	0.0	1.0	0.0	0.0	0.0
NM_004655	8313	RefSeq_RNAs	H. sapiens	8313	H. sapiens	AXIN2	axin 2	GO:0035414 negative regulation of catenin import into nucleus;GO:0061181 regulation of chondrocyte development;GO:0070602 regulation of centromeric sister chromatid cohesion		0.0	0.0	1.0	1.0	1.0	0.0	0.0	1.0	0.0	0.0	0.0	0.0	0.0	0.0	0.0	0.0	1.0	1.0	0.0	0.0
NM_001165415	3939	RefSeq_RNAs	H. sapiens	3939	H. sapiens	LDHA	lactate dehydrogenase A	GO:0006096 glycolytic process;GO:0006757 ATP generation from ADP;GO:0006089 lactate metabolic process	NADH (Nad binding);Etheno-Nad (Nad binding);Nicotinamide (Nad binding);Oxamic Acid (Nad binding)	0.0	0.0	0.0	0.0	0.0	0.0	0.0	0.0	0.0	0.0	0.0	0.0	0.0	0.0	0.0	1.0	0.0	1.0	0.0	1.0
NM_021633	59349	RefSeq_RNAs	H. sapiens	59349	H. sapiens	KLHL12	kelch like family member 12	GO:0048208 COPII vesicle coating;GO:0048207 vesicle targeting, rough ER to cis-Golgi;GO:0048199 vesicle targeting, to, from or within Golgi		0.0	0.0	0.0	0.0	0.0	0.0	0.0	0.0	0.0	0.0	0.0	0.0	0.0	0.0	0.0	0.0	0.0	0.0	0.0	0.0
NM_014251	10165	RefSeq_RNAs	H. sapiens	10165	H. sapiens	SLC25A13	solute carrier family 25 member 13	GO:0089712 L-aspartate transmembrane transport;GO:0070778 L-aspartate transport;GO:0089711 L-glutamate transmembrane transport	L-Aspartic Acid (Transporter activity)	0.0	0.0	0.0	0.0	0.0	0.0	0.0	0.0	0.0	0.0	1.0	0.0	0.0	0.0	0.0	1.0	0.0	0.0	0.0	1.0
NM_019555	50650	RefSeq_RNAs	H. sapiens	50650	H. sapiens	ARHGEF3	Rho guanine nucleotide exchange factor 3	GO:0035023 regulation of Rho protein signal transduction;GO:0007266 Rho protein signal transduction;GO:0046578 regulation of Ras protein signal transduction		0.0	0.0	0.0	0.0	0.0	0.0	0.0	0.0	0.0	0.0	0.0	0.0	0.0	0.0	0.0	0.0	0.0	1.0	0.0	0.0
NR_104236	10478	RefSeq_RNAs	H. sapiens	10478	H. sapiens	SLC25A17	solute carrier family 25 member 17	GO:0035349 coenzyme A transmembrane transport;GO:0015880 coenzyme A transport;GO:0071106 adenosine 3',5'-bisphosphate transmembrane transport		0.0	0.0	0.0	0.0	0.0	0.0	0.0	0.0	0.0	0.0	1.0	0.0	0.0	0.0	0.0	1.0	0.0	0.0	0.0	1.0
NM_024700	79753	RefSeq_RNAs	H. sapiens	79753	H. sapiens	SNIP1	Smad nuclear interacting protein 1	GO:0035196 production of miRNAs involved in gene silencing by miRNA;GO:1903955 positive regulation of protein targeting to mitochondrion;GO:0070918 production of small RNA involved in gene silencing by RNA		1.0	0.0	0.0	1.0	0.0	0.0	0.0	1.0	0.0	0.0	1.0	1.0	0.0	0.0	0.0	0.0	0.0	0.0	0.0	0.0
NM_207371	387640	RefSeq_RNAs	H. sapiens	387640	H. sapiens	SKIDA1	SKI/DACH domain containing 1			0.0	0.0	0.0	0.0	0.0	0.0	0.0	0.0	0.0	0.0	0.0	0.0	0.0	0.0	0.0	0.0	0.0	0.0	0.0	0.0
NM_001258308	4839	RefSeq_RNAs	H. sapiens	4839	H. sapiens	NOP2	NOP2 nucleolar protein	GO:0070475 rRNA base methylation;GO:0031167 rRNA methylation;GO:0000470 maturation of LSU-rRNA		1.0	0.0	0.0	0.0	0.0	0.0	0.0	0.0	0.0	0.0	0.0	0.0	0.0	0.0	0.0	0.0	0.0	0.0	1.0	0.0
NM_001142621	9392	RefSeq_RNAs	H. sapiens	9392	H. sapiens	TGFBRAP1	transforming growth factor beta receptor associated protein 1	GO:0034058 endosomal vesicle fusion;GO:0008333 endosome to lysosome transport;GO:0007179 transforming growth factor beta receptor signaling pathway		0.0	0.0	0.0	0.0	0.0	0.0	0.0	0.0	0.0	0.0	0.0	0.0	0.0	0.0	0.0	0.0	0.0	0.0	0.0	0.0
NM_001206998	84133	RefSeq_RNAs	H. sapiens	84133	H. sapiens	ZNRF3	zinc and ring finger 3	GO:0038018 Wnt receptor catabolic process;GO:2000051 negative regulation of non-canonical Wnt signaling pathway;GO:0060071 Wnt signaling pathway, planar cell polarity pathway		0.0	1.0	0.0	0.0	0.0	0.0	0.0	0.0	0.0	0.0	0.0	0.0	0.0	0.0	0.0	0.0	0.0	0.0	0.0	0.0
NM_001277223	8407	RefSeq_RNAs	H. sapiens	8407	H. sapiens	TAGLN2	transgelin 2	GO:0002576 platelet degranulation;GO:0045055 regulated exocytosis;GO:0006887 exocytosis		0.0	0.0	0.0	0.0	0.0	0.0	0.0	0.0	0.0	0.0	0.0	0.0	0.0	0.0	0.0	0.0	0.0	0.0	0.0	0.0
NM_181493	3704	RefSeq_RNAs	H. sapiens	3704	H. sapiens	ITPA	inosine triphosphatase	GO:0006193 ITP catabolic process;GO:0009207 purine ribonucleoside triphosphate catabolic process;GO:0009203 ribonucleoside triphosphate catabolic process	Citric Acid (Xtp diphosphatase activity)	0.0	0.0	0.0	0.0	0.0	0.0	0.0	0.0	0.0	1.0	0.0	0.0	0.0	0.0	0.0	0.0	0.0	0.0	0.0	0.0
NM_152261	90488	RefSeq_RNAs	H. sapiens	90488	H. sapiens	TMEM263	transmembrane protein 263			0.0	0.0	0.0	0.0	0.0	0.0	0.0	0.0	0.0	0.0	0.0	0.0	0.0	0.0	0.0	0.0	0.0	0.0	0.0	0.0
NM_001146698	9904	RefSeq_RNAs	H. sapiens	9904	H. sapiens	RBM19	RNA binding motif protein 19	GO:0040019 positive regulation of embryonic development;GO:0045995 regulation of embryonic development;GO:0051094 positive regulation of developmental process		0.0	0.0	0.0	0.0	0.0	0.0	0.0	0.0	0.0	0.0	0.0	0.0	0.0	0.0	0.0	0.0	0.0	0.0	0.0	0.0
NM_016481	51531	RefSeq_RNAs	H. sapiens	51531	H. sapiens	TRMO	tRNA methyltransferase O	GO:0030488 tRNA methylation;GO:0006400 tRNA modification;GO:0001510 RNA methylation		1.0	0.0	0.0	0.0	0.0	0.0	0.0	0.0	0.0	0.0	0.0	0.0	0.0	0.0	0.0	0.0	0.0	0.0	1.0	0.0
NR_033858	642924	RefSeq_RNAs	H. sapiens	642924	H. sapiens	LINC00535	long intergenic non-protein coding RNA 535			0.0	0.0	0.0	0.0	0.0	0.0	0.0	0.0	0.0	0.0	0.0	0.0	0.0	0.0	0.0	0.0	0.0	0.0	0.0	0.0
NM_001115007	132660	RefSeq_RNAs	H. sapiens	132660	H. sapiens	LIN54	lin-54 DREAM MuvB core complex component	GO:0051726 regulation of cell cycle;GO:0007049 cell cycle;GO:0006355 regulation of transcription, DNA-templated		0.0	0.0	0.0	0.0	1.0	0.0	0.0	0.0	0.0	0.0	0.0	0.0	0.0	0.0	0.0	0.0	0.0	0.0	0.0	0.0
NM_001142501	84315	RefSeq_RNAs	H. sapiens	84315	H. sapiens	MON1A	MON1 homolog A, secretory trafficking associated	GO:0009306 protein secretion;GO:0043547 positive regulation of GTPase activity;GO:0002790 peptide secretion		0.0	0.0	0.0	0.0	0.0	0.0	0.0	0.0	0.0	0.0	0.0	0.0	0.0	0.0	0.0	0.0	0.0	0.0	0.0	0.0
NM_001282764	55573	RefSeq_RNAs	H. sapiens	55573	H. sapiens	CDV3	CDV3 homolog	GO:0008283 cell proliferation;GO:0044699 single-organism process;GO:0008150 biological_process		0.0	0.0	0.0	0.0	0.0	0.0	0.0	0.0	0.0	0.0	0.0	0.0	0.0	0.0	0.0	0.0	0.0	0.0	0.0	0.0
NR_026892	84740	RefSeq_RNAs	H. sapiens	84740	H. sapiens	AFAP1-AS1	AFAP1 antisense RNA 1			0.0	0.0	0.0	0.0	0.0	0.0	0.0	0.0	0.0	0.0	0.0	0.0	0.0	0.0	0.0	0.0	0.0	0.0	0.0	0.0
NM_001037663	1933	RefSeq_RNAs	H. sapiens	1933	H. sapiens	EEF1B2	eukaryotic translation elongation factor 1 beta 2	GO:0045471 response to ethanol;GO:0006414 translational elongation;GO:0097305 response to alcohol		0.0	0.0	0.0	0.0	0.0	0.0	0.0	1.0	0.0	0.0	0.0	0.0	0.0	0.0	0.0	0.0	0.0	0.0	0.0	0.0
NR_120373	2590	RefSeq_RNAs	H. sapiens	2590	H. sapiens	GALNT2	polypeptide N-acetylgalactosaminyltransferase 2	GO:0018242 protein O-linked glycosylation via serine;GO:0018243 protein O-linked glycosylation via threonine;GO:0002378 immunoglobulin biosynthetic process		0.0	0.0	0.0	0.0	0.0	0.0	0.0	0.0	0.0	0.0	0.0	0.0	0.0	0.0	0.0	0.0	0.0	0.0	0.0	0.0
NM_033415	93436	RefSeq_RNAs	H. sapiens	93436	H. sapiens	ARMC6	armadillo repeat containing 6	GO:0002244 hematopoietic progenitor cell differentiation;GO:0030097 hemopoiesis;GO:0048534 hematopoietic or lymphoid organ development		0.0	0.0	0.0	0.0	0.0	0.0	0.0	0.0	0.0	0.0	0.0	0.0	0.0	0.0	0.0	0.0	0.0	0.0	0.0	0.0
NM_032680	84766	RefSeq_RNAs	H. sapiens	84766	H. sapiens	CRACR2A	calcium release activated channel regulator 2A	GO:0032237 activation of store-operated calcium channel activity;GO:1901341 positive regulation of store-operated calcium channel activity;GO:1901339 regulation of store-operated calcium channel activity		0.0	0.0	0.0	0.0	0.0	0.0	0.0	0.0	0.0	0.0	0.0	0.0	0.0	0.0	0.0	0.0	0.0	0.0	0.0	0.0
NM_021003	5494	RefSeq_RNAs	H. sapiens	5494	H. sapiens	PPM1A	protein phosphatase, Mg2+/Mn2+ dependent 1A	GO:0042347 negative regulation of NF-kappaB import into nucleus;GO:0010991 negative regulation of SMAD protein complex assembly;GO:0042345 regulation of NF-kappaB import into nucleus		0.0	0.0	0.0	1.0	1.0	1.0	0.0	0.0	0.0	0.0	0.0	0.0	1.0	0.0	1.0	0.0	0.0	0.0	0.0	0.0
NR_027044	440040	RefSeq_RNAs	H. sapiens	440040	H. sapiens	LOC440040	glutamate metabotropic receptor 5 pseudogene			0.0	0.0	0.0	0.0	0.0	0.0	0.0	0.0	0.0	0.0	0.0	0.0	0.0	0.0	0.0	0.0	0.0	0.0	0.0	0.0
NR_003063	80086	RefSeq_RNAs	H. sapiens	80086	H. sapiens	TUBA4B	tubulin alpha 4b	GO:0007017 microtubule-based process;GO:0007010 cytoskeleton organization;GO:0006996 organelle organization		0.0	0.0	0.0	0.0	0.0	0.0	0.0	0.0	0.0	0.0	0.0	0.0	0.0	0.0	0.0	0.0	0.0	0.0	0.0	0.0
NR_110010	64132	RefSeq_RNAs	H. sapiens	64132	H. sapiens	XYLT2	xylosyltransferase 2	GO:0030210 heparin biosynthetic process;GO:0030202 heparin metabolic process;GO:0030206 chondroitin sulfate biosynthetic process		0.0	0.0	0.0	0.0	0.0	0.0	0.0	0.0	0.0	0.0	0.0	0.0	0.0	0.0	0.0	0.0	0.0	0.0	0.0	0.0
NM_001291978	8602	RefSeq_RNAs	H. sapiens	8602	H. sapiens	NOP14	NOP14 nucleolar protein	GO:0000472 endonucleolytic cleavage to generate mature 5'-end of SSU-rRNA from (SSU-rRNA, 5.8S rRNA, LSU-rRNA);GO:0000480 endonucleolytic cleavage in 5'-ETS of tricistronic rRNA transcript (SSU-rRNA, 5.8S rRNA, LSU-rRNA);GO:0000447 endonucleolytic cleavage in ITS1 to separate SSU-rRNA from 5.8S rRNA and LSU-rRNA from tricistronic rRNA transcript (SSU-rRNA, 5.8S rRNA, LSU-rRNA)		1.0	0.0	0.0	0.0	0.0	0.0	1.0	0.0	0.0	0.0	0.0	0.0	0.0	0.0	0.0	0.0	0.0	0.0	0.0	0.0
NM_014423	27125	RefSeq_RNAs	H. sapiens	27125	H. sapiens	AFF4	AF4/FMR2 family member 4	GO:0007286 spermatid development;GO:0048515 spermatid differentiation;GO:0006368 transcription elongation from RNA polymerase II promoter		0.0	0.0	0.0	0.0	0.0	0.0	0.0	0.0	0.0	0.0	0.0	0.0	0.0	0.0	0.0	0.0	0.0	0.0	0.0	0.0
NM_203304	399664	RefSeq_RNAs	H. sapiens	399664	H. sapiens	MEX3D	mex-3 RNA binding family member D	GO:0010609 mRNA localization resulting in posttranscriptional regulation of gene expression;GO:0061157 mRNA destabilization;GO:0050779 RNA destabilization		0.0	0.0	0.0	0.0	0.0	0.0	0.0	1.0	0.0	0.0	0.0	0.0	0.0	0.0	0.0	0.0	0.0	0.0	0.0	0.0
NR_045623	64859	RefSeq_RNAs	H. sapiens	64859	H. sapiens	NABP1	nucleic acid binding protein 1	GO:0042795 snRNA transcription from RNA polymerase II promoter;GO:0009301 snRNA transcription;GO:0000724 double-strand break repair via homologous recombination		1.0	0.0	1.0	0.0	1.0	0.0	0.0	0.0	0.0	0.0	0.0	0.0	0.0	0.0	0.0	0.0	0.0	0.0	0.0	0.0
NM_025182	80256	RefSeq_RNAs	H. sapiens	80256	H. sapiens	FAM214B	family with sequence similarity 214 member B			0.0	0.0	0.0	0.0	0.0	0.0	0.0	0.0	0.0	0.0	0.0	0.0	0.0	0.0	0.0	0.0	0.0	0.0	0.0	0.0
NM_001037334	9097	RefSeq_RNAs	H. sapiens	9097	H. sapiens	USP14	ubiquitin specific peptidase 14	GO:1903070 negative regulation of ER-associated ubiquitin-dependent protein catabolic process;GO:1903069 regulation of ER-associated ubiquitin-dependent protein catabolic process;GO:0032435 negative regulation of proteasomal ubiquitin-dependent protein catabolic process		0.0	1.0	0.0	0.0	0.0	0.0	0.0	0.0	0.0	0.0	0.0	0.0	0.0	0.0	0.0	0.0	1.0	0.0	0.0	0.0
NM_019109	56052	RefSeq_RNAs	H. sapiens	56052	H. sapiens	ALG1	ALG1, chitobiosyldiphosphodolichol beta-mannosyltransferase	GO:0009103 lipopolysaccharide biosynthetic process;GO:0008653 lipopolysaccharide metabolic process;GO:0006488 dolichol-linked oligosaccharide biosynthetic process		0.0	0.0	0.0	0.0	0.0	0.0	0.0	0.0	0.0	0.0	0.0	0.0	0.0	0.0	0.0	0.0	0.0	0.0	0.0	0.0
NM_001278549	5163	RefSeq_RNAs	H. sapiens	5163	H. sapiens	PDK1	pyruvate dehydrogenase kinase 1	GO:0010510 regulation of acetyl-CoA biosynthetic process from pyruvate;GO:0050812 regulation of acyl-CoA biosynthetic process;GO:0097411 hypoxia-inducible factor-1alpha signaling pathway	4-[(3-CHLORO-4-{[(2R)-3,3,3-TRIFLUORO-2-HYDROXY-2-METHYLPROPANOYL]AMINO}PHENYL)SULFONYL]-N,N-DIMETHYLBENZAMIDE (Pyruvate dehydrogenase (acetyl-transferring) kinase activity);Dichloroacetic Acid (Pyruvate dehydrogenase (acetyl-transferring) kinase activity)	0.0	0.0	0.0	0.0	0.0	0.0	0.0	0.0	0.0	0.0	0.0	0.0	0.0	0.0	1.0	0.0	0.0	0.0	0.0	1.0
NM_001144827	84881	RefSeq_RNAs	H. sapiens	84881	H. sapiens	RPUSD4	RNA pseudouridylate synthase domain containing 4	GO:0001522 pseudouridine synthesis;GO:0009451 RNA modification;GO:0043412 macromolecule modification		0.0	0.0	0.0	0.0	0.0	0.0	0.0	0.0	0.0	0.0	0.0	0.0	0.0	0.0	0.0	0.0	0.0	0.0	0.0	0.0
NR_026790	493812	RefSeq_RNAs	H. sapiens	493812	H. sapiens	HCG11	HLA complex group 11 (non-protein coding)			0.0	0.0	0.0	0.0	0.0	0.0	0.0	0.0	0.0	0.0	0.0	0.0	0.0	0.0	0.0	0.0	0.0	0.0	0.0	0.0
NM_025146	80218	RefSeq_RNAs	H. sapiens	80218	H. sapiens	NAA50	N(alpha)-acetyltransferase 50, NatE catalytic subunit	GO:0071962 mitotic sister chromatid cohesion, centromeric;GO:0070601 centromeric sister chromatid cohesion;GO:0043967 histone H4 acetylation		0.0	0.0	0.0	0.0	1.0	0.0	0.0	0.0	0.0	0.0	0.0	0.0	1.0	0.0	0.0	0.0	0.0	0.0	0.0	0.0
NR_015453	317648	RefSeq_RNAs	H. sapiens	317648	H. sapiens	NOP14-AS1	NOP14 antisense RNA 1			0.0	0.0	0.0	0.0	0.0	0.0	0.0	0.0	0.0	0.0	0.0	0.0	0.0	0.0	0.0	0.0	0.0	0.0	0.0	0.0
NM_018279	55266	RefSeq_RNAs	H. sapiens	55266	H. sapiens	TMEM19	transmembrane protein 19			0.0	0.0	0.0	0.0	0.0	0.0	0.0	0.0	0.0	0.0	0.0	0.0	0.0	0.0	0.0	0.0	0.0	0.0	0.0	0.0
NM_001243259	25988	RefSeq_RNAs	H. sapiens	25988	H. sapiens	HINFP	histone H4 transcription factor	GO:0000083 regulation of transcription involved in G1/S transition of mitotic cell cycle;GO:0000077 DNA damage checkpoint;GO:0045445 myoblast differentiation		0.0	0.0	1.0	0.0	1.0	0.0	0.0	0.0	0.0	0.0	0.0	0.0	0.0	0.0	0.0	0.0	0.0	0.0	0.0	0.0
NM_001199380	153830	RefSeq_RNAs	H. sapiens	153830	H. sapiens	RNF145	ring finger protein 145	GO:0042787 protein ubiquitination involved in ubiquitin-dependent protein catabolic process;GO:0043161 proteasome-mediated ubiquitin-dependent protein catabolic process;GO:0000209 protein polyubiquitination		0.0	1.0	0.0	0.0	0.0	0.0	0.0	0.0	0.0	0.0	0.0	0.0	0.0	0.0	0.0	0.0	0.0	0.0	0.0	0.0
NM_005175	516	RefSeq_RNAs	H. sapiens	516	H. sapiens	ATP5G1	ATP synthase, H+ transporting, mitochondrial Fo complex subunit C1 (subunit 9)	GO:0042776 mitochondrial ATP synthesis coupled proton transport;GO:0015986 ATP synthesis coupled proton transport;GO:0006754 ATP biosynthetic process		0.0	0.0	0.0	0.0	0.0	0.0	0.0	0.0	0.0	0.0	1.0	0.0	0.0	0.0	0.0	0.0	0.0	0.0	0.0	0.0
NR_037412	100500860	RefSeq_RNAs	H. sapiens	100500860	H. sapiens	MIR3618	microRNA 3618			0.0	0.0	0.0	0.0	0.0	0.0	0.0	0.0	0.0	0.0	0.0	0.0	0.0	0.0	0.0	0.0	0.0	0.0	0.0	0.0
NM_001128174	7368	RefSeq_RNAs	H. sapiens	7368	H. sapiens	UGT8	UDP glycosyltransferase 8	GO:0006682 galactosylceramide biosynthetic process;GO:0046476 glycosylceramide biosynthetic process;GO:0006681 galactosylceramide metabolic process		0.0	0.0	0.0	0.0	0.0	0.0	0.0	1.0	0.0	0.0	0.0	0.0	0.0	0.0	0.0	0.0	0.0	0.0	0.0	0.0
NM_001159651	91272	RefSeq_RNAs	H. sapiens	91272	H. sapiens	BOD1	biorientation of chromosomes in cell division 1	GO:0007067 mitotic nuclear division;GO:0000280 nuclear division;GO:1903047 mitotic cell cycle process		0.0	0.0	0.0	0.0	1.0	0.0	0.0	0.0	0.0	0.0	0.0	0.0	0.0	0.0	0.0	0.0	0.0	0.0	0.0	0.0
NM_014742	9777	RefSeq_RNAs	H. sapiens	9777	H. sapiens	TM9SF4	transmembrane 9 superfamily member 4	GO:0070863 positive regulation of protein exit from endoplasmic reticulum;GO:0070072 vacuolar proton-transporting V-type ATPase complex assembly;GO:2000010 positive regulation of protein localization to cell surface		0.0	0.0	0.0	1.0	0.0	0.0	0.0	0.0	0.0	0.0	0.0	0.0	0.0	0.0	0.0	0.0	0.0	0.0	0.0	0.0
NM_001289020	221458	RefSeq_RNAs	H. sapiens	221458	H. sapiens	KIF6	kinesin family member 6	GO:0007018 microtubule-based movement;GO:0007017 microtubule-based process;GO:0006928 movement of cell or subcellular component		0.0	0.0	0.0	0.0	0.0	0.0	0.0	0.0	0.0	0.0	0.0	0.0	0.0	0.0	0.0	0.0	0.0	0.0	0.0	0.0
NM_001040616	55180	RefSeq_RNAs	H. sapiens	55180	H. sapiens	LINS1	lines homolog 1	GO:0050890 cognition;GO:0050877 neurological system process;GO:0003008 system process		0.0	0.0	0.0	0.0	0.0	0.0	0.0	0.0	0.0	0.0	0.0	0.0	0.0	0.0	0.0	0.0	0.0	0.0	0.0	0.0
NM_007190	11196	RefSeq_RNAs	H. sapiens	11196	H. sapiens	SEC23IP	SEC23 interacting protein	GO:0048208 COPII vesicle coating;GO:0048207 vesicle targeting, rough ER to cis-Golgi;GO:0048199 vesicle targeting, to, from or within Golgi		0.0	0.0	0.0	0.0	0.0	0.0	0.0	0.0	0.0	0.0	0.0	0.0	0.0	0.0	0.0	0.0	0.0	0.0	0.0	0.0
NM_018046	55109	RefSeq_RNAs	H. sapiens	55109	H. sapiens	AGGF1	angiogenic factor with G-patch and FHA domains 1	GO:0045766 positive regulation of angiogenesis;GO:0001570 vasculogenesis;GO:0001938 positive regulation of endothelial cell proliferation		1.0	0.0	0.0	0.0	0.0	0.0	0.0	0.0	0.0	0.0	0.0	0.0	0.0	0.0	0.0	0.0	0.0	0.0	0.0	0.0
NR_106795	102465441	RefSeq_RNAs	H. sapiens	102465441	H. sapiens	MIR6737	microRNA 6737			0.0	0.0	0.0	0.0	0.0	0.0	0.0	0.0	0.0	0.0	0.0	0.0	0.0	0.0	0.0	0.0	0.0	0.0	0.0	0.0
NM_005030	5347	RefSeq_RNAs	H. sapiens	5347	H. sapiens	PLK1	polo like kinase 1	GO:0007094 mitotic spindle assembly checkpoint;GO:0071174 mitotic spindle checkpoint;GO:0051437 positive regulation of ubiquitin-protein ligase activity involved in regulation of mitotic cell cycle transition	3-[3-chloro-5-(5-{[(1S)-1-phenylethyl]amino}isoxazolo[5,4-c]pyridin-3-yl)phenyl]propan-1-ol (Protein serine/threonine kinase activity);3-[3-(3-methyl-6-{[(1S)-1-phenylethyl]amino}-1H-pyrazolo[4,3-c]pyridin-1-yl)phenyl]propanamide (Protein serine/threonine kinase activity);4-(4-METHYLPIPERAZIN-1-YL)-N-[5-(2-THIENYLACETYL)-1,5-DIHYDROPYRROLO[3,4-C]PYRAZOL-3-YL]BENZAMIDE (Protein serine/threonine ki…	0.0	1.0	1.0	1.0	1.0	1.0	0.0	0.0	0.0	0.0	0.0	0.0	0.0	0.0	1.0	0.0	0.0	0.0	0.0	0.0
NM_001257334	498	RefSeq_RNAs	H. sapiens	498	H. sapiens	ATP5A1	ATP synthase, H+ transporting, mitochondrial F1 complex, alpha subunit 1, cardiac muscle	GO:0042776 mitochondrial ATP synthesis coupled proton transport;GO:0015986 ATP synthesis coupled proton transport;GO:0006754 ATP biosynthetic process	Quercetin (Transmembrane transporter activity);1-ACETYL-2-CARBOXYPIPERIDINE (Transmembrane transporter activity);AUROVERTIN B (Transmembrane transporter activity);PICEATANNOL (Transmembrane transporter activity);N1-(2-AMINO-4-METHYLPENTYL)OCTAHYDRO-PYRROLO[1,2-A] PYRIMIDINE (Transmembrane transporter activity)	0.0	0.0	0.0	0.0	0.0	0.0	0.0	0.0	0.0	0.0	1.0	0.0	0.0	0.0	0.0	0.0	0.0	0.0	0.0	0.0
NM_001286768	64854	RefSeq_RNAs	H. sapiens	64854	H. sapiens	USP46	ubiquitin specific peptidase 46	GO:0032228 regulation of synaptic transmission, GABAergic;GO:0060013 righting reflex;GO:0051932 synaptic transmission, GABAergic		0.0	1.0	0.0	0.0	0.0	0.0	0.0	0.0	0.0	0.0	0.0	0.0	0.0	0.0	0.0	0.0	0.0	0.0	0.0	0.0
NM_001135732	10043	RefSeq_RNAs	H. sapiens	10043	H. sapiens	TOM1	target of myb1 membrane trafficking protein	GO:0043312 neutrophil degranulation;GO:0002283 neutrophil activation involved in immune response;GO:0043299 leukocyte degranulation		0.0	0.0	0.0	0.0	0.0	0.0	0.0	0.0	0.0	0.0	0.0	0.0	0.0	0.0	0.0	0.0	0.0	0.0	0.0	0.0
NM_015021	23036	RefSeq_RNAs	H. sapiens	23036	H. sapiens	ZNF292	zinc finger protein 292	GO:0045944 positive regulation of transcription from RNA polymerase II promoter;GO:0045893 positive regulation of transcription, DNA-templated;GO:1903508 positive regulation of nucleic acid-templated transcription		0.0	0.0	0.0	0.0	0.0	0.0	0.0	0.0	0.0	0.0	0.0	0.0	0.0	0.0	0.0	0.0	0.0	0.0	0.0	0.0
NM_030891	81543	RefSeq_RNAs	H. sapiens	81543	H. sapiens	LRRC3	leucine rich repeat containing 3	GO:0046426 negative regulation of JAK-STAT cascade;GO:1904893 negative regulation of STAT cascade;GO:0006469 negative regulation of protein kinase activity		0.0	0.0	0.0	0.0	0.0	0.0	0.0	0.0	0.0	0.0	0.0	0.0	0.0	0.0	1.0	0.0	0.0	0.0	0.0	0.0
NM_017762	54893	RefSeq_RNAs	H. sapiens	54893	H. sapiens	MTMR10	myotubularin related protein 10			0.0	0.0	0.0	0.0	0.0	0.0	0.0	0.0	0.0	0.0	0.0	0.0	0.0	0.0	0.0	0.0	0.0	0.0	0.0	0.0
NM_002015	2308	RefSeq_RNAs	H. sapiens	2308	H. sapiens	FOXO1	forkhead box O1	GO:0035947 regulation of gluconeogenesis by regulation of transcription from RNA polymerase II promoter;GO:0045722 positive regulation of gluconeogenesis;GO:0071455 cellular response to hyperoxia		0.0	1.0	1.0	0.0	0.0	1.0	0.0	0.0	1.0	0.0	0.0	1.0	1.0	0.0	1.0	0.0	1.0	1.0	0.0	1.0
NM_001130047	219899	RefSeq_RNAs	H. sapiens	219899	H. sapiens	TBCEL	tubulin folding cofactor E like			0.0	0.0	0.0	0.0	0.0	0.0	0.0	0.0	0.0	0.0	0.0	0.0	0.0	0.0	0.0	0.0	0.0	0.0	0.0	0.0
NM_001136202	79763	RefSeq_RNAs	H. sapiens	79763	H. sapiens	ISOC2	isochorismatase domain containing 2	GO:0031648 protein destabilization;GO:0031647 regulation of protein stability;GO:0065008 regulation of biological quality		0.0	0.0	0.0	0.0	0.0	0.0	0.0	0.0	0.0	0.0	0.0	0.0	0.0	0.0	0.0	0.0	0.0	0.0	0.0	0.0
NM_130440	5792	RefSeq_RNAs	H. sapiens	5792	H. sapiens	PTPRF	protein tyrosine phosphatase, receptor type F	GO:0048679 regulation of axon regeneration;GO:1900121 negative regulation of receptor binding;GO:0007185 transmembrane receptor protein tyrosine phosphatase signaling pathway		0.0	0.0	0.0	0.0	0.0	0.0	0.0	0.0	0.0	0.0	0.0	0.0	0.0	0.0	0.0	0.0	1.0	0.0	0.0	0.0
NM_000701	476	RefSeq_RNAs	H. sapiens	476	H. sapiens	ATP1A1	ATPase Na+/K+ transporting subunit alpha 1	GO:0031947 negative regulation of glucocorticoid biosynthetic process;GO:0090032 negative regulation of steroid hormone biosynthetic process;GO:1990573 potassium ion import across plasma membrane	Digoxin (Steroid hormone binding);Acetyldigitoxin (Steroid hormone binding);Hydroflumethiazide (Steroid hormone binding);Etacrynic acid (Steroid hormone binding);Trichlormethiazide (Steroid hormone binding);Deslanoside (Steroid hormone binding);Ouabain (Steroid hormone binding);Diazoxide (Steroid hormone binding);Bretylium (Steroid hormone binding);Ciclopirox (Steroid hormone binding);Bepridil (S…	0.0	0.0	0.0	0.0	0.0	0.0	0.0	0.0	0.0	0.0	0.0	0.0	0.0	0.0	0.0	0.0	0.0	0.0	0.0	0.0
NR_023344	100151684	RefSeq_RNAs	H. sapiens	100151684	H. sapiens	RNU6ATAC	RNA, U6atac small nuclear (U12-dependent splicing)			0.0	0.0	0.0	0.0	0.0	0.0	0.0	0.0	0.0	0.0	0.0	0.0	0.0	0.0	0.0	0.0	0.0	0.0	0.0	0.0
NM_032263	84223	RefSeq_RNAs	H. sapiens	84223	H. sapiens	IQCG	IQ motif containing G	GO:0007288 sperm axoneme assembly;GO:0007286 spermatid development;GO:0035082 axoneme assembly		0.0	0.0	0.0	0.0	0.0	0.0	0.0	0.0	0.0	0.0	0.0	0.0	0.0	0.0	0.0	0.0	0.0	0.0	0.0	0.0
NM_006059	10319	RefSeq_RNAs	H. sapiens	10319	H. sapiens	LAMC3	laminin subunit gamma 3	GO:0014002 astrocyte development;GO:0048708 astrocyte differentiation;GO:0021782 glial cell development		0.0	0.0	0.0	0.0	0.0	0.0	0.0	0.0	0.0	0.0	0.0	0.0	0.0	0.0	0.0	0.0	0.0	0.0	0.0	0.0
NM_001286510	347734	RefSeq_RNAs	H. sapiens	347734	H. sapiens	SLC35B2	solute carrier family 35 member B2	GO:1902559 3'-phospho-5'-adenylyl sulfate transmembrane transport;GO:0050428 3'-phosphoadenosine 5'-phosphosulfate biosynthetic process;GO:0046963 3'-phosphoadenosine 5'-phosphosulfate transport		0.0	0.0	0.0	0.0	0.0	0.0	0.0	0.0	0.0	0.0	0.0	0.0	0.0	0.0	0.0	0.0	0.0	0.0	0.0	0.0
NM_025230	80344	RefSeq_RNAs	H. sapiens	80344	H. sapiens	DCAF11	DDB1 and CUL4 associated factor 11	GO:0016567 protein ubiquitination;GO:0032446 protein modification by small protein conjugation;GO:0070647 protein modification by small protein conjugation or removal		0.0	0.0	0.0	0.0	0.0	0.0	0.0	0.0	0.0	0.0	0.0	0.0	0.0	0.0	0.0	0.0	0.0	0.0	0.0	0.0
NM_002158	3344	RefSeq_RNAs	H. sapiens	3344	H. sapiens	FOXN2	forkhead box N2	GO:0035914 skeletal muscle cell differentiation;GO:0007519 skeletal muscle tissue development;GO:0060538 skeletal muscle organ development		0.0	0.0	0.0	0.0	0.0	0.0	0.0	0.0	0.0	0.0	0.0	0.0	0.0	0.0	0.0	0.0	0.0	0.0	0.0	0.0
NM_152563	55199	RefSeq_RNAs	H. sapiens	55199	H. sapiens	FAM86C1	family with sequence similarity 86 member C1	GO:0032259 methylation;GO:0008152 metabolic process;GO:0008150 biological_process		0.0	0.0	0.0	0.0	0.0	0.0	0.0	0.0	0.0	0.0	0.0	0.0	0.0	0.0	0.0	0.0	0.0	0.0	1.0	0.0
NM_006887	678	RefSeq_RNAs	H. sapiens	678	H. sapiens	ZFP36L2	ZFP36 ring finger protein like 2	GO:1900153 positive regulation of nuclear-transcribed mRNA catabolic process, deadenylation-dependent decay;GO:1900151 regulation of nuclear-transcribed mRNA catabolic process, deadenylation-dependent decay;GO:0045577 regulation of B cell differentiation		0.0	1.0	0.0	0.0	1.0	0.0	0.0	1.0	0.0	1.0	0.0	1.0	0.0	0.0	0.0	0.0	0.0	0.0	0.0	0.0
NM_022725	2188	RefSeq_RNAs	H. sapiens	2188	H. sapiens	FANCF	Fanconi anemia complementation group F	GO:0001541 ovarian follicle development;GO:0008585 female gonad development;GO:0036297 interstrand cross-link repair		0.0	0.0	1.0	0.0	0.0	0.0	0.0	0.0	0.0	0.0	0.0	0.0	0.0	0.0	0.0	0.0	0.0	0.0	0.0	0.0
NR_120547	51352	RefSeq_RNAs	H. sapiens	51352	H. sapiens	WT1-AS	WT1 antisense RNA	GO:0008150 biological_process		0.0	0.0	0.0	0.0	0.0	0.0	0.0	0.0	0.0	0.0	0.0	0.0	0.0	0.0	0.0	0.0	0.0	0.0	0.0	0.0
NM_016436	51230	RefSeq_RNAs	H. sapiens	51230	H. sapiens	PHF20	PHD finger protein 20	GO:0043982 histone H4-K8 acetylation;GO:0043981 histone H4-K5 acetylation;GO:0043984 histone H4-K16 acetylation		0.0	0.0	0.0	0.0	0.0	0.0	0.0	0.0	0.0	0.0	0.0	0.0	1.0	0.0	0.0	0.0	0.0	0.0	0.0	0.0
NR_037618	100526837	RefSeq_RNAs	H. sapiens	100526837	H. sapiens	EEF1E1-BLOC1S5	EEF1E1-BLOC1S5 readthrough (NMD candidate)			0.0	0.0	0.0	0.0	0.0	0.0	0.0	0.0	0.0	0.0	0.0	0.0	0.0	0.0	0.0	0.0	0.0	0.0	0.0	0.0
NM_002486	4686	RefSeq_RNAs	H. sapiens	4686	H. sapiens	NCBP1	nuclear cap binding protein subunit 1	GO:0031053 primary miRNA processing;GO:0031442 positive regulation of mRNA 3'-end processing;GO:1900363 regulation of mRNA polyadenylation		1.0	1.0	0.0	1.0	0.0	0.0	1.0	1.0	0.0	1.0	0.0	1.0	0.0	0.0	0.0	0.0	0.0	0.0	0.0	0.0
NM_152424	139285	RefSeq_RNAs	H. sapiens	139285	H. sapiens	AMER1	APC membrane recruitment protein 1	GO:0072161 mesenchymal cell differentiation involved in kidney development;GO:1904885 beta-catenin destruction complex assembly;GO:1904886 beta-catenin destruction complex disassembly		0.0	1.0	0.0	0.0	0.0	0.0	0.0	0.0	0.0	0.0	0.0	0.0	0.0	0.0	0.0	0.0	0.0	0.0	0.0	0.0
NM_001199723	1382	RefSeq_RNAs	H. sapiens	1382	H. sapiens	CRABP2	cellular retinoic acid binding protein 2	GO:0048672 positive regulation of collateral sprouting;GO:0048670 regulation of collateral sprouting;GO:0042573 retinoic acid metabolic process		0.0	0.0	0.0	0.0	0.0	0.0	0.0	0.0	0.0	0.0	0.0	0.0	0.0	0.0	0.0	0.0	0.0	0.0	0.0	1.0
NM_006947	6731	RefSeq_RNAs	H. sapiens	6731	H. sapiens	SRP72	signal recognition particle 72	GO:0006616 SRP-dependent cotranslational protein targeting to membrane, translocation;GO:0006614 SRP-dependent cotranslational protein targeting to membrane;GO:0006613 cotranslational protein targeting to membrane		0.0	0.0	0.0	1.0	0.0	0.0	0.0	0.0	0.0	1.0	0.0	0.0	0.0	0.0	0.0	0.0	0.0	0.0	0.0	0.0
NM_032704	84790	RefSeq_RNAs	H. sapiens	84790	H. sapiens	TUBA1C	tubulin alpha 1c	GO:0030705 cytoskeleton-dependent intracellular transport;GO:0051301 cell division;GO:0007017 microtubule-based process	Epothilone D (Structural molecule activity);Epothilone B (Structural molecule activity);CYT997 (Structural molecule activity);2-MERCAPTO-N-[1,2,3,10-TETRAMETHOXY-9-OXO-5,6,7,9-TETRAHYDRO-BENZO[A]HEPTALEN-7-YL]ACETAMIDE (Structural molecule activity)	0.0	0.0	0.0	0.0	0.0	0.0	0.0	0.0	0.0	0.0	0.0	0.0	0.0	0.0	0.0	0.0	0.0	0.0	0.0	0.0
NM_001005335	3191	RefSeq_RNAs	H. sapiens	3191	H. sapiens	HNRNPL	heterogeneous nuclear ribonucleoprotein L	GO:1902416 positive regulation of mRNA binding;GO:0048025 negative regulation of mRNA splicing, via spliceosome;GO:1905216 positive regulation of RNA binding		1.0	0.0	0.0	0.0	0.0	0.0	0.0	1.0	0.0	1.0	0.0	1.0	0.0	0.0	0.0	0.0	0.0	0.0	0.0	0.0
NR_121682	283416	RefSeq_RNAs	H. sapiens	283416	H. sapiens	LINC01465	long intergenic non-protein coding RNA 1465			0.0	0.0	0.0	0.0	0.0	0.0	0.0	0.0	0.0	0.0	0.0	0.0	0.0	0.0	0.0	0.0	0.0	0.0	0.0	0.0
NM_018321	55299	RefSeq_RNAs	H. sapiens	55299	H. sapiens	BRIX1	BRX1, biogenesis of ribosomes	GO:0000027 ribosomal large subunit assembly;GO:0042255 ribosome assembly;GO:0042273 ribosomal large subunit biogenesis		1.0	0.0	0.0	0.0	0.0	0.0	0.0	0.0	0.0	0.0	0.0	0.0	0.0	0.0	0.0	0.0	0.0	0.0	0.0	0.0
NM_001137610	653333	RefSeq_RNAs	H. sapiens	653333	H. sapiens	FAM86B2	family with sequence similarity 86 member B2	GO:0032259 methylation;GO:0008152 metabolic process;GO:0008150 biological_process		0.0	0.0	0.0	0.0	0.0	0.0	0.0	0.0	0.0	0.0	0.0	0.0	0.0	0.0	0.0	0.0	0.0	0.0	1.0	0.0
NM_005067	6478	RefSeq_RNAs	H. sapiens	6478	H. sapiens	SIAH2	siah E3 ubiquitin protein ligase 2	GO:0043154 negative regulation of cysteine-type endopeptidase activity involved in apoptotic process;GO:2000117 negative regulation of cysteine-type endopeptidase activity;GO:2001237 negative regulation of extrinsic apoptotic signaling pathway		0.0	1.0	0.0	0.0	0.0	0.0	0.0	0.0	0.0	0.0	0.0	0.0	0.0	0.0	1.0	0.0	0.0	0.0	0.0	0.0
NR_102264	1763	RefSeq_RNAs	H. sapiens	1763	H. sapiens	DNA2	DNA replication helicase/nuclease 2	GO:1902990 mitotic telomere maintenance via semi-conservative replication;GO:0043137 DNA replication, removal of RNA primer;GO:0032201 telomere maintenance via semi-conservative replication		0.0	1.0	1.0	0.0	1.0	0.0	1.0	0.0	0.0	1.0	1.0	0.0	0.0	0.0	0.0	0.0	0.0	0.0	0.0	0.0
NM_005597	4782	RefSeq_RNAs	H. sapiens	4782	H. sapiens	NFIC	nuclear factor I C	GO:0042475 odontogenesis of dentin-containing tooth;GO:0042476 odontogenesis;GO:0000122 negative regulation of transcription from RNA polymerase II promoter		0.0	0.0	1.0	0.0	0.0	1.0	0.0	0.0	0.0	0.0	0.0	0.0	0.0	0.0	0.0	0.0	0.0	0.0	0.0	0.0
NM_001038618	26502	RefSeq_RNAs	H. sapiens	26502	H. sapiens	NARF	nuclear prelamin A recognition factor			0.0	0.0	0.0	0.0	0.0	0.0	0.0	0.0	0.0	0.0	0.0	0.0	0.0	0.0	0.0	0.0	0.0	0.0	0.0	0.0
NM_005124	9972	RefSeq_RNAs	H. sapiens	9972	H. sapiens	NUP153	nucleoporin 153	GO:0075732 viral penetration into host nucleus;GO:0046832 negative regulation of RNA export from nucleus;GO:1902594 multi-organism nuclear import		0.0	0.0	0.0	1.0	1.0	0.0	0.0	0.0	0.0	1.0	0.0	0.0	1.0	1.0	0.0	0.0	1.0	0.0	0.0	0.0
NM_002133	3162	RefSeq_RNAs	H. sapiens	3162	H. sapiens	HMOX1	heme oxygenase 1	GO:0032764 negative regulation of mast cell cytokine production;GO:0043305 negative regulation of mast cell degranulation;GO:0014806 smooth muscle hyperplasia	NADH (Signal transducer activity);Formic Acid (Signal transducer activity);Biliverdine Ix Alpha (Signal transducer activity);12-Phenylheme (Signal transducer activity);2-Phenylheme (Signal transducer activity);Verdoheme (Signal transducer activity);Stannsoporfin (Signal transducer activity);1-({2-[2-(4-CHLOROPHENYL)ETHYL]-1,3-DIOXOLAN-2-YL}METHYL)-1H-IMIDAZOLE (Signal transducer activity);1-(adam…	0.0	1.0	1.0	0.0	0.0	0.0	0.0	0.0	1.0	1.0	0.0	0.0	0.0	0.0	1.0	1.0	0.0	1.0	0.0	0.0
NM_012421	6018	RefSeq_RNAs	H. sapiens	6018	H. sapiens	RLF	rearranged L-myc fusion	GO:0097692 histone H3-K4 monomethylation;GO:0044030 regulation of DNA methylation;GO:0051568 histone H3-K4 methylation		0.0	0.0	1.0	0.0	0.0	0.0	0.0	0.0	0.0	0.0	0.0	0.0	1.0	0.0	0.0	0.0	0.0	0.0	1.0	0.0
NM_001015072	402682	RefSeq_RNAs	H. sapiens	402682	H. sapiens	UFSP1	UFM1 specific peptidase 1 (inactive)	GO:0006508 proteolysis;GO:0019538 protein metabolic process;GO:0043170 macromolecule metabolic process		0.0	0.0	0.0	0.0	0.0	0.0	0.0	0.0	0.0	0.0	0.0	0.0	0.0	0.0	0.0	0.0	0.0	0.0	0.0	0.0
NM_007031	11077	RefSeq_RNAs	H. sapiens	11077	H. sapiens	HSF2BP	heat shock transcription factor 2 binding protein	GO:0007283 spermatogenesis;GO:0048232 male gamete generation;GO:0007276 gamete generation		0.0	0.0	0.0	0.0	0.0	0.0	0.0	0.0	0.0	0.0	0.0	0.0	0.0	0.0	0.0	0.0	0.0	0.0	0.0	0.0
NM_001100111	286238	RefSeq_RNAs	H. sapiens	286238	H. sapiens	LOC286238	uncharacterized LOC286238			0.0	0.0	0.0	0.0	0.0	0.0	0.0	0.0	0.0	0.0	0.0	0.0	0.0	0.0	0.0	0.0	0.0	0.0	0.0	0.0
NM_005400	5581	RefSeq_RNAs	H. sapiens	5581	H. sapiens	PRKCE	protein kinase C epsilon	GO:0035669 TRAM-dependent toll-like receptor 4 signaling pathway;GO:0035668 TRAM-dependent toll-like receptor signaling pathway;GO:2001031 positive regulation of cellular glucuronidation	KAI-1455 (Signal transducer activity)	0.0	1.0	0.0	1.0	1.0	0.0	0.0	0.0	0.0	0.0	0.0	1.0	0.0	0.0	0.0	0.0	0.0	0.0	0.0	1.0
NM_005929	4241	RefSeq_RNAs	H. sapiens	4241	H. sapiens	MELTF	melanotransferrin	GO:0010756 positive regulation of plasminogen activation;GO:0090091 positive regulation of extracellular matrix disassembly;GO:0010755 regulation of plasminogen activation		0.0	1.0	0.0	0.0	0.0	0.0	0.0	0.0	0.0	0.0	0.0	0.0	0.0	0.0	0.0	0.0	0.0	0.0	0.0	0.0
NM_173480	126295	RefSeq_RNAs	H. sapiens	126295	H. sapiens	ZNF57	zinc finger protein 57	GO:0006355 regulation of transcription, DNA-templated;GO:1903506 regulation of nucleic acid-templated transcription;GO:0006351 transcription, DNA-templated		0.0	0.0	0.0	0.0	0.0	0.0	0.0	0.0	0.0	0.0	0.0	0.0	0.0	0.0	0.0	0.0	0.0	0.0	0.0	0.0
NM_080388	140576	RefSeq_RNAs	H. sapiens	140576	H. sapiens	S100A16	S100 calcium binding protein A16	GO:0051592 response to calcium ion;GO:0010038 response to metal ion;GO:0010035 response to inorganic substance		0.0	0.0	0.0	0.0	0.0	0.0	0.0	0.0	0.0	0.0	0.0	0.0	0.0	0.0	0.0	0.0	0.0	0.0	0.0	0.0
NM_001085454	28964	RefSeq_RNAs	H. sapiens	28964	H. sapiens	GIT1	GIT ArfGAP 1	GO:0048013 ephrin receptor signaling pathway;GO:0032465 regulation of cytokinesis;GO:0008277 regulation of G-protein coupled receptor protein signaling pathway		0.0	0.0	0.0	0.0	1.0	0.0	0.0	0.0	0.0	0.0	0.0	0.0	0.0	0.0	0.0	0.0	0.0	0.0	0.0	0.0
NM_001145432	389203	RefSeq_RNAs	H. sapiens	389203	H. sapiens	SMIM20	small integral membrane protein 20	GO:0033617 mitochondrial respiratory chain complex IV assembly;GO:0008535 respiratory chain complex IV assembly;GO:0017004 cytochrome complex assembly		0.0	0.0	0.0	0.0	0.0	0.0	0.0	0.0	0.0	0.0	1.0	0.0	0.0	0.0	0.0	0.0	0.0	0.0	0.0	0.0
NM_005069	6493	RefSeq_RNAs	H. sapiens	6493	H. sapiens	SIM2	single-minded family bHLH transcription factor 2	GO:0030324 lung development;GO:0000122 negative regulation of transcription from RNA polymerase II promoter;GO:0009880 embryonic pattern specification		0.0	0.0	0.0	0.0	0.0	1.0	0.0	0.0	0.0	0.0	0.0	0.0	0.0	0.0	0.0	0.0	0.0	0.0	0.0	0.0
NM_001270697	94134	RefSeq_RNAs	H. sapiens	94134	H. sapiens	ARHGAP12	Rho GTPase activating protein 12	GO:0002011 morphogenesis of an epithelial sheet;GO:0043547 positive regulation of GTPase activity;GO:0051056 regulation of small GTPase mediated signal transduction		0.0	0.0	0.0	0.0	0.0	0.0	0.0	0.0	0.0	0.0	0.0	0.0	0.0	0.0	0.0	0.0	0.0	0.0	0.0	0.0
NM_178836	201164	RefSeq_RNAs	H. sapiens	201164	H. sapiens	PLD6	phospholipase D family member 6	GO:0030719 P granule organization;GO:0007315 pole plasm assembly;GO:0007314 oocyte anterior/posterior axis specification		1.0	0.0	1.0	0.0	0.0	0.0	1.0	0.0	0.0	0.0	1.0	0.0	0.0	0.0	0.0	0.0	0.0	0.0	1.0	0.0
NR_024079	151477	RefSeq_RNAs	H. sapiens	151477	H. sapiens	LINC00471	long intergenic non-protein coding RNA 471			0.0	0.0	0.0	0.0	0.0	0.0	0.0	0.0	0.0	0.0	0.0	0.0	0.0	0.0	0.0	0.0	0.0	0.0	0.0	0.0
NM_014214	3613	RefSeq_RNAs	H. sapiens	3613	H. sapiens	IMPA2	inositol monophosphatase 2	GO:0046855 inositol phosphate dephosphorylation;GO:0006021 inositol biosynthetic process;GO:0071545 inositol phosphate catabolic process	Lithium (Protein homodimerization activity)	0.0	0.0	0.0	0.0	0.0	0.0	0.0	0.0	0.0	0.0	0.0	0.0	0.0	0.0	0.0	0.0	0.0	0.0	0.0	1.0
NM_001193417	1654	RefSeq_RNAs	H. sapiens	1654	H. sapiens	DDX3X	DEAD-box helicase 3, X-linked	GO:0071651 positive regulation of chemokine (C-C motif) ligand 5 production;GO:0071649 regulation of chemokine (C-C motif) ligand 5 production;GO:0045070 positive regulation of viral genome replication		1.0	1.0	0.0	1.0	1.0	0.0	0.0	1.0	0.0	1.0	0.0	0.0	0.0	1.0	1.0	0.0	0.0	1.0	0.0	0.0
NM_078474	80213	RefSeq_RNAs	H. sapiens	80213	H. sapiens	TM2D3	TM2 domain containing 3			0.0	0.0	0.0	0.0	0.0	0.0	0.0	0.0	0.0	0.0	0.0	0.0	0.0	0.0	0.0	0.0	0.0	0.0	0.0	0.0
NM_199340	374819	RefSeq_RNAs	H. sapiens	374819	H. sapiens	LRRC37A3	leucine rich repeat containing 37 member A3			0.0	0.0	0.0	0.0	0.0	0.0	0.0	0.0	0.0	0.0	0.0	0.0	0.0	0.0	0.0	0.0	0.0	0.0	0.0	0.0
NM_003378	7425	RefSeq_RNAs	H. sapiens	7425	H. sapiens	VGF	VGF nerve growth factor inducible	GO:0001541 ovarian follicle development;GO:0002021 response to dietary excess;GO:0008585 female gonad development		0.0	0.0	0.0	0.0	0.0	0.0	0.0	0.0	0.0	0.0	0.0	1.0	0.0	0.0	0.0	1.0	0.0	0.0	0.0	0.0
NM_014772	9811	RefSeq_RNAs	H. sapiens	9811	H. sapiens	CTIF	cap binding complex dependent translation initiation factor	GO:0000184 nuclear-transcribed mRNA catabolic process, nonsense-mediated decay;GO:0006446 regulation of translational initiation;GO:0000956 nuclear-transcribed mRNA catabolic process		0.0	1.0	0.0	0.0	0.0	0.0	0.0	1.0	0.0	1.0	0.0	0.0	0.0	0.0	0.0	0.0	0.0	0.0	0.0	0.0
NM_017848	54954	RefSeq_RNAs	H. sapiens	54954	H. sapiens	FAM120C	family with sequence similarity 120C			0.0	0.0	0.0	0.0	0.0	0.0	0.0	0.0	0.0	0.0	0.0	0.0	0.0	0.0	0.0	0.0	0.0	0.0	0.0	0.0
NM_145294	197335	RefSeq_RNAs	H. sapiens	197335	H. sapiens	WDR90	WD repeat domain 90			0.0	0.0	0.0	0.0	0.0	0.0	0.0	0.0	0.0	0.0	0.0	0.0	0.0	0.0	0.0	0.0	0.0	0.0	0.0	0.0
NM_001284382	92912	RefSeq_RNAs	H. sapiens	92912	H. sapiens	UBE2Q2	ubiquitin conjugating enzyme E2 Q2	GO:0070936 protein K48-linked ubiquitination;GO:0000209 protein polyubiquitination;GO:0016567 protein ubiquitination		0.0	1.0	0.0	0.0	0.0	0.0	0.0	0.0	0.0	0.0	0.0	0.0	0.0	0.0	0.0	0.0	0.0	0.0	0.0	0.0
NM_207412	389649	RefSeq_RNAs	H. sapiens	389649	H. sapiens	C8orf86	chromosome 8 open reading frame 86			0.0	0.0	0.0	0.0	0.0	0.0	0.0	0.0	0.0	0.0	0.0	0.0	0.0	0.0	0.0	0.0	0.0	0.0	0.0	0.0
NM_001242761	9229	RefSeq_RNAs	H. sapiens	9229	H. sapiens	DLGAP1	DLG associated protein 1	GO:0007268 chemical synaptic transmission;GO:0098916 anterograde trans-synaptic signaling;GO:0099537 trans-synaptic signaling		0.0	0.0	0.0	0.0	0.0	0.0	0.0	0.0	0.0	0.0	0.0	0.0	0.0	0.0	0.0	0.0	0.0	0.0	0.0	0.0
NM_001256119	8260	RefSeq_RNAs	H. sapiens	8260	H. sapiens	NAA10	N(alpha)-acetyltransferase 10, NatA catalytic subunit	GO:0017198 N-terminal peptidyl-serine acetylation;GO:0018002 N-terminal peptidyl-glutamic acid acetylation;GO:0030920 peptidyl-serine acetylation		0.0	0.0	0.0	0.0	0.0	0.0	0.0	0.0	0.0	0.0	0.0	0.0	1.0	0.0	0.0	0.0	0.0	0.0	0.0	0.0
NM_016256	51172	RefSeq_RNAs	H. sapiens	51172	H. sapiens	NAGPA	N-acetylglucosamine-1-phosphodiester alpha-N-acetylglucosaminidase	GO:0006622 protein targeting to lysosome;GO:0033299 secretion of lysosomal enzymes;GO:0061462 protein localization to lysosome	N-Acetyl-D-glucosamine (N-acetylglucosamine-1-phosphodiester alpha-n-acetylglucosaminidase activity)	0.0	0.0	0.0	1.0	0.0	0.0	0.0	0.0	0.0	0.0	0.0	0.0	0.0	0.0	0.0	0.0	0.0	0.0	0.0	0.0
NM_001145373	220213	RefSeq_RNAs	H. sapiens	220213	H. sapiens	OTUD1	OTU deubiquitinase 1	GO:0070536 protein K63-linked deubiquitination;GO:0016579 protein deubiquitination;GO:0070646 protein modification by small protein removal		0.0	0.0	0.0	0.0	0.0	0.0	0.0	0.0	0.0	0.0	0.0	0.0	0.0	0.0	0.0	0.0	0.0	0.0	0.0	0.0
NM_014955	51603	RefSeq_RNAs	H. sapiens	51603	H. sapiens	METTL13	methyltransferase like 13	GO:0032259 methylation;GO:0008152 metabolic process;GO:0008150 biological_process		0.0	0.0	0.0	0.0	0.0	0.0	0.0	0.0	0.0	0.0	0.0	0.0	0.0	0.0	0.0	0.0	0.0	0.0	1.0	0.0
NM_001284405	79810	RefSeq_RNAs	H. sapiens	79810	H. sapiens	PTCD2	pentatricopeptide repeat domain 2	GO:0055010 ventricular cardiac muscle tissue morphogenesis;GO:0055008 cardiac muscle tissue morphogenesis;GO:0003208 cardiac ventricle morphogenesis		1.0	0.0	0.0	0.0	0.0	0.0	0.0	0.0	0.0	1.0	1.0	0.0	0.0	0.0	0.0	0.0	0.0	0.0	0.0	0.0
NM_153373	85007	RefSeq_RNAs	H. sapiens	85007	H. sapiens	PHYKPL	5-phosphohydroxy-L-lysine phospho-lyase	GO:0006554 lysine catabolic process;GO:0009068 aspartate family amino acid catabolic process;GO:0006553 lysine metabolic process	Pyridoxal Phosphate (Transaminase activity);L-Alanine (Transaminase activity)	0.0	0.0	0.0	0.0	0.0	0.0	0.0	0.0	0.0	0.0	0.0	0.0	0.0	0.0	0.0	0.0	0.0	0.0	0.0	1.0
NM_001017995	285590	RefSeq_RNAs	H. sapiens	285590	H. sapiens	SH3PXD2B	SH3 and PX domains 2B	GO:0051496 positive regulation of stress fiber assembly;GO:1904179 positive regulation of adipose tissue development;GO:1904177 regulation of adipose tissue development		0.0	0.0	0.0	0.0	0.0	0.0	0.0	0.0	0.0	0.0	0.0	0.0	0.0	0.0	0.0	1.0	0.0	0.0	0.0	0.0
NM_002583	5074	RefSeq_RNAs	H. sapiens	5074	H. sapiens	PAWR	pro-apoptotic WT1 regulator	GO:1901300 positive regulation of hydrogen peroxide-mediated programmed cell death;GO:0050860 negative regulation of T cell receptor signaling pathway;GO:0042986 positive regulation of amyloid precursor protein biosynthetic process		0.0	0.0	0.0	0.0	0.0	1.0	0.0	0.0	0.0	0.0	0.0	1.0	0.0	0.0	1.0	0.0	1.0	1.0	0.0	0.0
NR_003594	100288527	RefSeq_RNAs	H. sapiens	100288527	H. sapiens	REXO1L2P	REX1, RNA exonuclease 1 homolog-like 2, pseudogene			0.0	0.0	0.0	0.0	0.0	0.0	0.0	0.0	0.0	0.0	0.0	0.0	0.0	0.0	0.0	0.0	0.0	0.0	0.0	0.0
NM_001281467	51605	RefSeq_RNAs	H. sapiens	51605	H. sapiens	TRMT6	tRNA methyltransferase 6	GO:0030488 tRNA methylation;GO:0006400 tRNA modification;GO:0001510 RNA methylation		1.0	0.0	0.0	0.0	0.0	0.0	0.0	0.0	0.0	0.0	0.0	0.0	0.0	0.0	0.0	0.0	0.0	0.0	1.0	0.0
NM_007159	7871	RefSeq_RNAs	H. sapiens	7871	H. sapiens	SLMAP	sarcolemma associated protein	GO:1905150 regulation of voltage-gated sodium channel activity;GO:1900825 regulation of membrane depolarization during cardiac muscle cell action potential;GO:0098902 regulation of membrane depolarization during action potential		0.0	0.0	0.0	0.0	0.0	0.0	0.0	0.0	0.0	0.0	0.0	0.0	0.0	0.0	0.0	0.0	0.0	0.0	0.0	0.0
NM_001270424	79758	RefSeq_RNAs	H. sapiens	79758	H. sapiens	DHRS12	dehydrogenase/reductase 12	GO:0055114 oxidation-reduction process;GO:0044710 single-organism metabolic process;GO:0008152 metabolic process		0.0	0.0	0.0	0.0	0.0	0.0	0.0	0.0	0.0	0.0	0.0	0.0	0.0	0.0	0.0	1.0	0.0	0.0	0.0	0.0
NM_002741	5585	RefSeq_RNAs	H. sapiens	5585	H. sapiens	PKN1	protein kinase N1	GO:0035407 histone H3-T11 phosphorylation;GO:0007257 activation of JUN kinase activity;GO:0030889 negative regulation of B cell proliferation		0.0	0.0	0.0	0.0	0.0	0.0	0.0	0.0	0.0	0.0	0.0	0.0	1.0	0.0	0.0	0.0	1.0	0.0	0.0	0.0
NM_001257998	55610	RefSeq_RNAs	H. sapiens	55610	H. sapiens	VPS50	VPS50, EARP/GARPII complex subunit	GO:0032456 endocytic recycling;GO:0042147 retrograde transport, endosome to Golgi;GO:0016482 cytosolic transport		0.0	0.0	0.0	0.0	0.0	0.0	0.0	0.0	0.0	0.0	0.0	0.0	0.0	0.0	0.0	0.0	0.0	0.0	0.0	0.0
NR_107039	102466877	RefSeq_RNAs	H. sapiens	102466877	H. sapiens	MIR8072	microRNA 8072			0.0	0.0	0.0	0.0	0.0	0.0	0.0	0.0	0.0	0.0	0.0	0.0	0.0	0.0	0.0	0.0	0.0	0.0	0.0	0.0
NM_178167	90850	RefSeq_RNAs	H. sapiens	90850	H. sapiens	ZNF598	zinc finger protein 598			0.0	0.0	0.0	0.0	0.0	0.0	0.0	0.0	0.0	0.0	0.0	0.0	0.0	0.0	0.0	0.0	0.0	0.0	0.0	0.0
NM_001294346	4815	RefSeq_RNAs	H. sapiens	4815	H. sapiens	NINJ2	ninjurin 2	GO:0007158 neuron cell-cell adhesion;GO:0042246 tissue regeneration;GO:0031099 regeneration		0.0	0.0	0.0	0.0	0.0	0.0	0.0	0.0	0.0	0.0	0.0	0.0	0.0	0.0	0.0	0.0	0.0	0.0	0.0	0.0
NM_000602	5054	RefSeq_RNAs	H. sapiens	5054	H. sapiens	SERPINE1	serpin family E member 1	GO:0061044 negative regulation of vascular wound healing;GO:0035491 positive regulation of leukotriene production involved in inflammatory response;GO:0035490 regulation of leukotriene production involved in inflammatory response	Alteplase (Serine-type endopeptidase inhibitor activity);Urokinase (Serine-type endopeptidase inhibitor activity);Reteplase (Serine-type endopeptidase inhibitor activity);Anistreplase (Serine-type endopeptidase inhibitor activity);Tenecteplase (Serine-type endopeptidase inhibitor activity);Drotrecogin alfa (Serine-type endopeptidase inhibitor activity);Troglitazone (Serine-type endopeptidase inhi…	0.0	0.0	0.0	0.0	0.0	0.0	0.0	0.0	0.0	0.0	0.0	1.0	0.0	0.0	1.0	0.0	0.0	0.0	0.0	0.0
NM_020664	26063	RefSeq_RNAs	H. sapiens	26063	H. sapiens	DECR2	2,4-dienoyl-CoA reductase 2	GO:0006636 unsaturated fatty acid biosynthetic process;GO:0033559 unsaturated fatty acid metabolic process;GO:0006633 fatty acid biosynthetic process		0.0	0.0	0.0	0.0	0.0	0.0	0.0	0.0	0.0	0.0	0.0	0.0	0.0	0.0	0.0	1.0	0.0	0.0	0.0	1.0
NR_026975	286467	RefSeq_RNAs	H. sapiens	286467	H. sapiens	FIRRE	firre intergenic repeating RNA element			0.0	0.0	0.0	0.0	0.0	0.0	0.0	0.0	0.0	0.0	0.0	0.0	0.0	0.0	0.0	0.0	0.0	0.0	0.0	0.0
NM_032340	84300	RefSeq_RNAs	H. sapiens	84300	H. sapiens	UQCC2	ubiquinol-cytochrome c reductase complex assembly factor 2	GO:0002082 regulation of oxidative phosphorylation;GO:0034551 mitochondrial respiratory chain complex III assembly;GO:2001014 regulation of skeletal muscle cell differentiation		0.0	1.0	0.0	0.0	0.0	0.0	0.0	1.0	0.0	0.0	1.0	0.0	0.0	0.0	0.0	1.0	0.0	0.0	0.0	0.0
NM_032026	83940	RefSeq_RNAs	H. sapiens	83940	H. sapiens	TATDN1	TatD DNase domain containing 1	GO:0006308 DNA catabolic process;GO:0034655 nucleobase-containing compound catabolic process;GO:0090305 nucleic acid phosphodiester bond hydrolysis		0.0	1.0	1.0	0.0	0.0	0.0	1.0	0.0	0.0	1.0	0.0	0.0	0.0	0.0	0.0	0.0	0.0	0.0	0.0	0.0
NM_003211	6996	RefSeq_RNAs	H. sapiens	6996	H. sapiens	TDG	thymine DNA glycosylase	GO:0045008 depyrimidination;GO:0009223 pyrimidine deoxyribonucleotide catabolic process;GO:0035511 oxidative DNA demethylation		0.0	0.0	1.0	0.0	0.0	1.0	0.0	0.0	0.0	1.0	0.0	0.0	1.0	0.0	0.0	1.0	0.0	0.0	0.0	0.0
NM_001286588	51390	RefSeq_RNAs	H. sapiens	51390	H. sapiens	AIG1	androgen induced 1			0.0	0.0	0.0	0.0	0.0	0.0	0.0	0.0	0.0	0.0	0.0	0.0	0.0	0.0	0.0	0.0	0.0	0.0	0.0	0.0
NM_001164144	283489	RefSeq_RNAs	H. sapiens	283489	H. sapiens	CHAMP1	chromosome alignment maintaining phosphoprotein 1	GO:0035372 protein localization to microtubule;GO:0051315 attachment of mitotic spindle microtubules to kinetochore;GO:0034501 protein localization to kinetochore		0.0	0.0	0.0	1.0	1.0	0.0	0.0	0.0	0.0	0.0	0.0	0.0	0.0	0.0	0.0	0.0	0.0	0.0	0.0	0.0
NM_001271977	10494	RefSeq_RNAs	H. sapiens	10494	H. sapiens	STK25	serine/threonine kinase 25	GO:0036481 intrinsic apoptotic signaling pathway in response to hydrogen peroxide;GO:0090168 Golgi reassembly;GO:0010421 hydrogen peroxide-mediated programmed cell death		0.0	0.0	0.0	0.0	0.0	0.0	0.0	0.0	0.0	0.0	0.0	1.0	0.0	0.0	1.0	0.0	1.0	0.0	0.0	0.0
NM_207322	145741	RefSeq_RNAs	H. sapiens	145741	H. sapiens	C2CD4A	C2 calcium dependent domain containing 4A	GO:0048791 calcium ion-regulated exocytosis of neurotransmitter;GO:0016079 synaptic vesicle exocytosis;GO:0017158 regulation of calcium ion-dependent exocytosis		0.0	0.0	0.0	0.0	0.0	0.0	0.0	0.0	0.0	0.0	0.0	0.0	0.0	0.0	0.0	0.0	0.0	0.0	0.0	0.0
NR_105061	102546298	RefSeq_RNAs	H. sapiens	102546298	H. sapiens	NDST1-AS1	NDST1 antisense RNA 1			0.0	0.0	0.0	0.0	0.0	0.0	0.0	0.0	0.0	0.0	0.0	0.0	0.0	0.0	0.0	0.0	0.0	0.0	0.0	0.0
NR_024349	284023	RefSeq_RNAs	H. sapiens	284023	H. sapiens	LOC284023	uncharacterized LOC284023			0.0	0.0	0.0	0.0	0.0	0.0	0.0	0.0	0.0	0.0	0.0	0.0	0.0	0.0	0.0	0.0	0.0	0.0	0.0	0.0
NR_024548	27297	RefSeq_RNAs	H. sapiens	27297	H. sapiens	CRCP	CGRP receptor component	GO:0006384 transcription initiation from RNA polymerase III promoter;GO:0032481 positive regulation of type I interferon production;GO:0032479 regulation of type I interferon production		0.0	0.0	0.0	0.0	0.0	0.0	0.0	0.0	0.0	0.0	0.0	0.0	0.0	1.0	0.0	0.0	0.0	0.0	0.0	0.0
NM_178432	23552	RefSeq_RNAs	H. sapiens	23552	H. sapiens	CDK20	cyclin dependent kinase 20	GO:1904031 positive regulation of cyclin-dependent protein kinase activity;GO:1904029 regulation of cyclin-dependent protein kinase activity;GO:0045860 positive regulation of protein kinase activity		0.0	0.0	0.0	0.0	1.0	0.0	0.0	0.0	0.0	0.0	0.0	0.0	0.0	0.0	0.0	0.0	0.0	0.0	0.0	0.0
NM_003100	6643	RefSeq_RNAs	H. sapiens	6643	H. sapiens	SNX2	sorting nexin 2	GO:0034498 early endosome to Golgi transport;GO:0072673 lamellipodium morphogenesis;GO:0042147 retrograde transport, endosome to Golgi		0.0	0.0	0.0	0.0	0.0	0.0	0.0	0.0	0.0	0.0	0.0	0.0	0.0	0.0	0.0	0.0	0.0	0.0	0.0	0.0
NM_002199	3660	RefSeq_RNAs	H. sapiens	3660	H. sapiens	IRF2	interferon regulatory factor 2	GO:0060337 type I interferon signaling pathway;GO:0060333 interferon-gamma-mediated signaling pathway;GO:0071357 cellular response to type I interferon		0.0	0.0	0.0	0.0	0.0	1.0	0.0	0.0	0.0	0.0	0.0	0.0	0.0	0.0	0.0	0.0	0.0	0.0	0.0	0.0
NM_001166221	10813	RefSeq_RNAs	H. sapiens	10813	H. sapiens	UTP14A	UTP14A small subunit processome component	GO:0030490 maturation of SSU-rRNA;GO:0042274 ribosomal small subunit biogenesis;GO:0006364 rRNA processing		1.0	0.0	0.0	0.0	0.0	0.0	1.0	0.0	0.0	0.0	0.0	0.0	0.0	0.0	0.0	0.0	0.0	0.0	0.0	0.0
NM_001199089	163589	RefSeq_RNAs	H. sapiens	163589	H. sapiens	TDRD5	tudor domain containing 5	GO:0030719 P granule organization;GO:0007315 pole plasm assembly;GO:0007314 oocyte anterior/posterior axis specification		0.0	0.0	1.0	0.0	0.0	0.0	0.0	0.0	0.0	0.0	0.0	0.0	0.0	0.0	0.0	0.0	0.0	0.0	1.0	0.0
NM_001281715	5245	RefSeq_RNAs	H. sapiens	5245	H. sapiens	PHB	prohibitin	GO:2000323 negative regulation of glucocorticoid receptor signaling pathway;GO:2000322 regulation of glucocorticoid receptor signaling pathway;GO:0045917 positive regulation of complement activation		0.0	1.0	1.0	0.0	0.0	1.0	0.0	0.0	0.0	0.0	1.0	0.0	1.0	0.0	1.0	0.0	0.0	1.0	0.0	0.0
NM_005672	8000	RefSeq_RNAs	H. sapiens	8000	H. sapiens	PSCA	prostate stem cell antigen	GO:0006501 C-terminal protein lipidation;GO:0018410 C-terminal protein amino acid modification;GO:0043687 post-translational protein modification		0.0	0.0	0.0	0.0	0.0	0.0	0.0	0.0	0.0	0.0	0.0	0.0	0.0	0.0	0.0	0.0	0.0	0.0	0.0	0.0
NM_014883	10144	RefSeq_RNAs	H. sapiens	10144	H. sapiens	FAM13A	family with sequence similarity 13 member A	GO:0043547 positive regulation of GTPase activity;GO:0051056 regulation of small GTPase mediated signal transduction;GO:0043087 regulation of GTPase activity		0.0	0.0	0.0	0.0	0.0	0.0	0.0	0.0	0.0	0.0	0.0	0.0	0.0	0.0	0.0	0.0	0.0	0.0	0.0	0.0
NM_003390	7465	RefSeq_RNAs	H. sapiens	7465	H. sapiens	WEE1	WEE1 G2 checkpoint kinase	GO:0000086 G2/M transition of mitotic cell cycle;GO:0000082 G1/S transition of mitotic cell cycle;GO:0044839 cell cycle G2/M phase transition	9-HYDROXY-4-PHENYL-6H-PYRROLO[3,4-C]CARBAZOLE-1,3-DIONE (Protein tyrosine kinase activity);9-HYDROXY-6-(3-HYDROXYPROPYL)-4-(2-METHOXYPHENYL)PYRROLO[3,4-C]CARBAZOLE-1,3(2H,6H)-DIONE (Protein tyrosine kinase activity);N-[4-(2-CHLOROPHENYL)-1,3-DIOXO-1,2,3,6-TETRAHYDROPYRROLO[3,4-C]CARBAZOL-9-YL]FORMAMIDE (Protein tyrosine kinase activity);4-(2-chlorophenyl)-8-(2-hydroxyethyl)-6-methylpyrrolo[3,4-e]…	0.0	0.0	0.0	0.0	1.0	0.0	0.0	0.0	0.0	0.0	0.0	0.0	0.0	0.0	0.0	0.0	0.0	0.0	0.0	0.0
NR_045025	125144	RefSeq_RNAs	H. sapiens	125144	H. sapiens	LRRC75A-AS1	LRRC75A antisense RNA 1			0.0	0.0	0.0	0.0	0.0	0.0	0.0	0.0	0.0	0.0	0.0	0.0	0.0	0.0	0.0	0.0	0.0	0.0	0.0	0.0
NM_006353	10473	RefSeq_RNAs	H. sapiens	10473	H. sapiens	HMGN4	high mobility group nucleosomal binding domain 4			0.0	0.0	0.0	0.0	0.0	0.0	0.0	0.0	0.0	0.0	0.0	0.0	0.0	0.0	0.0	0.0	0.0	0.0	0.0	0.0
NM_194281	125476	RefSeq_RNAs	H. sapiens	125476	H. sapiens	INO80C	INO80 complex subunit C	GO:0016579 protein deubiquitination;GO:0006338 chromatin remodeling;GO:0070646 protein modification by small protein removal		0.0	0.0	1.0	0.0	0.0	0.0	0.0	0.0	0.0	0.0	0.0	0.0	1.0	0.0	0.0	0.0	0.0	0.0	0.0	0.0
NM_012458	26517	RefSeq_RNAs	H. sapiens	26517	H. sapiens	TIMM13	translocase of inner mitochondrial membrane 13	GO:0045039 protein import into mitochondrial inner membrane;GO:0072321 chaperone-mediated protein transport;GO:0090151 establishment of protein localization to mitochondrial membrane		0.0	0.0	0.0	1.0	0.0	0.0	0.0	0.0	0.0	0.0	1.0	0.0	0.0	0.0	0.0	0.0	0.0	0.0	0.0	0.0
NM_014984	22994	RefSeq_RNAs	H. sapiens	22994	H. sapiens	CEP131	centrosomal protein 131	GO:0035735 intraciliary transport involved in cilium assembly;GO:0071539 protein localization to centrosome;GO:0010824 regulation of centrosome duplication		0.0	0.0	0.0	1.0	1.0	0.0	0.0	0.0	0.0	0.0	0.0	0.0	0.0	0.0	0.0	0.0	0.0	0.0	0.0	0.0
NM_182639	3257	RefSeq_RNAs	H. sapiens	3257	H. sapiens	HPS1	HPS1, biogenesis of lysosomal organelles complex 3 subunit 1	GO:1903232 melanosome assembly;GO:0032438 melanosome organization;GO:0048753 pigment granule organization		0.0	0.0	0.0	0.0	0.0	0.0	0.0	0.0	0.0	0.0	0.0	0.0	0.0	0.0	0.0	0.0	0.0	0.0	0.0	0.0
NM_018129	55163	RefSeq_RNAs	H. sapiens	55163	H. sapiens	PNPO	pyridoxamine 5'-phosphate oxidase	GO:0008615 pyridoxine biosynthetic process;GO:0042823 pyridoxal phosphate biosynthetic process;GO:0008614 pyridoxine metabolic process	Pyridoxal Phosphate (Pyridoxamine-phosphate oxidase activity);Riboflavin Monophosphate (Pyridoxamine-phosphate oxidase activity);Beta-Mercaptoethanol (Pyridoxamine-phosphate oxidase activity)	0.0	0.0	0.0	0.0	0.0	0.0	0.0	0.0	0.0	0.0	0.0	0.0	0.0	0.0	0.0	1.0	0.0	0.0	0.0	1.0
NM_001270507	7128	RefSeq_RNAs	H. sapiens	7128	H. sapiens	TNFAIP3	TNF alpha induced protein 3	GO:0070429 negative regulation of nucleotide-binding oligomerization domain containing 1 signaling pathway;GO:0070433 negative regulation of nucleotide-binding oligomerization domain containing 2 signaling pathway;GO:0034148 negative regulation of toll-like receptor 5 signaling pathway		0.0	1.0	0.0	1.0	1.0	0.0	0.0	0.0	0.0	0.0	0.0	1.0	0.0	1.0	1.0	0.0	0.0	0.0	0.0	0.0
NM_001127231	26053	RefSeq_RNAs	H. sapiens	26053	H. sapiens	AUTS2	AUTS2, activator of transcription and developmental regulator	GO:2000620 positive regulation of histone H4-K16 acetylation;GO:0090240 positive regulation of histone H4 acetylation;GO:2000618 regulation of histone H4-K16 acetylation		0.0	0.0	0.0	0.0	0.0	0.0	0.0	0.0	0.0	0.0	0.0	0.0	1.0	0.0	0.0	0.0	0.0	0.0	1.0	0.0
NM_001160160	6331	RefSeq_RNAs	H. sapiens	6331	H. sapiens	SCN5A	sodium voltage-gated channel alpha subunit 5	GO:0086047 membrane depolarization during Purkinje myocyte cell action potential;GO:0086048 membrane depolarization during bundle of His cell action potential;GO:0098912 membrane depolarization during atrial cardiac muscle cell action potential	Indecainide (Voltage-gated sodium channel activity involved in sa node cell action potential);Ranolazine (Voltage-gated sodium channel activity involved in sa node cell action potential);Phenytoin (Voltage-gated sodium channel activity involved in sa node cell action potential);Disopyramide (Voltage-gated sodium channel activity involved in sa node cell action potential);Lidocaine (Voltage-gated …	0.0	0.0	0.0	0.0	0.0	0.0	0.0	0.0	0.0	0.0	0.0	0.0	0.0	0.0	0.0	0.0	0.0	0.0	0.0	0.0
NR_103743	100506392	RefSeq_RNAs	H. sapiens	100506392	H. sapiens	SLC16A1-AS1	SLC16A1 antisense RNA 1			0.0	0.0	0.0	0.0	0.0	0.0	0.0	0.0	0.0	0.0	0.0	0.0	0.0	0.0	0.0	0.0	0.0	0.0	0.0	0.0
NM_001130677	100170841	RefSeq_RNAs	H. sapiens	100170841	H. sapiens	EPOP	elongin BC and polycomb repressive complex 2 associated protein	GO:0035616 histone H2B conserved C-terminal lysine deubiquitination;GO:0016578 histone deubiquitination;GO:0048663 neuron fate commitment		0.0	0.0	0.0	0.0	0.0	0.0	0.0	0.0	0.0	0.0	0.0	0.0	1.0	0.0	0.0	0.0	0.0	0.0	0.0	0.0
NM_144570	90861	RefSeq_RNAs	H. sapiens	90861	H. sapiens	HN1L	hematological and neurological expressed 1 like			0.0	0.0	0.0	0.0	0.0	0.0	0.0	0.0	0.0	0.0	0.0	0.0	0.0	0.0	0.0	0.0	0.0	0.0	0.0	0.0
NM_032838	84924	RefSeq_RNAs	H. sapiens	84924	H. sapiens	ZNF566	zinc finger protein 566	GO:0006355 regulation of transcription, DNA-templated;GO:1903506 regulation of nucleic acid-templated transcription;GO:0006351 transcription, DNA-templated		0.0	0.0	0.0	0.0	0.0	0.0	0.0	0.0	0.0	0.0	0.0	0.0	0.0	0.0	0.0	0.0	0.0	0.0	0.0	0.0
NM_014285	23404	RefSeq_RNAs	H. sapiens	23404	H. sapiens	EXOSC2	exosome component 2	GO:0071049 nuclear retention of pre-mRNA with aberrant 3'-ends at the site of transcription;GO:0071038 nuclear polyadenylation-dependent tRNA catabolic process;GO:0071035 nuclear polyadenylation-dependent rRNA catabolic process		1.0	1.0	0.0	0.0	0.0	0.0	1.0	1.0	0.0	1.0	0.0	0.0	0.0	0.0	0.0	0.0	0.0	0.0	0.0	0.0
NM_003929	8934	RefSeq_RNAs	H. sapiens	8934	H. sapiens	RAB29	RAB29, member RAS oncogene family	GO:0050862 positive regulation of T cell receptor signaling pathway;GO:0050857 positive regulation of antigen receptor-mediated signaling pathway;GO:1905279 regulation of retrograde transport, endosome to Golgi		0.0	0.0	0.0	1.0	0.0	0.0	0.0	0.0	0.0	1.0	1.0	0.0	0.0	1.0	0.0	0.0	0.0	0.0	0.0	0.0
NM_000294	5261	RefSeq_RNAs	H. sapiens	5261	H. sapiens	PHKG2	phosphorylase kinase catalytic subunit gamma 2	GO:0045819 positive regulation of glycogen catabolic process;GO:0005981 regulation of glycogen catabolic process;GO:0070875 positive regulation of glycogen metabolic process		0.0	1.0	0.0	0.0	0.0	0.0	0.0	0.0	0.0	0.0	0.0	0.0	0.0	0.0	0.0	1.0	0.0	0.0	0.0	0.0
NM_003685	8570	RefSeq_RNAs	H. sapiens	8570	H. sapiens	KHSRP	KH-type splicing regulatory protein	GO:0045019 negative regulation of nitric oxide biosynthetic process;GO:0061158 3'-UTR-mediated mRNA destabilization;GO:0061014 positive regulation of mRNA catabolic process		1.0	1.0	0.0	0.0	0.0	0.0	0.0	1.0	0.0	1.0	0.0	0.0	0.0	0.0	0.0	0.0	0.0	0.0	0.0	0.0
NM_213649	119559	RefSeq_RNAs	H. sapiens	119559	H. sapiens	SFXN4	sideroflexin 4	GO:0055072 iron ion homeostasis;GO:0055076 transition metal ion homeostasis;GO:0055065 metal ion homeostasis		0.0	0.0	0.0	0.0	0.0	0.0	0.0	0.0	0.0	0.0	0.0	0.0	0.0	0.0	0.0	0.0	0.0	0.0	0.0	0.0
NM_004117	2289	RefSeq_RNAs	H. sapiens	2289	H. sapiens	FKBP5	FK506 binding protein 5	GO:0000413 protein peptidyl-prolyl isomerization;GO:0018208 peptidyl-proline modification;GO:0061077 chaperone-mediated protein folding		0.0	0.0	0.0	0.0	0.0	0.0	0.0	0.0	0.0	0.0	0.0	0.0	0.0	0.0	0.0	0.0	0.0	0.0	0.0	0.0
NM_002268	3840	RefSeq_RNAs	H. sapiens	3840	H. sapiens	KPNA4	karyopherin subunit alpha 4	GO:0019054 modulation by virus of host process;GO:0006607 NLS-bearing protein import into nucleus;GO:0075733 intracellular transport of virus		0.0	0.0	0.0	1.0	0.0	0.0	0.0	0.0	0.0	1.0	0.0	0.0	0.0	1.0	0.0	0.0	0.0	0.0	0.0	0.0
NM_181718	253982	RefSeq_RNAs	H. sapiens	253982	H. sapiens	ASPHD1	aspartate beta-hydroxylase domain containing 1	GO:0018193 peptidyl-amino acid modification;GO:0055114 oxidation-reduction process;GO:0006464 cellular protein modification process		0.0	0.0	0.0	0.0	0.0	0.0	0.0	0.0	0.0	0.0	0.0	0.0	0.0	0.0	0.0	1.0	0.0	0.0	0.0	0.0
NR_034125	387723	RefSeq_RNAs	H. sapiens	387723	H. sapiens	LINC00959	long intergenic non-protein coding RNA 959			0.0	0.0	0.0	0.0	0.0	0.0	0.0	0.0	0.0	0.0	0.0	0.0	0.0	0.0	0.0	0.0	0.0	0.0	0.0	0.0
NM_178570	349667	RefSeq_RNAs	H. sapiens	349667	H. sapiens	RTN4RL2	reticulon 4 receptor like 2	GO:0022038 corpus callosum development;GO:0031103 axon regeneration;GO:0006501 C-terminal protein lipidation		0.0	0.0	0.0	0.0	0.0	0.0	0.0	0.0	0.0	0.0	0.0	0.0	0.0	0.0	1.0	0.0	0.0	0.0	0.0	0.0
NM_000485	353	RefSeq_RNAs	H. sapiens	353	H. sapiens	APRT	adenine phosphoribosyltransferase	GO:0044209 AMP salvage;GO:0006168 adenine salvage;GO:0006167 AMP biosynthetic process	Adenine (Amp binding);Alpha-Phosphoribosylpyrophosphoric Acid (Amp binding);9-Deazaadenine (Amp binding);Citric Acid (Amp binding)	0.0	0.0	0.0	0.0	0.0	0.0	0.0	0.0	0.0	0.0	0.0	1.0	0.0	0.0	0.0	0.0	0.0	0.0	0.0	0.0
NM_012091	23536	RefSeq_RNAs	H. sapiens	23536	H. sapiens	ADAT1	adenosine deaminase, tRNA specific 1	GO:0008033 tRNA processing;GO:0006399 tRNA metabolic process;GO:0034470 ncRNA processing		1.0	0.0	0.0	0.0	0.0	0.0	0.0	0.0	0.0	0.0	0.0	0.0	0.0	0.0	0.0	0.0	0.0	0.0	0.0	0.0
NM_031473	28981	RefSeq_RNAs	H. sapiens	28981	H. sapiens	IFT81	intraflagellar transport 81	GO:0035735 intraciliary transport involved in cilium assembly;GO:0042073 intraciliary transport;GO:0098840 protein transport along microtubule		0.0	0.0	0.0	0.0	0.0	0.0	0.0	0.0	0.0	0.0	0.0	0.0	0.0	0.0	0.0	0.0	0.0	0.0	0.0	0.0
NM_001093767	348262	RefSeq_RNAs	H. sapiens	348262	H. sapiens	MCRIP1	MAPK regulated corepressor interacting protein 1	GO:0010717 regulation of epithelial to mesenchymal transition;GO:0001837 epithelial to mesenchymal transition;GO:0048762 mesenchymal cell differentiation		0.0	0.0	0.0	0.0	0.0	0.0	0.0	0.0	0.0	0.0	0.0	0.0	0.0	0.0	0.0	0.0	0.0	0.0	0.0	0.0
NM_001277155	148789	RefSeq_RNAs	H. sapiens	148789	H. sapiens	B3GALNT2	beta-1,3-N-acetylgalactosaminyltransferase 2	GO:0006493 protein O-linked glycosylation;GO:0006486 protein glycosylation;GO:0043413 macromolecule glycosylation		0.0	0.0	0.0	0.0	0.0	0.0	0.0	0.0	0.0	0.0	0.0	0.0	0.0	0.0	0.0	0.0	0.0	0.0	0.0	0.0
NM_014602	30849	RefSeq_RNAs	H. sapiens	30849	H. sapiens	PIK3R4	phosphoinositide-3-kinase regulatory subunit 4	GO:0034162 toll-like receptor 9 signaling pathway;GO:0043552 positive regulation of phosphatidylinositol 3-kinase activity;GO:0036092 phosphatidylinositol-3-phosphate biosynthetic process		0.0	0.0	0.0	1.0	1.0	0.0	0.0	0.0	1.0	0.0	0.0	0.0	0.0	0.0	0.0	0.0	0.0	0.0	0.0	0.0
NM_024613	79666	RefSeq_RNAs	H. sapiens	79666	H. sapiens	PLEKHF2	pleckstrin homology and FYVE domain containing 2	GO:0015031 protein transport;GO:0015833 peptide transport;GO:0042886 amide transport		0.0	0.0	0.0	0.0	0.0	0.0	0.0	0.0	0.0	0.0	0.0	0.0	0.0	0.0	0.0	0.0	0.0	0.0	0.0	0.0
NM_001301035	2077	RefSeq_RNAs	H. sapiens	2077	H. sapiens	ERF	ETS2 repressor factor	GO:0000122 negative regulation of transcription from RNA polymerase II promoter;GO:0045892 negative regulation of transcription, DNA-templated;GO:1903507 negative regulation of nucleic acid-templated transcription		0.0	0.0	0.0	0.0	0.0	1.0	0.0	0.0	0.0	0.0	0.0	0.0	0.0	0.0	0.0	0.0	0.0	0.0	0.0	0.0
NM_017742	54877	RefSeq_RNAs	H. sapiens	54877	H. sapiens	ZCCHC2	zinc finger CCHC-type containing 2			0.0	0.0	0.0	0.0	0.0	0.0	0.0	0.0	0.0	0.0	0.0	0.0	0.0	0.0	0.0	0.0	0.0	0.0	0.0	0.0
NR_102377	100129250	RefSeq_RNAs	H. sapiens	100129250	H. sapiens	TOPORS-AS1	TOPORS antisense RNA 1			0.0	0.0	0.0	0.0	0.0	0.0	0.0	0.0	0.0	0.0	0.0	0.0	0.0	0.0	0.0	0.0	0.0	0.0	0.0	0.0
NM_001130720	23382	RefSeq_RNAs	H. sapiens	23382	H. sapiens	AHCYL2	adenosylhomocysteinase like 2	GO:0033353 S-adenosylmethionine cycle;GO:0046439 L-cysteine metabolic process;GO:0046498 S-adenosylhomocysteine metabolic process		0.0	0.0	0.0	0.0	0.0	0.0	0.0	0.0	0.0	0.0	0.0	0.0	0.0	0.0	0.0	0.0	0.0	0.0	0.0	1.0
NM_031450	83638	RefSeq_RNAs	H. sapiens	83638	H. sapiens	C11orf68	chromosome 11 open reading frame 68			0.0	0.0	0.0	0.0	0.0	0.0	0.0	0.0	0.0	0.0	0.0	0.0	0.0	0.0	0.0	0.0	0.0	0.0	0.0	0.0
NM_020951	57711	RefSeq_RNAs	H. sapiens	57711	H. sapiens	ZNF529	zinc finger protein 529	GO:0006355 regulation of transcription, DNA-templated;GO:1903506 regulation of nucleic acid-templated transcription;GO:0006351 transcription, DNA-templated		0.0	0.0	0.0	0.0	0.0	0.0	0.0	0.0	0.0	0.0	0.0	0.0	0.0	0.0	0.0	0.0	0.0	0.0	0.0	0.0
NM_001278513	8451	RefSeq_RNAs	H. sapiens	8451	H. sapiens	CUL4A	cullin 4A	GO:0030853 negative regulation of granulocyte differentiation;GO:2000819 regulation of nucleotide-excision repair;GO:0030852 regulation of granulocyte differentiation		0.0	1.0	1.0	0.0	1.0	0.0	1.0	0.0	0.0	0.0	0.0	0.0	0.0	1.0	1.0	0.0	1.0	0.0	0.0	0.0
NM_133263	133522	RefSeq_RNAs	H. sapiens	133522	H. sapiens	PPARGC1B	PPARG coactivator 1 beta	GO:0010694 positive regulation of alkaline phosphatase activity;GO:0045672 positive regulation of osteoclast differentiation;GO:0045780 positive regulation of bone resorption		0.0	0.0	0.0	0.0	0.0	0.0	0.0	0.0	0.0	0.0	1.0	1.0	0.0	0.0	0.0	0.0	0.0	0.0	0.0	0.0
NM_022771	64786	RefSeq_RNAs	H. sapiens	64786	H. sapiens	TBC1D15	TBC1 domain family member 15	GO:0031338 regulation of vesicle fusion;GO:1902017 regulation of cilium assembly;GO:0090630 activation of GTPase activity		0.0	0.0	0.0	0.0	0.0	0.0	0.0	0.0	0.0	0.0	0.0	0.0	0.0	0.0	0.0	0.0	0.0	0.0	0.0	0.0
NM_014437	27173	RefSeq_RNAs	H. sapiens	27173	H. sapiens	SLC39A1	solute carrier family 39 member 1	GO:0071577 zinc II ion transmembrane transport;GO:0048701 embryonic cranial skeleton morphogenesis;GO:0006829 zinc II ion transport		0.0	0.0	0.0	0.0	0.0	0.0	0.0	0.0	0.0	0.0	0.0	0.0	0.0	0.0	0.0	0.0	0.0	0.0	0.0	0.0
NM_002360	7975	RefSeq_RNAs	H. sapiens	7975	H. sapiens	MAFK	MAF bZIP transcription factor K	GO:0007596 blood coagulation;GO:0007599 hemostasis;GO:0050817 coagulation		0.0	0.0	0.0	0.0	0.0	0.0	0.0	0.0	0.0	0.0	0.0	0.0	0.0	0.0	0.0	0.0	0.0	0.0	0.0	0.0
NM_000113	1861	RefSeq_RNAs	H. sapiens	1861	H. sapiens	TOR1A	torsin family 1 member A	GO:1900244 positive regulation of synaptic vesicle endocytosis;GO:1903423 positive regulation of synaptic vesicle recycling;GO:1900242 regulation of synaptic vesicle endocytosis		0.0	1.0	0.0	1.0	0.0	0.0	0.0	0.0	0.0	0.0	0.0	0.0	0.0	0.0	0.0	0.0	0.0	0.0	0.0	0.0
NM_198836	31	RefSeq_RNAs	H. sapiens	31	H. sapiens	ACACA	acetyl-CoA carboxylase alpha	GO:0006853 carnitine shuttle;GO:2001295 malonyl-CoA biosynthetic process;GO:1902001 fatty acid transmembrane transport	Biotin (Metal ion binding)	0.0	0.0	0.0	0.0	0.0	0.0	0.0	1.0	0.0	0.0	1.0	1.0	0.0	0.0	0.0	0.0	0.0	0.0	0.0	1.0
NM_001048195	1104	RefSeq_RNAs	H. sapiens	1104	H. sapiens	RCC1	regulator of chromosome condensation 1	GO:0007052 mitotic spindle organization;GO:0051225 spindle assembly;GO:1902850 microtubule cytoskeleton organization involved in mitosis		0.0	0.0	0.0	0.0	1.0	0.0	0.0	0.0	0.0	0.0	0.0	0.0	0.0	1.0	0.0	0.0	0.0	0.0	0.0	0.0
NM_006469	10625	RefSeq_RNAs	H. sapiens	10625	H. sapiens	IVNS1ABP	influenza virus NS1A binding protein	GO:2001243 negative regulation of intrinsic apoptotic signaling pathway;GO:2001242 regulation of intrinsic apoptotic signaling pathway;GO:0006383 transcription from RNA polymerase III promoter		1.0	0.0	0.0	0.0	0.0	0.0	0.0	0.0	0.0	0.0	0.0	0.0	0.0	1.0	1.0	0.0	0.0	0.0	0.0	0.0
NM_002528	4913	RefSeq_RNAs	H. sapiens	4913	H. sapiens	NTHL1	nth like DNA glycosylase 1	GO:0045008 depyrimidination;GO:0009223 pyrimidine deoxyribonucleotide catabolic process;GO:0006244 pyrimidine nucleotide catabolic process		0.0	0.0	1.0	0.0	0.0	0.0	1.0	0.0	0.0	1.0	0.0	0.0	0.0	0.0	0.0	0.0	0.0	0.0	0.0	0.0
NM_006420	10564	RefSeq_RNAs	H. sapiens	10564	H. sapiens	ARFGEF2	ADP ribosylation factor guanine nucleotide exchange factor 2	GO:0032012 regulation of ARF protein signal transduction;GO:0032760 positive regulation of tumor necrosis factor production;GO:0032011 ARF protein signal transduction		0.0	0.0	0.0	0.0	0.0	0.0	0.0	0.0	0.0	0.0	0.0	0.0	0.0	0.0	0.0	0.0	0.0	0.0	0.0	0.0
NM_181333	55615	RefSeq_RNAs	H. sapiens	55615	H. sapiens	PRR5	proline rich 5	GO:0031295 T cell costimulation;GO:0014068 positive regulation of phosphatidylinositol 3-kinase signaling;GO:0038203 TORC2 signaling		0.0	0.0	0.0	0.0	0.0	0.0	0.0	0.0	0.0	0.0	0.0	0.0	0.0	0.0	0.0	0.0	0.0	0.0	0.0	0.0
NM_001291860	3339	RefSeq_RNAs	H. sapiens	3339	H. sapiens	HSPG2	heparan sulfate proteoglycan 2	GO:0001523 retinoid metabolic process;GO:0006027 glycosaminoglycan catabolic process;GO:0016101 diterpenoid metabolic process	Palifermin (Protein c-terminus binding)	0.0	0.0	0.0	0.0	0.0	0.0	0.0	0.0	0.0	0.0	0.0	0.0	0.0	0.0	0.0	0.0	0.0	0.0	0.0	0.0
NR_034166	126328	RefSeq_RNAs	H. sapiens	126328	H. sapiens	NDUFA11	NADH:ubiquinone oxidoreductase subunit A11	GO:0006120 mitochondrial electron transport, NADH to ubiquinone;GO:0042775 mitochondrial ATP synthesis coupled electron transport;GO:0042773 ATP synthesis coupled electron transport	NADH	0.0	0.0	0.0	0.0	0.0	0.0	0.0	0.0	0.0	0.0	1.0	0.0	0.0	0.0	0.0	1.0	0.0	0.0	0.0	0.0
NM_021933	60672	RefSeq_RNAs	H. sapiens	60672	H. sapiens	MIIP	migration and invasion inhibitory protein	GO:0010972 negative regulation of G2/M transition of mitotic cell cycle;GO:1902750 negative regulation of cell cycle G2/M phase transition;GO:0010389 regulation of G2/M transition of mitotic cell cycle		0.0	0.0	0.0	0.0	1.0	0.0	0.0	0.0	0.0	0.0	0.0	0.0	0.0	0.0	0.0	0.0	0.0	0.0	0.0	0.0
NM_001143839	5138	RefSeq_RNAs	H. sapiens	5138	H. sapiens	PDE2A	phosphodiesterase 2A	GO:0033159 negative regulation of protein import into nucleus, translocation;GO:0046069 cGMP catabolic process;GO:0006198 cAMP catabolic process	Cyclic Guanosine Monophosphate (Tpr domain binding);ND7001 (Metal ion binding);ND7001 (Tpr domain binding);3-isobutyl-1-methyl-7H-xanthine (Tpr domain binding);Tofisopam (Tpr domain binding)	0.0	0.0	0.0	1.0	0.0	1.0	0.0	0.0	0.0	1.0	1.0	1.0	0.0	0.0	0.0	0.0	0.0	0.0	0.0	0.0
NM_014186	29099	RefSeq_RNAs	H. sapiens	29099	H. sapiens	COMMD9	COMM domain containing 9	GO:0043312 neutrophil degranulation;GO:0002283 neutrophil activation involved in immune response;GO:0043299 leukocyte degranulation		0.0	0.0	0.0	0.0	0.0	0.0	0.0	0.0	0.0	0.0	0.0	0.0	0.0	0.0	0.0	0.0	0.0	0.0	0.0	0.0
NM_016498	51537	RefSeq_RNAs	H. sapiens	51537	H. sapiens	MTFP1	mitochondrial fission process 1	GO:0000266 mitochondrial fission;GO:0007005 mitochondrion organization;GO:0048285 organelle fission		0.0	0.0	0.0	0.0	0.0	0.0	0.0	0.0	0.0	0.0	1.0	0.0	0.0	0.0	0.0	0.0	0.0	0.0	0.0	0.0
NM_002451	4507	RefSeq_RNAs	H. sapiens	4507	H. sapiens	MTAP	methylthioadenosine phosphorylase	GO:0019509 L-methionine salvage from methylthioadenosine;GO:0006738 nicotinamide riboside catabolic process;GO:0071267 L-methionine salvage	Adenine (S-methyl-5-thioadenosine phosphorylase activity);(1s)-1-(9-Deazaadenin-9-Yl)-1,4,5-Trideoxy-1,4-Imino-5-Methylthio-D-Ribitol (S-methyl-5-thioadenosine phosphorylase activity);Formycin (S-methyl-5-thioadenosine phosphorylase activity);5'-Deoxy-5'-Methylthioadenosine (S-methyl-5-thioadenosine phosphorylase activity);5'-Deoxy-5'-(Methylthio)-Tubercidin (S-methyl-5-thioadenosine phosphorylas…	0.0	0.0	0.0	0.0	0.0	0.0	0.0	0.0	0.0	1.0	0.0	0.0	0.0	0.0	0.0	0.0	0.0	0.0	0.0	1.0
NM_001300796	5901	RefSeq_RNAs	H. sapiens	5901	H. sapiens	RAN	RAN, member RAS oncogene family	GO:0035281 pre-miRNA export from nucleus;GO:0000056 ribosomal small subunit export from nucleus;GO:0000055 ribosomal large subunit export from nucleus	Guanosine-5'-Diphosphate (Transcription coactivator activity)	1.0	0.0	1.0	1.0	1.0	0.0	0.0	1.0	0.0	1.0	0.0	0.0	0.0	1.0	0.0	0.0	0.0	0.0	0.0	0.0
NM_022761	64776	RefSeq_RNAs	H. sapiens	64776	H. sapiens	C11orf1	chromosome 11 open reading frame 1	GO:0008150 biological_process		0.0	0.0	0.0	0.0	0.0	0.0	0.0	0.0	0.0	0.0	0.0	0.0	0.0	0.0	0.0	0.0	0.0	0.0	0.0	0.0
NM_001436	2091	RefSeq_RNAs	H. sapiens	2091	H. sapiens	FBL	fibrillarin	GO:0000494 box C/D snoRNA 3'-end processing;GO:1990258 histone glutamine methylation;GO:0034963 box C/D snoRNA processing		1.0	0.0	0.0	0.0	0.0	0.0	0.0	0.0	0.0	0.0	0.0	0.0	1.0	0.0	0.0	0.0	0.0	0.0	1.0	0.0
NM_001170670	54680	RefSeq_RNAs	H. sapiens	54680	H. sapiens	ZNHIT6	zinc finger HIT-type containing 6	GO:0000492 box C/D snoRNP assembly;GO:0048254 snoRNA localization;GO:0000491 small nucleolar ribonucleoprotein complex assembly		1.0	0.0	0.0	0.0	0.0	0.0	0.0	0.0	0.0	0.0	0.0	0.0	0.0	0.0	0.0	0.0	0.0	0.0	0.0	0.0
NR_002922	654322	RefSeq_RNAs	H. sapiens	654322	H. sapiens	SNORA13	small nucleolar RNA, H/ACA box 13			0.0	0.0	0.0	0.0	0.0	0.0	0.0	0.0	0.0	0.0	0.0	0.0	0.0	0.0	0.0	0.0	0.0	0.0	0.0	0.0
NM_020703	57463	RefSeq_RNAs	H. sapiens	57463	H. sapiens	AMIGO1	adhesion molecule with Ig like domain 1	GO:1901381 positive regulation of potassium ion transmembrane transport;GO:0050772 positive regulation of axonogenesis;GO:0043268 positive regulation of potassium ion transport		0.0	0.0	0.0	0.0	0.0	0.0	0.0	0.0	0.0	0.0	0.0	0.0	0.0	0.0	0.0	0.0	0.0	0.0	0.0	0.0
NM_006839	10989	RefSeq_RNAs	H. sapiens	10989	H. sapiens	IMMT	inner membrane mitochondrial protein	GO:0051560 mitochondrial calcium ion homeostasis;GO:0042407 cristae formation;GO:0007007 inner mitochondrial membrane organization		0.0	0.0	0.0	0.0	0.0	0.0	0.0	0.0	0.0	0.0	1.0	0.0	0.0	0.0	0.0	0.0	0.0	0.0	0.0	0.0
NM_006351	10469	RefSeq_RNAs	H. sapiens	10469	H. sapiens	TIMM44	translocase of inner mitochondrial membrane 44	GO:0030150 protein import into mitochondrial matrix;GO:0044743 protein transmembrane import into intracellular organelle;GO:0065002 intracellular protein transmembrane transport		0.0	0.0	0.0	1.0	0.0	0.0	0.0	0.0	0.0	0.0	1.0	0.0	0.0	0.0	0.0	0.0	0.0	0.0	0.0	0.0
NM_015327	23381	RefSeq_RNAs	H. sapiens	23381	H. sapiens	SMG5	SMG5, nonsense mediated mRNA decay factor	GO:0006406 mRNA export from nucleus;GO:0032210 regulation of telomere maintenance via telomerase;GO:0071427 mRNA-containing ribonucleoprotein complex export from nucleus		0.0	1.0	1.0	1.0	0.0	0.0	1.0	1.0	0.0	1.0	0.0	0.0	0.0	0.0	0.0	0.0	0.0	0.0	0.0	0.0
NM_001297696	202243	RefSeq_RNAs	H. sapiens	202243	H. sapiens	CCDC125	coiled-coil domain containing 125			0.0	0.0	0.0	0.0	0.0	0.0	0.0	0.0	0.0	0.0	0.0	0.0	0.0	0.0	0.0	0.0	0.0	0.0	0.0	0.0
NM_006721	132	RefSeq_RNAs	H. sapiens	132	H. sapiens	ADK	adenosine kinase	GO:0006175 dATP biosynthetic process;GO:0006169 adenosine salvage;GO:0009153 purine deoxyribonucleotide biosynthetic process	Adenosine monophosphate (Poly(a) rna binding);Ribavirin (Poly(a) rna binding);7-(5-DEOXY-BETA-D-RIBOFURANOSYL)-5-IODO-7H-PYRROLO[2,3-D]PYRIMIDIN-4-AMINE (Poly(a) rna binding);5-[4-(DIMETHYLAMINO)PHENYL]-6-[(6-MORPHOLIN-4-YLPYRIDIN-3-YL)ETHYNYL]PYRIMIDIN-4-AMINE (Poly(a) rna binding)	0.0	0.0	0.0	0.0	0.0	0.0	0.0	0.0	0.0	0.0	0.0	0.0	0.0	0.0	0.0	0.0	0.0	0.0	0.0	0.0
NM_001184745	89801	RefSeq_RNAs	H. sapiens	89801	H. sapiens	PPP1R3F	protein phosphatase 1 regulatory subunit 3F	GO:0005979 regulation of glycogen biosynthetic process;GO:0010962 regulation of glucan biosynthetic process;GO:0070873 regulation of glycogen metabolic process		0.0	0.0	0.0	0.0	0.0	0.0	0.0	0.0	0.0	0.0	0.0	0.0	0.0	0.0	0.0	1.0	0.0	0.0	0.0	0.0
NM_031921	83858	RefSeq_RNAs	H. sapiens	83858	H. sapiens	ATAD3B	ATPase family, AAA domain containing 3B	GO:0043312 neutrophil degranulation;GO:0002283 neutrophil activation involved in immune response;GO:0043299 leukocyte degranulation		0.0	0.0	0.0	0.0	0.0	0.0	0.0	0.0	0.0	0.0	0.0	0.0	0.0	0.0	0.0	0.0	0.0	0.0	0.0	0.0
NM_005497	10052	RefSeq_RNAs	H. sapiens	10052	H. sapiens	GJC1	gap junction protein gamma 1	GO:0086021 SA node cell to atrial cardiac muscle cell communication by electrical coupling;GO:0086053 AV node cell to bundle of His cell communication by electrical coupling;GO:0086014 atrial cardiac muscle cell action potential		0.0	0.0	0.0	0.0	0.0	0.0	0.0	0.0	0.0	0.0	0.0	0.0	0.0	0.0	0.0	0.0	0.0	0.0	0.0	0.0
NM_004417	1843	RefSeq_RNAs	H. sapiens	1843	H. sapiens	DUSP1	dual specificity phosphatase 1	GO:0090266 regulation of mitotic cell cycle spindle assembly checkpoint;GO:1903504 regulation of mitotic spindle checkpoint;GO:0007094 mitotic spindle assembly checkpoint		0.0	0.0	1.0	0.0	1.0	0.0	0.0	0.0	0.0	0.0	0.0	0.0	0.0	0.0	1.0	0.0	0.0	1.0	0.0	0.0
NM_133173	10307	RefSeq_RNAs	H. sapiens	10307	H. sapiens	APBB3	amyloid beta precursor protein binding family B member 3	GO:0006355 regulation of transcription, DNA-templated;GO:1903506 regulation of nucleic acid-templated transcription;GO:0006351 transcription, DNA-templated		0.0	0.0	0.0	0.0	0.0	0.0	0.0	0.0	0.0	0.0	0.0	0.0	0.0	0.0	0.0	0.0	0.0	0.0	0.0	0.0
NM_013286	29890	RefSeq_RNAs	H. sapiens	29890	H. sapiens	RBM15B	RNA binding motif protein 15B	GO:0000381 regulation of alternative mRNA splicing, via spliceosome;GO:0000380 alternative mRNA splicing, via spliceosome;GO:0048024 regulation of mRNA splicing, via spliceosome		1.0	0.0	0.0	1.0	0.0	0.0	0.0	0.0	0.0	1.0	0.0	0.0	0.0	1.0	0.0	0.0	0.0	0.0	0.0	0.0
NM_003750	8661	RefSeq_RNAs	H. sapiens	8661	H. sapiens	EIF3A	eukaryotic translation initiation factor 3 subunit A	GO:0075522 IRES-dependent viral translational initiation;GO:0075525 viral translational termination-reinitiation;GO:0002192 IRES-dependent translational initiation		1.0	0.0	0.0	0.0	0.0	0.0	0.0	1.0	0.0	1.0	0.0	0.0	0.0	1.0	1.0	0.0	0.0	0.0	0.0	0.0
NM_001039591	8239	RefSeq_RNAs	H. sapiens	8239	H. sapiens	USP9X	ubiquitin specific peptidase 9, X-linked	GO:0048675 axon extension;GO:1990138 neuron projection extension;GO:0007179 transforming growth factor beta receptor signaling pathway		0.0	1.0	0.0	0.0	1.0	1.0	0.0	0.0	0.0	0.0	0.0	0.0	0.0	0.0	0.0	0.0	0.0	0.0	0.0	0.0
NM_153369	91749	RefSeq_RNAs	H. sapiens	91749	H. sapiens	MFSD4B	major facilitator superfamily domain containing 4B	GO:1904659 glucose transmembrane transport;GO:0035428 hexose transmembrane transport;GO:1905950 monosaccharide transmembrane transport		0.0	0.0	0.0	0.0	0.0	0.0	0.0	0.0	0.0	0.0	0.0	0.0	0.0	0.0	0.0	0.0	0.0	0.0	0.0	0.0
NM_001040450	54629	RefSeq_RNAs	H. sapiens	54629	H. sapiens	MINDY2	MINDY lysine 48 deubiquitinase 2	GO:0071108 protein K48-linked deubiquitination;GO:0016579 protein deubiquitination;GO:0070646 protein modification by small protein removal		0.0	0.0	0.0	0.0	0.0	0.0	0.0	0.0	0.0	0.0	0.0	0.0	0.0	0.0	0.0	0.0	0.0	0.0	0.0	0.0
NR_002944	664709	RefSeq_RNAs	H. sapiens	664709	H. sapiens	HNRNPA1P10	heterogeneous nuclear ribonucleoprotein A1 pseudogene 10			0.0	0.0	0.0	0.0	0.0	0.0	0.0	0.0	0.0	0.0	0.0	0.0	0.0	0.0	0.0	0.0	0.0	0.0	0.0	0.0
NM_181702	2669	RefSeq_RNAs	H. sapiens	2669	H. sapiens	GEM	GTP binding protein overexpressed in skeletal muscle	GO:0051310 metaphase plate congression;GO:0051303 establishment of chromosome localization;GO:0050000 chromosome localization		0.0	0.0	0.0	0.0	1.0	0.0	0.0	0.0	0.0	0.0	0.0	0.0	0.0	0.0	0.0	0.0	0.0	0.0	0.0	0.0
NM_001130727	133015	RefSeq_RNAs	H. sapiens	133015	H. sapiens	PACRGL	PARK2 coregulated like			0.0	0.0	0.0	0.0	0.0	0.0	0.0	0.0	0.0	0.0	0.0	0.0	0.0	0.0	0.0	0.0	0.0	0.0	0.0	0.0
NM_182523	152100	RefSeq_RNAs	H. sapiens	152100	H. sapiens	CMC1	C-X9-C motif containing 1			0.0	0.0	0.0	0.0	0.0	0.0	0.0	0.0	0.0	0.0	0.0	0.0	0.0	0.0	0.0	0.0	0.0	0.0	0.0	0.0
NM_001006657	57539	RefSeq_RNAs	H. sapiens	57539	H. sapiens	WDR35	WD repeat domain 35	GO:1905705 cellular response to paclitaxel;GO:1901555 response to paclitaxel;GO:0035721 intraciliary retrograde transport		0.0	1.0	0.0	1.0	0.0	0.0	0.0	0.0	0.0	0.0	1.0	1.0	0.0	0.0	1.0	0.0	0.0	1.0	0.0	0.0
NM_001206833	10524	RefSeq_RNAs	H. sapiens	10524	H. sapiens	KAT5	lysine acetyltransferase 5	GO:0006978 DNA damage response, signal transduction by p53 class mediator resulting in transcription of p21 class mediator;GO:0032703 negative regulation of interleukin-2 production;GO:0030521 androgen receptor signaling pathway	Coenzyme A (Transcription coactivator activity);S-Acetyl-Cysteine (Transcription coactivator activity)	0.0	1.0	1.0	0.0	0.0	1.0	0.0	0.0	0.0	0.0	0.0	1.0	1.0	1.0	0.0	0.0	0.0	0.0	0.0	0.0
NM_001040709	284612	RefSeq_RNAs	H. sapiens	284612	H. sapiens	SYPL2	synaptophysin like 2	GO:0021762 substantia nigra development;GO:0030901 midbrain development;GO:0006874 cellular calcium ion homeostasis		0.0	0.0	0.0	0.0	0.0	0.0	0.0	0.0	0.0	0.0	0.0	0.0	0.0	0.0	0.0	0.0	0.0	0.0	0.0	0.0
NM_203406	153364	RefSeq_RNAs	H. sapiens	153364	H. sapiens	MBLAC2	metallo-beta-lactamase domain containing 2	GO:0008150 biological_process		0.0	0.0	0.0	0.0	0.0	0.0	0.0	0.0	0.0	0.0	0.0	0.0	0.0	0.0	0.0	0.0	0.0	0.0	0.0	0.0
NR_029670	406909	RefSeq_RNAs	H. sapiens	406909	H. sapiens	MIR124-3	microRNA 124-3			0.0	0.0	0.0	0.0	0.0	0.0	0.0	0.0	0.0	0.0	0.0	0.0	0.0	0.0	0.0	0.0	0.0	0.0	0.0	0.0
NM_001031713	63933	RefSeq_RNAs	H. sapiens	63933	H. sapiens	MCUR1	mitochondrial calcium uniporter regulator 1	GO:0051561 positive regulation of mitochondrial calcium ion concentration;GO:0036444 mitochondrial calcium uptake;GO:0051560 mitochondrial calcium ion homeostasis		0.0	0.0	0.0	0.0	0.0	0.0	0.0	0.0	0.0	0.0	1.0	0.0	0.0	0.0	0.0	0.0	0.0	0.0	0.0	0.0
NM_016061	51646	RefSeq_RNAs	H. sapiens	51646	H. sapiens	YPEL5	yippee like 5	GO:0043312 neutrophil degranulation;GO:0002283 neutrophil activation involved in immune response;GO:0043299 leukocyte degranulation		0.0	0.0	0.0	0.0	0.0	0.0	0.0	0.0	0.0	0.0	0.0	0.0	0.0	0.0	0.0	0.0	0.0	0.0	0.0	0.0
NM_201443	7004	RefSeq_RNAs	H. sapiens	7004	H. sapiens	TEAD4	TEA domain transcription factor 4	GO:0035329 hippo signaling;GO:0006367 transcription initiation from RNA polymerase II promoter;GO:0006352 DNA-templated transcription, initiation		0.0	0.0	0.0	0.0	0.0	0.0	0.0	0.0	0.0	0.0	0.0	0.0	0.0	0.0	0.0	0.0	0.0	0.0	0.0	0.0
NM_002501	4784	RefSeq_RNAs	H. sapiens	4784	H. sapiens	NFIX	nuclear factor I X	GO:0000122 negative regulation of transcription from RNA polymerase II promoter;GO:0045944 positive regulation of transcription from RNA polymerase II promoter;GO:0045892 negative regulation of transcription, DNA-templated		0.0	0.0	1.0	0.0	0.0	1.0	0.0	0.0	0.0	0.0	0.0	0.0	0.0	0.0	0.0	0.0	0.0	0.0	0.0	0.0
NM_001135610	7799	RefSeq_RNAs	H. sapiens	7799	H. sapiens	PRDM2	PR/SET domain 2	GO:0034968 histone lysine methylation;GO:0016571 histone methylation;GO:0018022 peptidyl-lysine methylation		0.0	0.0	0.0	0.0	0.0	0.0	0.0	0.0	0.0	0.0	0.0	0.0	1.0	0.0	0.0	0.0	0.0	0.0	1.0	0.0
NM_032184	84144	RefSeq_RNAs	H. sapiens	84144	H. sapiens	SYDE2	synapse defective Rho GTPase homolog 2	GO:0090630 activation of GTPase activity;GO:0043547 positive regulation of GTPase activity;GO:0051056 regulation of small GTPase mediated signal transduction		0.0	0.0	0.0	0.0	0.0	0.0	0.0	0.0	0.0	0.0	0.0	0.0	0.0	0.0	0.0	0.0	0.0	0.0	0.0	0.0
NM_018057	55117	RefSeq_RNAs	H. sapiens	55117	H. sapiens	SLC6A15	solute carrier family 6 member 15	GO:0035524 proline transmembrane transport;GO:0015820 leucine transport;GO:0015824 proline transport		0.0	0.0	0.0	0.0	0.0	0.0	0.0	0.0	0.0	0.0	0.0	0.0	0.0	0.0	0.0	0.0	0.0	0.0	0.0	0.0
NM_014899	22836	RefSeq_RNAs	H. sapiens	22836	H. sapiens	RHOBTB3	Rho related BTB domain containing 3	GO:0008584 male gonad development;GO:0046546 development of primary male sexual characteristics;GO:0042147 retrograde transport, endosome to Golgi		0.0	0.0	0.0	0.0	0.0	0.0	0.0	0.0	0.0	0.0	0.0	0.0	0.0	0.0	0.0	0.0	0.0	0.0	0.0	0.0
NM_004756	9253	RefSeq_RNAs	H. sapiens	9253	H. sapiens	NUMBL	NUMB like, endocytic adaptor protein	GO:0021849 neuroblast division in subventricular zone;GO:0021873 forebrain neuroblast division;GO:0021670 lateral ventricle development		0.0	0.0	0.0	0.0	0.0	0.0	0.0	0.0	0.0	0.0	0.0	0.0	0.0	0.0	0.0	0.0	0.0	0.0	0.0	0.0
NM_001145951	1678	RefSeq_RNAs	H. sapiens	1678	H. sapiens	TIMM8A	translocase of inner mitochondrial membrane 8A	GO:0072321 chaperone-mediated protein transport;GO:0015031 protein transport;GO:0015833 peptide transport		0.0	0.0	0.0	0.0	0.0	0.0	0.0	0.0	0.0	0.0	0.0	0.0	0.0	0.0	0.0	0.0	0.0	0.0	0.0	0.0
NM_001130012	9351	RefSeq_RNAs	H. sapiens	9351	H. sapiens	SLC9A3R2	SLC9A3 regulator 2	GO:0006461 protein complex assembly;GO:0070271 protein complex biogenesis;GO:0071822 protein complex subunit organization		0.0	0.0	0.0	0.0	0.0	0.0	0.0	0.0	0.0	0.0	0.0	0.0	0.0	0.0	0.0	0.0	0.0	0.0	0.0	0.0
NM_007213	11230	RefSeq_RNAs	H. sapiens	11230	H. sapiens	PRAF2	PRA1 domain family member 2	GO:0015813 L-glutamate transport;GO:0015800 acidic amino acid transport;GO:0015807 L-amino acid transport		0.0	0.0	0.0	0.0	0.0	0.0	0.0	0.0	0.0	0.0	0.0	0.0	0.0	0.0	0.0	0.0	0.0	0.0	0.0	0.0
NM_001143997	55753	RefSeq_RNAs	H. sapiens	55753	H. sapiens	OGDHL	oxoglutarate dehydrogenase-like	GO:0006096 glycolytic process;GO:0006757 ATP generation from ADP;GO:0006099 tricarboxylic acid cycle		0.0	0.0	0.0	0.0	0.0	0.0	0.0	0.0	0.0	0.0	0.0	0.0	0.0	0.0	0.0	1.0	0.0	0.0	0.0	1.0
NM_005513	2960	RefSeq_RNAs	H. sapiens	2960	H. sapiens	GTF2E1	general transcription factor IIE subunit 1	GO:0042795 snRNA transcription from RNA polymerase II promoter;GO:0009301 snRNA transcription;GO:0006368 transcription elongation from RNA polymerase II promoter		1.0	0.0	0.0	0.0	0.0	0.0	0.0	0.0	0.0	0.0	0.0	0.0	0.0	1.0	0.0	0.0	0.0	0.0	0.0	0.0
NM_006278	6484	RefSeq_RNAs	H. sapiens	6484	H. sapiens	ST3GAL4	ST3 beta-galactoside alpha-2,3-sialyltransferase 4	GO:0018146 keratan sulfate biosynthetic process;GO:0042339 keratan sulfate metabolic process;GO:0016266 O-glycan processing		0.0	0.0	0.0	0.0	0.0	0.0	0.0	0.0	0.0	0.0	0.0	0.0	0.0	0.0	0.0	0.0	0.0	0.0	0.0	0.0
NM_019107	56005	RefSeq_RNAs	H. sapiens	56005	H. sapiens	MYDGF	myeloid derived growth factor	GO:0036498 IRE1-mediated unfolded protein response;GO:0014068 positive regulation of phosphatidylinositol 3-kinase signaling;GO:0045766 positive regulation of angiogenesis		0.0	0.0	0.0	0.0	0.0	0.0	0.0	0.0	0.0	0.0	0.0	0.0	0.0	0.0	1.0	0.0	0.0	0.0	0.0	0.0
NM_198317	339451	RefSeq_RNAs	H. sapiens	339451	H. sapiens	KLHL17	kelch like family member 17	GO:0007420 brain development;GO:0016567 protein ubiquitination;GO:0030036 actin cytoskeleton organization		0.0	0.0	0.0	0.0	0.0	0.0	0.0	0.0	0.0	0.0	0.0	0.0	0.0	0.0	0.0	0.0	0.0	0.0	0.0	0.0
NM_001005463	253738	RefSeq_RNAs	H. sapiens	253738	H. sapiens	EBF3	early B-cell factor 3	GO:0045944 positive regulation of transcription from RNA polymerase II promoter;GO:0045893 positive regulation of transcription, DNA-templated;GO:1903508 positive regulation of nucleic acid-templated transcription		0.0	0.0	0.0	0.0	0.0	0.0	0.0	0.0	0.0	0.0	0.0	0.0	0.0	0.0	0.0	0.0	0.0	0.0	0.0	0.0
NM_175921	285636	RefSeq_RNAs	H. sapiens	285636	H. sapiens	C5orf51	chromosome 5 open reading frame 51			0.0	0.0	0.0	0.0	0.0	0.0	0.0	0.0	0.0	0.0	0.0	0.0	0.0	0.0	0.0	0.0	0.0	0.0	0.0	0.0
NM_182505	138241	RefSeq_RNAs	H. sapiens	138241	H. sapiens	C9orf85	chromosome 9 open reading frame 85			0.0	0.0	0.0	0.0	0.0	0.0	0.0	0.0	0.0	0.0	0.0	0.0	0.0	0.0	0.0	0.0	0.0	0.0	0.0	0.0
NR_029420	650226	RefSeq_RNAs	H. sapiens	650226	H. sapiens	LOC650226	ankyrin repeat domain 26 pseudogene			0.0	0.0	0.0	0.0	0.0	0.0	0.0	0.0	0.0	0.0	0.0	0.0	0.0	0.0	0.0	0.0	0.0	0.0	0.0	0.0
NM_145804	25841	RefSeq_RNAs	H. sapiens	25841	H. sapiens	ABTB2	ankyrin repeat and BTB domain containing 2	GO:0097237 cellular response to toxic substance;GO:0042787 protein ubiquitination involved in ubiquitin-dependent protein catabolic process;GO:0043161 proteasome-mediated ubiquitin-dependent protein catabolic process		0.0	1.0	0.0	0.0	0.0	0.0	0.0	0.0	0.0	0.0	0.0	0.0	0.0	0.0	0.0	0.0	0.0	0.0	0.0	0.0
NR_073179	100996307	RefSeq_RNAs	H. sapiens	100996307	H. sapiens	LIPE-AS1	LIPE antisense RNA 1			0.0	0.0	0.0	0.0	0.0	0.0	0.0	0.0	0.0	0.0	0.0	0.0	0.0	0.0	0.0	0.0	0.0	0.0	0.0	0.0
NM_024698	79751	RefSeq_RNAs	H. sapiens	79751	H. sapiens	SLC25A22	solute carrier family 25 member 22	GO:0089711 L-glutamate transmembrane transport;GO:0015813 L-glutamate transport;GO:1902475 L-alpha-amino acid transmembrane transport	L-Glutamic Acid (Symporter activity)	0.0	0.0	0.0	0.0	0.0	0.0	0.0	0.0	0.0	0.0	1.0	0.0	0.0	0.0	0.0	0.0	0.0	0.0	0.0	0.0
NM_032752	84838	RefSeq_RNAs	H. sapiens	84838	H. sapiens	ZNF496	zinc finger protein 496	GO:0000122 negative regulation of transcription from RNA polymerase II promoter;GO:0045892 negative regulation of transcription, DNA-templated;GO:0045893 positive regulation of transcription, DNA-templated		0.0	0.0	0.0	0.0	0.0	1.0	0.0	0.0	0.0	0.0	0.0	0.0	0.0	0.0	0.0	0.0	0.0	0.0	0.0	0.0
NM_016098	51660	RefSeq_RNAs	H. sapiens	51660	H. sapiens	MPC1	mitochondrial pyruvate carrier 1	GO:0061732 mitochondrial acetyl-CoA biosynthetic process from pyruvate;GO:1902361 mitochondrial pyruvate transmembrane transport;GO:0006850 mitochondrial pyruvate transport		0.0	0.0	0.0	0.0	0.0	0.0	0.0	0.0	0.0	0.0	1.0	0.0	0.0	0.0	0.0	0.0	0.0	0.0	0.0	1.0
NM_001142469	89927	RefSeq_RNAs	H. sapiens	89927	H. sapiens	C16orf45	chromosome 16 open reading frame 45	GO:0021822 negative regulation of cell motility involved in cerebral cortex radial glia guided migration;GO:0021814 cell motility involved in cerebral cortex radial glia guided migration;GO:0021819 layer formation in cerebral cortex		0.0	0.0	0.0	0.0	0.0	0.0	0.0	0.0	0.0	0.0	0.0	0.0	0.0	0.0	0.0	0.0	0.0	0.0	0.0	0.0
NM_001165036	4967	RefSeq_RNAs	H. sapiens	4967	H. sapiens	OGDH	oxoglutarate dehydrogenase	GO:0061034 olfactory bulb mitral cell layer development;GO:0006554 lysine catabolic process;GO:0021860 pyramidal neuron development	NADH (Thiamine pyrophosphate binding);Valproic Acid (Thiamine pyrophosphate binding)	0.0	0.0	0.0	0.0	0.0	0.0	0.0	0.0	0.0	0.0	0.0	0.0	0.0	0.0	0.0	1.0	0.0	0.0	0.0	1.0
NM_000981	6143	RefSeq_RNAs	H. sapiens	6143	H. sapiens	RPL19	ribosomal protein L19	GO:0006614 SRP-dependent cotranslational protein targeting to membrane;GO:0000184 nuclear-transcribed mRNA catabolic process, nonsense-mediated decay;GO:0006613 cotranslational protein targeting to membrane	Alpha-Hydroxy-Beta-Phenyl-Propionic Acid (Structural constituent of ribosome);Anisomycin (Structural constituent of ribosome);Puromycin (Structural constituent of ribosome)	1.0	1.0	0.0	1.0	0.0	0.0	0.0	1.0	0.0	1.0	0.0	0.0	0.0	1.0	0.0	0.0	0.0	0.0	0.0	0.0
NM_138565	2017	RefSeq_RNAs	H. sapiens	2017	H. sapiens	CTTN	cortactin	GO:0006930 substrate-dependent cell migration, cell extension;GO:0030516 regulation of axon extension;GO:0045987 positive regulation of smooth muscle contraction		0.0	1.0	0.0	0.0	0.0	0.0	0.0	0.0	1.0	0.0	1.0	0.0	0.0	0.0	1.0	0.0	0.0	0.0	0.0	0.0
NM_013982	9542	RefSeq_RNAs	H. sapiens	9542	H. sapiens	NRG2	neuregulin 2	GO:0038128 ERBB2 signaling pathway;GO:1901185 negative regulation of ERBB signaling pathway;GO:0046854 phosphatidylinositol phosphorylation		0.0	0.0	0.0	0.0	0.0	0.0	0.0	0.0	0.0	0.0	0.0	0.0	0.0	0.0	0.0	0.0	0.0	0.0	0.0	0.0
NM_173791	118987	RefSeq_RNAs	H. sapiens	118987	H. sapiens	PDZD8	PDZ domain containing 8	GO:0016032 viral process;GO:0022604 regulation of cell morphogenesis;GO:0044403 symbiosis, encompassing mutualism through parasitism		0.0	0.0	0.0	0.0	0.0	0.0	0.0	0.0	0.0	0.0	0.0	0.0	0.0	1.0	0.0	0.0	0.0	0.0	0.0	0.0
NR_049766	114789	RefSeq_RNAs	H. sapiens	114789	H. sapiens	SLC25A25	solute carrier family 25 member 25	GO:0015866 ADP transport;GO:0015867 ATP transport;GO:0051503 adenine nucleotide transport		0.0	0.0	0.0	0.0	0.0	0.0	0.0	0.0	0.0	0.0	1.0	0.0	0.0	0.0	0.0	1.0	0.0	0.0	0.0	0.0
NM_006602	10732	RefSeq_RNAs	H. sapiens	10732	H. sapiens	TCFL5	transcription factor like 5	GO:0007283 spermatogenesis;GO:0048232 male gamete generation;GO:0007276 gamete generation		0.0	0.0	0.0	0.0	0.0	0.0	0.0	0.0	0.0	0.0	0.0	0.0	0.0	0.0	0.0	0.0	0.0	0.0	0.0	0.0
NM_001253725	79412	RefSeq_RNAs	H. sapiens	79412	H. sapiens	KREMEN2	kringle containing transmembrane protein 2	GO:0090090 negative regulation of canonical Wnt signaling pathway;GO:0030178 negative regulation of Wnt signaling pathway;GO:0060828 regulation of canonical Wnt signaling pathway		0.0	0.0	0.0	0.0	0.0	0.0	0.0	0.0	0.0	0.0	0.0	0.0	0.0	0.0	0.0	0.0	0.0	0.0	0.0	0.0
NM_058163	90121	RefSeq_RNAs	H. sapiens	90121	H. sapiens	TSR2	TSR2, ribosome maturation factor	GO:0000462 maturation of SSU-rRNA from tricistronic rRNA transcript (SSU-rRNA, 5.8S rRNA, LSU-rRNA);GO:0030490 maturation of SSU-rRNA;GO:0042274 ribosomal small subunit biogenesis		1.0	0.0	0.0	0.0	0.0	0.0	1.0	0.0	0.0	0.0	0.0	0.0	0.0	0.0	0.0	0.0	0.0	0.0	0.0	0.0
NM_016343	1063	RefSeq_RNAs	H. sapiens	1063	H. sapiens	CENPF	centromere protein F	GO:0007094 mitotic spindle assembly checkpoint;GO:0071174 mitotic spindle checkpoint;GO:0045841 negative regulation of mitotic metaphase/anaphase transition		0.0	0.0	1.0	0.0	1.0	0.0	0.0	0.0	0.0	0.0	0.0	0.0	0.0	0.0	0.0	0.0	0.0	0.0	0.0	0.0
NM_001142307	2965	RefSeq_RNAs	H. sapiens	2965	H. sapiens	GTF2H1	general transcription factor IIH subunit 1	GO:0006295 nucleotide-excision repair, DNA incision, 3'-to lesion;GO:0000717 nucleotide-excision repair, DNA duplex unwinding;GO:0006293 nucleotide-excision repair, preincision complex stabilization		1.0	0.0	1.0	0.0	1.0	0.0	1.0	0.0	0.0	1.0	0.0	0.0	0.0	0.0	0.0	0.0	0.0	0.0	0.0	0.0
NM_020718	57478	RefSeq_RNAs	H. sapiens	57478	H. sapiens	USP31	ubiquitin specific peptidase 31	GO:0016579 protein deubiquitination;GO:0006511 ubiquitin-dependent protein catabolic process;GO:0070646 protein modification by small protein removal		0.0	1.0	0.0	0.0	0.0	0.0	0.0	0.0	0.0	0.0	0.0	0.0	0.0	0.0	0.0	0.0	0.0	0.0	0.0	0.0
NM_174889	91942	RefSeq_RNAs	H. sapiens	91942	H. sapiens	NDUFAF2	NADH:ubiquinone oxidoreductase complex assembly factor 2	GO:0061179 negative regulation of insulin secretion involved in cellular response to glucose stimulus;GO:0046676 negative regulation of insulin secretion;GO:0061178 regulation of insulin secretion involved in cellular response to glucose stimulus		0.0	0.0	0.0	0.0	0.0	0.0	0.0	0.0	0.0	0.0	1.0	1.0	0.0	0.0	0.0	1.0	0.0	0.0	0.0	0.0
NM_025161	80233	RefSeq_RNAs	H. sapiens	80233	H. sapiens	FAAP100	Fanconi anemia core complex associated protein 100	GO:0036297 interstrand cross-link repair;GO:0006281 DNA repair;GO:0006974 cellular response to DNA damage stimulus		0.0	0.0	1.0	0.0	0.0	0.0	0.0	0.0	0.0	0.0	0.0	0.0	0.0	0.0	0.0	0.0	0.0	0.0	0.0	0.0
NM_001166168	10783	RefSeq_RNAs	H. sapiens	10783	H. sapiens	NEK6	NIMA related kinase 6	GO:0007077 mitotic nuclear envelope disassembly;GO:0030071 regulation of mitotic metaphase/anaphase transition;GO:0007091 metaphase/anaphase transition of mitotic cell cycle		0.0	0.0	1.0	0.0	1.0	0.0	0.0	0.0	0.0	0.0	0.0	0.0	0.0	0.0	0.0	0.0	1.0	0.0	0.0	0.0
NM_001199399	4750	RefSeq_RNAs	H. sapiens	4750	H. sapiens	NEK1	NIMA related kinase 1	GO:0018108 peptidyl-tyrosine phosphorylation;GO:0060271 cilium assembly;GO:0018212 peptidyl-tyrosine modification		0.0	0.0	0.0	0.0	1.0	0.0	0.0	0.0	0.0	0.0	0.0	0.0	0.0	0.0	0.0	0.0	0.0	0.0	0.0	0.0
NM_001042	6517	RefSeq_RNAs	H. sapiens	6517	H. sapiens	SLC2A4	solute carrier family 2 member 4	GO:0044381 glucose import in response to insulin stimulus;GO:0010021 amylopectin biosynthetic process;GO:1904659 glucose transmembrane transport		0.0	0.0	0.0	0.0	0.0	0.0	0.0	0.0	0.0	0.0	0.0	1.0	0.0	0.0	0.0	0.0	0.0	0.0	0.0	0.0
NM_005685	9569	RefSeq_RNAs	H. sapiens	9569	H. sapiens	GTF2IRD1	GTF2I repeat domain containing 1	GO:0014886 transition between slow and fast fiber;GO:0014733 regulation of skeletal muscle adaptation;GO:0043501 skeletal muscle adaptation		0.0	0.0	0.0	0.0	0.0	0.0	0.0	0.0	0.0	0.0	0.0	0.0	0.0	0.0	0.0	0.0	0.0	0.0	0.0	0.0
NM_001271681	29920	RefSeq_RNAs	H. sapiens	29920	H. sapiens	PYCR2	pyrroline-5-carboxylate reductase family member 2	GO:0055129 L-proline biosynthetic process;GO:0006561 proline biosynthetic process;GO:0006560 proline metabolic process	NADH (Pyrroline-5-carboxylate reductase activity);L-Proline (Pyrroline-5-carboxylate reductase activity)	0.0	0.0	0.0	0.0	0.0	0.0	0.0	0.0	0.0	0.0	0.0	0.0	0.0	0.0	0.0	1.0	0.0	0.0	0.0	1.0
NM_001011554	64849	RefSeq_RNAs	H. sapiens	64849	H. sapiens	SLC13A3	solute carrier family 13 member 3	GO:0071422 succinate transmembrane transport;GO:0015744 succinate transport;GO:0015746 citrate transport	Succinic acid (Succinate transmembrane transporter activity)	0.0	0.0	0.0	0.0	0.0	0.0	0.0	0.0	0.0	0.0	0.0	0.0	0.0	0.0	0.0	0.0	0.0	0.0	0.0	0.0
NM_001171166	23125	RefSeq_RNAs	H. sapiens	23125	H. sapiens	CAMTA2	calmodulin binding transcription activator 2	GO:0014898 cardiac muscle hypertrophy in response to stress;GO:0014887 cardiac muscle adaptation;GO:0003299 muscle hypertrophy in response to stress		0.0	0.0	0.0	0.0	0.0	0.0	0.0	0.0	0.0	0.0	0.0	0.0	0.0	0.0	0.0	0.0	0.0	0.0	0.0	0.0
NM_152240	64393	RefSeq_RNAs	H. sapiens	64393	H. sapiens	ZMAT3	zinc finger matrin-type 3	GO:0072332 intrinsic apoptotic signaling pathway by p53 class mediator;GO:0097193 intrinsic apoptotic signaling pathway;GO:0072331 signal transduction by p53 class mediator		0.0	0.0	1.0	0.0	0.0	0.0	0.0	0.0	0.0	0.0	0.0	0.0	0.0	0.0	1.0	0.0	0.0	1.0	0.0	0.0
NM_014870	9923	RefSeq_RNAs	H. sapiens	9923	H. sapiens	ZBTB40	zinc finger and BTB domain containing 40	GO:0030282 bone mineralization;GO:0031214 biomineral tissue development;GO:0001503 ossification		0.0	0.0	1.0	0.0	0.0	0.0	0.0	0.0	0.0	0.0	0.0	0.0	0.0	0.0	0.0	0.0	0.0	0.0	0.0	0.0
NM_021628	59344	RefSeq_RNAs	H. sapiens	59344	H. sapiens	ALOXE3	arachidonate lipoxygenase 3	GO:0051122 hepoxilin biosynthetic process;GO:0051121 hepoxilin metabolic process;GO:0043651 linoleic acid metabolic process		0.0	0.0	0.0	0.0	0.0	0.0	0.0	1.0	0.0	0.0	0.0	0.0	0.0	0.0	0.0	1.0	0.0	0.0	0.0	1.0
NM_033388	89849	RefSeq_RNAs	H. sapiens	89849	H. sapiens	ATG16L2	autophagy related 16 like 2	GO:0039689 negative stranded viral RNA replication;GO:0039694 viral RNA genome replication;GO:0044034 multi-organism biosynthetic process		0.0	0.0	0.0	0.0	0.0	0.0	0.0	0.0	1.0	1.0	0.0	0.0	0.0	1.0	0.0	0.0	0.0	0.0	0.0	0.0
NM_004422	1856	RefSeq_RNAs	H. sapiens	1856	H. sapiens	DVL2	dishevelled segment polarity protein 2	GO:0090179 planar cell polarity pathway involved in neural tube closure;GO:0090178 regulation of establishment of planar polarity involved in neural tube closure;GO:0022007 convergent extension involved in neural plate elongation		0.0	0.0	0.0	0.0	0.0	0.0	0.0	0.0	0.0	0.0	0.0	0.0	0.0	0.0	0.0	0.0	1.0	0.0	0.0	0.0
NR_033905	60625	RefSeq_RNAs	H. sapiens	60625	H. sapiens	DHX35	DEAH-box helicase 35	GO:0000398 mRNA splicing, via spliceosome;GO:0000377 RNA splicing, via transesterification reactions with bulged adenosine as nucleophile;GO:0000375 RNA splicing, via transesterification reactions		1.0	0.0	0.0	0.0	0.0	0.0	0.0	0.0	0.0	1.0	0.0	0.0	0.0	0.0	0.0	0.0	0.0	0.0	0.0	0.0
NM_005231	2017	RefSeq_RNAs	H. sapiens	2017	H. sapiens	CTTN	cortactin	GO:0006930 substrate-dependent cell migration, cell extension;GO:0030516 regulation of axon extension;GO:0045987 positive regulation of smooth muscle contraction		0.0	1.0	0.0	0.0	0.0	0.0	0.0	0.0	1.0	0.0	1.0	0.0	0.0	0.0	1.0	0.0	0.0	0.0	0.0	0.0
NM_017845	54951	RefSeq_RNAs	H. sapiens	54951	H. sapiens	COMMD8	COMM domain containing 8	GO:0006355 regulation of transcription, DNA-templated;GO:1903506 regulation of nucleic acid-templated transcription;GO:0006351 transcription, DNA-templated		0.0	0.0	0.0	0.0	0.0	0.0	0.0	0.0	0.0	0.0	0.0	0.0	0.0	0.0	0.0	0.0	0.0	0.0	0.0	0.0
NM_001100878	642475	RefSeq_RNAs	H. sapiens	642475	H. sapiens	MROH6	maestro heat like repeat family member 6			0.0	0.0	0.0	0.0	0.0	0.0	0.0	0.0	0.0	0.0	0.0	0.0	0.0	0.0	0.0	0.0	0.0	0.0	0.0	0.0
NM_001287529	126321	RefSeq_RNAs	H. sapiens	126321	H. sapiens	MFSD12	major facilitator superfamily domain containing 12	GO:0006810 transport;GO:0051234 establishment of localization;GO:0051179 localization		0.0	0.0	0.0	0.0	0.0	0.0	0.0	0.0	0.0	0.0	0.0	0.0	0.0	0.0	0.0	0.0	0.0	0.0	0.0	0.0
NM_014256	10331	RefSeq_RNAs	H. sapiens	10331	H. sapiens	B3GNT3	UDP-GlcNAc:betaGal beta-1,3-N-acetylglucosaminyltransferase 3	GO:0030311 poly-N-acetyllactosamine biosynthetic process;GO:0018146 keratan sulfate biosynthetic process;GO:0030309 poly-N-acetyllactosamine metabolic process		0.0	0.0	0.0	0.0	0.0	0.0	0.0	0.0	0.0	0.0	0.0	0.0	0.0	0.0	0.0	0.0	0.0	0.0	0.0	0.0
NM_018708	55527	RefSeq_RNAs	H. sapiens	55527	H. sapiens	FEM1A	fem-1 homolog A	GO:0051438 regulation of ubiquitin-protein transferase activity;GO:0050728 negative regulation of inflammatory response;GO:0031396 regulation of protein ubiquitination		0.0	1.0	0.0	0.0	0.0	0.0	0.0	0.0	0.0	0.0	0.0	0.0	0.0	0.0	0.0	0.0	0.0	0.0	0.0	0.0
NM_001278344	88	RefSeq_RNAs	H. sapiens	88	H. sapiens	ACTN2	actinin alpha 2	GO:0051695 actin filament uncapping;GO:0086097 phospholipase C-activating angiotensin-activated signaling pathway;GO:1901017 negative regulation of potassium ion transmembrane transporter activity		0.0	0.0	0.0	1.0	0.0	0.0	0.0	0.0	0.0	0.0	0.0	1.0	0.0	0.0	0.0	0.0	0.0	0.0	0.0	0.0
NM_023934	65991	RefSeq_RNAs	H. sapiens	65991	H. sapiens	FUNDC2	FUN14 domain containing 2	GO:0000422 mitophagy;GO:0061726 mitochondrion disassembly;GO:1903008 organelle disassembly		0.0	0.0	0.0	0.0	0.0	0.0	0.0	0.0	1.0	0.0	1.0	0.0	0.0	0.0	0.0	0.0	0.0	0.0	0.0	0.0
NM_001015508	29942	RefSeq_RNAs	H. sapiens	29942	H. sapiens	PURG	purine rich element binding protein G			0.0	0.0	0.0	0.0	0.0	0.0	0.0	0.0	0.0	0.0	0.0	0.0	0.0	0.0	0.0	0.0	0.0	0.0	0.0	0.0
NM_080836	140901	RefSeq_RNAs	H. sapiens	140901	H. sapiens	STK35	serine/threonine kinase 35	GO:0006468 protein phosphorylation;GO:0016310 phosphorylation;GO:0006796 phosphate-containing compound metabolic process		0.0	0.0	0.0	0.0	0.0	0.0	0.0	0.0	0.0	0.0	0.0	0.0	0.0	0.0	0.0	0.0	0.0	0.0	0.0	0.0
NM_005833	10244	RefSeq_RNAs	H. sapiens	10244	H. sapiens	RABEPK	Rab9 effector protein with kelch motifs	GO:0006904 vesicle docking involved in exocytosis;GO:0048278 vesicle docking;GO:0022406 membrane docking		0.0	0.0	0.0	0.0	0.0	0.0	0.0	0.0	0.0	0.0	0.0	0.0	0.0	0.0	0.0	0.0	0.0	0.0	0.0	0.0
NM_002128	3146	RefSeq_RNAs	H. sapiens	3146	H. sapiens	HMGB1	high mobility group box 1	GO:0034165 positive regulation of toll-like receptor 9 signaling pathway;GO:0034163 regulation of toll-like receptor 9 signaling pathway;GO:0045063 T-helper 1 cell differentiation	CTI-01 (Transcription factor binding)	0.0	1.0	1.0	1.0	0.0	1.0	1.0	0.0	1.0	1.0	0.0	0.0	0.0	0.0	0.0	0.0	1.0	1.0	0.0	0.0
NR_027635	79029	RefSeq_RNAs	H. sapiens	79029	H. sapiens	SPATA5L1	spermatogenesis associated 5 like 1			0.0	0.0	0.0	0.0	0.0	0.0	0.0	0.0	0.0	0.0	0.0	0.0	0.0	0.0	0.0	0.0	0.0	0.0	0.0	0.0
NM_001284342	154807	RefSeq_RNAs	H. sapiens	154807	H. sapiens	VKORC1L1	vitamin K epoxide reductase complex subunit 1 like 1	GO:0042373 vitamin K metabolic process;GO:0017187 peptidyl-glutamic acid carboxylation;GO:0018214 protein carboxylation	Menadione (Vitamin-k-epoxide reductase (warfarin-sensitive) activity)	0.0	0.0	0.0	0.0	0.0	0.0	0.0	0.0	0.0	0.0	0.0	0.0	0.0	0.0	0.0	1.0	0.0	0.0	0.0	0.0
NM_014779	9819	RefSeq_RNAs	H. sapiens	9819	H. sapiens	TSC22D2	TSC22 domain family member 2	GO:0006970 response to osmotic stress;GO:0009628 response to abiotic stimulus;GO:0006355 regulation of transcription, DNA-templated		0.0	0.0	0.0	0.0	0.0	0.0	0.0	0.0	0.0	0.0	0.0	0.0	0.0	0.0	0.0	0.0	0.0	0.0	0.0	0.0
NM_014615	23199	RefSeq_RNAs	H. sapiens	23199	H. sapiens	GSE1	Gse1 coiled-coil protein			0.0	0.0	0.0	0.0	0.0	0.0	0.0	0.0	0.0	0.0	0.0	0.0	0.0	0.0	0.0	0.0	0.0	0.0	0.0	0.0
NM_001278712	64422	RefSeq_RNAs	H. sapiens	64422	H. sapiens	ATG3	autophagy related 3	GO:0050765 negative regulation of phagocytosis;GO:0043653 mitochondrial fragmentation involved in apoptotic process;GO:0045806 negative regulation of endocytosis		0.0	0.0	0.0	1.0	0.0	0.0	0.0	0.0	1.0	0.0	1.0	0.0	0.0	0.0	0.0	0.0	0.0	0.0	0.0	0.0
NM_078483	206358	RefSeq_RNAs	H. sapiens	206358	H. sapiens	SLC36A1	solute carrier family 36 member 1	GO:0015808 L-alanine transport;GO:0035524 proline transmembrane transport;GO:0032328 alanine transport	Glycine (L-proline transmembrane transporter activity);L-Alanine (L-proline transmembrane transporter activity)	0.0	0.0	0.0	0.0	0.0	0.0	0.0	0.0	0.0	0.0	0.0	0.0	0.0	0.0	0.0	0.0	0.0	0.0	0.0	0.0
NM_018235	55748	RefSeq_RNAs	H. sapiens	55748	H. sapiens	CNDP2	CNDP dipeptidase 2 (metallopeptidase M20 family)	GO:0006750 glutathione biosynthetic process;GO:0019184 nonribosomal peptide biosynthetic process;GO:0000096 sulfur amino acid metabolic process		0.0	0.0	0.0	0.0	0.0	0.0	0.0	1.0	0.0	0.0	0.0	0.0	0.0	0.0	0.0	0.0	0.0	0.0	0.0	1.0
NR_029410	389765	RefSeq_RNAs	H. sapiens	389765	H. sapiens	LOC389765	kinesin family member 27 pseudogene			0.0	0.0	0.0	0.0	0.0	0.0	0.0	0.0	0.0	0.0	0.0	0.0	0.0	0.0	0.0	0.0	0.0	0.0	0.0	0.0
NM_001287748	2222	RefSeq_RNAs	H. sapiens	2222	H. sapiens	FDFT1	farnesyl-diphosphate farnesyltransferase 1	GO:0045338 farnesyl diphosphate metabolic process;GO:0006696 ergosterol biosynthetic process;GO:0008204 ergosterol metabolic process	TAK-475 (Squalene synthase activity)	0.0	0.0	0.0	0.0	0.0	0.0	0.0	0.0	0.0	0.0	0.0	0.0	0.0	0.0	0.0	1.0	0.0	0.0	0.0	1.0
NM_001177665	55183	RefSeq_RNAs	H. sapiens	55183	H. sapiens	RIF1	replication timing regulatory factor 1	GO:2001034 positive regulation of double-strand break repair via nonhomologous end joining;GO:0051574 positive regulation of histone H3-K9 methylation;GO:2001032 regulation of double-strand break repair via nonhomologous end joining		0.0	0.0	1.0	0.0	0.0	1.0	0.0	0.0	0.0	0.0	0.0	0.0	1.0	0.0	0.0	0.0	1.0	0.0	1.0	0.0
NM_022365	64215	RefSeq_RNAs	H. sapiens	64215	H. sapiens	DNAJC1	DnaJ heat shock protein family (Hsp40) member C1	GO:0032781 positive regulation of ATPase activity;GO:0043462 regulation of ATPase activity;GO:0050708 regulation of protein secretion		0.0	0.0	0.0	0.0	0.0	0.0	0.0	1.0	0.0	0.0	0.0	0.0	0.0	0.0	0.0	0.0	0.0	0.0	0.0	0.0
NR_024252	729375	RefSeq_RNAs	H. sapiens	729375	H. sapiens	FAM86HP	family with sequence similarity 86, member A pseudogene			0.0	0.0	0.0	0.0	0.0	0.0	0.0	0.0	0.0	0.0	0.0	0.0	0.0	0.0	0.0	0.0	0.0	0.0	0.0	0.0
NM_001135032	84141	RefSeq_RNAs	H. sapiens	84141	H. sapiens	EVA1A	eva-1 homolog A, regulator of programmed cell death	GO:0006914 autophagy;GO:0006915 apoptotic process;GO:0012501 programmed cell death		0.0	0.0	0.0	0.0	0.0	0.0	0.0	0.0	1.0	0.0	0.0	0.0	0.0	0.0	0.0	0.0	0.0	0.0	0.0	0.0
NM_000182	3030	RefSeq_RNAs	H. sapiens	3030	H. sapiens	HADHA	hydroxyacyl-CoA dehydrogenase/3-ketoacyl-CoA thiolase/enoyl-CoA hydratase (trifunctional protein), alpha subunit	GO:0035965 cardiolipin acyl-chain remodeling;GO:0032048 cardiolipin metabolic process;GO:0006635 fatty acid beta-oxidation	NADH (Nad binding)	0.0	0.0	0.0	0.0	0.0	0.0	0.0	0.0	0.0	0.0	0.0	1.0	0.0	0.0	0.0	1.0	0.0	0.0	0.0	1.0
NM_001256399	64834	RefSeq_RNAs	H. sapiens	64834	H. sapiens	ELOVL1	ELOVL fatty acid elongase 1	GO:0034625 fatty acid elongation, monounsaturated fatty acid;GO:0036109 alpha-linolenic acid metabolic process;GO:0019367 fatty acid elongation, saturated fatty acid		0.0	0.0	0.0	0.0	0.0	0.0	0.0	0.0	0.0	0.0	0.0	0.0	0.0	0.0	0.0	0.0	0.0	0.0	0.0	1.0
NM_212471	5573	RefSeq_RNAs	H. sapiens	5573	H. sapiens	PRKAR1A	protein kinase cAMP-dependent type I regulatory subunit alpha	GO:0046007 negative regulation of activated T cell proliferation;GO:2000480 negative regulation of cAMP-dependent protein kinase activity;GO:0034199 activation of protein kinase A activity	Sp-Adenosine-3',5'-Cyclic-Monophosphorothioate (Ubiquitin protein ligase binding);Cyclic Guanosine Monophosphate (Ubiquitin protein ligase binding);Cyclic Adenosine Monophosphate (Ubiquitin protein ligase binding);GEM-231 (Ubiquitin protein ligase binding)	0.0	0.0	0.0	0.0	1.0	0.0	0.0	0.0	0.0	0.0	0.0	1.0	0.0	0.0	0.0	0.0	0.0	0.0	0.0	0.0
NM_014011	9655	RefSeq_RNAs	H. sapiens	9655	H. sapiens	SOCS5	suppressor of cytokine signaling 5	GO:0045629 negative regulation of T-helper 2 cell differentiation;GO:0045627 positive regulation of T-helper 1 cell differentiation;GO:0045625 regulation of T-helper 1 cell differentiation		0.0	1.0	0.0	0.0	0.0	0.0	0.0	0.0	0.0	0.0	0.0	0.0	0.0	0.0	1.0	0.0	0.0	0.0	0.0	0.0
NM_025225	80339	RefSeq_RNAs	H. sapiens	80339	H. sapiens	PNPLA3	patatin like phospholipase domain containing 3	GO:0036153 triglyceride acyl-chain remodeling;GO:0036155 acylglycerol acyl-chain remodeling;GO:0019433 triglyceride catabolic process		0.0	0.0	0.0	0.0	0.0	0.0	0.0	0.0	0.0	0.0	0.0	0.0	0.0	0.0	0.0	0.0	0.0	0.0	0.0	0.0
NM_005904	4092	RefSeq_RNAs	H. sapiens	4092	H. sapiens	SMAD7	SMAD family member 7	GO:0060373 regulation of ventricular cardiac muscle cell membrane depolarization;GO:0060394 negative regulation of pathway-restricted SMAD protein phosphorylation;GO:0010944 negative regulation of transcription by competitive promoter binding		0.0	1.0	0.0	0.0	0.0	1.0	0.0	0.0	0.0	0.0	0.0	0.0	0.0	0.0	0.0	0.0	0.0	0.0	0.0	0.0
NR_110301	100131213	RefSeq_RNAs	H. sapiens	100131213	H. sapiens	ZNF503-AS2	ZNF503 antisense RNA 2			0.0	0.0	0.0	0.0	0.0	0.0	0.0	0.0	0.0	0.0	0.0	0.0	0.0	0.0	0.0	0.0	0.0	0.0	0.0	0.0
NM_017550	54531	RefSeq_RNAs	H. sapiens	54531	H. sapiens	MIER2	MIER family member 2	GO:0006355 regulation of transcription, DNA-templated;GO:1903506 regulation of nucleic acid-templated transcription;GO:0006351 transcription, DNA-templated		0.0	0.0	0.0	0.0	0.0	0.0	0.0	0.0	0.0	0.0	0.0	0.0	0.0	0.0	0.0	0.0	0.0	0.0	0.0	0.0
NM_003043	6533	RefSeq_RNAs	H. sapiens	6533	H. sapiens	SLC6A6	solute carrier family 6 member 6	GO:0015734 taurine transport;GO:0042918 alkanesulfonate transport;GO:0042908 xenobiotic transport		0.0	0.0	0.0	0.0	0.0	0.0	0.0	0.0	0.0	0.0	0.0	0.0	0.0	0.0	0.0	0.0	0.0	0.0	0.0	1.0
NM_000152	2548	RefSeq_RNAs	H. sapiens	2548	H. sapiens	GAA	glucosidase alpha, acid	GO:0002086 diaphragm contraction;GO:0003011 involuntary skeletal muscle contraction;GO:0043181 vacuolar sequestering	Acarbose (Maltose alpha-glucosidase activity);Miglitol (Maltose alpha-glucosidase activity);AT2220 (Maltose alpha-glucosidase activity)	0.0	0.0	0.0	0.0	0.0	0.0	0.0	0.0	0.0	0.0	0.0	0.0	0.0	0.0	0.0	1.0	0.0	0.0	0.0	0.0
NM_000810	2558	RefSeq_RNAs	H. sapiens	2558	H. sapiens	GABRA5	gamma-aminobutyric acid type A receptor alpha5 subunit	GO:0060119 inner ear receptor cell development;GO:0090102 cochlea development;GO:0060384 innervation	Temazepam (Transporter activity);Butalbital (Transporter activity);Talbutal (Transporter activity);Pentobarbital (Transporter activity);Meprobamate (Transporter activity);Eszopiclone (Transporter activity);Secobarbital (Transporter activity);Metharbital (Transporter activity);Adinazolam (Transporter activity);Thiopental (Transporter activity);Midazolam (Transporter activity);Flurazepam (Transport…	0.0	0.0	0.0	0.0	0.0	0.0	0.0	0.0	0.0	0.0	0.0	0.0	0.0	0.0	1.0	0.0	0.0	0.0	0.0	0.0
NM_002616	5187	RefSeq_RNAs	H. sapiens	5187	H. sapiens	PER1	period circadian clock 1	GO:2000323 negative regulation of glucocorticoid receptor signaling pathway;GO:2000322 regulation of glucocorticoid receptor signaling pathway;GO:0042921 glucocorticoid receptor signaling pathway		0.0	0.0	0.0	0.0	0.0	1.0	0.0	1.0	0.0	0.0	0.0	0.0	1.0	0.0	1.0	0.0	1.0	0.0	0.0	0.0
NM_001136196	30000	RefSeq_RNAs	H. sapiens	30000	H. sapiens	TNPO2	transportin 2	GO:0006610 ribosomal protein import into nucleus;GO:0006607 NLS-bearing protein import into nucleus;GO:0000060 protein import into nucleus, translocation		0.0	0.0	0.0	1.0	0.0	0.0	0.0	0.0	0.0	0.0	0.0	0.0	0.0	0.0	0.0	0.0	0.0	0.0	0.0	0.0
NM_014905	2744	RefSeq_RNAs	H. sapiens	2744	H. sapiens	GLS	glutaminase	GO:0006543 glutamine catabolic process;GO:0006537 glutamate biosynthetic process;GO:0002087 regulation of respiratory gaseous exchange by neurological system process	L-Glutamic Acid (Glutaminase activity)	0.0	0.0	0.0	0.0	0.0	0.0	0.0	0.0	0.0	0.0	0.0	0.0	0.0	0.0	0.0	0.0	0.0	0.0	0.0	1.0
NM_001145295	55768	RefSeq_RNAs	H. sapiens	55768	H. sapiens	NGLY1	N-glycanase 1	GO:0006515 misfolded or incompletely synthesized protein catabolic process;GO:0006516 glycoprotein catabolic process;GO:0006517 protein deglycosylation		0.0	1.0	0.0	0.0	0.0	0.0	0.0	0.0	0.0	0.0	0.0	0.0	0.0	0.0	0.0	0.0	0.0	0.0	0.0	0.0
NM_001242831	60481	RefSeq_RNAs	H. sapiens	60481	H. sapiens	ELOVL5	ELOVL fatty acid elongase 5	GO:0034625 fatty acid elongation, monounsaturated fatty acid;GO:0034626 fatty acid elongation, polyunsaturated fatty acid;GO:0036109 alpha-linolenic acid metabolic process		0.0	0.0	0.0	0.0	0.0	0.0	0.0	0.0	0.0	0.0	0.0	0.0	0.0	0.0	0.0	0.0	0.0	0.0	0.0	1.0
NM_017998	55071	RefSeq_RNAs	H. sapiens	55071	H. sapiens	C9orf40	chromosome 9 open reading frame 40			0.0	0.0	0.0	0.0	0.0	0.0	0.0	0.0	0.0	0.0	0.0	0.0	0.0	0.0	0.0	0.0	0.0	0.0	0.0	0.0
NM_001145549	81567	RefSeq_RNAs	H. sapiens	81567	H. sapiens	TXNDC5	thioredoxin domain containing 5	GO:0043312 neutrophil degranulation;GO:0002283 neutrophil activation involved in immune response;GO:0043277 apoptotic cell clearance		0.0	0.0	0.0	0.0	0.0	0.0	0.0	0.0	0.0	0.0	0.0	0.0	0.0	0.0	1.0	0.0	0.0	0.0	0.0	0.0
NM_014243	9508	RefSeq_RNAs	H. sapiens	9508	H. sapiens	ADAMTS3	ADAM metallopeptidase with thrombospondin type 1 motif 3	GO:1900748 positive regulation of vascular endothelial growth factor signaling pathway;GO:1900746 regulation of vascular endothelial growth factor signaling pathway;GO:1902547 regulation of cellular response to vascular endothelial growth factor stimulus		0.0	0.0	0.0	0.0	0.0	0.0	0.0	0.0	0.0	0.0	0.0	0.0	0.0	0.0	0.0	0.0	0.0	0.0	0.0	0.0
NM_018322	55776	RefSeq_RNAs	H. sapiens	55776	H. sapiens	SAYSD1	SAYSVFN motif domain containing 1			0.0	0.0	0.0	0.0	0.0	0.0	0.0	0.0	0.0	0.0	0.0	0.0	0.0	0.0	0.0	0.0	0.0	0.0	0.0	0.0
NM_198580	376497	RefSeq_RNAs	H. sapiens	376497	H. sapiens	SLC27A1	solute carrier family 27 member 1	GO:0001579 medium-chain fatty acid transport;GO:0031652 positive regulation of heat generation;GO:0032049 cardiolipin biosynthetic process		0.0	0.0	0.0	0.0	0.0	0.0	0.0	0.0	0.0	0.0	0.0	1.0	0.0	0.0	0.0	0.0	0.0	0.0	0.0	1.0
NR_029193	100287216	RefSeq_RNAs	H. sapiens	100287216	H. sapiens	SH3RF3-AS1	SH3RF3 antisense RNA 1			0.0	0.0	0.0	0.0	0.0	0.0	0.0	0.0	0.0	0.0	0.0	0.0	0.0	0.0	0.0	0.0	0.0	0.0	0.0	0.0
NM_001113434	339263	RefSeq_RNAs	H. sapiens	339263	H. sapiens	C17orf51	chromosome 17 open reading frame 51			0.0	0.0	0.0	0.0	0.0	0.0	0.0	0.0	0.0	0.0	0.0	0.0	0.0	0.0	0.0	0.0	0.0	0.0	0.0	0.0
NM_012117	23468	RefSeq_RNAs	H. sapiens	23468	H. sapiens	CBX5	chromobox 5	GO:0007596 blood coagulation;GO:0007599 hemostasis;GO:0050817 coagulation		0.0	0.0	0.0	0.0	0.0	0.0	0.0	0.0	0.0	0.0	0.0	0.0	0.0	1.0	0.0	0.0	0.0	0.0	0.0	0.0
NR_104109	538	RefSeq_RNAs	H. sapiens	538	H. sapiens	ATP7A	ATPase copper transporting alpha	GO:0021702 cerebellar Purkinje cell differentiation;GO:0034760 negative regulation of iron ion transmembrane transport;GO:0021694 cerebellar Purkinje cell layer formation		0.0	0.0	0.0	0.0	0.0	0.0	0.0	0.0	0.0	0.0	1.0	1.0	1.0	0.0	0.0	1.0	0.0	0.0	0.0	1.0
NM_004225	9258	RefSeq_RNAs	H. sapiens	9258	H. sapiens	MFHAS1	malignant fibrous histiocytoma amplified sequence 1	GO:0007264 small GTPase mediated signal transduction;GO:0035556 intracellular signal transduction;GO:0007165 signal transduction		0.0	0.0	0.0	0.0	0.0	0.0	0.0	0.0	0.0	0.0	0.0	0.0	0.0	0.0	0.0	0.0	0.0	0.0	0.0	0.0
NM_001130010	84529	RefSeq_RNAs	H. sapiens	84529	H. sapiens	C15orf41	chromosome 15 open reading frame 41			0.0	0.0	0.0	0.0	0.0	0.0	0.0	0.0	0.0	0.0	0.0	0.0	0.0	0.0	0.0	0.0	0.0	0.0	0.0	0.0
NM_001272096	6810	RefSeq_RNAs	H. sapiens	6810	H. sapiens	STX4	syntaxin 4	GO:0043311 positive regulation of eosinophil degranulation;GO:0043309 regulation of eosinophil degranulation;GO:1902568 positive regulation of eosinophil activation		0.0	0.0	0.0	1.0	0.0	0.0	0.0	0.0	0.0	0.0	0.0	1.0	0.0	0.0	1.0	0.0	0.0	0.0	0.0	0.0
NR_106807	102466727	RefSeq_RNAs	H. sapiens	102466727	H. sapiens	MIR6749	microRNA 6749			0.0	0.0	0.0	0.0	0.0	0.0	0.0	0.0	0.0	0.0	0.0	0.0	0.0	0.0	0.0	0.0	0.0	0.0	0.0	0.0
NM_001242885	100287036	RefSeq_RNAs	H. sapiens	100287036	H. sapiens	LOC100287036	uncharacterized LOC100287036			0.0	0.0	0.0	0.0	0.0	0.0	0.0	0.0	0.0	0.0	0.0	0.0	0.0	0.0	0.0	0.0	0.0	0.0	0.0	0.0
NM_001167903	64747	RefSeq_RNAs	H. sapiens	64747	H. sapiens	MFSD1	major facilitator superfamily domain containing 1	GO:0055085 transmembrane transport;GO:0006810 transport;GO:0051234 establishment of localization		0.0	0.0	0.0	0.0	0.0	0.0	0.0	0.0	0.0	0.0	0.0	0.0	0.0	0.0	0.0	0.0	0.0	0.0	0.0	0.0
NM_004537	4673	RefSeq_RNAs	H. sapiens	4673	H. sapiens	NAP1L1	nucleosome assembly protein 1 like 1	GO:0006334 nucleosome assembly;GO:0031497 chromatin assembly;GO:0034728 nucleosome organization		0.0	0.0	1.0	0.0	0.0	0.0	0.0	0.0	0.0	0.0	0.0	0.0	1.0	0.0	0.0	0.0	0.0	0.0	0.0	0.0
NM_001007261	54093	RefSeq_RNAs	H. sapiens	54093	H. sapiens	SETD4	SET domain containing 4	GO:0018026 peptidyl-lysine monomethylation;GO:0018023 peptidyl-lysine trimethylation;GO:0018022 peptidyl-lysine methylation		1.0	0.0	0.0	0.0	0.0	0.0	0.0	0.0	0.0	0.0	0.0	0.0	1.0	0.0	0.0	0.0	0.0	0.0	1.0	0.0
NM_020533	57192	RefSeq_RNAs	H. sapiens	57192	H. sapiens	MCOLN1	mucolipin 1	GO:0051209 release of sequestered calcium ion into cytosol;GO:0097553 calcium ion transmembrane import into cytosol;GO:1902656 calcium ion import into cytosol		0.0	0.0	0.0	0.0	0.0	0.0	0.0	0.0	1.0	0.0	0.0	0.0	0.0	0.0	0.0	0.0	0.0	0.0	0.0	0.0
NM_001184891	80308	RefSeq_RNAs	H. sapiens	80308	H. sapiens	FLAD1	flavin adenine dinucleotide synthetase 1	GO:0006747 FAD biosynthetic process;GO:0072388 flavin adenine dinucleotide biosynthetic process;GO:0046443 FAD metabolic process		0.0	0.0	0.0	0.0	0.0	0.0	0.0	0.0	0.0	0.0	0.0	0.0	0.0	0.0	0.0	1.0	0.0	0.0	0.0	0.0
NM_014744	9779	RefSeq_RNAs	H. sapiens	9779	H. sapiens	TBC1D5	TBC1 domain family member 5	GO:0002092 positive regulation of receptor internalization;GO:0002090 regulation of receptor internalization;GO:0048260 positive regulation of receptor-mediated endocytosis		0.0	1.0	0.0	0.0	0.0	0.0	0.0	0.0	1.0	0.0	0.0	0.0	0.0	0.0	0.0	0.0	0.0	0.0	0.0	0.0
NM_001243076	1871	RefSeq_RNAs	H. sapiens	1871	H. sapiens	E2F3	E2F transcription factor 3	GO:0070345 negative regulation of fat cell proliferation;GO:0070344 regulation of fat cell proliferation;GO:0070341 fat cell proliferation		0.0	0.0	0.0	0.0	0.0	0.0	0.0	0.0	0.0	0.0	0.0	0.0	0.0	0.0	0.0	0.0	0.0	0.0	0.0	0.0
NR_046366	10212	RefSeq_RNAs	H. sapiens	10212	H. sapiens	DDX39A	DExD-box helicase 39A	GO:0006406 mRNA export from nucleus;GO:0071427 mRNA-containing ribonucleoprotein complex export from nucleus;GO:0006369 termination of RNA polymerase II transcription		1.0	0.0	1.0	1.0	0.0	0.0	0.0	0.0	0.0	1.0	0.0	0.0	0.0	0.0	0.0	0.0	0.0	0.0	0.0	0.0
NM_005205	1339	RefSeq_RNAs	H. sapiens	1339	H. sapiens	COX6A2	cytochrome c oxidase subunit 6A2	GO:0006123 mitochondrial electron transport, cytochrome c to oxygen;GO:0042775 mitochondrial ATP synthesis coupled electron transport;GO:0042773 ATP synthesis coupled electron transport	Cholic Acid (Cytochrome-c oxidase activity);N-Formylmethionine (Cytochrome-c oxidase activity)	0.0	0.0	0.0	0.0	0.0	0.0	0.0	0.0	0.0	0.0	0.0	0.0	0.0	0.0	0.0	1.0	0.0	0.0	0.0	0.0
NM_152444	145482	RefSeq_RNAs	H. sapiens	145482	H. sapiens	PTGR2	prostaglandin reductase 2	GO:0006693 prostaglandin metabolic process;GO:0006692 prostanoid metabolic process;GO:0033559 unsaturated fatty acid metabolic process	Indomethacin (15-oxoprostaglandin 13-oxidase activity);(5E,13E)-11-HYDROXY-9,15-DIOXOPROSTA-5,13-DIEN-1-OIC ACID (15-oxoprostaglandin 13-oxidase activity)	0.0	0.0	0.0	0.0	0.0	0.0	0.0	0.0	0.0	0.0	0.0	0.0	0.0	0.0	0.0	1.0	0.0	0.0	0.0	1.0
NM_198082	284001	RefSeq_RNAs	H. sapiens	284001	H. sapiens	CCDC57	coiled-coil domain containing 57			0.0	0.0	0.0	0.0	0.0	0.0	0.0	0.0	0.0	0.0	0.0	0.0	0.0	0.0	0.0	0.0	0.0	0.0	0.0	0.0
NM_004053	705	RefSeq_RNAs	H. sapiens	705	H. sapiens	BYSL	bystin like	GO:0001829 trophectodermal cell differentiation;GO:0001825 blastocyst formation;GO:0000462 maturation of SSU-rRNA from tricistronic rRNA transcript (SSU-rRNA, 5.8S rRNA, LSU-rRNA)		1.0	0.0	0.0	0.0	0.0	0.0	1.0	0.0	0.0	0.0	0.0	0.0	0.0	0.0	0.0	0.0	0.0	0.0	0.0	0.0
NR_105053	101929696	RefSeq_RNAs	H. sapiens	101929696	H. sapiens	PSD2-AS1	PSD2 antisense RNA 1			0.0	0.0	0.0	0.0	0.0	0.0	0.0	0.0	0.0	0.0	0.0	0.0	0.0	0.0	0.0	0.0	0.0	0.0	0.0	0.0
NR_015441	652276	RefSeq_RNAs	H. sapiens	652276	H. sapiens	LOC652276	potassium channel tetramerization domain containing 5 pseudogene			0.0	0.0	0.0	0.0	0.0	0.0	0.0	0.0	0.0	0.0	0.0	0.0	0.0	0.0	0.0	0.0	0.0	0.0	0.0	0.0
NM_015044	23062	RefSeq_RNAs	H. sapiens	23062	H. sapiens	GGA2	golgi associated, gamma adaptin ear containing, ARF binding protein 2	GO:0006886 intracellular protein transport;GO:0061024 membrane organization;GO:0015031 protein transport		0.0	0.0	0.0	0.0	0.0	0.0	0.0	0.0	0.0	0.0	0.0	0.0	0.0	0.0	0.0	0.0	0.0	0.0	0.0	0.0
NM_001282450	2101	RefSeq_RNAs	H. sapiens	2101	H. sapiens	ESRRA	estrogen related receptor alpha	GO:1900078 positive regulation of cellular response to insulin stimulus;GO:0045670 regulation of osteoclast differentiation;GO:1900076 regulation of cellular response to insulin stimulus	Troglitazone (Zinc ion binding);1-CYCLOHEXYL-N-{[1-(4-METHYLPHENYL)-1H-INDOL-3-YL]METHYL}METHANAMINE (Zinc ion binding)	0.0	0.0	0.0	0.0	0.0	1.0	0.0	0.0	0.0	0.0	1.0	1.0	0.0	0.0	0.0	0.0	0.0	0.0	0.0	0.0
NM_001170536	55210	RefSeq_RNAs	H. sapiens	55210	H. sapiens	ATAD3A	ATPase family, AAA domain containing 3A	GO:0043066 negative regulation of apoptotic process;GO:0043069 negative regulation of programmed cell death;GO:0016049 cell growth		0.0	0.0	0.0	0.0	0.0	0.0	0.0	0.0	0.0	0.0	0.0	0.0	0.0	0.0	1.0	0.0	0.0	0.0	0.0	0.0
NM_014345	24149	RefSeq_RNAs	H. sapiens	24149	H. sapiens	ZNF318	zinc finger protein 318	GO:0051321 meiotic cell cycle;GO:0044702 single organism reproductive process;GO:0007049 cell cycle		0.0	0.0	0.0	0.0	0.0	0.0	0.0	0.0	0.0	0.0	0.0	0.0	0.0	0.0	0.0	0.0	0.0	0.0	0.0	0.0
NM_001126059	93099	RefSeq_RNAs	H. sapiens	93099	H. sapiens	DMKN	dermokine	GO:1903575 cornified envelope assembly;GO:0071709 membrane assembly;GO:0044091 membrane biogenesis		0.0	0.0	0.0	0.0	0.0	0.0	0.0	0.0	0.0	0.0	0.0	0.0	0.0	0.0	0.0	0.0	0.0	0.0	0.0	0.0
NM_197966	637	RefSeq_RNAs	H. sapiens	637	H. sapiens	BID	BH3 interacting domain death agonist	GO:1900740 positive regulation of protein insertion into mitochondrial membrane involved in apoptotic signaling pathway;GO:1900739 regulation of protein insertion into mitochondrial membrane involved in apoptotic signaling pathway;GO:1901030 positive regulation of mitochondrial outer membrane permeabilization involved in apoptotic signaling pathway		0.0	1.0	1.0	1.0	1.0	0.0	0.0	0.0	0.0	0.0	1.0	0.0	0.0	0.0	1.0	1.0	1.0	1.0	0.0	0.0
NM_001009921	23355	RefSeq_RNAs	H. sapiens	23355	H. sapiens	VPS8	VPS8, CORVET complex subunit	GO:0034058 endosomal vesicle fusion;GO:0006906 vesicle fusion;GO:0090174 organelle membrane fusion		0.0	0.0	0.0	0.0	0.0	0.0	0.0	0.0	0.0	0.0	0.0	0.0	0.0	0.0	0.0	0.0	0.0	0.0	0.0	0.0
NM_003214	7005	RefSeq_RNAs	H. sapiens	7005	H. sapiens	TEAD3	TEA domain transcription factor 3	GO:0055059 asymmetric neuroblast division;GO:0055057 neuroblast division;GO:0036445 neuronal stem cell division		0.0	0.0	0.0	0.0	0.0	0.0	0.0	0.0	0.0	0.0	0.0	0.0	0.0	0.0	0.0	0.0	0.0	0.0	0.0	0.0
NM_001145454	3925	RefSeq_RNAs	H. sapiens	3925	H. sapiens	STMN1	stathmin 1	GO:0031115 negative regulation of microtubule polymerization;GO:0007019 microtubule depolymerization;GO:0031113 regulation of microtubule polymerization		0.0	0.0	0.0	0.0	1.0	0.0	0.0	0.0	0.0	0.0	0.0	0.0	0.0	1.0	0.0	0.0	0.0	0.0	0.0	0.0
NM_001012991	400506	RefSeq_RNAs	H. sapiens	400506	H. sapiens	KNOP1	lysine rich nucleolar protein 1			0.0	0.0	0.0	0.0	0.0	0.0	0.0	0.0	0.0	0.0	0.0	0.0	0.0	0.0	0.0	0.0	0.0	0.0	0.0	0.0
NM_014924	22863	RefSeq_RNAs	H. sapiens	22863	H. sapiens	ATG14	autophagy related 14	GO:0098779 positive regulation of macromitophagy in response to mitochondrial depolarization;GO:1901526 positive regulation of macromitophagy;GO:1904925 positive regulation of mitophagy in response to mitochondrial depolarization		0.0	1.0	0.0	0.0	0.0	0.0	0.0	1.0	1.0	0.0	1.0	0.0	0.0	0.0	0.0	0.0	0.0	0.0	0.0	0.0
NM_018405	55352	RefSeq_RNAs	H. sapiens	55352	H. sapiens	COPRS	coordinator of PRMT5 and differentiation stimulator	GO:0043985 histone H4-R3 methylation;GO:0034969 histone arginine methylation;GO:0018216 peptidyl-arginine methylation		0.0	0.0	0.0	0.0	0.0	0.0	0.0	0.0	0.0	0.0	0.0	0.0	1.0	0.0	0.0	0.0	0.0	0.0	1.0	0.0
NM_024667	79720	RefSeq_RNAs	H. sapiens	79720	H. sapiens	VPS37B	VPS37B, ESCRT-I subunit	GO:1903774 positive regulation of viral budding via host ESCRT complex;GO:1902188 positive regulation of viral release from host cell;GO:1903772 regulation of viral budding via host ESCRT complex		0.0	0.0	0.0	0.0	0.0	0.0	0.0	0.0	1.0	1.0	0.0	0.0	0.0	1.0	0.0	0.0	0.0	0.0	0.0	0.0
NM_005837	10248	RefSeq_RNAs	H. sapiens	10248	H. sapiens	POP7	POP7 homolog, ribonuclease P/MRP subunit	GO:0001682 tRNA 5'-leader removal;GO:0090502 RNA phosphodiester bond hydrolysis, endonucleolytic;GO:0008033 tRNA processing		1.0	0.0	0.0	0.0	0.0	0.0	1.0	0.0	0.0	0.0	0.0	0.0	0.0	0.0	0.0	0.0	0.0	0.0	0.0	0.0
NM_001039999	644815	RefSeq_RNAs	H. sapiens	644815	H. sapiens	FAM83G	family with sequence similarity 83 member G	GO:0030509 BMP signaling pathway;GO:0071773 cellular response to BMP stimulus;GO:0071772 response to BMP		0.0	0.0	0.0	0.0	0.0	0.0	0.0	0.0	0.0	0.0	0.0	0.0	0.0	0.0	0.0	0.0	0.0	0.0	0.0	0.0
NM_173812	283417	RefSeq_RNAs	H. sapiens	283417	H. sapiens	DPY19L2	dpy-19 like 2	GO:0018406 protein C-linked glycosylation via 2'-alpha-mannosyl-L-tryptophan;GO:0018317 protein C-linked glycosylation via tryptophan;GO:0018103 protein C-linked glycosylation		0.0	0.0	0.0	0.0	0.0	0.0	0.0	0.0	0.0	0.0	0.0	0.0	0.0	0.0	0.0	0.0	0.0	0.0	0.0	0.0
[truncated: 1,211 more rows]

## Sheet: CME Enrichment
GroupID	Category	Term	Description	LogP	Log(q-value)	InTerm_InList	Genes	Symbols
[truncated: 220 more rows]

## Sheet: NE Annotation (2)
Input ID	Gene ID	Type	Tax ID	Homologene Gene ID	Homologene Gene Tax ID	Gene Symbol	Description	Biological Process (GO)	GO:0006974 cellular response to DNA damag	GO:0046794 transport of virus	GO:0034622 cellular macromolecular comple	GO:0006370 7-methylguanosine mRNA capping	GO:0080135 regulation of cellular respons	GO:0000278 mitotic cell cycle	GO:0018205 peptidyl-lysine modification	GO:0006119 oxidative phosphorylation	GO:0000122 negative regulation of transcr	GO:0000018 regulation of DNA recombinatio
[truncated: 146 more rows]

[truncated: 1 more sheets: NE Enrichment (2)]
